# Supplementary material for: Mitochondrial complex I activity in microglia sustains neuroinflammation
Source: Nature. 2024 Mar 13;628(8006):195–203. doi: 10.1038/s41586-024-07167-9 (PMC10990929; doi:10.1038/s41586-024-07167-9)
Supplement: Supplementary file 2 — scRNA-seq analysis of myeloid cells isolated from Cx3cr1-YFPcreERT2R26tdTomato EAE mice. Tabs show DEGs and GO terms for each cluster. [file 41586_2024_7167_MOESM2_ESM.xlsx]

## Sheet: DEGs
Cluster 0		Cluster 1		Cluster 2		Cluster 3		Cluster 4		Cluster 5		Cluster 6		Cluster 7		Cluster 8		Cluster 9		Cluster 10		Cluster 11		Cluster 12
Gene	avg_log2FC	Gene	avg_log2FC	Gene	avg_log2FC	Gene	avg_log2FC	Gene	avg_log2FC	Gene	avg_log2FC	Gene	avg_log2FC	Gene	avg_log2FC	Gene	avg_log2FC	Gene	avg_log2FC	Gene	avg_log2FC	Gene	avg_log2FC	Gene	avg_log2FC
Csmd3	2.34376	A830008E24Rik	0.913068	Chil3	3.71008	Apobec1	1.17872	Spp1	2.61266	Apbb2	1.09401	Nkg7	4.20709	None		Stmn1	2.13379	Ifitm1	3.35094	Stmn1	3.43254	Klf2	3.50805	Pf4	4.16875
Hpgd	2.06541	Nav2	0.849432	Plac8	3.35322	Apoe	0.900323	Cst7	2.34369	Cd9	0.816374	Trbc2	4.07487			Top2a	2.08285	Crip1	3.08528	Hist1h2ap	2.87667	Ifitm2	3.09313	Mrc1	3.12905
P2ry12	1.94053	AC149090.1	0.849358	Tgfbi	3.13613	H2-K1	0.670005	Cd63	1.57634	Mitf	0.798462	Cd3g	4.02932			Hmgb2	1.56699	Napsa	2.93978	Hmgb2	2.65443	Napsa	3.06081	F13a1	2.28116
Gpr34	1.62192	Tanc2	0.769358	Lyz2	3.00763	Ctsb	0.657516	Timp2	1.56918	Apoe	0.670192	Cd3d	3.64269			Atad2	1.51763	H2-Eb1	2.76509	H2afz	2.61615	Plac8	2.91782	H2-Eb1	2.02235
Selplg	1.58596	Gm10790	0.756441	Wfdc17	2.99135			Fabp5	1.55993	Cd63	0.577184	Skap1	3.51718			Pclaf	1.49454	S100a6	2.76048	Ube2c	2.60527	Hp	2.86894	H2-Aa	1.90311
Cst3	1.54038	Adap2	0.737629	Arg1	2.96035			Gapdh	1.46882	Ctsb	0.567051	Ms4a4b	3.50899			Sdk1	1.4156	Lsp1	2.5835	Pclaf	2.45842	S100a6	2.80224	Ms4a7	1.85713
Nav3	1.51306	Ssh2	0.716182	AW112010	2.84596			Mif	1.43166	Ctsd	0.531172	Cxcr6	3.37714			Mki67	1.35365	H2-Aa	2.55319	Tubb5	2.43239	Crip1	2.71074	Wwp1	1.79927
Siglech	1.47247	Otulinl	0.710376	Vim	2.84312			Prdx1	1.43001			Cd3e	3.26945			Diaph3	1.33142	H2-Ab1	2.44625	Hist1h1b	2.28872	Ear2	2.68789	Lyz2	1.79112
Sparc	1.46592	Mertk	0.680625	Lgals3	2.80055			Fth1	1.40218			Trac	3.12722			Ezh2	1.30025	Plbd1	2.42224	Birc5	2.11115	Gsr	2.65118	Dab2	1.74093
Numb	1.43301	Cx3cr1	0.670718	Prdx5	2.67691			Ftl1	1.39917			Ctsw	3.04025			Pola1	1.27906	Cd74	2.12762	Top2a	2.09565	Ifitm3	2.63308	H2-Ab1	1.699
Tanc2	1.41656	Zfhx3	0.652956	AA467197	2.63095			Apoe	1.34649			Lck	3.02942			Nsd2	1.26874	Ifitm3	2.10007	Ube2s	2.01584	Pglyrp1	2.61687	F630028O10Rik	1.65703
Rapgef5	1.36917	Epb41l2	0.649052	Ifitm3	2.47014			Pld3	1.31185			St6galnac3	3.00643			Smc4	1.23802	Ifitm2	2.0948	Tuba1b	2.01144	Lsp1	2.59608	Pltp	1.62825
Srgap2	1.35488	Dock4	0.646588	Ly6c2	2.40861			Serf2	1.28874			Ltb	2.89843			H2afz	1.22561	S100a11	2.05686	H2afx	1.97051	Cytip	2.58024	Ifitm2	1.59627
Arhgap5	1.34206	Malat1	0.601551	S100a6	2.40822			Ctsd	1.27095			Ptprcap	2.86128			Cbx5	1.20876	Ly6a	2.05263	Ifi27l2a	1.94391	Ifitm6	2.56982	Cd74	1.50163
Tmem119	1.33519	Serinc3	0.594841	Ly6i	2.40272			Pkm	1.266			S100a10	2.80751			Gm47283	1.20541	S100a4	2.01858	Ccnb2	1.92365	Ace	2.49879	Tmem176b	1.35681
Plxdc2	1.31873			Hp	2.38476			Gng5	1.2635			Hcst	2.80273			Brip1	1.19614	Alcam	2.01609	Tubb4b	1.92188	Adgre4	2.4929	Selenop	1.11549
Ecscr	1.31492			Pla2g7	2.38342			Rps26	1.25678			Lat	2.79942			Cep128	1.19159	Tagln2	1.99606	Cenpa	1.89857	Gpx1	2.43901	Blvrb	1.11316
Zfhx3	1.31068			Ifitm2	2.30419			Aldoa	1.25058			Trbc1	2.74911			Smc2	1.16105	Cytip	1.99218	Hmgn2	1.88587	Cebpb	2.39833	Ms4a6c	1.07936
Elmo1	1.29537			F10	2.29247			Tyrobp	1.23911			S100a6	2.74296			Rad51b	1.13642	Plac8	1.9915	Cks1b	1.80447	Itga4	2.39347
Ltc4s	1.29422			Fabp5	2.23051			Uba52	1.23782			Rac2	2.60287			Mcm6	1.12892	H2-DMb2	1.93325	H2afv	1.7927	Gngt2	2.38449
St3gal6	1.27019			Cstb	2.19172			Cd52	1.22584			Themis	2.58983			Tmpo	1.12356	Marcksl1	1.92358	Cdk1	1.76435	Clec4a3	2.35812
Gm10790	1.26932			Msrb1	2.1564			Ctsb	1.20856			Cd2	2.55861			Tubb5	1.09983	Klrd1	1.8947	Ptma	1.75693	Nedd9	2.31315
4933406I18Rik	1.23162			Mgst1	2.13903			Rpl41	1.20841			Tmsb10	2.55567			Tuba1b	1.09684	Tmsb10	1.87212	Ran	1.72431	S100a4	2.25946
Nav2	1.22514			Ms4a6c	2.12217			Clec7a	1.20112			Gimap3	2.53326			Hells	1.08994	Actg1	1.87016	Cdca8	1.65117	Adgre5	2.24083
Cx3cr1	1.21923			Ly6a	2.10137			Rpl35	1.18588			Gm2682	2.51355			Cenpp	1.0807	AA467197	1.85423	Tuba1c	1.60561	Msrb1	2.20474
Pmepa1	1.19322			Ass1	2.07946			Rpl4	1.16862			Dusp2	2.50993			Knl1	1.06495	Syngr2	1.81266	Hmgb1	1.5871	Smpdl3a	2.17611
Vsir	1.1755			Sod2	2.0125			Cd74	1.11819			Il18r1	2.45472			Cdk1	1.0526	Ccnd2	1.81234	Selenoh	1.54408	Itgal	2.15786
Cfh	1.1695			Cybb	1.99778			Ucp2	1.11208			Ptpn22	2.39946			Cd36	1.03239	Vim	1.80568	Cenpf	1.51179	Lst1	2.13767
Adrb2	1.15507			Crip1	1.93012			Syngr1	1.11098			Rabgap1l	2.35755			Cdk14	1.03036	Hivep2	1.76227	Nusap1	1.47986	Clec4a1	2.1144
Pde3b	1.14297			S100a11	1.9247			Rps20	1.10816			Sept1	2.27726			Topbp1	1.01772	Clec10a	1.74845	Anp32b	1.47423	Tmsb10	2.10779
Ckb	1.14032			Fn1	1.91083			Ndufa1	1.10169			Thy1	2.24734			Hjurp	0.999244	Klrk1	1.73785	Ccl12	1.41	Cybb	2.0987
Fchsd2	1.11572			Ms4a7	1.86072			Rpl31	1.08201			Gimap1	2.24382			Dek	0.98875	Trerf1	1.70906	Ranbp1	1.40484	H3f3a	2.09693
Frmd4a	1.11452			Gbp2	1.85064			Rpl37	1.07544			Lgals1	2.23288			Xist	0.987495	Traf1	1.68081	Pbk	1.37263	Gm15987	2.09299
Apbb1ip	1.11348			Sirpb1c	1.83301			Rps8	1.07184			Tnfrsf18	2.23012			Cep112	0.978431	Ifi30	1.6574	Hint1	1.35738	Fgr	2.07391
Tmcc3	1.08273			Fxyd5	1.82373			Rpl38	1.0658			Tnfrsf4	2.21531			Hat1	0.967105	H2-DMb1	1.65151	Alyref	1.35441	Gpr141	2.07279
Tgfbr1	1.06719			F13a1	1.8219			Gm10076	1.0422			Cd247	2.21002			Kif15	0.958169	Rnase6	1.64375	Cdkn3	1.329	Treml4	2.03728
Slco2b1	1.06593			Ccl6	1.80395			Tbca	1.03539			Bcl2	2.19156			Tyms	0.957317	Itgb7	1.63381	Arl6ip1	1.29154	Gda	2.03523
Rhob	1.06186			Cebpb	1.78276			Akr1a1	1.02366			Cd226	2.17947			Dtl	0.955618	Jak2	1.62147	Dek	1.28042	Klra2	1.99076
Basp1	1.06173			Ccr2	1.75825			Elob	1.02045			S100a4	2.1787			Lmnb1	0.935853	Ciita	1.62016	Ppia	1.27571	Lyz2	1.95752
Marcks	1.05541			Prdx6	1.75808			Rps28	1.02041			Jund	2.13575			Atad5	0.918057	Anxa2	1.59317	Gapdh	1.2667	Zfyve9	1.94763
Chd9	1.0486			Srgn	1.75682			Rpl36a	1.01803			Pdcd4	2.08427			Tipin	0.913152	Cfp	1.59241	Cenpe	1.26225	Coro1a	1.94588
Qk	1.04204			Tmsb10	1.73529			Cstb	1.01231			Gimap6	2.06614			Ulbp1	0.912471	H2afz	1.58833	Tpx2	1.25469	Arhgef37	1.92842
Tmem176b	1.03699			Fth1	1.73425			Rplp2	1.01163			Ikzf3	2.05202			Prim2	0.90824	Fxyd5	1.50922	Cdca3	1.24889	Il1b	1.9243
Smap2	1.03539			Ifi47	1.72831			Rps10	1.00747			Itk	2.02309			E2f1	0.902208	Atox1	1.50869	Tagln2	1.23575	Ms4a6c	1.90939
Atp8a2	1.02449			Ms4a4c	1.72276			Atp5e	1.00612			Ets1	2.02308			Ube2s	0.899129	Cbfa2t3	1.49546	Cst7	1.23094	Dusp16	1.90855
Olfml3	1.007			Txn1	1.70198			Rpl27a	1.00299			Grap2	2.01861			Rbl1	0.886859	Olfm1	1.49007	Txn1	1.21929	Cd300a	1.9066
Pag1	1.00465			H2-Aa	1.69452			Rpl27	1.00067			Id2	2.01522			Atp8a1	0.870747	Calm1	1.48726	Cycs	1.14508	Rras	1.90346
Mir99ahg	1.00196			S100a10	1.67423			B2m	0.995658			AW112010	1.99391			Mcm3	0.862944	Ass1	1.47786	Hmgn1	1.14266	Klf4	1.88995
Rnase4	0.994157			Klra2	1.65199			Myl6	0.994047			Klrd1	1.98167			Asf1b	0.851591	Ifi203	1.46912	Racgap1	1.12928	Ier2	1.86862
Serinc3	0.985476			H2-Ab1	1.64413			Ssr4	0.992377			Bcl11b	1.95386			Mms22l	0.84635	Kynu	1.45886	Tmsb4x	1.12058	Plbd1	1.84689
Ptgs1	0.979859			Acod1	1.64407			Npc2	0.98292			Cnn2	1.95248			Pvt1	0.84138	Flt3	1.45787	Rbm3	1.10202	Grk5	1.83978
Mef2c	0.972458			Isg15	1.63341			Rpl24	0.975443			Prkch	1.93629			Ncapd3	0.837109	Id2	1.43718	Elob	1.09633	Iqgap1	1.83464
Bin1	0.962679			Clec4n	1.62723			Cox4i1	0.974581			Shisa5	1.92791			Cit	0.828371	Gpr141	1.43565	Snrpd1	1.0915	Nr4a1	1.82708
Ldlrad4	0.951839			Tpi1	1.62515			Rpl10a	0.974137			Rinl	1.92324			Wdhd1	0.814872	Kmo	1.43378	Calm3	1.07808	Anxa2	1.82477
Dip2b	0.94919			Clec4e	1.61839			Rpl39	0.974029			Itgb7	1.90591			Slc8a1	0.814067	Jaml	1.42195	Rps17	1.07784	Sirpb1c	1.81968
Csf1r	0.945172			Ccr1	1.60926			Rpl32	0.96623			Gimap4	1.90579			Dna2	0.802355	Bcl11a	1.41262	Rps27l	1.05693	Fam49a	1.80089
Dock8	0.940122			Plbd1	1.60753			Atox1	0.965405			Crip1	1.88995			Nasp	0.799408	Bcl2a1d	1.41014	Uqcr10	1.04279	Samhd1	1.79759
Ssh2	0.933074			Cyp4f18	1.58248			Rps24	0.964804			Pkp3	1.85673			Gm26917	0.787174	Sub1	1.39623	Nucks1	1.04023	Rap1gap2	1.79018
Dock10	0.913437			Smpdl3a	1.56599			Rpl6	0.964076			Ppp1r16b	1.82202			Rad51ap1	0.783758	Btla	1.38456	Eif5a	1.03785	Flna	1.77538
Arhgap45	0.909144			Gpr141	1.55379			Ctsz	0.960849			Ctla2a	1.80786			Wdr76	0.779829	Pim1	1.37372	Ndufa4	1.02582	Cd44	1.76929
Rgs10	0.905119			Pkm	1.53289			Hspe1	0.95652			Myl6	1.79544			Pcna	0.779214	Gsn	1.36449	Cbx3	1.02085	Gm9733	1.7665
Otulinl	0.880579			Ms4a6d	1.53185			Cox6c	0.94934			Atxn1	1.79363			Tk1	0.768214	Runx3	1.35778	Atp5j	1.01306	Actg1	1.74059
Foxn3	0.878559			Clec12a	1.52603			Cox8a	0.934952			Lsp1	1.79249			Lig1	0.763375	Cd47	1.34054	Erh	1.00627	Gm5150	1.73768
Mbnl1	0.878275			Ifi30	1.51988			Rps27a	0.934226			Nedd9	1.78771			Pole	0.760737	H2afy	1.33986	Jpt1	1.00494	Klf13	1.70332
F11r	0.877604			Napsa	1.508			Rpl29	0.918156			Icos	1.77031			Ran	0.754046	Ms4a4c	1.33065	Gng5	1.00077	F630028O10Rik	1.68314
Mef2a	0.870434			Samhd1	1.49575			Rpl26	0.90934			Cytip	1.76048			Dut	0.752838	Qpct	1.32941	Rpl4	0.994945	Vim	1.66704
Ophn1	0.855298			Iqgap1	1.49566			Rpl15	0.907478			Ccnd2	1.72969			Smchd1	0.748478	Psme2	1.32255	Uqcrq	0.984451	Eno3	1.66284
Dock4	0.850769			Hopx	1.49401			Rps7	0.903192			Hip1	1.72139			Gmnn	0.745377	Bhlhe40	1.31643	Cfl1	0.975978	Alox5ap	1.65225
Ifngr1	0.844048			Pgam1	1.49152			Rpl22	0.902303			Sh2d2a	1.71678			Cntln	0.732156	Dpp4	1.31481	Rps26	0.97415	Ldlrad3	1.65176
Lpcat2	0.83224			Lgals1	1.48596			Fau	0.90135			F2r	1.70267			Anp32b	0.729999	Gm15987	1.31415	Actb	0.961465	Agpat4	1.6455
Epb41l2	0.813666			Pgk1	1.48206			Gnas	0.899737			Prkcq	1.69862			Slbp	0.725762	Mndal	1.30322	Gpx1	0.961448	Cdk2ap2	1.6281
Mtdh	0.808429			Anxa2	1.47528			Rps12	0.894477			Tle5	1.68961			Rfwd3	0.715985	St3gal4	1.30152	Serf2	0.934559	Anxa1	1.60751
Inpp5d	0.797792			Capg	1.47393			Rpl28	0.892608			BE692007	1.66647			Sfmbt1	0.715766	Tspo	1.29469	Ndufb1-ps	0.929763	Wfdc17	1.59611
Hexb	0.767479			Emb	1.46532			Rps2	0.888942			Fyn	1.65773			Hmgn2	0.707668	Fyn	1.2858	Uba52	0.92745	Stap1	1.59557
Selenop	0.75021			Slfn1	1.46034			Rpl21	0.884801			Ccnd3	1.64269			Ptma	0.705687	Rpsa	1.28314	Prdx1	0.92649	Ccr2	1.5932
Cd81	0.705696			Ldha	1.45481			Rpl11	0.884322			Fxyd5	1.63131			Orc6	0.705469	Actb	1.27221	Myl6	0.917749	Rasgrp2	1.57524
Lgmn	0.665393			Tnfaip2	1.44251			Rpl35a	0.879355			Camk4	1.61655			Exoc4	0.703998	S100a10	1.26035	Cox5b	0.916142	Myo1g	1.57096
Laptm5	0.619896			Ifi203	1.43491			Rpl36	0.866468			Rpsa	1.61377			Incenp	0.703279	Cnn2	1.25492	Atp5o.1	0.914558	Metrnl	1.56419
				Aldoa	1.43084			Sh3bgrl3	0.866164			Arap2	1.6077			Cd180	0.702109	Gpx1	1.22354	Psmb8	0.911758	Taldo1	1.5596
				Tspo	1.42817			Rpl14	0.858819			Cxcr3	1.60516			Smc6	0.696263	Psmb8	1.20607	Tmsb10	0.908176	Fxyd5	1.55462
				Acp5	1.42447			Rpl23	0.855953			S100a11	1.59145			Smc1a	0.687007	Itga4	1.19822	Tspo	0.907702	Calm1	1.54466
				H2-Eb1	1.39894			Cfl1	0.855724			Gimap5	1.59096			Fus	0.684074	Itpr1	1.19771	Actg1	0.906257	Emilin2	1.54384
				Emp3	1.39852			Gabarap	0.846938			Hivep2	1.57768			Hacd2	0.6791	Pkib	1.19351	Rpl35	0.890026	S100a11	1.54116
				Pirb	1.39277			Cox6b1	0.840895			Il2rb	1.5775			Pds5a	0.672573	Ccr2	1.18944	Rps19	0.884172	Nadk	1.53699
				Actg1	1.38489			Rpl17	0.839791			Cd5	1.57708			Fen1	0.666489	Spint2	1.18147	Pkm	0.874934	5430437J10Rik	1.53509
				Cers6	1.37422			Rpl19	0.832933			Gm37004	1.5683			Prim1	0.653554	Ptma	1.16861	Fkbp2	0.873289	Tmem51	1.51995
				Pim1	1.37011			Rpl30	0.829835			Btg1	1.56679			Stag1	0.650714	Mob3b	1.16452	Cd52	0.870571	Sem1	1.51975
				Irf7	1.35259			Rpsa	0.826542			Cd6	1.56402			Rfc2	0.64827	Ctnnd2	1.16072	Snrpg	0.8661	Trps1	1.51238
				Ftl1	1.34588			Cox7c	0.82112			Cd28	1.55102			Rrm1	0.647634	Psmb9	1.1519	Rpl32	0.843477	Emp3	1.50603
				Slfn2	1.33986			Rps21	0.818893			Gimap7	1.54992			Cgas	0.637668	Iqgap1	1.14685	Rpl31	0.840907	Pla2g7	1.50441
				Ninj1	1.33886			Rplp1	0.809638			Stat4	1.54646			Fam111a	0.636871	Trps1	1.1427	Rpl41	0.838874	Gpcpd1	1.49654
				Anxa5	1.33733			C1qc	0.799052			Cd4	1.53922			Slc43a3	0.635831	H3f3a	1.13868	Ubb	0.837683	Smpdl3b	1.4923
				Tagln2	1.33494			Rpl34	0.792293			Ppp3cc	1.5279			Mcm5	0.633548	Phf11b	1.13855	Cox6c	0.819521	Stk10	1.4905
				Ier3	1.33405			Rps15a	0.786522			Adam19	1.52285			Sae1	0.633206	1700025G04Rik	1.11802	Rps20	0.815181	Unc119	1.48713
				Gapdh	1.33276			Atp6v0c	0.778028			Runx3	1.52094			Rif1	0.629763	Rpl18	1.1115	Rplp2	0.806225	Pilrb2	1.48501
				Esd	1.33164			Actb	0.765312			Ezr	1.51608			AI506816	0.627917	Zyx	1.1035	Ybx1	0.803688	Mrpl33	1.47903
				Socs1	1.3304			Rpl7a	0.764495			Ablim1	1.51474			Slf1	0.627834	Taldo1	1.09325	Atp5j2	0.802996	Dock5	1.47714
				Gda	1.32372			Rps16	0.761498			Rps15a	1.50662			Mcm7	0.622906	Cycs	1.08856	Rpl27	0.800806	St3gal4	1.47337
				AB124611	1.31871			H2-D1	0.757741			Tbc1d10c	1.50407			Tfdp1	0.622249	Anxa1	1.07992	Atp5e	0.798416	Mgst1	1.45322
				Mndal	1.30762			Rpl13	0.753528			Gm8369	1.50385			Cep192	0.621402	Clic4	1.07679	Cox8a	0.794676	Rnase6	1.44152
				Grina	1.29584			Hsp90ab1	0.744713			Tnik	1.45851			Usp1	0.617491	Pfkp	1.0762	Rpsa	0.785151	Vav3	1.43427
				H3f3a	1.27617			C1qb	0.744424			Rpl18	1.45095			Mcm4	0.610974	Slamf7	1.07273	Pfn1	0.778479	Spn	1.42721
				Cfb	1.25623			Eef1a1	0.743671			Adgre5	1.45035			Dnmt1	0.606191	Samhd1	1.07156	Oaz1	0.777402	Ahnak	1.42184
				Sem1	1.25142			Rps13	0.74034			Itga4	1.44463			Hpf1	0.60328	Sec61b	1.07005	Rps8	0.775067	Pot1b	1.42043
				Gpi1	1.25053			Rps5	0.740153			Dnajc15	1.43921			Dnajc9	0.594495	Slfn2	1.06942	Sh3bgrl3	0.762189	Gm21188	1.41242
				Myof	1.24453			Arpc1b	0.734113			Mllt3	1.43716			Xpo1	0.582765	Rplp0	1.06445	B2m	0.742228	Plaur	1.40857
				Aprt	1.23615			Rps11	0.724923			Actg1	1.42725			Rfc3	0.58147	Glipr2	1.06371	Cox4i1	0.739605	Arpc1b	1.40597
				Psme2	1.23209			Ubb	0.724616			Pde7a	1.42337			Snrpd1	0.572545	Slfn5	1.06201	Calm1	0.732791	Svil	1.40215
				Eno1	1.22709			Ppia	0.724151			Runx2	1.42255			Cep57l1	0.563204	Rbm3	1.06131	Rpl14	0.703217	Prr13	1.39789
				Gsn	1.22547			Rpl18a	0.72372			B4galnt1	1.42105			Cbfb	0.561646	Rpl8	1.04443	Rpl28	0.700419	Cd244a	1.38284
				Aoah	1.21392			Rpl18	0.719383			Mndal	1.41577			Chaf1a	0.559679	Tpm4	1.04293	Rpl10a	0.677267	Gmfg	1.38264
				Cxcl16	1.21288			Rplp0	0.706407			Tagln2	1.41535			Ctdspl2	0.538917	Actr3	1.03476	Clic1	0.673597	Sirpb1b	1.36873
				Trps1	1.20386			Lamp1	0.701454			Ubash3a	1.40966			Tcerg1	0.532129	Ms4a6c	1.03379	Ssr4	0.668752	Rara	1.36722
				Cd74	1.18667			Fcer1g	0.699491			Inpp4b	1.40655			Dtymk	0.524128	Rps11	1.02816	Rpl29	0.656626	Rap1a	1.355
				Plin2	1.18496			Rps3a1	0.69196			Stk24	1.39993					Pfn1	1.02555	Rps7	0.632606	Xdh	1.34399
				Calhm6	1.18166			Rps3	0.669096			Ndfip1	1.39839					H2-Oa	1.02399	Rpl39	0.611594	Cd300ld	1.33972
				Cd38	1.17793			Cyba	0.633963			Arhgdib	1.39445					Myl6	1.00843	Rpl35a	0.610182	Ccl6	1.32546
				Rbm3	1.17585			Rps4x	0.630315			Ahnak	1.38849					Psme1	0.997019	Rps24	0.60234	Srgn	1.32148
				Gm21188	1.15858			Tmsb10	0.602058			Rora	1.38813					Coro1a	0.995077	Rpl21	0.590138	Ptprc	1.31235
				Ecm1	1.15758			Rpl9	0.587784			Coro1a	1.38682					Gpr171	0.992599	Rpl37	0.558271	Cnn2	1.30461
				C3	1.15445							Zap70	1.38217					Fgr	0.98965	Rpl11	0.548672	Pde4b	1.30396
				Mif	1.15252							Hopx	1.38182					Rnd3	0.984559	Rps16	0.51056	Ppp2r5a	1.3038
				Mcemp1	1.14735							Il18rap	1.37571					Arhgap15	0.983192	Rps27a	0.509054	St3gal1	1.29767
				Socs3	1.14696							Stk17b	1.3486					Lgals1	0.98234			Msn	1.29587
				Cd274	1.14201							Myl12a	1.341					Mdh2	0.975666			Arhgdib	1.29565
				Calm1	1.13682							Fasl	1.3293					Ifi47	0.970803			Trem3	1.29498
				Emilin2	1.13443							Ms4a6b	1.32033					Sh3bgrl3	0.97059			Itgb7	1.28994
				Tpt1	1.13099							Mbd2	1.31799					Tap1	0.960793			Ms4a6b	1.28858
				Slamf7	1.1288							Rps7	1.31318					Rps5	0.958651			Dipk1a	1.2838
				Prelid1	1.12086							Fam107b	1.30487					Dipk1a	0.948028			Tkt	1.27177
				Gsr	1.12079							Hsd11b1	1.30025					Rps16	0.93678			Rasgrp4	1.27102
				Sdcbp	1.11408							Rpl4	1.2971					Rpl14	0.933201			Grk3	1.26689
				Mcl1	1.11292							Il27ra	1.28423					Eif5a	0.925863			Cd47	1.26485
				Zbp1	1.11128							Lax1	1.28165					Smdt1	0.92306			Bcl6	1.26347
				Ms4a6b	1.10579							S100a13	1.28152					Rpl13	0.919475			Emb	1.2631
				Gpx1	1.1055							Pfn1	1.27321					Rps19	0.912642			Tln1	1.26076
				Rnh1	1.10279							Sh2d1a	1.27181					Rps7	0.911888			Rap1b	1.25908
				Psmb8	1.09442							Rps13	1.2645					Ccr1	0.908758			Arpc2	1.25676
				Alox5ap	1.09229							Itgal	1.25137					Lmnb1	0.90761			Sirpb1a	1.24412
				Irf1	1.08124							Il2rg	1.2502					Pitpna	0.902466			Alcam	1.24349
				Slc7a2	1.07683							Gmfg	1.24155					Bloc1s2	0.902102			Ap1s2	1.23853
				Ifi27l2a	1.07668							Gstp1	1.24125					H2-DMa	0.897479			Pirb	1.23502
				Sdc4	1.07208							Rpl38	1.24099					Grap2	0.887813			Ptpre	1.23352
				Atp6v0c	1.06595							Cish	1.24004					2410006H16Rik	0.884835			Lgals3	1.23172
				Nampt	1.06365							Selenow	1.23026					Slco3a1	0.88481			Myl6	1.23104
				Bcl2a1b	1.06201							Utrn	1.22908					Rps9	0.880167			Il17ra	1.23096
				Slfn5	1.06126							Gm19585	1.2289					Ccdc88a	0.875153			Dbi	1.2299
				Clec4d	1.0598							Ccdc88c	1.22321					Scand1	0.874609			Tmcc1	1.22783
				Arpc1b	1.05609							Rps24	1.21963					Myl12a	0.871733			Tpd52	1.21593
				Atox1	1.05018							Ly6a	1.21405					Rps3a1	0.8705			Hip1	1.21439
				Clec7a	1.04936							Fkbp3	1.21019					Btf3	0.870012			Tsc22d3	1.21154
				Fcgr4	1.04037							Gabarapl2	1.20675					Gm2a	0.868388			Filip1l	1.20737
				Ms4a8a	1.0386							Rps16	1.2056					Rps14	0.865531			Slfn2	1.20735
				Rplp0	1.03736							Gimap9	1.19457					Emb	0.863795			Myl12b	1.2064
				Prdx1	1.03723							Stk39	1.19086					Alox5ap	0.862244			Spi1	1.20095
				Hspa8	1.03707							Gstp3	1.19061					Rpl18a	0.858835			Hmgb2	1.19835
				Btg1	1.02983							Cd52	1.175					Rpl9	0.858254			Ceacam1	1.19495
				Ifi211	1.00919							Sept9	1.17498					Fem1c	0.855602			Stk17b	1.19337
				Cd300lf	1.00747							Rpl27	1.16836					Rps18	0.851758			Add3	1.1915
				Mmp14	1.00105							Rpl8	1.16612					Eps8	0.839712			Skint3	1.19033
				Cyba	1.0001							Cd96	1.16147					Lrrc8c	0.839121			Cbfa2t3	1.18471
				Tgm2	0.998531							Leprotl1	1.15783					Psma7	0.835289			Rbms1	1.17815
				Card19	0.996424							Vim	1.15614					Zbtb46	0.83207			Nupr1	1.17398
				Plaur	0.99081							Ifi203	1.15584					Wfdc17	0.825641			Stk24	1.1725
				4930430E12Rik	0.976622							Srgn	1.15486					Ier2	0.82247			Ccnd3	1.1704
				Bst1	0.972546							Cd47	1.15307					Coro2a	0.821362			Ms4a4c	1.16625
				H3f3b	0.971361							Rpl18a	1.15113					Gpr18	0.820504			Pilra	1.16295
				Pde7b	0.966592							Arhgap15	1.14837					Rpl28	0.819559			Actr3	1.16068
				Abracl	0.966438							Rpl17	1.14829					Rps2	0.818338			Cyp4f18	1.15757
				Ahnak	0.966366							Tpt1	1.13062					Rpl17	0.817659			Pfn1	1.15423
				Ifi207	0.960973							Rps27	1.12331					Pgls	0.816986			Ltb4r1	1.13934
				Dram1	0.957622							Iqgap1	1.11515					Iqgap2	0.813619			H2afj	1.13738
				Rbms1	0.954047							Rpl34	1.11451					Rpl19	0.807567			Ncf4	1.13718
				Adssl1	0.950673							Sp100	1.11249					Plp2	0.805323			Tnfrsf1b	1.12934
				Msr1	0.946584							Sub1	1.11197					Rps26	0.801394			C130050O18Rik	1.12215
				Anxa1	0.943774							Acap1	1.1038					Pmvk	0.799634			Glud1	1.11833
				Psmb10	0.940038							Limd2	1.10272					Sumo2	0.799171			Mob3b	1.10652
				Cox5b	0.937109							Rbm3	1.10176					Agpat4	0.796478			Psma7	1.10541
				Pfn1	0.934524							Oaz1	1.09956					Rps27a	0.795731			Mcl1	1.09959
				Hmox1	0.923158							Rpl36	1.09713					Cers6	0.79448			Ywhaz	1.09872
				Ndufb1-ps	0.920143							Rpl12	1.09507					Tle5	0.794453			Cers6	1.08202
				Anxa4	0.917452							Rps5	1.09257					Rps3	0.793306			Hfe	1.07205
				Stat1	0.911956							Zdhhc18	1.09225					Tpt1	0.791996			Arpc5	1.0709
				Sh3bgrl3	0.9112							Abracl	1.08672					Rac2	0.790645			Aldh2	1.0706
				Eif4ebp1	0.908581							Mir142hg	1.07977					Rps8	0.787606			Arhgap26.1	1.06995
				Pitpna	0.908009							Uba52	1.07786					Rack1	0.787374			Ezr	1.0643
				Pid1	0.907577							Ptprc	1.07415					Eif3f	0.785009			Fam129a	1.06135
				Oasl2	0.906733							Eef2	1.07399					Hspa8	0.774324			Fam107b	1.06056
				Ifi209	0.90175							Rapgef6	1.06979					Rps24	0.76854			Actb	1.0596
				Sash1	0.896934							Jak1	1.06895					Rps4x	0.76536			Ptpn12	1.04903
				Dbi	0.891885							Sumo2	1.06878					Cfl1	0.764666			Atp8b4	1.04564
				Chmp4b	0.890209							Rpl29	1.06148					Shtn1	0.764561			Zyx	1.03041
				Taldo1	0.888405							Rpl9	1.05791					Eef1b2	0.761346			Mbp	1.02597
				Creb5	0.884819							Psmb3	1.05729					Sri	0.760491			Igsf6	1.02462
				Blvrb	0.879926							Rpl19	1.05315					Baz1a	0.759621			Gpr132	1.0226
				Scand1	0.876779							Arf5	1.05123					Srgn	0.758844			Btg1	1.01788
				Rps9	0.875553							Calm1	1.04484					H3f3b	0.757788			Rac2	1.01132
				App	0.864916							Rpl13a	1.04419					Sh3bgrl	0.751866			Sh3bgrl	1.00707
				Cd44	0.864322							Elob	1.03693					Rpl32	0.748433			Stk38	0.999938
				Eif3f	0.862256							H2-Q7	1.0355					Rpl23	0.745866			Stat3	0.998513
				Itga4	0.855337							Rpl24	1.03399					Nap1l1	0.744117			Plin2	0.997385
				Gabarap	0.855276							Sept7	1.03136					Anp32b	0.742567			Neat1	0.996404
				Rpl8	0.854416							Rplp0	1.02792					Jarid2	0.742122			Fis1	0.995269
				Cd52	0.8394							Ubb	1.02505					Rps15a	0.740726			Scand1	0.988159
				Slc16a3	0.839388							Arhgef1	1.01739					Rps20	0.740329			Syk	0.987267
				Itgb7	0.83841							Csnk2b	1.00531					Clec2d	0.740078			Capzb	0.985288
				Pstpip2	0.837573							Prr13	1.00352					Rps13	0.732251			Ptpn1	0.98245
				Cfp	0.835043							Rps14	1.00275					Taf10	0.729661			Ncf2	0.980977
				Eps8	0.820447							Cox5a	1.00114					Vasp	0.726425			Serpinb10	0.980704
				Ptma	0.815297							Rpl30	0.998344					Bri3bp	0.705794			Diaph1	0.97352
				Litaf	0.814844							Rpl11	0.997514					Rps6	0.704809			Rbm3	0.969888
				Atp8b4	0.814566							Anp32a	0.994048					Dek	0.700146			Cd300lb	0.968565
				Atrnl1	0.814436							H2afv	0.991555					Ezr	0.69985			Rplp0	0.962125
				Dab2	0.809984							Sri	0.98878					Rpl39	0.698352			Snrpb	0.958297
				Cox5a	0.806993							Myl12b	0.988262					Rpl34	0.697706			Cdkn1b	0.955542
				Taf10	0.804639							Ppp1ca	0.985755					Hsp90ab1	0.697556			AB124611	0.953115
				Csf2rb	0.797771							Rps3a1	0.980764					Ndufb1-ps	0.697518			Sat1	0.953042
				Myl6	0.79701							Krtcap2	0.979176					Pirb	0.694413			Ostf1	0.9522
				Cox6b1	0.796981							Rplp2	0.975636					Eif3k	0.685725			Nab1	0.951084
				Igsf6	0.793339							H2afj	0.974634					Rpl36	0.682255			Gnb2	0.948794
				Ucp2	0.788709							Rpl13	0.966751					Arpc5	0.679951			Samsn1	0.945409
				Gm12250	0.788446							Ucp2	0.964538					Cox5a	0.67567			Pitpna	0.943995
				Fgr	0.785471							Rack1	0.961578					Rpl7a	0.675669			Rpsa	0.942767
				Klf13	0.785395							Eif3f	0.960239					Rpl26	0.662682			H2afz	0.942095
				Mcub	0.78465							Sh3bgrl3	0.956474					Arpc2	0.662175			Sec61b	0.938324
				Arf5	0.781183							Rps3	0.951577					Naca	0.653226			Rasa3	0.937487
				Arpc2	0.779113							Fkbp1a	0.949831					Rpl11	0.64903			Cmpk1	0.936488
				Ctsc	0.778743							Uqcrh	0.946779					Rpl7	0.646965			Adssl1	0.936132
				Eif3k	0.777972							Rpl14	0.945996					Rpl22	0.645425			Sorl1	0.932199
				Lilr4b	0.772714							Serbp1	0.933718					Arf5	0.638981			Atp1a1	0.930288
				Mdfic	0.767965							Snrpg	0.932986					Rps23	0.635492			Rhoa	0.925306
				Selenow	0.761528							Rps18	0.923713					Nol7	0.632038			Scp2	0.922948
				Slc2a1	0.760411							Rps11	0.923344					Arpc3	0.630651			Clec12a	0.919481
				Ifi204	0.760168							Anp32b	0.922253					Rpl10a	0.625001			Taf10	0.912685
				Rtp4	0.753681							Rps8	0.920961					Rpl38	0.620256			Pim1	0.912331
				Psmb9	0.751806							Nol7	0.919285					Rpl6	0.618532			Arhgap15	0.909068
				Rpsa	0.748626							Atp5h	0.916297					Sem1	0.613509			Ndufa4	0.908925
				Gyg	0.748587							Cox6c	0.898099					Rpl29	0.609488			Ucp2	0.907203
				Cox7a2	0.744721							Rpl3	0.885764					Cox5b	0.608852			Dok3	0.893138
				Arpc5	0.743744							Rpl22	0.884383					Rps15	0.602805			Rpl8	0.885995
				Actb	0.742571							Hmgb1	0.866812					Rplp2	0.593154			Rps27a	0.885494
				Psma7	0.742075							Rpl39	0.86465					Hnrnpf	0.578195			Arf5	0.885453
				Cox8a	0.740014							Psmb8	0.860954					Fau	0.557356			Tpm4	0.882713
				Clic4	0.738222							Rps10	0.859095					Arpc1b	0.544707			Abracl	0.88059
				Chchd2	0.736909							Btf3	0.857857					Rpl41	0.535696			Fmnl1	0.878346
				Ehd1	0.736413							Rps2	0.848906					Rpl21	0.511676			D8Ertd738e	0.878267
				Btf3	0.735516							Hsp90ab1	0.845228					Lgals3	0.450907			Ndufb1-ps	0.876105
				Tmem51	0.732636							Rpl6	0.843501									Eif3f	0.869303
				Arid5b	0.72969							Rps21	0.838362									Hspa8	0.866261
				Rpl10	0.729369							Snrpe	0.832639									Serp1	0.862846
				Fcgr2b	0.72695							Eif1	0.829616									Pygl	0.862475
				Myl12a	0.726479							Ubl5	0.828282									Eif3k	0.858334
				Arhgdib	0.725908							Rpl37	0.825704									Gm2a	0.857671
				H2afj	0.721728							Actb	0.825142									Nrros	0.855331
				Rps16	0.720754							Ndufa13	0.825079									Prdx5	0.85183
				Rps14	0.720048							Rpl32	0.815727									Cmip	0.844917
				Rpl18	0.719411							Rpl23	0.814932									Nfam1	0.843026
				Eif3h	0.7194							Atp5e	0.812524									Anp32a	0.840338
				Il18bp	0.719235							Pabpc1	0.809412									Ikbkb	0.839795
				Bnip3	0.718138							Ptpn18	0.79903									Gstp1	0.837718
				Iqgap2	0.717867							Ostf1	0.798567									Ppp1ca	0.834904
				Mpp1	0.71587							Rps26	0.797501									Myl12a	0.832885
				Tap1	0.715678							Atp5d	0.787124									Sept9	0.832365
				Anp32b	0.71507							Sec61b	0.783791									Cdc42ep3	0.831002
				Sh3bgrl	0.711933							Rps19	0.773428									Kras	0.826858
				H2-T22	0.711561							Naca	0.770818									Cdc42se1	0.82529
				Siva1	0.70945							Rps15	0.768792									Eif1	0.823336
				Actr3	0.706485							Ptma	0.767939									Rpl18	0.817744
				Psmd8	0.704101							Eef1b2	0.76437									Sub1	0.81694
				Uqcrq	0.702883							Rpl21	0.762838									Atp5h	0.816905
				Rps2	0.701141							Rps4x	0.753023									Rps19	0.815952
				Ncf4	0.700608							Hnrnpf	0.747096									Eif5a	0.809092
				Cycs	0.69684							Rpl7	0.744158									Rps16	0.807276
				Npc2	0.69562							Fau	0.736109									Prkcd	0.805424
				Slamf8	0.694798							Rps20	0.717471									Pid1	0.80146
				Pfkp	0.692398							Ppia	0.699077									Atox1	0.799132
				Pygl	0.692352							H2-K1	0.698176									Sh3bgrl3	0.798076
				Chmp2a	0.691221							Rpl27a	0.6768									Rps27	0.795741
				Rpl19	0.685828							Rpl10a	0.668832									Arpc3	0.786737
				Atp5h	0.683404							Rpl36a	0.666312									Oaz1	0.773245
				Dynll1	0.683353							Rps27a	0.664754									Lcp1	0.771659
				Gpx4	0.683319							Rpl41	0.650328									Cox5a	0.77005
				Arpc3	0.682927																	Smdt1	0.765915
				Rpl28	0.682116																	Fcer1g	0.761125
				Map1lc3b	0.681021																	Cfl1	0.754794
				Cd47	0.680183																	Hck	0.753984
				Sema4a	0.679385																	Fau	0.750886
				Ezr	0.672995																	Jpt1	0.750142
				Ybx1	0.672903																	Chchd2	0.749587
				Sp140	0.672713																	Rpl28	0.741204
				H2afz	0.670825																	Gnai2	0.736896
				Lsp1	0.669482																	Zfp706	0.735175
				Sec61b	0.667445																	Ost4	0.735171
				Rps5	0.667014																	Hnrnpf	0.728264
				Vav3	0.664129																	Rpl9	0.723922
				Atp5d	0.657993																	Atp5e	0.720834
				Tapbp	0.65684																	Rpl34	0.709223
				Uqcrb	0.656646																	Cox5b	0.708595
				Fam20c	0.654377																	Ccdc12	0.705546
				Rnf149	0.652003																	Rps14	0.703407
				Cox4i1	0.651634																	Tmem14c	0.693159
				B3gnt8	0.64593																	Rps3a1	0.673664
				Cfl1	0.645026																	Esd	0.671003
				Mrpl30	0.643947																	Cdc42	0.668198
				Rftn1	0.643438																	Cd52	0.665297
				Gmfg	0.637656																	Rps11	0.6591
				Neat1	0.637328																	Rps5	0.659078
				Higd1a	0.636469																	Rps13	0.6463
				Sirpb1b	0.633722																	Rack1	0.639636
				Calm3	0.633699																	Cox6b1	0.633515
				Rpl9	0.633577																	Tpt1	0.617315
				Rack1	0.63336																	Rpl7	0.608843
				Xdh	0.633032																	Tmsb4x	0.596745
				Mrpl54	0.632451																	Rpl18a	0.564867
				Runx3	0.629153																	Rpl19	0.5563
				Diaph1	0.625475																	Rpl13	0.553926
				Psma2	0.625077																	Rpl38	0.546503
				Eif5a	0.624714																	Rps7	0.53843
				Rpl23	0.623946																	Rps3	0.527393
				Shtn1	0.621291																	Rps8	0.521603
				Naca	0.620217																	Rpl35a	0.50351
				Cox6c	0.619342																	Rps4x	0.496783
				Akr1a1	0.618947																	Rps24	0.465736
				Tkt	0.618474																	Tyrobp	0.44416
				Atp5e	0.612446
				Psen2	0.612264
				Psmb3	0.612216
				1600014C10Rik	0.608675
				Mrpl33	0.606954
				Atp6v1e1	0.606697
				Aldh3b1	0.603887
				Atp5md	0.603221
				Tax1bp1	0.597668
				Rpl7a	0.590301
				Aldh2	0.589018
				Ccdc86	0.587427
				Elob	0.586507
				Capns1	0.585306
				Rpl17	0.584212
				Ndufb7	0.583224
				Bax	0.582346
				Atp5mpl	0.581464
				Ube2a	0.57908
				Tmem106a	0.576179
				Smdt1	0.575735
				Psma4	0.574401
				Fam241a	0.574396
				Ndufb8	0.573575
				Pfkl	0.56916
				Sri	0.568284
				Tmem14c	0.563197
				Rps3	0.561324
				Eef1a1	0.559057
				Slc9a3r1	0.558957
				Srp9	0.556922
				Znhit1	0.554733
				Psmb5	0.554258
				1810037I17Rik	0.552855
				Ap2s1	0.543389
				Ndufa11	0.543266
				Lamtor2	0.542494
				Fcer1g	0.53793
				Agtrap	0.534678
				Cenpb	0.533637
				Psmb4	0.531338
				Atp5k	0.530151
				Dnase1l1	0.529778
				1810058I24Rik	0.529019
				Amdhd2	0.528088
				Ubxn1	0.524691
				Uqcrfs1	0.522864
				Atp6v1f	0.521928
				Rps27l	0.52087
				Sap30	0.520401
				Atp5j	0.516693
				D8Ertd738e	0.515771
				Rpl34	0.512574
				Tctex1d2	0.512013
				Ap3s1	0.510794
				Fau	0.509291
				Rpl26	0.501535
				Txndc17	0.49895
				Rpl29	0.498512
				Eif6	0.498277
				Ubb	0.497519
				Rps3a1	0.488637
				Nme1	0.488306
				Sf3b5	0.478131
				Spg21	0.477329
				Oaz1	0.476313
				Rps8	0.467891
				Mvp	0.464286
				Dctn3	0.462977
				Sra1	0.462403
				Rpl41	0.447802
				Gng5	0.441819
				Pdcd6	0.438791
				Mrpl14	0.436488

## Sheet: GO terms
Cluster 0			Cluster 1			Cluster 2			Cluster 3			Cluster 4			Cluster 5			Cluster 6			Cluster 7			Cluster 8			Cluster 9			Cluster 10			Cluster 11			Cluster 12
term_id	term_name	p_value				term_id	term_name	p_value	term_id	term_name	p_value	term_id	term_name	p_value	term_id	term_name	p_value	term_id	term_name	p_value				term_id	term_name	p_value	term_id	term_name	p_value	term_id	term_name	p_value	term_id	term_name	p_value	term_id	term_name	p_value
GO:0051241	negative regulation of multicellular organismal process	1.07378e+06	None			GO:0006950	response to stress	1.43967e-17	GO:0090209	negative regulation of triglyceride metabolic process	0.000657882737996297	GO:0002181	cytoplasmic translation	3.41652e-71	GO:0042159	lipoprotein catabolic process	0.00183544445782928	GO:0002181	cytoplasmic translation	1.26001e-54	None			GO:0006259	DNA metabolic process	5.8797e-32	GO:0002181	cytoplasmic translation	1.49816e-47	GO:0002181	cytoplasmic translation	6.50769e-18	GO:0002376	immune system process	2.28171e-10	GO:0019886	antigen processing and presentation of exogenous peptide antigen via MHC class II	3.83067e+07
GO:0048856	anatomical structure development	1.07378e+06				GO:0070887	cellular response to chemical stimulus	1.03081e-11	GO:0051129	negative regulation of cellular component organization	0.00552594498560742	GO:0006412	translation	1.17589e-44	GO:0040011	locomotion	0.00183544445782928	GO:0140241	translation at synapse	4.29728e-30				GO:0007049	cell cycle	5.28078e-23	GO:0006412	translation	2.15594e-22	GO:0006412	translation	2.42005e-07	GO:0002181	cytoplasmic translation	3.47373e-08	GO:0002504	antigen processing and presentation of peptide or polysaccharide antigen via MHC class II	4.15779e+07
GO:0007275	multicellular organism development	1.07378e+06				GO:0002376	immune system process	1.03081e-11	GO:1901627	negative regulation of postsynaptic membrane organization	0.00552594498560742	GO:0043043	peptide biosynthetic process	5.288e-44	GO:0010544	negative regulation of platelet activation	0.00183544445782928	GO:0140242	translation at postsynapse	4.29728e-30				GO:0022402	cell cycle process	6.03286e-23	GO:0043043	peptide biosynthetic process	8.69352e-23	GO:0043043	peptide biosynthetic process	4.13711e-06	GO:0006897	endocytosis	0.000251305	GO:0002495	antigen processing and presentation of peptide antigen via MHC class II	4.15779e+07
GO:0050793	regulation of developmental process	1.07378e+06				GO:0009605	response to external stimulus	3.61544e-10	GO:0006641	triglyceride metabolic process	0.00552594498560742	GO:0006518	peptide metabolic process	4.90022e-42	GO:0043473	pigmentation	0.00183544445782928	GO:0140236	translation at presynapse	2.31988e-28				GO:0006974	DNA damage response	6.60082e-23	GO:0043604	amide biosynthetic process	2.38769e-20	GO:0140242	translation at postsynapse	0.000140708	GO:0006950	response to stress	0.000251305	GO:0002478	antigen processing and presentation of exogenous peptide antigen	5.04149e+07
GO:0051239	regulation of multicellular organismal process	1.07378e+06				GO:0044419	biological process involved in interspecies interaction between organisms	9.22264e-09	GO:1902999	negative regulation of phospholipid efflux	0.00552594498560742	GO:0140236	translation at presynapse	4.90022e-42	GO:0016477	cell migration	0.00211346356891668	GO:0006412	translation	3.23216e-28				GO:0006281	DNA repair	2.94282e-20	GO:0140236	translation at presynapse	1.2029e-18	GO:0006518	peptide metabolic process	0.000140708	GO:0030029	actin filament-based process	0.000296084	GO:0019884	antigen processing and presentation of exogenous antigen	9.11427e+07
GO:0050794	regulation of cellular process	2.16505e+06				GO:0006952	defense response	1.70506e-08	GO:1903000	regulation of lipid transport across blood-brain barrier	0.00552594498560742	GO:0140242	translation at postsynapse	7.33778e-42	GO:0008219	cell death	0.00298012519656572	GO:0043043	peptide biosynthetic process	2.05098e-27				GO:0006260	DNA replication	2.94282e-20	GO:0006518	peptide metabolic process	1.38258e-18	GO:0140236	translation at presynapse	0.000140708	GO:0050896	response to stimulus	0.000466742	GO:0034341	response to type II interferon	5.58038e+08
GO:0048519	negative regulation of biological process	2.21928e+06				GO:0050896	response to stimulus	2.85693e-08	GO:1903001	negative regulation of lipid transport across blood-brain barrier	0.00552594498560742	GO:0140241	translation at synapse	7.33778e-42	GO:0009719	response to endogenous stimulus	0.00298012519656572	GO:0043604	amide biosynthetic process	1.73177e-25				GO:0000278	mitotic cell cycle	5.96526e-17	GO:0140242	translation at postsynapse	1.43269e-18	GO:0140241	translation at synapse	0.000140708	GO:0030036	actin cytoskeleton organization	0.000573936	GO:0048002	antigen processing and presentation of peptide antigen	1.19743e+09
GO:0032502	developmental process	2.21928e+06				GO:0010033	response to organic substance	9.15369e-07	GO:1903002	positive regulation of lipid transport across blood-brain barrier	0.00552594498560742	GO:0043604	amide biosynthetic process	1.51483e-41	GO:0055094	response to lipoprotein particle	0.00298012519656572	GO:0006518	peptide metabolic process	1.37124e-24				GO:1903047	mitotic cell cycle process	8.86375e-15	GO:0140241	translation at synapse	1.43269e-18	GO:0043604	amide biosynthetic process	0.000140708	GO:0016477	cell migration	0.000573936	GO:0019882	antigen processing and presentation	7.67319e+09
GO:0048731	system development	2.21928e+06				GO:0051707	response to other organism	2.71153e-06	GO:0044419	biological process involved in interspecies interaction between organisms	0.00552594498560742	GO:0043603	amide metabolic process	5.43188e-35	GO:2000146	negative regulation of cell motility	0.00298012519656572	GO:0043603	amide metabolic process	5.52976e-21				GO:0051276	chromosome organization	3.80654e-14	GO:0043603	amide metabolic process	9.04938e-17	GO:0043603	amide metabolic process	0.296074	GO:0040011	locomotion	0.00172324	GO:0098542	defense response to other organism	0.000786462059673678
GO:0030334	regulation of cell migration	9.45322e+06				GO:0043207	response to external biotic stimulus	2.81433e-06	GO:2001139	negative regulation of phospholipid transport	0.00552594498560742	GO:1901566	organonitrogen compound biosynthetic process	6.42372e-30	GO:0010543	regulation of platelet activation	0.00298012519656572	GO:1901566	organonitrogen compound biosynthetic process	2.04486e-16				GO:0006261	DNA-templated DNA replication	1.38602e-12	GO:1901566	organonitrogen compound biosynthetic process	4.73412e-07	GO:0000278	mitotic cell cycle	1.41148	GO:0007159	leukocyte cell-cell adhesion	0.00172324	GO:0002399	MHC class II protein complex assembly	0.000967434936178748
GO:0050789	regulation of biological process	1.13165e+07				GO:0080134	regulation of response to stress	2.94823e-06	GO:1905853	regulation of heparan sulfate binding	0.00552594498560742	GO:0019538	protein metabolic process	1.68607e-11	GO:0006898	receptor-mediated endocytosis	0.00298012519656572	GO:0019538	protein metabolic process	6.1082e-16				GO:0033554	cellular response to stress	2.94954e-12	GO:0044271	cellular nitrogen compound biosynthetic process	3.77928e-05	GO:1901566	organonitrogen compound biosynthetic process	0.669601	GO:0030155	regulation of cell adhesion	0.00172324	GO:1903131	mononuclear cell differentiation	0.000967434936178748
GO:0030154	cell differentiation	1.13165e+07				GO:0009607	response to biotic stimulus	8.89711e-06	GO:1905855	positive regulation of heparan sulfate binding	0.00552594498560742	GO:1901564	organonitrogen compound metabolic process	2.14089e-11	GO:0050931	pigment cell differentiation	0.00298012519656572	GO:0002376	immune system process	6.84969e-15				GO:0006310	DNA recombination	3.24281e-05	GO:0044249	cellular biosynthetic process	0.000229272	GO:0044271	cellular nitrogen compound biosynthetic process	11.1424	GO:0006909	phagocytosis	0.00305018	GO:0002376	immune system process	0.000967434936178748
GO:0065007	biological regulation	1.13165e+07				GO:0002682	regulation of immune system process	1.06572e-05	GO:1905858	regulation of heparan sulfate proteoglycan binding	0.00552594498560742	GO:0044249	cellular biosynthetic process	2.08229e-09	GO:2000145	regulation of cell motility	0.00298012519656572	GO:1901564	organonitrogen compound metabolic process	2.49229e-14				GO:0006302	double-strand break repair	7.12481e-05	GO:0002376	immune system process	0.000489013	GO:0019538	protein metabolic process	11.1424	GO:1901564	organonitrogen compound metabolic process	0.00315088	GO:0002503	peptide antigen assembly with MHC class II protein complex	0.000967434936178748
GO:0048523	negative regulation of cellular process	1.13165e+07				GO:1901564	organonitrogen compound metabolic process	1.25164e-05	GO:1905860	positive regulation of heparan sulfate proteoglycan binding	0.00552594498560742	GO:0044271	cellular nitrogen compound biosynthetic process	2.86783e-08	GO:0071402	cellular response to lipoprotein particle stimulus	0.00298012519656572	GO:0042110	T cell activation	4.47761e-13				GO:0010564	regulation of cell cycle process	0.000253332	GO:0009058	biosynthetic process	0.0484026	GO:1901564	organonitrogen compound metabolic process	37.8533	GO:0048870	cell motility	0.00795064	GO:0002579	positive regulation of antigen processing and presentation	0.00153545229831671
GO:0009653	anatomical structure morphogenesis	1.13165e+07				GO:0008219	cell death	1.44014e-05	GO:1905890	regulation of cellular response to very-low-density lipoprotein particle stimulus	0.00552594498560742	GO:0009059	macromolecule biosynthetic process	1.04338e-06	GO:0040013	negative regulation of locomotion	0.00298012519656572	GO:0045321	leukocyte activation	5.95212e-11				GO:0051052	regulation of DNA metabolic process	0.000643371	GO:0009059	macromolecule biosynthetic process	0.0484026	GO:0007049	cell cycle	706.492	GO:0048518	positive regulation of biological process	0.0112292	GO:0030097	hemopoiesis	0.00153545229831671
GO:0048869	cellular developmental process	1.24568e+07				GO:0002181	cytoplasmic translation	1.6953e-05	GO:0150202	negative regulation of transport across blood-brain barrier	0.00552594498560742	GO:1901576	organic substance biosynthetic process	1.3188e-06	GO:0010941	regulation of cell death	0.00298012519656572	GO:0046649	lymphocyte activation	3.06918e-11				GO:0051726	regulation of cell cycle	0.00908169	GO:0019538	protein metabolic process	0.0784677	GO:1903047	mitotic cell cycle process	1660.9	GO:0048523	negative regulation of cellular process	0.0112292	GO:0002396	MHC protein complex assembly	0.00160055161616144
GO:2000145	regulation of cell motility	1.36356e+07				GO:0006955	immune response	0.000208039	GO:0150201	positive regulation of transport across blood-brain barrier	0.00552594498560742	GO:0009058	biosynthetic process	3.39122e-06	GO:0048870	cell motility	0.00298012519656572	GO:0001775	cell activation	3.39611e-10				GO:0006950	response to stress	0.122421	GO:1901564	organonitrogen compound metabolic process	0.105235	GO:0044249	cellular biosynthetic process	202.958	GO:0060627	regulation of vesicle-mediated transport	0.0142325	GO:0002501	peptide antigen assembly with MHC protein complex	0.00160055161616144
GO:0016477	cell migration	2.08699e+07				GO:0012501	programmed cell death	5.3845e-05	GO:0150200	regulation of transport across blood-brain barrier	0.00552594498560742	GO:0042254	ribosome biogenesis	194.388	GO:1900047	negative regulation of hemostasis	0.00298012519656572	GO:0044271	cellular nitrogen compound biosynthetic process	6.16754e-10				GO:0044770	cell cycle phase transition	0.154955	GO:1901576	organic substance biosynthetic process	0.124671	GO:0009059	macromolecule biosynthetic process	15595.1	GO:0070887	cellular response to chemical stimulus	0.0155393	GO:0002521	leukocyte differentiation	0.00209801667531522
GO:0022603	regulation of anatomical structure morphogenesis	2.26464e+07				GO:0034097	response to cytokine	0.000702074	GO:0045833	negative regulation of lipid metabolic process	0.00552594498560742	GO:0044237	cellular metabolic process	4484.16	GO:0048066	developmental pigmentation	0.00298012519656572	GO:0009059	macromolecule biosynthetic process	2.58147e-08				GO:0006270	DNA replication initiation	0.518495	GO:0019884	antigen processing and presentation of exogenous antigen	77.9607	GO:0022402	cell cycle process	22017.2	GO:0002682	regulation of immune system process	0.0175568	GO:0034097	response to cytokine	0.00253945325300719
GO:0040012	regulation of locomotion	2.30484e+07				GO:0071310	cellular response to organic substance	0.00103204	GO:0090731	cellular response to very-low-density lipoprotein particle stimulus	0.00552594498560742	GO:0010467	gene expression	32515.8	GO:0030336	negative regulation of cell migration	0.00298012519656572	GO:0002682	regulation of immune system process	2.93957e-08				GO:0006275	regulation of DNA replication	1.95233	GO:0006955	immune response	203.708	GO:1901576	organic substance biosynthetic process	34015	GO:0006955	immune response	0.0176723	GO:0043207	response to external biotic stimulus	0.00283857320156322
GO:0022008	neurogenesis	8.25494e+06				GO:0032101	regulation of response to external stimulus	0.00312869	GO:0090366	positive regulation of mRNA modification	0.00552594498560742	GO:0042273	ribosomal large subunit biogenesis	351303	GO:0030334	regulation of cell migration	0.00298012519656572	GO:0044249	cellular biosynthetic process	4.16828e-08				GO:0090068	positive regulation of cell cycle process	2.1564	GO:0019886	antigen processing and presentation of exogenous peptide antigen via MHC class II	365.815	GO:0009058	biosynthetic process	64122.3	GO:0001775	cell activation	0.0179054	GO:0051707	response to other organism	0.00283857320156322
GO:2000026	regulation of multicellular organismal development	9.9521e+07				GO:0048523	negative regulation of cellular process	0.00358101	GO:0090207	regulation of triglyceride metabolic process	0.00552594498560742	GO:0008152	metabolic process	646363	GO:0030195	negative regulation of blood coagulation	0.00298012519656572	GO:0009058	biosynthetic process	5.71386e-07				GO:0006996	organelle organization	2.60861	GO:0002478	antigen processing and presentation of exogenous peptide antigen	387.903	GO:0051301	cell division	2.93066e+06	GO:0045321	leukocyte activation	0.0179054	GO:0009607	response to biotic stimulus	0.00292455687111613
GO:0048870	cell motility	1.24221e+08				GO:0048518	positive regulation of biological process	0.00358101	GO:0071831	intermediate-density lipoprotein particle clearance	0.00552594498560742	GO:1901798	positive regulation of signal transduction by p53 class mediator	658555	GO:0050819	negative regulation of coagulation	0.00298012519656572	GO:1901576	organic substance biosynthetic process	5.76157e-07				GO:0006271	DNA strand elongation involved in DNA replication	3.80989	GO:0002495	antigen processing and presentation of peptide antigen via MHC class II	286.73	GO:0042254	ribosome biogenesis	3.05913e+06	GO:0009605	response to external stimulus	0.0263131	GO:0006955	immune response	0.00292455687111613
GO:0040011	locomotion	1.32391e+08				GO:0048583	regulation of response to stimulus	0.00394744	GO:0042158	lipoprotein biosynthetic process	0.00552594498560742	GO:1901796	regulation of signal transduction by p53 class mediator	782582	GO:0040012	regulation of locomotion	0.00307604035552942	GO:0007159	leukocyte cell-cell adhesion	2.51919e-05				GO:0016043	cellular component organization	4.17979	GO:0034097	response to cytokine	6311.62	GO:0006119	oxidative phosphorylation	3.51835e+06	GO:0051128	regulation of cellular component organization	0.0263131	GO:0002577	regulation of antigen processing and presentation	0.00292455687111613
GO:0007399	nervous system development	1.32391e+08				GO:0098542	defense response to other organism	0.0343461	GO:0006639	acylglycerol metabolic process	0.00592961365551537	GO:0006364	rRNA processing	1.3223e+06	GO:0033059	cellular pigmentation	0.00307604035552942	GO:0002684	positive regulation of immune system process	3.06056e-05				GO:0006325	chromatin organization	4.18169	GO:0002504	antigen processing and presentation of peptide or polysaccharide antigen via MHC class II	6496.58	GO:0042274	ribosomal small subunit biogenesis	4.40329e+06	GO:0046649	lymphocyte activation	0.0587728	GO:0006952	defense response	0.00292455687111613
GO:0048518	positive regulation of biological process	1.32391e+08				GO:0031347	regulation of defense response	0.0433744	GO:0042157	lipoprotein metabolic process	0.00592961365551537	GO:0034641	cellular nitrogen compound metabolic process	259568	GO:0060548	negative regulation of cell death	0.00424382338964548	GO:0022409	positive regulation of cell-cell adhesion	0.000346182				GO:0044772	mitotic cell cycle phase transition	5.79847	GO:0034341	response to type II interferon	8678.79	GO:0006996	organelle organization	4.89997e+06	GO:0050865	regulation of cell activation	0.0617144	GO:0044419	biological process involved in interspecies interaction between organisms	0.00375239060199203
GO:0051345	positive regulation of hydrolase activity	1.49613e+08				GO:0006915	apoptotic process	0.0434665	GO:0006638	neutral lipid metabolic process	0.00592961365551537	GO:0042274	ribosomal small subunit biogenesis	6.79594e+06	GO:0010633	negative regulation of epithelial cell migration	0.00442112602878168	GO:1903039	positive regulation of leukocyte cell-cell adhesion	0.00060778				GO:0000724	double-strand break repair via homologous recombination	13.7332	GO:0048518	positive regulation of biological process	1594.49	GO:0000226	microtubule cytoskeleton organization	741297	GO:0045785	positive regulation of cell adhesion	0.0624953	GO:1903706	regulation of hemopoiesis	0.00404823456168908
GO:0030029	actin filament-based process	1.83772e+08				GO:0045087	innate immune response	0.183375	GO:0010977	negative regulation of neuron projection development	0.00651065666128747	GO:0016072	rRNA metabolic process	6.88069e+06	GO:0050818	regulation of coagulation	0.00442112602878168	GO:0030155	regulation of cell adhesion	0.00102823				GO:0071840	cellular component organization or biogenesis	15.4937	GO:0045087	innate immune response	44430.3	GO:0051726	regulation of cell cycle	9.95445e+06	GO:0050900	leukocyte migration	0.125216	GO:0030098	lymphocyte differentiation	0.00487364466043102
GO:0032501	multicellular organismal process	1.86119e+08				GO:0048522	positive regulation of cellular process	0.0291361	GO:0010877	lipid transport involved in lipid storage	0.00855583012769258	GO:0006807	nitrogen compound metabolic process	9.23164e+06	GO:0061045	negative regulation of wound healing	0.00442112602878168	GO:0002694	regulation of leukocyte activation	0.00136782				GO:0000725	recombinational repair	16.6992	GO:0048522	positive regulation of cellular process	50482.3	GO:0044237	cellular metabolic process	1.6508e+07	GO:0006952	defense response	0.143802	GO:0046597	negative regulation of viral entry into host cell	0.00592481651641003
GO:0030335	positive regulation of cell migration	2.47823e+08				GO:0048519	negative regulation of biological process	0.757916	GO:1901631	positive regulation of presynaptic membrane organization	0.00855583012769258	GO:1904667	negative regulation of ubiquitin protein ligase activity	1.31088e+07	GO:1900046	regulation of hemostasis	0.00442112602878168	GO:0045785	positive regulation of cell adhesion	0.00138684				GO:0006139	nucleobase-containing compound metabolic process	18.2862	GO:0042110	T cell activation	58673	GO:0008152	metabolic process	2.24721e+07	GO:0048583	regulation of response to stimulus	0.163491	GO:0045785	positive regulation of cell adhesion	0.0065749487431531
GO:0030036	actin cytoskeleton organization	3.66552e+08				GO:0071345	cellular response to cytokine stimulus	0.806385	GO:1902998	positive regulation of neurofibrillary tangle assembly	0.00855583012769258	GO:0031396	regulation of protein ubiquitination	1.81434e+07	GO:0030193	regulation of blood coagulation	0.00442112602878168	GO:1903037	regulation of leukocyte cell-cell adhesion	0.00138684				GO:0046483	heterocycle metabolic process	46.2163	GO:0070887	cellular response to chemical stimulus	67106.3	GO:0007010	cytoskeleton organization	2.24721e+07	GO:0022407	regulation of cell-cell adhesion	0.233709	GO:1903901	negative regulation of viral life cycle	0.00664152386055376
GO:2000147	positive regulation of cell motility	3.83832e+08				GO:0051239	regulation of multicellular organismal process	0.0983768	GO:1902988	neurofibrillary tangle assembly	0.00994560409966753	GO:0009987	cellular process	2.61126e+07	GO:0090731	cellular response to very-low-density lipoprotein particle stimulus	0.00471562071451807	GO:0048583	regulation of response to stimulus	0.00146957				GO:0090329	regulation of DNA-templated DNA replication	49.4992	GO:0071345	cellular response to cytokine stimulus	108295	GO:0140694	non-membrane-bounded organelle assembly	2.89837e+06	GO:0050794	regulation of cellular process	0.449843	GO:0045087	innate immune response	0.00915006826671611
GO:0051240	positive regulation of multicellular organismal process	3.86145e+08				GO:0042221	response to chemical	1.14112	GO:0061771	response to caloric restriction	0.00994560409966753	GO:0044238	primary metabolic process	4.40519e+07	GO:1905890	regulation of cellular response to very-low-density lipoprotein particle stimulus	0.00471562071451807	GO:0048518	positive regulation of biological process	0.000244739				GO:0006725	cellular aromatic compound metabolic process	75.4127	GO:0007015	actin filament organization	145036	GO:0098813	nuclear chromosome segregation	3.42332e+07	GO:0042110	T cell activation	0.56153	GO:0042110	T cell activation	0.00983561317184336
GO:0000902	cell morphogenesis	4.9676e+07				GO:0051240	positive regulation of multicellular organismal process	2.12186	GO:0032805	positive regulation of low-density lipoprotein particle receptor catabolic process	0.00994560409966753	GO:1902253	regulation of intrinsic apoptotic signaling pathway by p53 class mediator	4.48366e+07	GO:2001139	negative regulation of phospholipid transport	0.00471562071451807	GO:0051249	regulation of lymphocyte activation	0.00270364				GO:0051301	cell division	134.643	GO:0002683	negative regulation of immune system process	145036	GO:0009060	aerobic respiration	5.54521e+07	GO:0051049	regulation of transport	0.736282	GO:0002250	adaptive immune response	0.00983561317184336
GO:0040017	positive regulation of locomotion	4.9676e+07				GO:0006412	translation	0.377177	GO:0098542	defense response to other organism	0.00994560409966753	GO:0071704	organic substance metabolic process	4.88375e+07	GO:1903000	regulation of lipid transport across blood-brain barrier	0.00471562071451807	GO:0006955	immune response	0.00338515				GO:0045787	positive regulation of cell cycle	168.917	GO:0002682	regulation of immune system process	211015	GO:0051246	regulation of protein metabolic process	5.68032e+07	GO:0002694	regulation of leukocyte activation	0.749161	GO:0071345	cellular response to cytokine stimulus	0.00991106261779016
GO:0065008	regulation of biological quality	4.97091e+08				GO:0043043	peptide biosynthetic process	11.6385	GO:0002484	antigen processing and presentation of endogenous peptide antigen via MHC class I via ER pathway	0.00994560409966753	GO:0042255	ribosome assembly	5.54932e+06	GO:1903002	positive regulation of lipid transport across blood-brain barrier	0.00471562071451807	GO:0048584	positive regulation of response to stimulus	0.00644021				GO:0090304	nucleic acid metabolic process	212.227	GO:0050896	response to stimulus	21391.3	GO:0007346	regulation of mitotic cell cycle	5.83926e+07	GO:0048522	positive regulation of cellular process	0.778548	GO:0050870	positive regulation of T cell activation	0.0112747229547112
GO:0001775	cell activation	5.42454e+08				GO:0010941	regulation of cell death	0.132168	GO:0031345	negative regulation of cell projection organization	0.00994560409966753	GO:1903320	regulation of protein modification by small protein conjugation or removal	6.5716e+06	GO:1905853	regulation of heparan sulfate binding	0.00471562071451807	GO:0050863	regulation of T cell activation	0.0133289				GO:0034641	cellular nitrogen compound metabolic process	235.798	GO:0032970	regulation of actin filament-based process	218687	GO:0007059	chromosome segregation	5.83926e+07	GO:0043603	amide metabolic process	0.923024	GO:0046596	regulation of viral entry into host cell	0.0123237191178379
GO:0043085	positive regulation of catalytic activity	7.26458e+08				GO:0043604	amide biosynthetic process	25.8698	GO:0002485	antigen processing and presentation of endogenous peptide antigen via MHC class I via ER pathway, TAP-dependent	0.00994560409966753	GO:0043170	macromolecule metabolic process	1.17978e+08	GO:0150200	regulation of transport across blood-brain barrier	0.00471562071451807	GO:0050865	regulation of cell activation	0.0135871				GO:1901360	organic cyclic compound metabolic process	292.7	GO:0030029	actin filament-based process	24209.5	GO:0065009	regulation of molecular function	6.89766e+07	GO:0050764	regulation of phagocytosis	0.959202	GO:1903039	positive regulation of leukocyte cell-cell adhesion	0.0140465817006964
GO:0034330	cell junction organization	8.69914e+07				GO:0019538	protein metabolic process	35.9593	GO:1901629	regulation of presynaptic membrane organization	0.00994560409966753	GO:0072331	signal transduction by p53 class mediator	1.35794e+08	GO:1905858	regulation of heparan sulfate proteoglycan binding	0.00471562071451807	GO:0007166	cell surface receptor signaling pathway	0.0256709				GO:0071103	DNA conformation change	294.934	GO:0009605	response to external stimulus	273464	GO:0071840	cellular component organization or biogenesis	6.89766e+07	GO:0098609	cell-cell adhesion	1.1816	GO:0052372	modulation by symbiont of entry into host	0.0140465817006964
GO:0044093	positive regulation of molecular function	1.54169e+09				GO:0097193	intrinsic apoptotic signaling pathway	0.462672	GO:1902996	regulation of neurofibrillary tangle assembly	0.00994560409966753	GO:0051444	negative regulation of ubiquitin-protein transferase activity	2.42611e+08	GO:1903035	negative regulation of response to wounding	0.00471562071451807	GO:0022407	regulation of cell-cell adhesion	0.0472819				GO:1901987	regulation of cell cycle phase transition	323.668	GO:0042274	ribosomal small subunit biogenesis	293369	GO:0009987	cellular process	8.06122e+07	GO:0030100	regulation of endocytosis	1.42259	GO:0010189	vitamin E biosynthetic process	0.0148878882558356
GO:0051128	regulation of cellular component organization	2.30103e+09				GO:0050776	regulation of immune response	80.1215	GO:1901565	organonitrogen compound catabolic process	0.0104229693422837	GO:1902255	positive regulation of intrinsic apoptotic signaling pathway by p53 class mediator	2.42611e+08	GO:0150201	positive regulation of transport across blood-brain barrier	0.00471562071451807	GO:0050870	positive regulation of T cell activation	0.0888932				GO:0032508	DNA duplex unwinding	163.458	GO:0030036	actin cytoskeleton organization	409564	GO:0048522	positive regulation of cellular process	8.43919e+07	GO:0007155	cell adhesion	1.42259	GO:0001775	cell activation	0.0165870440503101
GO:0048522	positive regulation of cellular process	2.40693e+09				GO:0006518	peptide metabolic process	85.7967	GO:0009057	macromolecule catabolic process	0.0112334536195411	GO:0031397	negative regulation of protein ubiquitination	4.06402e+08	GO:1902999	negative regulation of phospholipid efflux	0.00471562071451807	GO:0048522	positive regulation of cellular process	0.00283764				GO:0033260	nuclear DNA replication	2720.5	GO:0007159	leukocyte cell-cell adhesion	450128	GO:0000819	sister chromatid segregation	9.10686e+06	GO:1903037	regulation of leukocyte cell-cell adhesion	0.151227	GO:0043903	regulation of biological process involved in symbiotic interaction	0.0180030796926801
GO:0048646	anatomical structure formation involved in morphogenesis	2.58608e+09				GO:1901575	organic substance catabolic process	111.962	GO:1902995	positive regulation of phospholipid efflux	0.0112851695918127	GO:0000027	ribosomal large subunit assembly	4.4775e+08	GO:0043112	receptor metabolic process	0.00471562071451807	GO:0051239	regulation of multicellular organismal process	0.384529				GO:0007346	regulation of mitotic cell cycle	3348.27	GO:0042127	regulation of cell population proliferation	601650	GO:0006364	rRNA processing	9.10686e+06	GO:0080134	regulation of response to stress	0.151227	GO:0030217	T cell differentiation	0.0190720727657379
GO:0035556	intracellular signal transduction	2.58608e+09				GO:1901566	organonitrogen compound biosynthetic process	132.077	GO:0070383	DNA cytosine deamination	0.0112851695918127	GO:0048584	positive regulation of response to stimulus	5.58972e+07	GO:0048869	cellular developmental process	0.00471562071451807	GO:0009987	cellular process	0.546677				GO:0032392	DNA geometric change	3424.11	GO:0008283	cell population proliferation	605116	GO:0000280	nuclear division	9.37917e+07	GO:0032879	regulation of localization	1.68881	GO:0022409	positive regulation of cell-cell adhesion	0.019710897646335
GO:0051093	negative regulation of developmental process	3.29837e+09				GO:0002683	negative regulation of immune system process	164.979	GO:1902994	regulation of phospholipid efflux	0.0112851695918127	GO:0030162	regulation of proteolysis	5.9128e+08	GO:1903001	negative regulation of lipid transport across blood-brain barrier	0.00471562071451807	GO:0007155	cell adhesion	0.648644				GO:0044786	cell cycle DNA replication	8801.19	GO:0006950	response to stress	934466	GO:0006807	nitrogen compound metabolic process	9.64799e+07	GO:0048519	negative regulation of biological process	1.79083	GO:1902105	regulation of leukocyte differentiation	0.0236460002691982
GO:0022604	regulation of cell morphogenesis	4.69954e+09				GO:0043603	amide metabolic process	173.554	GO:0090365	regulation of mRNA modification	0.0112851695918127	GO:1904666	regulation of ubiquitin protein ligase activity	7.48155e+08	GO:0048523	negative regulation of cellular process	0.00471562071451807	GO:0050896	response to stimulus	0.923908				GO:1901990	regulation of mitotic cell cycle phase transition	15771.2	GO:0032956	regulation of actin cytoskeleton organization	934466	GO:0000281	mitotic cytokinesis	1.27764e+08	GO:0006412	translation	2.01666	GO:0001887	selenium compound metabolic process	0.0242996083412422
GO:0050896	response to stimulus	5.20417e+09				GO:0002684	positive regulation of immune system process	271.132	GO:0090310	negative regulation of DNA methylation-dependent heterochromatin formation	0.0112851695918127	GO:1903321	negative regulation of protein modification by small protein conjugation or removal	8.53391e+08	GO:1905860	positive regulation of heparan sulfate proteoglycan binding	0.00471562071451807	GO:0098609	cell-cell adhesion	0.105278				GO:0030174	regulation of DNA-templated DNA replication initiation	41510.2	GO:0071310	cellular response to organic substance	934466	GO:0044772	mitotic cell cycle phase transition	1.27764e+08	GO:0008219	cell death	0.243302	GO:2000448	positive regulation of macrophage migration inhibitory factor signaling pathway	0.0242996083412422
GO:0097435	supramolecular fiber organization	5.31997e+09				GO:0009056	catabolic process	272.41	GO:0019058	viral life cycle	0.0115735607352414	GO:0051438	regulation of ubiquitin-protein transferase activity	1.3209e+09	GO:1901627	negative regulation of postsynaptic membrane organization	0.00471562071451807	GO:0030217	T cell differentiation	1.86649				GO:0022616	DNA strand elongation	158612	GO:0044419	biological process involved in interspecies interaction between organisms	1.1447e+06	GO:0048518	positive regulation of biological process	1.42126e+08	GO:0051239	regulation of multicellular organismal process	2.94059	GO:0035026	leading edge cell differentiation	0.0242996083412422
GO:0012501	programmed cell death	5.31997e+09				GO:0043067	regulation of programmed cell death	445.968	GO:0044403	biological process involved in symbiotic interaction	0.0115821102892714	GO:0034470	ncRNA processing	1.64545e+09	GO:0150202	negative regulation of transport across blood-brain barrier	0.00471562071451807	GO:0050776	regulation of immune response	0.32627				GO:0007059	chromosome segregation	294156	GO:0048519	negative regulation of biological process	1.28315e+06	GO:0050790	regulation of catalytic activity	1.42678e+07	GO:0016192	vesicle-mediated transport	4.64092	GO:0030155	regulation of cell adhesion	0.0242996083412422
GO:0007010	cytoskeleton organization	5.69226e+09				GO:0009987	cellular process	729.595	GO:0032803	regulation of low-density lipoprotein particle receptor catabolic process	0.0124299487370624	GO:0051246	regulation of protein metabolic process	2.24382e+09	GO:0030154	cell differentiation	0.00471562071451807	GO:0010604	positive regulation of macromolecule metabolic process	5.55552				GO:0000280	nuclear division	617482	GO:1903039	positive regulation of leukocyte cell-cell adhesion	142285	GO:0007017	microtubule-based process	1.55259e+08	GO:0051249	regulation of lymphocyte activation	5.04228	GO:0050863	regulation of T cell activation	0.0258478196789042
GO:0050808	synapse organization	5.96406e+09				GO:0001817	regulation of cytokine production	74.9475	GO:0090206	negative regulation of cholesterol metabolic process	0.0124299487370624	GO:0008219	cell death	2.24382e+09	GO:0071831	intermediate-density lipoprotein particle clearance	0.00471562071451807	GO:0009605	response to external stimulus	7.23563				GO:0006807	nitrogen compound metabolic process	806944	GO:0042254	ribosome biogenesis	1.79708e+06	GO:0044770	cell cycle phase transition	1.55259e+08	GO:0050789	regulation of biological process	5.04228	GO:1903037	regulation of leukocyte cell-cell adhesion	0.0258478196789042
GO:0051336	regulation of hydrolase activity	6.57061e+09				GO:0001816	cytokine production	951.349	GO:0032799	low-density lipoprotein receptor particle metabolic process	0.0124299487370624	GO:0010941	regulation of cell death	2.29124e+09	GO:1905855	positive regulation of heparan sulfate binding	0.00471562071451807	GO:1903131	mononuclear cell differentiation	9.11459				GO:1901988	negative regulation of cell cycle phase transition	1.15298e+06	GO:0009987	cellular process	1.79708e+06	GO:0042775	mitochondrial ATP synthesis coupled electron transport	1.76747e+08	GO:0043043	peptide biosynthetic process	5.23097	GO:0048468	cell development	0.027284454176357
GO:0048513	animal organ development	9.1022e+08				GO:0016477	cell migration	1742.51	GO:0031452	negative regulation of heterochromatin formation	0.0124299487370624	GO:0051248	negative regulation of protein metabolic process	2.40515e+09	GO:0030168	platelet activation	0.00519219720032873	GO:0030098	lymphocyte differentiation	2.01406				GO:0071897	DNA biosynthetic process	1.44968e+06	GO:0019882	antigen processing and presentation	2.19833e+06	GO:0042773	ATP synthesis coupled electron transport	2.05276e+08	GO:0030334	regulation of cell migration	5.66117	GO:0032346	positive regulation of aldosterone metabolic process	0.027284454176357
GO:0043068	positive regulation of programmed cell death	0.000162739013777963				GO:0042981	regulation of apoptotic process	1864.45	GO:1902951	negative regulation of dendritic spine maintenance	0.0124299487370624	GO:2001242	regulation of intrinsic apoptotic signaling pathway	3.78986e+09	GO:0042981	regulation of apoptotic process	0.00689899647719808	GO:0006915	apoptotic process	22.7612				GO:0140719	constitutive heterochromatin formation	1.5069e+06	GO:0048870	cell motility	2.63981e+06	GO:0007051	spindle organization	2.83882e+08	GO:0043604	amide biosynthetic process	5.88018	GO:2000446	regulation of macrophage migration inhibitory factor signaling pathway	0.027284454176357
GO:0008219	cell death	0.000162739013777963				GO:0097190	apoptotic signaling pathway	2873.02	GO:0032802	low-density lipoprotein particle receptor catabolic process	0.0124299487370624	GO:0043086	negative regulation of catalytic activity	3.78986e+09	GO:0043067	regulation of programmed cell death	0.00729923094655051	GO:0009893	positive regulation of metabolic process	22.7612				GO:0006338	chromatin remodeling	179813	GO:0097435	supramolecular fiber organization	278532	GO:0048285	organelle fission	2.9027e+08	GO:0019538	protein metabolic process	8.36595	GO:0050896	response to stimulus	0.027284454176357
GO:0001568	blood vessel development	0.0001628760959966				GO:0051716	cellular response to stimulus	3424.16	GO:1990379	lipid transport across blood-brain barrier	0.0124299487370624	GO:0044419	biological process involved in interspecies interaction between organisms	6.94953e+09	GO:0061041	regulation of wound healing	0.00785015514898298	GO:0050778	positive regulation of immune response	2.72188				GO:0051054	positive regulation of DNA metabolic process	1.90293e+06	GO:0051707	response to other organism	2.80017e+06	GO:0016072	rRNA metabolic process	2.97575e+07	GO:0032970	regulation of actin filament-based process	0.932921	GO:0030593	neutrophil chemotaxis	0.027284454176357
GO:0048699	generation of neurons	0.0001628760959966				GO:0051246	regulation of protein metabolic process	3424.16	GO:0097114	NMDA glutamate receptor clustering	0.0124299487370624	GO:0050821	protein stabilization	7.0389e+09	GO:1902362	melanocyte apoptotic process	0.00803886018556841	GO:0002521	leukocyte differentiation	35.7575				GO:0019219	regulation of nucleobase-containing compound metabolic process	2.09927e+06	GO:0048002	antigen processing and presentation of peptide antigen	2.84761e+06	GO:0051276	chromosome organization	3.78029e+08	GO:2000145	regulation of cell motility	9.55626	GO:2000860	positive regulation of aldosterone secretion	0.027284454176357
GO:0007417	central nervous system development	0.000168130723148197				GO:0006810	transport	3770.17	GO:0120262	negative regulation of heterochromatin organization	0.0124299487370624	GO:0001906	cell killing	8.88798e+09	GO:0010942	positive regulation of cell death	0.00803886018556841	GO:0002696	positive regulation of leukocyte activation	37.9985				GO:0000727	double-strand break repair via break-induced replication	239766	GO:0043207	response to external biotic stimulus	2.86149e+06	GO:1904666	regulation of ubiquitin protein ligase activity	4.19833e+08	GO:1901566	organonitrogen compound biosynthetic process	11.9143	GO:0046889	positive regulation of lipid biosynthetic process	0.027284454176357
GO:0023052	signaling	0.000179890621591796				GO:0006508	proteolysis	3838.86	GO:0106119	negative regulation of sterol biosynthetic process	0.0124299487370624	GO:0009967	positive regulation of signal transduction	8.88798e+09	GO:0010877	lipid transport involved in lipid storage	0.00803886018556841	GO:0050852	T cell receptor signaling pathway	4.34978				GO:0048285	organelle fission	25785.8	GO:0016477	cell migration	2.86149e+06	GO:0045333	cellular respiration	4.20274e+08	GO:0009607	response to biotic stimulus	12.2953	GO:0035691	macrophage migration inhibitory factor signaling pathway	0.027284454176357
GO:0051094	positive regulation of developmental process	0.000186197794163141				GO:0034341	response to type II interferon	4753.19	GO:0034447	very-low-density lipoprotein particle clearance	0.0124299487370624	GO:0072332	intrinsic apoptotic signaling pathway by p53 class mediator	9.1206e+08	GO:1901631	positive regulation of presynaptic membrane organization	0.00803886018556841	GO:0043170	macromolecule metabolic process	55.5054				GO:0044237	cellular metabolic process	3312.31	GO:0046649	lymphocyte activation	3.16474e+06	GO:0140014	mitotic nuclear division	4.59116e+08	GO:0065007	biological regulation	15.2697	GO:0002344	B cell affinity maturation	0.027284454176357
GO:0007155	cell adhesion	0.00019058305519114				GO:0002831	regulation of response to biotic stimulus	7627.32	GO:1905268	negative regulation of chromatin organization	0.0124299487370624	GO:0051348	negative regulation of transferase activity	9.31015e+09	GO:1902998	positive regulation of neurofibrillary tangle assembly	0.00803886018556841	GO:0012501	programmed cell death	70.0802				GO:1901989	positive regulation of cell cycle phase transition	3.31709e+06	GO:0098542	defense response to other organism	4.88564e+06	GO:0006091	generation of precursor metabolites and energy	4.73715e+08	GO:0051707	response to other organism	15.2697	GO:0002343	peripheral B cell selection	0.027284454176357
GO:0043547	positive regulation of GTPase activity	0.00019058305519114				GO:0045321	leukocyte activation	7647.8	GO:0045541	negative regulation of cholesterol biosynthetic process	0.0124299487370624	GO:0051338	regulation of transferase activity	9.63409e+08	GO:0031623	receptor internalization	0.00870468359302852	GO:0035556	intracellular signal transduction	86.5192				GO:0045005	DNA-templated DNA replication maintenance of fidelity	3.97556e+06	GO:0009607	response to biotic stimulus	5.16185e+06	GO:0010564	regulation of cell cycle process	5.70363e+08	GO:0012501	programmed cell death	15.4086	GO:0042360	vitamin E metabolic process	0.027284454176357
GO:0043067	regulation of programmed cell death	0.00019186981992576				GO:0032103	positive regulation of response to external stimulus	9091.33	GO:0016554	cytidine to uridine editing	0.0124299487370624	GO:0045861	negative regulation of proteolysis	0.000113079702053829	GO:0042157	lipoprotein metabolic process	0.00929625127811645	GO:0050867	positive regulation of cell activation	94.8175				GO:0031507	heterochromatin formation	4.38909e+06	GO:0032502	developmental process	5.43864e+06	GO:0015980	energy derivation by oxidation of organic compounds	6.2847e+08	GO:0043207	response to external biotic stimulus	16.3666	GO:2001199	negative regulation of dendritic cell differentiation	0.027284454176357
GO:0030501	positive regulation of bone mineralization	0.000213363153609891				GO:0006091	generation of precursor metabolites and energy	9836.26	GO:1900223	positive regulation of amyloid-beta clearance	0.0124299487370624	GO:0006119	oxidative phosphorylation	0.000115576288661374	GO:0048519	negative regulation of biological process	0.00971085287393857	GO:0051251	positive regulation of lymphocyte activation	94.8175				GO:0010948	negative regulation of cell cycle process	5.11346e+06	GO:0048523	negative regulation of cellular process	5.67769e+06	GO:1904667	negative regulation of ubiquitin protein ligase activity	6.29325e+08	GO:0022409	positive regulation of cell-cell adhesion	18.1727	GO:0007159	leukocyte cell-cell adhesion	0.027284454176357
GO:0001944	vasculature development	0.000213363153609891				GO:1901700	response to oxygen-containing compound	11938.8	GO:0048523	negative regulation of cellular process	0.0126923158998423	GO:0006123	mitochondrial electron transport, cytochrome c to oxygen	0.000120052279122845	GO:0030162	regulation of proteolysis	0.0100494475436503	GO:0030097	hemopoiesis	128.384				GO:0009987	cellular process	6.39933e+06	GO:0006952	defense response	5.71913e+06	GO:1901798	positive regulation of signal transduction by p53 class mediator	6.29325e+08	GO:0006518	peptide metabolic process	20.4498	GO:2000857	positive regulation of mineralocorticoid secretion	0.027284454176357
GO:0007165	signal transduction	0.00022082287197978				GO:2000145	regulation of cell motility	12600.5	GO:0019216	regulation of lipid metabolic process	0.0126923158998423	GO:0012501	programmed cell death	0.000158876766506798	GO:1903034	regulation of response to wounding	0.0103587970765528	GO:0006952	defense response	131.862				GO:0051171	regulation of nitrogen compound metabolic process	6.51766e+06	GO:0040011	locomotion	7.69578e+06	GO:0061640	cytoskeleton-dependent cytokinesis	7.24961e+08	GO:0140236	translation at presynapse	25.3216	GO:0032349	positive regulation of aldosterone biosynthetic process	0.027284454176357
GO:1905521	regulation of macrophage migration	0.000226057105347445				GO:0006119	oxidative phosphorylation	12704	GO:0046486	glycerolipid metabolic process	0.0126923158998423	GO:1902533	positive regulation of intracellular signal transduction	0.000170624111529656	GO:1902996	regulation of neurofibrillary tangle assembly	0.0103587970765528	GO:0006807	nitrogen compound metabolic process	149.827				GO:0060255	regulation of macromolecule metabolic process	6.69265e+06	GO:0030155	regulation of cell adhesion	7.79154e+06	GO:0044238	primary metabolic process	8.31695e+08	GO:0010941	regulation of cell death	25.461	GO:0006950	response to stress	0.0273954030780997
GO:0032956	regulation of actin cytoskeleton organization	0.000226057105347445				GO:0009058	biosynthetic process	14901.5	GO:0032489	regulation of Cdc42 protein signal transduction	0.0126923158998423	GO:0023056	positive regulation of signaling	0.000175184572004804	GO:0061771	response to caloric restriction	0.0103587970765528	GO:0065009	regulation of molecular function	197.905				GO:0045786	negative regulation of cell cycle	6.80932e+06	GO:0002684	positive regulation of immune system process	7.79154e+06	GO:1902850	microtubule cytoskeleton organization involved in mitosis	8.31695e+08	GO:0006796	phosphate-containing compound metabolic process	30.9618	GO:0048525	negative regulation of viral process	0.0273954030780997
GO:0007154	cell communication	0.000234538209100945				GO:0048870	cell motility	21001.9	GO:0044282	small molecule catabolic process	0.0126923158998423	GO:0010647	positive regulation of cell communication	0.000175184572004804	GO:0032805	positive regulation of low-density lipoprotein particle receptor catabolic process	0.0103587970765528	GO:0010467	gene expression	211.88				GO:1902751	positive regulation of cell cycle G2/M phase transition	8.04461e+06	GO:0045321	leukocyte activation	9.58763e+06	GO:0051171	regulation of nitrogen compound metabolic process	1.03067e+09	GO:0140242	translation at postsynapse	32.4173	GO:0032370	positive regulation of lipid transport	0.0276975189974446
GO:0048514	blood vessel morphogenesis	0.000257309456986166				GO:0009893	positive regulation of metabolic process	21633.5	GO:0034384	high-density lipoprotein particle clearance	0.0126923158998423	GO:0043067	regulation of programmed cell death	0.000178224654656195	GO:1902988	neurofibrillary tangle assembly	0.0103587970765528	GO:0002429	immune response-activating cell surface receptor signaling pathway	237.48				GO:0000075	cell cycle checkpoint signaling	8.04461e+06	GO:0048468	cell development	1.06709e+07	GO:0022904	respiratory electron transport chain	1.13608e+09	GO:0140241	translation at synapse	32.4173	GO:0009605	response to external stimulus	0.0286345372173245
GO:0071559	response to transforming growth factor beta	0.000257309456986166				GO:0030334	regulation of cell migration	23115.1	GO:0034382	chylomicron remnant clearance	0.0126923158998423	GO:0050790	regulation of catalytic activity	0.000188142931661389	GO:1901629	regulation of presynaptic membrane organization	0.0103587970765528	GO:0042098	T cell proliferation	312.905				GO:0070828	heterochromatin organization	8.92922e+06	GO:0045785	positive regulation of cell adhesion	1.19799e+07	GO:0019646	aerobic electron transport chain	1.14508e+09	GO:0044419	biological process involved in interspecies interaction between organisms	39.6711	GO:0046649	lymphocyte activation	0.0288912970811953
GO:0009987	cellular process	0.000295705137072604				GO:0031349	positive regulation of defense response	23119.5	GO:0034372	very-low-density lipoprotein particle remodeling	0.0126923158998423	GO:0031647	regulation of protein stability	0.000223322135516781	GO:0048856	anatomical structure development	0.0107019873076381	GO:0050851	antigen receptor-mediated signaling pathway	442.467				GO:0098813	nuclear chromosome segregation	1.19863e+07	GO:0022409	positive regulation of cell-cell adhesion	1.26066e+07	GO:0043170	macromolecule metabolic process	2.33879e+09	GO:0071310	cellular response to organic substance	39.9817	GO:0060284	regulation of cell development	0.0288912970811953
GO:0045595	regulation of cell differentiation	0.00029795001926925				GO:0051234	establishment of localization	29813.1	GO:0016032	viral process	0.0126923158998423	GO:0044092	negative regulation of molecular function	0.000268620947164241	GO:0006915	apoptotic process	0.011535393489557	GO:0002768	immune response-regulating cell surface receptor signaling pathway	47.5217				GO:0045814	negative regulation of gene expression, epigenetic	1.22142e+06	GO:0030154	cell differentiation	1.36507e+07	GO:0034641	cellular nitrogen compound metabolic process	2.48512e+09	GO:0040012	regulation of locomotion	39.9817	GO:0046149	pigment catabolic process	0.0292040570111652
GO:0007159	leukocyte cell-cell adhesion	0.000319269264025615				GO:0008283	cell population proliferation	29813.1	GO:0042590	antigen processing and presentation of exogenous peptide antigen via MHC class I	0.0126923158998423	GO:2001244	positive regulation of intrinsic apoptotic signaling pathway	0.000385090942807709	GO:0007596	blood coagulation	0.011852048598067	GO:0046631	alpha-beta T cell activation	47.5217				GO:0051716	cellular response to stimulus	1.39275e+06	GO:0010033	response to organic substance	1.41126e+07	GO:0080090	regulation of primary metabolic process	2.57767e+09	GO:0006915	apoptotic process	42.2858	GO:1903707	negative regulation of hemopoiesis	0.0292040570111652
GO:0048468	cell development	0.000319269264025615				GO:0044249	cellular biosynthetic process	29813.1	GO:0046131	pyrimidine ribonucleoside metabolic process	0.0126923158998423	GO:0034660	ncRNA metabolic process	0.000385090942807709	GO:0012501	programmed cell death	0.011852048598067	GO:0042981	regulation of apoptotic process	568.816				GO:0000731	DNA synthesis involved in DNA repair	1.57413e+07	GO:1903037	regulation of leukocyte cell-cell adhesion	1.55993e+07	GO:1901990	regulation of mitotic cell cycle phase transition	2.64398e+09	GO:0006793	phosphorus metabolic process	43.982	GO:0002901	mature B cell apoptotic process	0.0292040570111652
GO:0010942	positive regulation of cell death	0.000319269264025615				GO:0065007	biological regulation	32216.5	GO:0046087	cytidine metabolic process	0.0126923158998423	GO:0042981	regulation of apoptotic process	0.000441881810161083	GO:0050817	coagulation	0.011852048598067	GO:0008219	cell death	58.5373				GO:0140014	mitotic nuclear division	2.30783e+07	GO:0042255	ribosome assembly	1.60808e+07	GO:0090068	positive regulation of cell cycle process	2.83345e+09	GO:0007015	actin filament organization	48.4127	GO:0051251	positive regulation of lymphocyte activation	0.0292040570111652
GO:0030182	neuron differentiation	0.000319269264025615				GO:1990748	cellular detoxification	33355.3	GO:0016127	sterol catabolic process	0.0126923158998423	GO:1902229	regulation of intrinsic apoptotic signaling pathway in response to DNA damage	0.000540612880817818	GO:0007599	hemostasis	0.011852048598067	GO:0008152	metabolic process	62.2915				GO:0006282	regulation of DNA repair	2.30783e+07	GO:0050870	positive regulation of T cell activation	1.68997e+07	GO:1901987	regulation of cell cycle phase transition	3.22016e+09	GO:0006810	transport	50.0685	GO:0002905	regulation of mature B cell apoptotic process	0.0292040570111652
GO:0070169	positive regulation of biomineral tissue development	0.00034904882260799				GO:0030162	regulation of proteolysis	33355.3	GO:0043207	response to external biotic stimulus	0.0126923158998423	GO:0051707	response to other organism	0.00058060033245411	GO:0032989	cellular component morphogenesis	0.011852048598067	GO:0050794	regulation of cellular process	72.8873				GO:0050789	regulation of biological process	2.793e+06	GO:0048869	cellular developmental process	1.76458e+07	GO:0031397	negative regulation of protein ubiquitination	3.36967e+09	GO:0043067	regulation of programmed cell death	53.6419	GO:0002682	regulation of immune system process	0.0292040570111652
GO:0006915	apoptotic process	0.000422769520857424				GO:1901701	cellular response to oxygen-containing compound	42644.9	GO:0046133	pyrimidine ribonucleoside catabolic process	0.0126923158998423	GO:0043207	response to external biotic stimulus	0.000592480287442282	GO:0006897	endocytosis	0.011852048598067	GO:0051240	positive regulation of multicellular organismal process	924.738				GO:0044839	cell cycle G2/M phase transition	3.02196e+07	GO:0008284	positive regulation of cell population proliferation	2.01909e+07	GO:0022900	electron transport chain	3.57243e+09	GO:0050863	regulation of T cell activation	59.5119	GO:0002906	negative regulation of mature B cell apoptotic process	0.0292040570111652
GO:0001525	angiogenesis	0.000437881720579151				GO:0010628	positive regulation of gene expression	47320.4	GO:0045006	DNA deamination	0.0126923158998423	GO:0045087	innate immune response	0.000720116503383856	GO:1902995	positive regulation of phospholipid efflux	0.0119576176882949	GO:0070661	leukocyte proliferation	939.904				GO:0044238	primary metabolic process	3.10847e+07	GO:0030097	hemopoiesis	2.68807e+07	GO:0045787	positive regulation of cell cycle	3.60421e+09	GO:0007166	cell surface receptor signaling pathway	6.37295	GO:1902106	negative regulation of leukocyte differentiation	0.0292040570111652
GO:0050790	regulation of catalytic activity	0.000439392185101621				GO:0050789	regulation of biological process	47320.4	GO:0071830	triglyceride-rich lipoprotein particle clearance	0.0126923158998423	GO:0009060	aerobic respiration	0.000739187820137643	GO:0038020	insulin receptor recycling	0.0119576176882949	GO:0043067	regulation of programmed cell death	1096.37				GO:0043170	macromolecule metabolic process	3.48915e+07	GO:0002503	peptide antigen assembly with MHC class II protein complex	2.68807e+07	GO:0002262	myeloid cell homeostasis	3.69085e+09	GO:0002252	immune effector process	81.8826	GO:0042167	heme catabolic process	0.0292040570111652
GO:0051493	regulation of cytoskeleton organization	0.00043959486200492				GO:0033554	cellular response to stress	47884.3	GO:0051707	response to other organism	0.0126923158998423	GO:0009607	response to biotic stimulus	0.000776931608158818	GO:1902994	regulation of phospholipid efflux	0.0119576176882949	GO:0071704	organic substance metabolic process	1129.42				GO:0000819	sister chromatid segregation	3.71243e+07	GO:0002399	MHC class II protein complex assembly	2.68807e+07	GO:0034470	ncRNA processing	3.96449e+09	GO:0051246	regulation of protein metabolic process	81.8826	GO:0045582	positive regulation of T cell differentiation	0.0292040570111652
GO:0032970	regulation of actin filament-based process	0.00044312275513075				GO:0040012	regulation of locomotion	47884.3	GO:1902952	positive regulation of dendritic spine maintenance	0.0126923158998423	GO:1902165	regulation of intrinsic apoptotic signaling pathway in response to DNA damage by p53 class mediator	0.000821314187172001	GO:0045807	positive regulation of endocytosis	0.0120366464430102	GO:0044237	cellular metabolic process	2220.46				GO:0050896	response to stimulus	3.90031e+06	GO:0010467	gene expression	2.75679e+06	GO:0009893	positive regulation of metabolic process	4.6939e+09	GO:0042981	regulation of apoptotic process	82.463	GO:0046718	viral entry into host cell	0.029573102468934
GO:0016358	dendrite development	0.00044312275513075				GO:0048585	negative regulation of response to stimulus	82795.3	GO:0006707	cholesterol catabolic process	0.0126923158998423	GO:0048583	regulation of response to stimulus	0.000994049166633569	GO:0050866	negative regulation of cell activation	0.0142502401775903	GO:0002250	adaptive immune response	3486.58				GO:0006268	DNA unwinding involved in DNA replication	4.13664e+07	GO:2000145	regulation of cell motility	3.00756e+07	GO:0030162	regulation of proteolysis	4.91418e+08	GO:0051179	localization	114.329	GO:0002821	positive regulation of adaptive immune response	0.029573102468934
GO:0045765	regulation of angiogenesis	0.000456873722829896				GO:0001775	cell activation	82795.3	GO:1905918	regulation of CoA-transferase activity	0.0126923158998423	GO:0016567	protein ubiquitination	0.00104931094407503	GO:1902951	negative regulation of dendritic spine maintenance	0.0142502401775903	GO:0044238	primary metabolic process	3859.68				GO:0000082	G1/S transition of mitotic cell cycle	4.39549e+07	GO:0050900	leukocyte migration	3.06452e+07	GO:0044085	cellular component biogenesis	5.24628e+09	GO:0032956	regulation of actin cytoskeleton organization	122.339	GO:0019221	cytokine-mediated signaling pathway	0.029573102468934
GO:0010941	regulation of cell death	0.000479907701939704				GO:2000147	positive regulation of cell motility	84132.5	GO:0006952	defense response	0.0126923158998423	GO:0030490	maturation of SSU-rRNA	0.00118958516235171	GO:1901143	insulin catabolic process	0.0142502401775903	GO:0048519	negative regulation of biological process	4402.4				GO:0065007	biological regulation	4.39549e+07	GO:0048856	anatomical structure development	3.1102e+07	GO:0071704	organic substance metabolic process	5.36964e+09	GO:0008283	cell population proliferation	137.778	GO:0071621	granulocyte chemotaxis	0.0297403031081162
GO:0045778	positive regulation of ossification	0.000479907701939704				GO:0065009	regulation of molecular function	8467.65	GO:0006216	cytidine catabolic process	0.0126923158998423	GO:0002376	immune system process	0.00128429201634982	GO:0032799	low-density lipoprotein receptor particle metabolic process	0.014853157746147	GO:0050789	regulation of biological process	4666.65				GO:0080090	regulation of primary metabolic process	5.06471e+07	GO:0000028	ribosomal small subunit assembly	4.31941e+07	GO:0051444	negative regulation of ubiquitin-protein transferase activity	5.60864e+09	GO:0065009	regulation of molecular function	148.613	GO:0071346	cellular response to type II interferon	0.0297403031081162
GO:1901342	regulation of vasculature development	0.000479907701939704				GO:0045333	cellular respiration	93910.1	GO:1905920	positive regulation of CoA-transferase activity	0.0126923158998423	GO:0097193	intrinsic apoptotic signaling pathway	0.0015214689504612	GO:0032802	low-density lipoprotein particle receptor catabolic process	0.014853157746147	GO:0046651	lymphocyte proliferation	5725.76				GO:0031570	DNA integrity checkpoint signaling	6.76927e+07	GO:0007155	cell adhesion	6.34598e+07	GO:0010604	positive regulation of macromolecule metabolic process	5.77968e+09	GO:1903039	positive regulation of leukocyte cell-cell adhesion	222.295	GO:0050868	negative regulation of T cell activation	0.0297403031081162
GO:0007264	small GTPase mediated signal transduction	0.000482406306650495				GO:0030155	regulation of cell adhesion	106591	GO:0009607	response to biotic stimulus	0.0126923158998423	GO:0031400	negative regulation of protein modification process	0.00155227914258161	GO:0032803	regulation of low-density lipoprotein particle receptor catabolic process	0.014853157746147	GO:0007165	signal transduction	5763.22				GO:0019222	regulation of metabolic process	7.49256e+07	GO:0002521	leukocyte differentiation	7.17772e+06	GO:1903321	negative regulation of protein modification by small protein conjugation or removal	6.09735e+09	GO:0051493	regulation of cytoskeleton organization	222.295	GO:0071310	cellular response to organic substance	0.0297403031081162
GO:0061061	muscle structure development	0.00051592150539914				GO:0006979	response to oxidative stress	106990	GO:2000623	negative regulation of nuclear-transcribed mRNA catabolic process, nonsense-mediated decay	0.0126923158998423	GO:0065009	regulation of molecular function	0.00155227914258161	GO:0045541	negative regulation of cholesterol biosynthetic process	0.014853157746147	GO:0032943	mononuclear cell proliferation	7961.39				GO:0000070	mitotic sister chromatid segregation	8.75892e+07	GO:0040012	regulation of locomotion	7.81983e+07	GO:0010639	negative regulation of organelle organization	6.14506e+09	GO:0002684	positive regulation of immune system process	288.175	GO:0044409	entry into host	0.0297403031081162
GO:1905517	macrophage migration	0.000591480614990155				GO:0030335	positive regulation of cell migration	111205	GO:0009972	cytidine deamination	0.0126923158998423	GO:1903050	regulation of proteolysis involved in protein catabolic process	0.00155227914258161	GO:0032502	developmental process	0.014853157746147	GO:0051246	regulation of protein metabolic process	9728.48				GO:2000779	regulation of double-strand break repair	8.96735e+07	GO:0051493	regulation of cytoskeleton organization	7.92005e+07	GO:0006123	mitochondrial electron transport, cytochrome c to oxygen	6.41507e+09	GO:0051234	establishment of localization	419.437	GO:1990266	neutrophil migration	0.0298694090482146
GO:0070527	platelet aggregation	0.000591480614990155				GO:0097237	cellular response to toxic substance	116080	GO:0090370	negative regulation of cholesterol efflux	0.0126923158998423	GO:0032446	protein modification by small protein conjugation	0.00180984054523347	GO:0034447	very-low-density lipoprotein particle clearance	0.014853157746147	GO:0010941	regulation of cell death	10109.6				GO:0044843	cell cycle G1/S phase transition	1.34382e+08	GO:0050863	regulation of T cell activation	8.55424e+07	GO:0034101	erythrocyte homeostasis	7.08575e+09	GO:0001816	cytokine production	480.307	GO:1905954	positive regulation of lipid localization	0.0299990074652004
GO:0051246	regulation of protein metabolic process	0.000591480614990155				GO:0015980	energy derivation by oxidation of organic compounds	126393	GO:0090261	positive regulation of inclusion body assembly	0.0126923158998423	GO:0019886	antigen processing and presentation of exogenous peptide antigen via MHC class II	0.00190152108639086	GO:0050896	response to stimulus	0.014853157746147	GO:0009966	regulation of signal transduction	10134.3				GO:0034654	nucleobase-containing compound biosynthetic process	1.34382e+08	GO:0002685	regulation of leukocyte migration	8.67935e+07	GO:0031396	regulation of protein ubiquitination	7.08606e+09	GO:0006954	inflammatory response	514.232	GO:0045653	negative regulation of megakaryocyte differentiation	0.0306897806238738
GO:0043065	positive regulation of apoptotic process	0.000604631281636242				GO:0051179	localization	142527	GO:1901626	regulation of postsynaptic membrane organization	0.0126923158998423	GO:0000028	ribosomal small subunit assembly	0.00190152108639086	GO:0106119	negative regulation of sterol biosynthetic process	0.014853157746147	GO:0065007	biological regulation	19838.5				GO:0006272	leading strand elongation	1.3444e+08	GO:0001775	cell activation	9.98014e+07	GO:0072331	signal transduction by p53 class mediator	7.88992e+09	GO:0043254	regulation of protein-containing complex assembly	618.519	GO:0006787	porphyrin-containing compound catabolic process	0.0306897806238738
GO:0007015	actin filament organization	0.000655424975789698				GO:0008630	intrinsic apoptotic signaling pathway in response to DNA damage	149696	GO:0034380	high-density lipoprotein particle assembly	0.013255687847903	GO:0006091	generation of precursor metabolites and energy	0.00204569606623415	GO:1990379	lipid transport across blood-brain barrier	0.014853157746147	GO:0060255	regulation of macromolecule metabolic process	19838.5				GO:0000086	G2/M transition of mitotic cell cycle	1.73604e+08	GO:0030334	regulation of cell migration	1.09716e+08	GO:0051438	regulation of ubiquitin-protein transferase activity	0.000125994200719982	GO:0048584	positive regulation of response to stimulus	62.5806	GO:0002339	B cell selection	0.0306897806238738
GO:0060284	regulation of cell development	0.000661880043946985				GO:0051049	regulation of transport	149696	GO:2000646	positive regulation of receptor catabolic process	0.013255687847903	GO:0071840	cellular component organization or biogenesis	0.00215296849942892	GO:0090206	negative regulation of cholesterol metabolic process	0.014853157746147	GO:0051716	cellular response to stimulus	19838.5				GO:0080135	regulation of cellular response to stress	1.91627e+08	GO:0110053	regulation of actin filament organization	1.17189e+08	GO:1902255	positive regulation of intrinsic apoptotic signaling pathway by p53 class mediator	0.000128630009068936	GO:0042127	regulation of cell population proliferation	754.324	GO:0046836	glycolipid transport	0.0306897806238738
GO:0065009	regulation of molecular function	0.000661880043946985				GO:0044271	cellular nitrogen compound biosynthetic process	152540	GO:0034370	triglyceride-rich lipoprotein particle remodeling	0.013255687847903	GO:0044794	positive regulation by host of viral process	0.00215296849942892	GO:0010632	regulation of epithelial cell migration	0.014853157746147	GO:0048523	negative regulation of cellular process	22395.6				GO:0010971	positive regulation of G2/M transition of mitotic cell cycle	2.03091e+08	GO:0050794	regulation of cellular process	1.21078e+08	GO:0012501	programmed cell death	0.000128630009068936	GO:0070661	leukocyte proliferation	850.632	GO:0022407	regulation of cell-cell adhesion	0.0306897806238738
GO:0035239	tube morphogenesis	0.000661880043946985				GO:1901576	organic substance biosynthetic process	152540	GO:0019885	antigen processing and presentation of endogenous peptide antigen via MHC class I	0.013255687847903	GO:2000059	negative regulation of ubiquitin-dependent protein catabolic process	0.00215296849942892	GO:0097114	NMDA glutamate receptor clustering	0.014853157746147	GO:0034097	response to cytokine	2432.7				GO:0018130	heterocycle biosynthetic process	2.03091e+08	GO:0051246	regulation of protein metabolic process	1.21078e+08	GO:0051256	mitotic spindle midzone assembly	0.000128630009068936	GO:0051240	positive regulation of multicellular organismal process	996.936	GO:0045621	positive regulation of lymphocyte differentiation	0.0307858960008212
GO:0070848	response to growth factor	0.000661880043946985				GO:0040017	positive regulation of locomotion	159349	GO:1901537	positive regulation of DNA demethylation	0.013255687847903	GO:0006915	apoptotic process	0.00223590526619591	GO:1900223	positive regulation of amyloid-beta clearance	0.014853157746147	GO:0051171	regulation of nitrogen compound metabolic process	24973.4				GO:1901992	positive regulation of mitotic cell cycle phase transition	2.06549e+07	GO:0006915	apoptotic process	1.27742e+08	GO:0060255	regulation of macromolecule metabolic process	0.000134174588608561	GO:0051129	negative regulation of cellular component organization	1022.07	GO:0002696	positive regulation of leukocyte activation	0.0326372412674831
GO:0051247	positive regulation of protein metabolic process	0.000672091091192683				GO:0048584	positive regulation of response to stimulus	162633	GO:0097090	presynaptic membrane organization	0.013255687847903	GO:0006955	immune response	0.00236501528228558	GO:1901626	regulation of postsynaptic membrane organization	0.0160313135061991	GO:0019222	regulation of metabolic process	29416.8				GO:0019438	aromatic compound biosynthetic process	2.11073e+08	GO:0098609	cell-cell adhesion	1.39402e+08	GO:0000910	cytokinesis	0.000146827657151199	GO:0051716	cellular response to stimulus	113.08	GO:0002683	negative regulation of immune system process	0.0326372412674831
GO:0008283	cell population proliferation	0.000672091091192683				GO:0051128	regulation of cellular component organization	163689	GO:0046135	pyrimidine nucleoside catabolic process	0.0140196659550085	GO:0022613	ribonucleoprotein complex biogenesis	0.00236501528228558	GO:0090370	negative regulation of cholesterol efflux	0.0160313135061991	GO:0001817	regulation of cytokine production	32577.7				GO:0071704	organic substance metabolic process	2.2827e+07	GO:0000902	cell morphogenesis	1.39402e+08	GO:0008219	cell death	0.000146827657151199	GO:0007010	cytoskeleton organization	1169.22	GO:0045595	regulation of cell differentiation	0.0327935252421164
GO:0046651	lymphocyte proliferation	0.000707883146398198				GO:0007166	cell surface receptor signaling pathway	166087	GO:0034374	low-density lipoprotein particle remodeling	0.0140196659550085	GO:0001912	positive regulation of leukocyte mediated cytotoxicity	0.00264654796434806	GO:0030163	protein catabolic process	0.0160313135061991	GO:0010628	positive regulation of gene expression	38672				GO:1902969	mitotic DNA replication	3.26484e+08	GO:0051129	negative regulation of cellular component organization	1.48339e+08	GO:0019222	regulation of metabolic process	0.000172179293079043	GO:0009719	response to endogenous stimulus	1242.3	GO:1903038	negative regulation of leukocyte cell-cell adhesion	0.0331046795663041
GO:0050865	regulation of cell activation	0.000745351921852406				GO:0006954	inflammatory response	177759	GO:1905907	negative regulation of amyloid fibril formation	0.0140196659550085	GO:0002901	mature B cell apoptotic process	0.00264654796434806	GO:0014905	myoblast fusion involved in skeletal muscle regeneration	0.0160313135061991	GO:0001816	cytokine production	38983.2				GO:0031323	regulation of cellular metabolic process	3.54424e+08	GO:0045010	actin nucleation	1.58251e+08	GO:0000022	mitotic spindle elongation	0.00017433606126224	GO:0032101	regulation of response to external stimulus	1339.5	GO:0033015	tetrapyrrole catabolic process	0.0336588987393604
GO:0008347	glial cell migration	0.000763102856123039				GO:0032879	regulation of localization	210782	GO:0017038	protein import	0.0140196659550085	GO:0002906	negative regulation of mature B cell apoptotic process	0.00264654796434806	GO:1902952	positive regulation of dendritic spine maintenance	0.0160313135061991	GO:0007154	cell communication	4317.35				GO:1901362	organic cyclic compound biosynthetic process	5.2863e+08	GO:0022407	regulation of cell-cell adhesion	1.79045e+07	GO:1903320	regulation of protein modification by small protein conjugation or removal	0.000176378008417525	GO:0033043	regulation of organelle organization	140.302	GO:2000298	regulation of Rho-dependent protein serine/threonine kinase activity	0.0336588987393604
GO:0032943	mononuclear cell proliferation	0.000769656236492615				GO:0009060	aerobic respiration	222887	GO:1902947	regulation of tau-protein kinase activity	0.0150047841438861	GO:0009605	response to external stimulus	0.00264654796434806	GO:0030913	paranodal junction assembly	0.0160313135061991	GO:0006950	response to stress	46734.6				GO:0050794	regulation of cellular process	5.47303e+08	GO:0080134	regulation of response to stress	1.85633e+08	GO:0000070	mitotic sister chromatid segregation	0.000176378008417525	GO:0001817	regulation of cytokine production	1664.91	GO:2000370	positive regulation of clathrin-dependent endocytosis	0.0336588987393604
GO:0045597	positive regulation of cell differentiation	0.000859704905624069				GO:0045785	positive regulation of cell adhesion	222887	GO:1900272	negative regulation of long-term synaptic potentiation	0.0150047841438861	GO:0098542	defense response to other organism	0.00264654796434806	GO:0043066	negative regulation of apoptotic process	0.0160313135061991	GO:0002253	activation of immune response	49593.9				GO:0045930	negative regulation of mitotic cell cycle	5.47303e+08	GO:0002396	MHC protein complex assembly	2.02659e+08	GO:0051225	spindle assembly	0.000218534071077692	GO:0071674	mononuclear cell migration	2145.14	GO:0044000	movement in host	0.0336588987393604
GO:0002685	regulation of leukocyte migration	0.000859704905624069				GO:0040011	locomotion	240792	GO:0034375	high-density lipoprotein particle remodeling	0.0152080901607725	GO:0002905	regulation of mature B cell apoptotic process	0.00264654796434806	GO:0032489	regulation of Cdc42 protein signal transduction	0.0160313135061991	GO:0002757	immune response-activating signaling pathway	5140.96				GO:1902749	regulation of cell cycle G2/M phase transition	6.69843e+08	GO:0002501	peptide antigen assembly with MHC protein complex	2.02659e+08	GO:0007052	mitotic spindle organization	0.000237652932378731	GO:0009893	positive regulation of metabolic process	2251.04	GO:0050867	positive regulation of cell activation	0.0338859656221951
GO:0051716	cellular response to stimulus	0.000859704905624069				GO:0098754	detoxification	253074	GO:1903365	regulation of fear response	0.0152080901607725	GO:0031341	regulation of cell killing	0.00285461995064	GO:0043069	negative regulation of programmed cell death	0.0163688452738747	GO:0070663	regulation of leukocyte proliferation	5140.96				GO:0000077	DNA damage checkpoint signaling	7.04409e+08	GO:1904667	negative regulation of ubiquitin protein ligase activity	2.02659e+08	GO:0006915	apoptotic process	0.00025155771484385	GO:0070663	regulation of leukocyte proliferation	259.38	GO:0010565	regulation of cellular ketone metabolic process	0.034900050849703
GO:0009719	response to endogenous stimulus	0.000868757093052761				GO:0042110	T cell activation	274277	GO:1901575	organic substance catabolic process	0.0152080901607725	GO:0015980	energy derivation by oxidation of organic compounds	0.00290980485435866	GO:0036438	maintenance of lens transparency	0.0173467650450389	GO:0008283	cell population proliferation	60623.4				GO:1901991	negative regulation of mitotic cell cycle phase transition	8.50399e+08	GO:0033043	regulation of organelle organization	2.05266e+08	GO:0048872	homeostasis of number of cells	0.000294884373787311	GO:0046651	lymphocyte proliferation	3549.78	GO:0010033	response to organic substance	0.034900050849703
GO:0043087	regulation of GTPase activity	0.000868757093052761				GO:0001819	positive regulation of cytokine production	274277	GO:0097688	glutamate receptor clustering	0.0152080901607725	GO:0010942	positive regulation of cell death	0.00290980485435866	GO:0090261	positive regulation of inclusion body assembly	0.0173467650450389	GO:0023052	signaling	7261.98				GO:0033044	regulation of chromosome organization	9.31959e+08	GO:0006364	rRNA processing	2.11283e+08	GO:0051231	spindle elongation	0.000294884373787311	GO:0010033	response to organic substance	3589.45	GO:0045321	leukocyte activation	0.0351268300795681
GO:0030155	regulation of cell adhesion	0.000868757093052761				GO:0042127	regulation of cell population proliferation	315030	GO:1901535	regulation of DNA demethylation	0.0152080901607725	GO:0002495	antigen processing and presentation of peptide antigen via MHC class II	0.00290980485435866	GO:0034382	chylomicron remnant clearance	0.0173467650450389	GO:0071345	cellular response to cytokine stimulus	85775				GO:0008152	metabolic process	9.50398e+08	GO:1902903	regulation of supramolecular fiber organization	2.33306e+08	GO:0016043	cellular component organization	0.000294884373787311	GO:0051247	positive regulation of protein metabolic process	400.529	GO:1903900	regulation of viral life cycle	0.0355663263344359
GO:0002684	positive regulation of immune system process	0.00087113220736359				GO:0050794	regulation of cellular process	319697	GO:2000644	regulation of receptor catabolic process	0.0152080901607725	GO:0006457	protein folding	0.00294427730874548	GO:0051172	negative regulation of nitrogen compound metabolic process	0.0173467650450389	GO:0002764	immune response-regulating signaling pathway	85778.8				GO:0009263	deoxyribonucleotide biosynthetic process	9.58009e+08	GO:0012501	programmed cell death	2.46464e+08	GO:0043086	negative regulation of catalytic activity	0.000296614505926874	GO:0009987	cellular process	4217.83	GO:2000096	positive regulation of Wnt signaling pathway, planar cell polarity pathway	0.0355663263344359
GO:0007420	brain development	0.000920895672093634				GO:0010604	positive regulation of macromolecule metabolic process	538704	GO:1902950	regulation of dendritic spine maintenance	0.0152080901607725	GO:0045333	cellular respiration	0.0029590055826459	GO:0071830	triglyceride-rich lipoprotein particle clearance	0.0173467650450389	GO:1902531	regulation of intracellular signal transduction	122266				GO:0046385	deoxyribose phosphate biosynthetic process	9.58009e+08	GO:2000147	positive regulation of cell motility	2.46464e+08	GO:0052548	regulation of endopeptidase activity	0.000322078776467409	GO:0050790	regulation of catalytic activity	480.012	GO:2000855	regulation of mineralocorticoid secretion	0.0355663263344359
GO:0003011	involuntary skeletal muscle contraction	0.000920895672093634				GO:0045088	regulation of innate immune response	586702	GO:2000822	regulation of behavioral fear response	0.0152080901607725	GO:0002474	antigen processing and presentation of peptide antigen via MHC class I	0.00322578841480862	GO:0019058	viral life cycle	0.0176578231234232	GO:0008284	positive regulation of cell population proliferation	127194				GO:0009265	2'-deoxyribonucleotide biosynthetic process	9.58009e+08	GO:0050776	regulation of immune response	2.46508e+08	GO:0010467	gene expression	0.000331294948577283	GO:0032943	mononuclear cell proliferation	496.287	GO:2000858	regulation of aldosterone secretion	0.0355663263344359
GO:0045453	bone resorption	0.00096361025423889				GO:0035456	response to interferon-beta	664040	GO:2001138	regulation of phospholipid transport	0.0152080901607725	GO:0002699	positive regulation of immune effector process	0.00349566311589074	GO:0044403	biological process involved in symbiotic interaction	0.0178781988433607	GO:0042102	positive regulation of T cell proliferation	133509				GO:0042770	signal transduction in response to DNA damage	9.58009e+08	GO:0042981	regulation of apoptotic process	2.48962e+08	GO:0044092	negative regulation of molecular function	0.000344079909768957	GO:0002366	leukocyte activation involved in immune response	5717.1	GO:2001198	regulation of dendritic cell differentiation	0.0355663263344359
GO:0050670	regulation of lymphocyte proliferation	0.000963826942147012				GO:0008152	metabolic process	69311.5	GO:0032488	Cdc42 protein signal transduction	0.0152080901607725	GO:0002504	antigen processing and presentation of peptide or polysaccharide antigen via MHC class II	0.00356088456053848	GO:0034372	very-low-density lipoprotein particle remodeling	0.0182228457981751	GO:0080090	regulation of primary metabolic process	159563				GO:0006284	base-excision repair	1.03695e+09	GO:0032535	regulation of cellular component size	2.87523e+08	GO:0051099	positive regulation of binding	0.000358667928051305	GO:0044093	positive regulation of molecular function	5862.15	GO:0002606	positive regulation of dendritic cell antigen processing and presentation	0.0355663263344359
GO:0042063	gliogenesis	0.000966450435333636				GO:0060548	negative regulation of cell death	978168	GO:0032375	negative regulation of cholesterol transport	0.0152080901607725	GO:2000010	positive regulation of protein localization to cell surface	0.00356088456053848	GO:0006707	cholesterol catabolic process	0.0182228457981751	GO:0050790	regulation of catalytic activity	213681				GO:1902315	nuclear cell cycle DNA replication initiation	1.04714e+09	GO:0030833	regulation of actin filament polymerization	2.93161e+08	GO:0051255	spindle midzone assembly	0.000362649396877652	GO:0097435	supramolecular fiber organization	6414.57	GO:0097530	granulocyte migration	0.0355663263344359
GO:0048667	cell morphogenesis involved in neuron differentiation	0.000966450435333636				GO:0002833	positive regulation of response to biotic stimulus	1.11392e+06	GO:0032372	negative regulation of sterol transport	0.0152080901607725	GO:0061844	antimicrobial humoral immune response mediated by antimicrobial peptide	0.00360416650643023	GO:1905920	positive regulation of CoA-transferase activity	0.0182228457981751	GO:0048856	anatomical structure development	218083				GO:1902975	mitotic DNA replication initiation	1.04714e+09	GO:0071674	mononuclear cell migration	3.2174e+08	GO:0033043	regulation of organelle organization	0.000410251155028028	GO:0002263	cell activation involved in immune response	6788.04	GO:0032368	regulation of lipid transport	0.0365004994603644
GO:0016043	cellular component organization	0.000981362483014388				GO:0023051	regulation of signaling	1.20704e+06	GO:1901361	organic cyclic compound catabolic process	0.0152080901607725	GO:1902531	regulation of intracellular signal transduction	0.00376352178516664	GO:0016127	sterol catabolic process	0.0182228457981751	GO:0070665	positive regulation of leukocyte proliferation	233167				GO:0010032	meiotic chromosome condensation	1.04714e+09	GO:1903131	mononuclear cell differentiation	3.33803e+07	GO:1901796	regulation of signal transduction by p53 class mediator	0.000422706531845404	GO:2000147	positive regulation of cell motility	7872.87	GO:0051250	negative regulation of lymphocyte activation	0.0366299553194316
GO:0042127	regulation of cell population proliferation	0.000984062774778311				GO:0002694	regulation of leukocyte activation	1.30684e+06	GO:0097113	AMPA glutamate receptor clustering	0.0152080901607725	GO:0002821	positive regulation of adaptive immune response	0.00382689652790633	GO:0034384	high-density lipoprotein particle clearance	0.0182228457981751	GO:0045058	T cell selection	29866.1				GO:1902292	cell cycle DNA replication initiation	1.04714e+09	GO:0002250	adaptive immune response	3.39264e+08	GO:0051247	positive regulation of protein metabolic process	0.000422926999825138	GO:0032502	developmental process	12950.7	GO:0032347	regulation of aldosterone biosynthetic process	0.0383413548503549
GO:0035295	tube development	0.00101045228032884				GO:0035458	cellular response to interferon-beta	1.69848e+06	GO:2001140	positive regulation of phospholipid transport	0.0152080901607725	GO:1902951	negative regulation of dendritic spine maintenance	0.00385807079670427	GO:1905918	regulation of CoA-transferase activity	0.0182228457981751	GO:0042127	regulation of cell population proliferation	364556				GO:0048523	negative regulation of cellular process	1.20296e+09	GO:0051128	regulation of cellular component organization	3.49715e+08	GO:0008608	attachment of spindle microtubules to kinetochore	0.000481264093065702	GO:0030335	positive regulation of cell migration	12950.7	GO:0035931	mineralocorticoid secretion	0.0383413548503549
GO:0032944	regulation of mononuclear cell proliferation	0.00101045228032884				GO:0009719	response to endogenous stimulus	1.91047e+06	GO:0016553	base conversion or substitution editing	0.0152080901607725	GO:0061945	regulation of protein K48-linked ubiquitination	0.00385807079670427	GO:2000646	positive regulation of receptor catabolic process	0.018989846740799	GO:0023051	regulation of signaling	456979				GO:0030261	chromosome condensation	1.25865e+09	GO:0040017	positive regulation of locomotion	3.73779e+08	GO:0044093	positive regulation of molecular function	0.000483644834258541	GO:0044087	regulation of cellular component biogenesis	14668.1	GO:0035932	aldosterone secretion	0.0383413548503549
GO:0002376	immune system process	0.00103182035467003				GO:0044281	small molecule metabolic process	2.1307e+06	GO:0033700	phospholipid efflux	0.0156520080487823	GO:0044403	biological process involved in symbiotic interaction	0.00399136575278906	GO:0034380	high-density lipoprotein particle assembly	0.018989846740799	GO:0010646	regulation of cell communication	476951				GO:0045931	positive regulation of mitotic cell cycle	1.34947e+09	GO:0043067	regulation of programmed cell death	3.75808e+08	GO:0030071	regulation of mitotic metaphase/anaphase transition	0.00056919850554977	GO:0051130	positive regulation of cellular component organization	16017	GO:2000643	positive regulation of early endosome to late endosome transport	0.0383413548503549
GO:0002682	regulation of immune system process	0.00104725186783603				GO:0052547	regulation of peptidase activity	2.16232e+06	GO:1902931	negative regulation of alcohol biosynthetic process	0.0156520080487823	GO:0031343	positive regulation of cell killing	0.00419020114756308	GO:0035646	endosome to melanosome transport	0.018989846740799	GO:0051173	positive regulation of nitrogen compound metabolic process	490955				GO:0000018	regulation of DNA recombination	1.48515e+09	GO:0065009	regulation of molecular function	3.75808e+08	GO:0072332	intrinsic apoptotic signaling pathway by p53 class mediator	0.00056919850554977	GO:0040017	positive regulation of locomotion	16148.7	GO:0032344	regulation of aldosterone metabolic process	0.0383413548503549
GO:0006898	receptor-mediated endocytosis	0.00109372057230431				GO:0050865	regulation of cell activation	2.17826e+06	GO:1905906	regulation of amyloid fibril formation	0.0156520080487823	GO:1903051	negative regulation of proteolysis involved in protein catabolic process	0.00429533853826656	GO:0048757	pigment granule maturation	0.018989846740799	GO:0050671	positive regulation of lymphocyte proliferation	490955				GO:0044271	cellular nitrogen compound biosynthetic process	1.6371e+08	GO:0034641	cellular nitrogen compound metabolic process	3.94848e+08	GO:0007091	metaphase/anaphase transition of mitotic cell cycle	0.000628691217512257	GO:0050870	positive regulation of T cell activation	17442.2	GO:0007275	multicellular organism development	0.0406995624079818
GO:0045932	negative regulation of muscle contraction	0.00109706822626452				GO:0042592	homeostatic process	234605	GO:1905809	negative regulation of synapse organization	0.0156520080487823	GO:0019646	aerobic electron transport chain	0.00429533853826656	GO:0034370	triglyceride-rich lipoprotein particle remodeling	0.018989846740799	GO:0050670	regulation of lymphocyte proliferation	590848				GO:0031297	replication fork processing	1.71941e+09	GO:0010604	positive regulation of macromolecule metabolic process	4.75318e+08	GO:0031399	regulation of protein modification process	0.000633980446567129	GO:0050670	regulation of lymphocyte proliferation	21555.5	GO:0090031	positive regulation of steroid hormone biosynthetic process	0.0406995624079818
GO:0008360	regulation of cell shape	0.00110563106587589				GO:0002521	leukocyte differentiation	2.51602e+06	GO:0042159	lipoprotein catabolic process	0.0156520080487823	GO:0048002	antigen processing and presentation of peptide antigen	0.00429533853826656	GO:0090209	negative regulation of triglyceride metabolic process	0.018989846740799	GO:0048468	cell development	597473				GO:0006335	DNA replication-dependent chromatin assembly	1.95782e+09	GO:0030335	positive regulation of cell migration	4.76159e+07	GO:0051173	positive regulation of nitrogen compound metabolic process	0.000642205653602942	GO:0098542	defense response to other organism	21555.5	GO:2000848	positive regulation of corticosteroid hormone secretion	0.0406995624079818
GO:0090257	regulation of muscle system process	0.00110563106587589				GO:0051094	positive regulation of developmental process	2.53205e+06	GO:2000622	regulation of nuclear-transcribed mRNA catabolic process, nonsense-mediated decay	0.0161548933288005	GO:0140694	non-membrane-bounded organelle assembly	0.00429533853826656	GO:0097090	presynaptic membrane organization	0.018989846740799	GO:0032946	positive regulation of mononuclear cell proliferation	623894				GO:0009211	pyrimidine deoxyribonucleoside triphosphate metabolic process	1.95782e+09	GO:0071346	cellular response to type II interferon	5.03971e+08	GO:1902099	regulation of metaphase/anaphase transition of cell cycle	0.000642205653602942	GO:0007165	signal transduction	22366.1	GO:0062013	positive regulation of small molecule metabolic process	0.0406995624079818
GO:1902533	positive regulation of intracellular signal transduction	0.00110563106587589				GO:0016032	viral process	2.53205e+06	GO:0051044	positive regulation of membrane protein ectodomain proteolysis	0.0161548933288005	GO:0002478	antigen processing and presentation of exogenous peptide antigen	0.00455856974995868	GO:0043485	endosome to pigment granule transport	0.018989846740799	GO:0010468	regulation of gene expression	683499				GO:0007093	mitotic cell cycle checkpoint signaling	2.23247e+09	GO:0050789	regulation of biological process	5.46665e+08	GO:1901978	positive regulation of cell cycle checkpoint	0.000642205653602942	GO:0023052	signaling	24937.8	GO:0045580	regulation of T cell differentiation	0.0406995624079818
GO:0070661	leukocyte proliferation	0.00110563106587589				GO:0140236	translation at presynapse	2.53205e+06	GO:0006213	pyrimidine nucleoside metabolic process	0.0161548933288005	GO:0001909	leukocyte mediated cytotoxicity	0.00457331206644583	GO:0016043	cellular component organization	0.0190040629644143	GO:0032944	regulation of mononuclear cell proliferation	731496				GO:0051321	meiotic cell cycle	2.29698e+09	GO:0030162	regulation of proteolysis	5.8453e+08	GO:0034660	ncRNA metabolic process	0.000651712355623417	GO:0032944	regulation of mononuclear cell proliferation	28379.7	GO:0051241	negative regulation of multicellular organismal process	0.0406995624079818
GO:0044087	regulation of cellular component biogenesis	0.00110563106587589				GO:2000116	regulation of cysteine-type endopeptidase activity	2.53459e+06	GO:0048519	negative regulation of biological process	0.0161548933288005	GO:2001233	regulation of apoptotic signaling pathway	0.00520552303238307	GO:0051241	negative regulation of multicellular organismal process	0.0190244364576005	GO:0097190	apoptotic signaling pathway	731496				GO:0040029	epigenetic regulation of gene expression	2.62237e+09	GO:0009893	positive regulation of metabolic process	7.50857e+08	GO:0044784	metaphase/anaphase transition of cell cycle	0.000701498314456279	GO:0050867	positive regulation of cell activation	28521.7	GO:0044283	small molecule biosynthetic process	0.0406995624079818
GO:0072359	circulatory system development	0.00118210745115634				GO:0010646	regulation of cell communication	2.6198e+06	GO:0010975	regulation of neuron projection development	0.0161548933288005	GO:0048144	fibroblast proliferation	0.00528631642810101	GO:0034374	low-density lipoprotein particle remodeling	0.0192454437426421	GO:0042129	regulation of T cell proliferation	1.11108e+06				GO:1903046	meiotic cell cycle process	3.11016e+09	GO:0008219	cell death	7.87179e+08	GO:0051098	regulation of binding	0.000727917911449816	GO:1901701	cellular response to oxygen-containing compound	36462.2	GO:0031394	positive regulation of prostaglandin biosynthetic process	0.0406995624079818
GO:0050900	leukocyte migration	0.00118210745115634				GO:0030097	hemopoiesis	2.91895e+06	GO:0010544	negative regulation of platelet activation	0.0164423156024163	GO:1990379	lipid transport across blood-brain barrier	0.00528631642810101	GO:0017038	protein import	0.0192454437426421	GO:0032502	developmental process	1.17761e+06				GO:0065004	protein-DNA complex assembly	3.27791e+09	GO:0042273	ribosomal large subunit biogenesis	8.28065e+08	GO:0051129	negative regulation of cellular component organization	0.000746444864950353	GO:0010604	positive regulation of macromolecule metabolic process	38862.5	GO:0007596	blood coagulation	0.0408576664366676
GO:0010720	positive regulation of cell development	0.00122680259176276				GO:0072593	reactive oxygen species metabolic process	2.93967e+06	GO:1900221	regulation of amyloid-beta clearance	0.0164423156024163	GO:0022900	electron transport chain	0.00528631642810101	GO:1905907	negative regulation of amyloid fibril formation	0.0192454437426421	GO:0002683	negative regulation of immune system process	1.28145e+06				GO:0006269	DNA replication, synthesis of RNA primer	3.27791e+09	GO:0046597	negative regulation of viral entry into host cell	8.4013e+08	GO:1902533	positive regulation of intracellular signal transduction	0.000773639968484229	GO:0048856	anatomical structure development	42666.9	GO:0051701	biological process involved in interaction with host	0.0408576664366676
GO:1905523	positive regulation of macrophage migration	0.00126423137239733				GO:0009617	response to bacterium	2.99853e+06	GO:0061000	negative regulation of dendritic spine development	0.0164423156024163	GO:0001516	prostaglandin biosynthetic process	0.0053264156300182	GO:0043482	cellular pigment accumulation	0.0192454437426421	GO:0097553	calcium ion transmembrane import into cytosol	1.3542e+06				GO:0048522	positive regulation of cellular process	3.27791e+09	GO:1901798	positive regulation of signal transduction by p53 class mediator	8.4013e+08	GO:0036211	protein modification process	0.000782875807983077	GO:0023051	regulation of signaling	45155.6	GO:0050792	regulation of viral process	0.0408576664366676
GO:0010991	negative regulation of SMAD protein complex assembly	0.0012753695709025				GO:0140242	translation at postsynapse	2.99853e+06	GO:0042953	lipoprotein transport	0.0164423156024163	GO:0046457	prostanoid biosynthetic process	0.0053264156300182	GO:0043476	pigment accumulation	0.0192454437426421	GO:0050854	regulation of antigen receptor-mediated signaling pathway	1.48528e+06				GO:0048519	negative regulation of biological process	3.30069e+09	GO:0008064	regulation of actin polymerization or depolymerization	8.4013e+08	GO:0051988	regulation of attachment of spindle microtubules to kinetochore	0.000877475020103874	GO:0030041	actin filament polymerization	45875.5	GO:0050817	coagulation	0.0415427304544061
GO:0030500	regulation of bone mineralization	0.00130583434784883				GO:0140241	translation at synapse	2.99853e+06	GO:0055089	fatty acid homeostasis	0.0164423156024163	GO:0097190	apoptotic signaling pathway	0.0053951025544484	GO:0010631	epithelial cell migration	0.0192454437426421	GO:0051247	positive regulation of protein metabolic process	1.8023e+06				GO:0007062	sister chromatid cohesion	3.90312e+09	GO:0002694	regulation of leukocyte activation	8.55692e+08	GO:0033045	regulation of sister chromatid segregation	0.00094708261306672	GO:0042098	T cell proliferation	47643.7	GO:0007599	hemostasis	0.0415427304544061
GO:0071560	cellular response to transforming growth factor beta stimulus	0.00130583434784883				GO:0050778	positive regulation of immune response	3.2799e+06	GO:1901615	organic hydroxy compound metabolic process	0.0165385054574861	GO:0070647	protein modification by small protein conjugation or removal	0.00545382374694795	GO:0090132	epithelium migration	0.0192454437426421	GO:0046634	regulation of alpha-beta T cell activation	1.81707e+06				GO:0010389	regulation of G2/M transition of mitotic cell cycle	4.53594e+09	GO:0046596	regulation of viral entry into host cell	8.9234e+07	GO:0009205	purine ribonucleoside triphosphate metabolic process	0.000990563504697842	GO:0060326	cell chemotaxis	4884.01	GO:0045834	positive regulation of lipid metabolic process	0.0419349467994004
GO:0042981	regulation of apoptotic process	0.00130583434784883				GO:0006007	glucose catabolic process	3.5778e+06	GO:0031329	regulation of cellular catabolic process	0.0168651392002253	GO:1990000	amyloid fibril formation	0.00571132260794779	GO:0090130	tissue migration	0.0192454437426421	GO:0051707	response to other organism	1.85234e+06				GO:2000045	regulation of G1/S transition of mitotic cell cycle	4.64349e+08	GO:0030832	regulation of actin filament length	9.23989e+08	GO:0000028	ribosomal small subunit assembly	0.00100933472001368	GO:0050793	regulation of developmental process	565.407	GO:0051249	regulation of lymphocyte activation	0.0419349467994004
GO:0060322	head development	0.00130583434784883				GO:0010942	positive regulation of cell death	3.83035e+06	GO:0044872	lipoprotein localization	0.0168651392002253	GO:0000462	maturation of SSU-rRNA from tricistronic rRNA transcript (SSU-rRNA, 5.8S rRNA, LSU-rRNA)	0.00571132260794779	GO:0014908	myotube differentiation involved in skeletal muscle regeneration	0.0192454437426421	GO:0043207	response to external biotic stimulus	1.97357e+06				GO:0051984	positive regulation of chromosome segregation	4.74991e+09	GO:0032271	regulation of protein polymerization	9.47053e+08	GO:0051315	attachment of mitotic spindle microtubules to kinetochore	0.00100933472001368	GO:0002696	positive regulation of leukocyte activation	59992.9	GO:0002604	regulation of dendritic cell antigen processing and presentation	0.0420148159302448
GO:0120036	plasma membrane bounded cell projection organization	0.00130583434784883				GO:0050727	regulation of inflammatory response	4.01531e+06	GO:0042454	ribonucleoside catabolic process	0.0168651392002253	GO:0051240	positive regulation of multicellular organismal process	0.0059073117471875	GO:0030100	regulation of endocytosis	0.0201191342696952	GO:0070887	cellular response to chemical stimulus	2.27684e+06				GO:0051173	positive regulation of nitrogen compound metabolic process	4.74991e+09	GO:0030041	actin filament polymerization	9.65417e+08	GO:0051656	establishment of organelle localization	0.00115078750022279	GO:0002683	negative regulation of immune system process	62357.1	GO:0007166	cell surface receptor signaling pathway	0.0420148159302448
GO:0002687	positive regulation of leukocyte migration	0.00133064227423527				GO:0019222	regulation of metabolic process	4.04662e+06	GO:0090308	regulation of DNA methylation-dependent heterochromatin formation	0.0168651392002253	GO:0002443	leukocyte mediated immunity	0.00603976809790538	GO:1900272	negative regulation of long-term synaptic potentiation	0.0201300002378582	GO:0044093	positive regulation of molecular function	2.42362e+06				GO:0031509	subtelomeric heterochromatin formation	4.91342e+09	GO:0016072	rRNA metabolic process	9.65777e+08	GO:0052547	regulation of peptidase activity	0.00116265823647986	GO:1902903	regulation of supramolecular fiber organization	75034.8	GO:0043933	protein-containing complex organization	0.0420148159302448
GO:1902903	regulation of supramolecular fiber organization	0.00135711155876183				GO:0051247	positive regulation of protein metabolic process	477414	GO:0097067	cellular response to thyroid hormone stimulus	0.0171247008181135	GO:0071353	cellular response to interleukin-4	0.00615131561776281	GO:0071840	cellular component organization or biogenesis	0.0201300002378582	GO:0044419	biological process involved in interspecies interaction between organisms	2.42362e+06				GO:0006334	nucleosome assembly	5.19175e+09	GO:0051249	regulation of lymphocyte activation	1.19532e+09	GO:0009144	purine nucleoside triphosphate metabolic process	0.00116287015168276	GO:0031347	regulation of defense response	75569.8	GO:0002695	negative regulation of leukocyte activation	0.0420148159302448
GO:0070663	regulation of leukocyte proliferation	0.00138773645014533				GO:0009636	response to toxic substance	477414	GO:0035641	locomotory exploration behavior	0.0171247008181135	GO:0002449	lymphocyte mediated immunity	0.00628368052677624	GO:0010243	response to organonitrogen compound	0.0201300002378582	GO:0051348	negative regulation of transferase activity	2.604e+06				GO:0006303	double-strand break repair via nonhomologous end joining	5.7405e+09	GO:0010941	regulation of cell death	1.27387e+09	GO:0042981	regulation of apoptotic process	0.0011677858959681	GO:0007154	cell communication	80141.4	GO:0045657	positive regulation of monocyte differentiation	0.0420148159302448
GO:0071840	cellular component organization or biogenesis	0.00146176070843112				GO:0052548	regulation of endopeptidase activity	4.83051e+06	GO:0090083	regulation of inclusion body assembly	0.0171247008181135	GO:0043393	regulation of protein binding	0.00661129690464567	GO:2001046	positive regulation of integrin-mediated signaling pathway	0.0201300002378582	GO:1904667	negative regulation of ubiquitin protein ligase activity	2.85392e+06				GO:0045934	negative regulation of nucleobase-containing compound metabolic process	6.26404e+09	GO:1903901	negative regulation of viral life cycle	1.38119e+09	GO:0009199	ribonucleoside triphosphate metabolic process	0.00122219207302914	GO:0035556	intracellular signal transduction	85162	GO:1905952	regulation of lipid localization	0.0432545617258646
GO:0071495	cellular response to endogenous stimulus	0.0014648762293808				GO:0061621	canonical glycolysis	4.89442e+06	GO:1902430	negative regulation of amyloid-beta formation	0.0171247008181135	GO:0002705	positive regulation of leukocyte mediated immunity	0.00674656786786745	GO:1902947	regulation of tau-protein kinase activity	0.0201300002378582	GO:0034641	cellular nitrogen compound metabolic process	3.03885e+06				GO:2001032	regulation of double-strand break repair via nonhomologous end joining	6.26404e+09	GO:0052372	modulation by symbiont of entry into host	1.60683e+08	GO:0070925	organelle assembly	0.00142329006003459	GO:0051050	positive regulation of transport	86042.1	GO:0002819	regulation of adaptive immune response	0.0432545617258646
GO:0048812	neuron projection morphogenesis	0.00147174938461645				GO:0061718	glucose catabolic process to pyruvate	4.89442e+06	GO:0150104	transport across blood-brain barrier	0.0171247008181135	GO:0002720	positive regulation of cytokine production involved in immune response	0.00692792253396824	GO:0090331	negative regulation of platelet aggregation	0.0210830726606688	GO:0009607	response to biotic stimulus	3.63263e+06				GO:0071824	protein-DNA complex subunit organization	6.37928e+09	GO:0071840	cellular component organization or biogenesis	1.61073e+09	GO:2000116	regulation of cysteine-type endopeptidase activity	0.00142636898702366	GO:0030097	hemopoiesis	86957.1	GO:1902166	negative regulation of intrinsic apoptotic signaling pathway in response to DNA damage by p53 class mediator	0.0432545617258646
GO:0034109	homotypic cell-cell adhesion	0.00147627632670922				GO:1901565	organonitrogen compound catabolic process	4.89442e+06	GO:0051172	negative regulation of nitrogen compound metabolic process	0.0172056883252508	GO:0019884	antigen processing and presentation of exogenous antigen	0.0071273424659524	GO:2001140	positive regulation of phospholipid transport	0.0210830726606688	GO:0042274	ribosomal small subunit biogenesis	385911				GO:0010604	positive regulation of macromolecule metabolic process	6.90753e+09	GO:0007010	cytoskeleton organization	1.75929e+09	GO:0051248	negative regulation of protein metabolic process	0.00142636898702366	GO:0002685	regulation of leukocyte migration	86957.1	GO:0006705	mineralocorticoid biosynthetic process	0.0432545617258646
GO:0030030	cell projection organization	0.0015602839865166				GO:0006735	NADH regeneration	4.89442e+06	GO:1902004	positive regulation of amyloid-beta formation	0.0172056883252508	GO:0042775	mitochondrial ATP synthesis coupled electron transport	0.00716259570917607	GO:0034375	high-density lipoprotein particle remodeling	0.0210830726606688	GO:1902533	positive regulation of intracellular signal transduction	4.98426e+06				GO:0009221	pyrimidine deoxyribonucleotide biosynthetic process	9.97726e+09	GO:0031397	negative regulation of protein ubiquitination	1.78671e+09	GO:0016567	protein ubiquitination	0.00142719712818349	GO:0065008	regulation of biological quality	10231.4	GO:2001280	positive regulation of unsaturated fatty acid biosynthetic process	0.0432545617258646
GO:0120039	plasma membrane bounded cell projection morphogenesis	0.00169207505144926				GO:0007159	leukocyte cell-cell adhesion	5.12301e+06	GO:0044794	positive regulation by host of viral process	0.0172056883252508	GO:2001235	positive regulation of apoptotic signaling pathway	0.007439699207902	GO:2000822	regulation of behavioral fear response	0.0210830726606688	GO:0046635	positive regulation of alpha-beta T cell activation	5.74258e+06				GO:0010569	regulation of double-strand break repair via homologous recombination	0.000110292443511642	GO:0042098	T cell proliferation	1.92593e+09	GO:0043067	regulation of programmed cell death	0.00143642691893233	GO:0097529	myeloid leukocyte migration	106860	GO:0032342	aldosterone biosynthetic process	0.0432545617258646
GO:0048666	neuron development	0.00169207505144926				GO:0046649	lymphocyte activation	5.12301e+06	GO:0010232	vascular transport	0.0172056883252508	GO:0070670	response to interleukin-4	0.0076176060207529	GO:0016032	viral process	0.0210830726606688	GO:0098542	defense response to other organism	5.991e+06				GO:0044249	cellular biosynthetic process	0.000119116612870249	GO:0030595	leukocyte chemotaxis	2.19795e+09	GO:0045861	negative regulation of proteolysis	0.00149408065576796	GO:0032271	regulation of protein polymerization	108834	GO:0048856	anatomical structure development	0.0432545617258646
GO:0010990	regulation of SMAD protein complex assembly	0.00169761883472403				GO:0045862	positive regulation of proteolysis	5.68401e+06	GO:0051000	positive regulation of nitric-oxide synthase activity	0.0172056883252508	GO:0050778	positive regulation of immune response	0.00769369817783174	GO:2000644	regulation of receptor catabolic process	0.0211608268209592	GO:0051641	cellular localization	6.28723e+06				GO:0048518	positive regulation of biological process	0.000119116612870249	GO:0060255	regulation of macromolecule metabolic process	2.23319e+09	GO:0150111	regulation of transepithelial transport	0.00155333872921421	GO:0006996	organelle organization	108834	GO:1902107	positive regulation of leukocyte differentiation	0.0433153973762928
GO:1904141	positive regulation of microglial cell migration	0.00169761883472403				GO:0009966	regulation of signal transduction	6.45424e+06	GO:0043691	reverse cholesterol transport	0.0172056883252508	GO:0042773	ATP synthesis coupled electron transport	0.00769369817783174	GO:0032375	negative regulation of cholesterol transport	0.0211608268209592	GO:0046632	alpha-beta T cell differentiation	6.51766e+06				GO:0051225	spindle assembly	0.0001221500975356	GO:0065007	biological regulation	2.4966e+09	GO:0010941	regulation of cell death	0.00155548705139049	GO:0010646	regulation of cell communication	108834	GO:0022408	negative regulation of cell-cell adhesion	0.0433153973762928
GO:0048858	cell projection morphogenesis	0.00175845014148612				GO:0006090	pyruvate metabolic process	6.79452e+06	GO:0043117	positive regulation of vascular permeability	0.0172056883252508	GO:0060548	negative regulation of cell death	0.00777076135560737	GO:0050878	regulation of body fluid levels	0.0211608268209592	GO:0043368	positive T cell selection	6.65958e+06				GO:1902806	regulation of cell cycle G1/S phase transition	0.000122627648108453	GO:0050865	regulation of cell activation	2.56809e+09	GO:0033554	cellular response to stress	0.00174194821993709	GO:0019220	regulation of phosphate metabolic process	125074	GO:1903708	positive regulation of hemopoiesis	0.0433153973762928
GO:0000904	cell morphogenesis involved in differentiation	0.00178412837008681				GO:0071346	cellular response to type II interferon	7.4946e+06	GO:0009056	catabolic process	0.0173786518453329	GO:0070887	cellular response to chemical stimulus	0.0087539801022078	GO:0097113	AMPA glutamate receptor clustering	0.0211608268209592	GO:0002706	regulation of lymphocyte mediated immunity	1.03657e+07				GO:0007051	spindle organization	0.000129037865195976	GO:0050793	regulation of developmental process	2.61384e+09	GO:0042255	ribosome assembly	0.00176268781408891	GO:0002443	leukocyte mediated immunity	125663	GO:0045619	regulation of lymphocyte differentiation	0.0453701413218255
GO:0071363	cellular response to growth factor stimulus	0.0017913288328881				GO:0034599	cellular response to oxidative stress	7.64286e+06	GO:0043116	negative regulation of vascular permeability	0.0173875398686715	GO:0043516	regulation of DNA damage response, signal transduction by p53 class mediator	0.0094181007420446	GO:0097688	glutamate receptor clustering	0.0211608268209592	GO:0040011	locomotion	1.05911e+07				GO:0051983	regulation of chromosome segregation	0.000129037865195976	GO:0051240	positive regulation of multicellular organismal process	2.71378e+09	GO:0043412	macromolecule modification	0.00180630688352551	GO:0043085	positive regulation of catalytic activity	125663	GO:0031392	regulation of prostaglandin biosynthetic process	0.0453701413218255
GO:0050807	regulation of synapse organization	0.00181087711730754				GO:0002478	antigen processing and presentation of exogenous peptide antigen	8.78409e+06	GO:0006590	thyroid hormone generation	0.0173875398686715	GO:0019730	antimicrobial humoral response	0.00955928235299419	GO:0032488	Cdc42 protein signal transduction	0.0211608268209592	GO:1903169	regulation of calcium ion transmembrane transport	1.33668e+07				GO:0090307	mitotic spindle assembly	0.000129037865195976	GO:0048584	positive regulation of response to stimulus	2.74532e+09	GO:0006974	DNA damage response	0.0019717548483033	GO:0051174	regulation of phosphorus metabolic process	125663	GO:2000343	positive regulation of chemokine (C-X-C motif) ligand 2 production	0.0453701413218255
GO:0045321	leukocyte activation	0.00193201651751048				GO:0051050	positive regulation of transport	904836	GO:0045540	regulation of cholesterol biosynthetic process	0.0173875398686715	GO:0001775	cell activation	0.00960642113308191	GO:1903365	regulation of fear response	0.0211608268209592	GO:0031399	regulation of protein modification process	1.38824e+07				GO:0034728	nucleosome organization	0.000129037865195976	GO:0008360	regulation of cell shape	2.75096e+09	GO:0009141	nucleoside triphosphate metabolic process	0.00197710177922491	GO:0002697	regulation of immune effector process	146500	GO:0046890	regulation of lipid biosynthetic process	0.0454870599085603
GO:0050803	regulation of synapse structure or activity	0.00203744371151086				GO:0072332	intrinsic apoptotic signaling pathway by p53 class mediator	1.01348e+07	GO:0106118	regulation of sterol biosynthetic process	0.0173875398686715	GO:0023051	regulation of signaling	0.00992651756105679	GO:0032372	negative regulation of sterol transport	0.0211608268209592	GO:0002819	regulation of adaptive immune response	1.50485e+07				GO:0007052	mitotic spindle organization	0.000129037865195976	GO:0044403	biological process involved in symbiotic interaction	2.81752e+09	GO:0051983	regulation of chromosome segregation	0.00215950163302289	GO:0050776	regulation of immune response	173737	GO:0050866	negative regulation of cell activation	0.0464475011529684
GO:0003012	muscle system process	0.00208964579117477				GO:0031638	zymogen activation	1.14638e+07	GO:0001916	positive regulation of T cell mediated cytotoxicity	0.0173875398686715	GO:0061081	positive regulation of myeloid leukocyte cytokine production involved in immune response	0.00992651756105679	GO:2001138	regulation of phospholipid transport	0.0211608268209592	GO:0042255	ribosome assembly	1.60371e+07				GO:0045911	positive regulation of DNA recombination	0.000145937564945151	GO:0048589	developmental growth	2.99293e+09	GO:0051258	protein polymerization	0.00234858849730457	GO:0051241	negative regulation of multicellular organismal process	181611	GO:2000052	positive regulation of non-canonical Wnt signaling pathway	0.0471898563361361
GO:0042692	muscle cell differentiation	0.00210525121843797				GO:0061620	glycolytic process through glucose-6-phosphate	1.14638e+07	GO:0034377	plasma lipoprotein particle assembly	0.017556157542371	GO:0010646	regulation of cell communication	0.0100438903993875	GO:1902950	regulation of dendritic spine maintenance	0.0211608268209592	GO:0042254	ribosome biogenesis	1.60371e+07				GO:0045739	positive regulation of DNA repair	0.000158811139885222	GO:0140694	non-membrane-bounded organelle assembly	3.16298e+09	GO:0032446	protein modification by small protein conjugation	0.00234858849730457	GO:0016310	phosphorylation	248360	GO:0034309	primary alcohol biosynthetic process	0.0471898563361361
GO:0010700	negative regulation of norepinephrine secretion	0.00210525121843797				GO:0032502	developmental process	1.22145e+07	GO:0051043	regulation of membrane protein ectodomain proteolysis	0.017556157542371	GO:0044085	cellular component biogenesis	0.0103437496834141	GO:0007166	cell surface receptor signaling pathway	0.0211608268209592	GO:0071310	cellular response to organic substance	2.00836e+07				GO:0140013	meiotic nuclear division	0.000158811139885222	GO:0007275	multicellular organism development	3.19838e+08	GO:0048524	positive regulation of viral process	0.00241796552378621	GO:0110053	regulation of actin filament organization	248360	GO:0045637	regulation of myeloid cell differentiation	0.0471898563361361
GO:0031175	neuron projection development	0.00210525121843797				GO:0035556	intracellular signal transduction	1.44285e+06	GO:0051128	regulation of cellular component organization	0.017556157542371	GO:0050776	regulation of immune response	0.0106445402920704	GO:0045862	positive regulation of proteolysis	0.0214207828773917	GO:0031323	regulation of cellular metabolic process	2.00836e+07				GO:0009157	deoxyribonucleoside monophosphate biosynthetic process	0.000166258669866862	GO:0007163	establishment or maintenance of cell polarity	3.19838e+08	GO:0070647	protein modification by small protein conjugation or removal	0.00248060699151133	GO:0045807	positive regulation of endocytosis	258221	GO:0046598	positive regulation of viral entry into host cell	0.0471898563361361
GO:0071674	mononuclear cell migration	0.00210525121843797				GO:0022900	electron transport chain	1.58083e+07	GO:0090205	positive regulation of cholesterol metabolic process	0.017556157542371	GO:0031399	regulation of protein modification process	0.0107790821445057	GO:1901565	organonitrogen compound catabolic process	0.02150929893945	GO:0009967	positive regulation of signal transduction	2.41003e+07				GO:0044773	mitotic DNA damage checkpoint signaling	0.000184302202329101	GO:0051444	negative regulation of ubiquitin-protein transferase activity	3.25159e+09	GO:0045931	positive regulation of mitotic cell cycle	0.00251995267396627	GO:0034097	response to cytokine	281605	GO:0042362	fat-soluble vitamin biosynthetic process	0.0471898563361361
GO:0030336	negative regulation of cell migration	0.00210525121843797				GO:0062197	cellular response to chemical stress	1.79732e+07	GO:1902992	negative regulation of amyloid precursor protein catabolic process	0.017556157542371	GO:0001910	regulation of leukocyte mediated cytotoxicity	0.0108066435348362	GO:1901698	response to nitrogen compound	0.021559312614231	GO:0045619	regulation of lymphocyte differentiation	3.08723e+07				GO:0080134	regulation of response to stress	0.000186298702764536	GO:0043254	regulation of protein-containing complex assembly	3.28919e+09	GO:0032507	maintenance of protein location in cell	0.00278999314915388	GO:0051258	protein polymerization	33325.2	GO:0045060	negative thymic T cell selection	0.0471898563361361
GO:0046849	bone remodeling	0.00210525121843797				GO:0006096	glycolytic process	1.83746e+07	GO:0072578	neurotransmitter-gated ion channel clustering	0.017556157542371	GO:0010628	positive regulation of gene expression	0.0108066435348362	GO:0050794	regulation of cellular process	0.021727483042599	GO:0050856	regulation of T cell receptor signaling pathway	3.52233e+07				GO:0046822	regulation of nucleocytoplasmic transport	0.000192528303810891	GO:0051171	regulation of nitrogen compound metabolic process	3.28919e+09	GO:0051310	metaphase plate congression	0.00278999314915388	GO:0071495	cellular response to endogenous stimulus	412257	GO:2001279	regulation of unsaturated fatty acid biosynthetic process	0.0471898563361361
GO:0070167	regulation of biomineral tissue development	0.00210525121843797				GO:1903037	regulation of leukocyte cell-cell adhesion	1.86783e+07	GO:0097062	dendritic spine maintenance	0.0182695970739394	GO:0044788	modulation by host of viral process	0.010951332524994	GO:1905906	regulation of amyloid fibril formation	0.021727483042599	GO:0032649	regulation of type II interferon production	3.79536e+06				GO:0006273	lagging strand elongation	0.000197936043436	GO:0048583	regulation of response to stimulus	3.59943e+09	GO:0090307	mitotic spindle assembly	0.00292758501557594	GO:0030595	leukocyte chemotaxis	414501	GO:0034375	high-density lipoprotein particle remodeling	0.0471898563361361
GO:0043254	regulation of protein-containing complex assembly	0.00210525121843797				GO:0009611	response to wounding	1.94677e+07	GO:0002474	antigen processing and presentation of peptide antigen via MHC class I	0.0182695970739394	GO:0016032	viral process	0.010951332524994	GO:0033700	phospholipid efflux	0.021727483042599	GO:1901798	positive regulation of signal transduction by p53 class mediator	3.83954e+07				GO:0045935	positive regulation of nucleobase-containing compound metabolic process	0.000200516514022904	GO:0060284	regulation of cell development	3.70817e+09	GO:0048144	fibroblast proliferation	0.00304149608063778	GO:0050727	regulation of inflammatory response	440935	GO:2000095	regulation of Wnt signaling pathway, planar cell polarity pathway	0.0471898563361361
GO:0021814	cell motility involved in cerebral cortex radial glia guided migration	0.00210525121843797				GO:0050863	regulation of T cell activation	1.94677e+07	GO:0031445	regulation of heterochromatin formation	0.0182695970739394	GO:0034248	regulation of amide metabolic process	0.0110775484919683	GO:1905809	negative regulation of synapse organization	0.021727483042599	GO:0002252	immune effector process	3.9779e+06				GO:0051304	chromosome separation	0.000202409873889318	GO:0008154	actin polymerization or depolymerization	3.91641e+09	GO:0010458	exit from mitosis	0.00339475131390988	GO:0008154	actin polymerization or depolymerization	468773	GO:0010269	response to selenium ion	0.0471898563361361
GO:0002291	T cell activation via T cell receptor contact with antigen bound to MHC molecule on antigen presenting cell	0.00210525121843797				GO:0016052	carbohydrate catabolic process	2.24654e+07	GO:0009164	nucleoside catabolic process	0.0182695970739394	GO:0065008	regulation of biological quality	0.0111789260860674	GO:1902931	negative regulation of alcohol biosynthetic process	0.021727483042599	GO:0035710	CD4-positive, alpha-beta T cell activation	4.05047e+07				GO:0009059	macromolecule biosynthetic process	0.00021925435979815	GO:0002696	positive regulation of leukocyte activation	4.00109e+09	GO:0006325	chromatin organization	0.00346093068044182	GO:0048585	negative regulation of response to stimulus	475738	GO:0032501	multicellular organismal process	0.0471898563361361
GO:0098609	cell-cell adhesion	0.00210525121843797				GO:0043069	negative regulation of programmed cell death	2.2553e+07	GO:0043086	negative regulation of catalytic activity	0.0182695970739394	GO:2000058	regulation of ubiquitin-dependent protein catabolic process	0.0115661388631498	GO:0009057	macromolecule catabolic process	0.022686242154361	GO:0032609	type II interferon production	4.05047e+07				GO:0051053	negative regulation of DNA metabolic process	0.000220924398558598	GO:1903321	negative regulation of protein modification by small protein conjugation or removal	4.00109e+09	GO:0097193	intrinsic apoptotic signaling pathway	0.00351782266195698	GO:1901700	response to oxygen-containing compound	508572	GO:0046886	positive regulation of hormone biosynthetic process	0.0471898563361361
GO:1904139	regulation of microglial cell migration	0.00210525121843797				GO:0098869	cellular oxidant detoxification	2.26389e+07	GO:0120261	regulation of heterochromatin organization	0.0182695970739394	GO:0048871	multicellular organismal-level homeostasis	0.0119398454721545	GO:0051044	positive regulation of membrane protein ectodomain proteolysis	0.0227727444172031	GO:0002822	regulation of adaptive immune response based on somatic recombination of immune receptors built from immunoglobulin superfamily domains	4.311e+07				GO:0044774	mitotic DNA integrity checkpoint signaling	0.000224338996402951	GO:0010942	positive regulation of cell death	4.09467e+09	GO:0007093	mitotic cell cycle checkpoint signaling	0.00351782266195698	GO:0030833	regulation of actin filament polymerization	511586	GO:0075294	positive regulation by symbiont of entry into host	0.0471898563361361
GO:1904124	microglial cell migration	0.00210525121843797				GO:0050790	regulation of catalytic activity	2.28258e+07	GO:0034369	plasma lipoprotein particle remodeling	0.0182695970739394	GO:1902231	positive regulation of intrinsic apoptotic signaling pathway in response to DNA damage	0.0119398454721545	GO:0061000	negative regulation of dendritic spine development	0.023778629606452	GO:1903320	regulation of protein modification by small protein conjugation or removal	4.33815e+07				GO:2000781	positive regulation of double-strand break repair	0.000250809166349042	GO:0043903	regulation of biological process involved in symbiotic interaction	4.14538e+09	GO:0045454	cell redox homeostasis	0.00364005145187312	GO:0009966	regulation of signal transduction	541141	GO:0032341	aldosterone metabolic process	0.0471898563361361
GO:0032990	cell part morphogenesis	0.00213763136698587				GO:0006163	purine nucleotide metabolic process	2.34184e+07	GO:0034368	protein-lipid complex remodeling	0.0182695970739394	GO:0019885	antigen processing and presentation of endogenous peptide antigen via MHC class I	0.0119398454721545	GO:0055089	fatty acid homeostasis	0.023778629606452	GO:0036211	protein modification process	5.24587e+07				GO:1900262	regulation of DNA-directed DNA polymerase activity	0.000254768753283871	GO:0010468	regulation of gene expression	4.26471e+09	GO:0000462	maturation of SSU-rRNA from tricistronic rRNA transcript (SSU-rRNA, 5.8S rRNA, LSU-rRNA)	0.00364005145187312	GO:0072593	reactive oxygen species metabolic process	649492	GO:1903651	positive regulation of cytoplasmic transport	0.0471898563361361
GO:0030168	platelet activation	0.00221357546275114				GO:0050793	regulation of developmental process	2.58982e+07	GO:0010894	negative regulation of steroid biosynthetic process	0.0189199957537379	GO:0002573	myeloid leukocyte differentiation	0.0119398454721545	GO:1900221	regulation of amyloid-beta clearance	0.023778629606452	GO:0031396	regulation of protein ubiquitination	5.2605e+07				GO:1900264	positive regulation of DNA-directed DNA polymerase activity	0.000254768753283871	GO:0030098	lymphocyte differentiation	4.30848e+09	GO:0045727	positive regulation of translation	0.00369246952924498	GO:0050766	positive regulation of phagocytosis	649934	GO:0008212	mineralocorticoid metabolic process	0.0471898563361361
GO:0048771	tissue remodeling	0.00224181103747599				GO:0002695	negative regulation of leukocyte activation	3.08269e+07	GO:0006706	steroid catabolic process	0.0189199957537379	GO:0042771	intrinsic apoptotic signaling pathway in response to DNA damage by p53 class mediator	0.012029189579284	GO:0042060	wound healing	0.0243886446357819	GO:1902105	regulation of leukocyte differentiation	5.29498e+07				GO:0007076	mitotic chromosome condensation	0.0003157538516654	GO:0051247	positive regulation of protein metabolic process	4.34731e+09	GO:0046034	ATP metabolic process	0.00379272792869043	GO:0007229	integrin-mediated signaling pathway	6720.57	GO:1902165	regulation of intrinsic apoptotic signaling pathway in response to DNA damage by p53 class mediator	0.0471898563361361
GO:0007610	behavior	0.00229740169613651				GO:0061615	glycolytic process through fructose-6-phosphate	3.40734e+07	GO:0045939	negative regulation of steroid metabolic process	0.0189199957537379	GO:2000008	regulation of protein localization to cell surface	0.0127977837641673	GO:0034111	negative regulation of homotypic cell-cell adhesion	0.0248901378439811	GO:0002703	regulation of leukocyte mediated immunity	5.48839e+07				GO:0009394	2'-deoxyribonucleotide metabolic process	0.000325514373439363	GO:0061572	actin filament bundle organization	4.81057e+09	GO:0045930	negative regulation of mitotic cell cycle	0.0040086566312413	GO:0071345	cellular response to cytokine stimulus	677395	GO:0030595	leukocyte chemotaxis	0.0479305152810242
GO:0001817	regulation of cytokine production	0.00230705987631424				GO:0043065	positive regulation of apoptotic process	3.47562e+07	GO:0070841	inclusion body assembly	0.0189199957537379	GO:0030168	platelet activation	0.0136694989590032	GO:0032102	negative regulation of response to external stimulus	0.0252716346228969	GO:0050900	leukocyte migration	5.48839e+07				GO:0009893	positive regulation of metabolic process	0.000326389627341609	GO:0034314	Arp2/3 complex-mediated actin nucleation	5.25302e+09	GO:0043281	regulation of cysteine-type endopeptidase activity involved in apoptotic process	0.0040086566312413	GO:0045087	innate immune response	901272	GO:0002440	production of molecular mediator of immune response	0.0480599022806474
GO:0006996	organelle organization	0.0024099891829734				GO:1901698	response to nitrogen compound	3.70492e+07	GO:0065005	protein-lipid complex assembly	0.0189199957537379	GO:0030593	neutrophil chemotaxis	0.0140191779036116	GO:0043691	reverse cholesterol transport	0.0252716346228969	GO:0002821	positive regulation of adaptive immune response	5.48839e+07				GO:0032200	telomere organization	0.000326389627341609	GO:0090066	regulation of anatomical structure size	5.25753e+09	GO:0031325	positive regulation of cellular metabolic process	0.00405200225976704	GO:0009617	response to bacterium	921629	GO:0043518	negative regulation of DNA damage response, signal transduction by p53 class mediator	0.0481810626768656
GO:0009966	regulation of signal transduction	0.0024099891829734				GO:0051129	negative regulation of cellular component organization	3.77397e+07	GO:1902993	positive regulation of amyloid precursor protein catabolic process	0.0189199957537379	GO:0032092	positive regulation of protein binding	0.0140191779036116	GO:0044794	positive regulation by host of viral process	0.0252716346228969	GO:0050793	regulation of developmental process	6.41058e+07				GO:0009262	deoxyribonucleotide metabolic process	0.000348332325480551	GO:0016032	viral process	5.34252e+07	GO:0006508	proteolysis	0.00428311133848296	GO:0070486	leukocyte aggregation	1.0155e+06	GO:0045059	positive thymic T cell selection	0.0481810626768656
GO:0001816	cytokine production	0.0024099891829734				GO:0050777	negative regulation of immune response	3.99706e+07	GO:0034367	protein-containing complex remodeling	0.0189199957537379	GO:1902166	negative regulation of intrinsic apoptotic signaling pathway in response to DNA damage by p53 class mediator	0.0140711086882989	GO:0090083	regulation of inclusion body assembly	0.0252716346228969	GO:0007275	multicellular organism development	6.49323e+07				GO:0019692	deoxyribose phosphate metabolic process	0.000348332325480551	GO:0050867	positive regulation of cell activation	6.40814e+09	GO:1903490	positive regulation of mitotic cytokinesis	0.00453049071293279	GO:0002444	myeloid leukocyte mediated immunity	1.16615e+06	GO:0043383	negative T cell selection	0.0481810626768656
GO:2000146	negative regulation of cell motility	0.00249470406516613				GO:0051098	regulation of binding	3.99706e+07	GO:0072529	pyrimidine-containing compound catabolic process	0.0189199957537379	GO:0002684	positive regulation of immune system process	0.0144220336714611	GO:0016055	Wnt signaling pathway	0.0252716346228969	GO:0051338	regulation of transferase activity	6.93528e+07				GO:0000076	DNA replication checkpoint signaling	0.000374743292997688	GO:0002697	regulation of immune effector process	6.48278e+09	GO:1902253	regulation of intrinsic apoptotic signaling pathway by p53 class mediator	0.00459328966829393	GO:1902531	regulation of intracellular signal transduction	11974.9	GO:1901617	organic hydroxy compound biosynthetic process	0.0481810626768656
GO:0009894	regulation of catabolic process	0.00259303634412872				GO:0048856	anatomical structure development	4.07735e+06	GO:0006346	DNA methylation-dependent heterochromatin formation	0.01953924588568	GO:0051702	biological process involved in interaction with symbiont	0.0158057109842454	GO:1902430	negative regulation of amyloid-beta formation	0.0252716346228969	GO:2000514	regulation of CD4-positive, alpha-beta T cell activation	6.93528e+07				GO:0031325	positive regulation of cellular metabolic process	0.000401843752513286	GO:0019222	regulation of metabolic process	6.57339e+09	GO:0051781	positive regulation of cell division	0.00461653166113302	GO:0009653	anatomical structure morphogenesis	1.22512e+06	GO:2000833	positive regulation of steroid hormone secretion	0.0481810626768656
GO:0016525	negative regulation of angiogenesis	0.00262390824353244				GO:0019884	antigen processing and presentation of exogenous antigen	4.07735e+06	GO:0002478	antigen processing and presentation of exogenous peptide antigen	0.0198283966287291	GO:0032755	positive regulation of interleukin-6 production	0.0158057109842454	GO:1902004	positive regulation of amyloid-beta formation	0.0252716346228969	GO:0045087	innate immune response	7.45623e+07				GO:1902850	microtubule cytoskeleton organization involved in mitosis	0.000440501243570052	GO:0002252	immune effector process	6.81678e+09	GO:0051303	establishment of chromosome localization	0.00502872700714936	GO:0042129	regulation of T cell proliferation	1.28197e+06	GO:0002694	regulation of leukocyte activation	0.0481810626768656
GO:0009967	positive regulation of signal transduction	0.00271695146790825				GO:0006796	phosphate-containing compound metabolic process	4.10674e+07	GO:0001914	regulation of T cell mediated cytotoxicity	0.0198283966287291	GO:0009966	regulation of signal transduction	0.0159578767597985	GO:0065008	regulation of biological quality	0.0252716346228969	GO:0010033	response to organic substance	8.73855e+07				GO:2000042	negative regulation of double-strand break repair via homologous recombination	0.000446397667188568	GO:0051239	regulation of multicellular organismal process	6.81678e+09	GO:0032232	negative regulation of actin filament bundle assembly	0.00536103781649084	GO:0097190	apoptotic signaling pathway	1.32789e+06	GO:0002468	dendritic cell antigen processing and presentation	0.0481810626768656
GO:0051249	regulation of lymphocyte activation	0.00271695146790825				GO:0042775	mitochondrial ATP synthesis coupled electron transport	4.18189e+07	GO:0007263	nitric oxide mediated signal transduction	0.0198283966287291	GO:1900272	negative regulation of long-term synaptic potentiation	0.0159578767597985	GO:0097067	cellular response to thyroid hormone stimulus	0.0252716346228969	GO:0043085	positive regulation of catalytic activity	8.98986e+07				GO:0045740	positive regulation of DNA replication	0.000476290385021709	GO:0051098	regulation of binding	7.14116e+09	GO:0032272	negative regulation of protein polymerization	0.00543594453240663	GO:0002285	lymphocyte activation involved in immune response	138760	GO:0097529	myeloid leukocyte migration	0.0490968117699243
GO:0031032	actomyosin structure organization	0.00273056042311752				GO:0010035	response to inorganic substance	4.48244e+07	GO:0080111	DNA demethylation	0.0198283966287291	GO:0042592	homeostatic process	0.0159578767597985	GO:0009605	response to external stimulus	0.0252716346228969	GO:0032501	multicellular organismal process	9.02077e+07				GO:0140527	reciprocal homologous recombination	0.000510669580982387	GO:0043170	macromolecule metabolic process	7.26121e+09	GO:0033044	regulation of chromosome organization	0.00546472866285663	GO:0044249	cellular biosynthetic process	152155
GO:2000181	negative regulation of blood vessel morphogenesis	0.00275568179004957				GO:0030099	myeloid cell differentiation	4.48244e+07	GO:0120035	regulation of plasma membrane bounded cell projection organization	0.0202399767598209	GO:2000343	positive regulation of chemokine (C-X-C motif) ligand 2 production	0.0159578767597985	GO:0035641	locomotory exploration behavior	0.0252716346228969	GO:0070588	calcium ion transmembrane transport	9.35499e+07				GO:0007131	reciprocal meiotic recombination	0.000510669580982387	GO:0097193	intrinsic apoptotic signaling pathway	7.29365e+09	GO:0051128	regulation of cellular component organization	0.00546472866285663	GO:0060548	negative regulation of cell death	1.67322e+06
GO:1902075	cellular response to salt	0.00282306451713994				GO:0019637	organophosphate metabolic process	4.55285e+07	GO:0002476	antigen processing and presentation of endogenous peptide antigen via MHC class Ib	0.0202399767598209	GO:0071635	negative regulation of transforming growth factor beta production	0.0159578767597985	GO:0010232	vascular transport	0.0252716346228969	GO:0048585	negative regulation of response to stimulus	9.36538e+07				GO:0043137	DNA replication, removal of RNA primer	0.000520595840354209	GO:0043065	positive regulation of apoptotic process	8.45093e+09	GO:1902425	positive regulation of attachment of mitotic spindle microtubules to kinetochore	0.00567994323242404	GO:0031532	actin cytoskeleton reorganization	1.73795e+06
GO:1901343	negative regulation of vasculature development	0.00282306451713994				GO:0043068	positive regulation of programmed cell death	4.83536e+07	GO:0034656	nucleobase-containing small molecule catabolic process	0.0202399767598209	GO:0019058	viral life cycle	0.0159578767597985	GO:0052547	regulation of peptidase activity	0.0252716346228969	GO:0060284	regulation of cell development	1.07118e+08				GO:1902990	mitotic telomere maintenance via semi-conservative replication	0.000520595840354209	GO:0040007	growth	8.53959e+09	GO:1902423	regulation of attachment of mitotic spindle microtubules to kinetochore	0.00567994323242404	GO:0010942	positive regulation of cell death	1.77787e+06
GO:0001774	microglial cell activation	0.00283953425740904				GO:0019320	hexose catabolic process	5.0317e+07	GO:0010875	positive regulation of cholesterol efflux	0.0206256638862066	GO:0031392	regulation of prostaglandin biosynthetic process	0.0159578767597985	GO:0051239	regulation of multicellular organismal process	0.0252716346228969	GO:0016477	cell migration	1.11484e+08				GO:0000226	microtubule cytoskeleton organization	0.000585017089075934	GO:0045862	positive regulation of proteolysis	8.97778e+09	GO:0031333	negative regulation of protein-containing complex assembly	0.00567994323242404	GO:0006468	protein phosphorylation	1.83561e+06
GO:0001937	negative regulation of endothelial cell proliferation	0.00302086084051352				GO:0006897	endocytosis	5.06568e+07	GO:0019068	virion assembly	0.0206256638862066	GO:0001819	positive regulation of cytokine production	0.0160115409012169	GO:0051173	positive regulation of nitrogen compound metabolic process	0.0252716346228969	GO:0051345	positive regulation of hydrolase activity	1.13703e+08				GO:0000083	regulation of transcription involved in G1/S transition of mitotic cell cycle	0.000711272449734822	GO:1904666	regulation of ubiquitin protein ligase activity	9.34762e+09	GO:0010994	free ubiquitin chain polymerization	0.00567994323242404	GO:0009058	biosynthetic process	2.30168e+06
GO:0080090	regulation of primary metabolic process	0.00312639118720096				GO:0002573	myeloid leukocyte differentiation	5.08512e+07	GO:0031344	regulation of cell projection organization	0.0206256638862066	GO:0032760	positive regulation of tumor necrosis factor production	0.0160115409012169	GO:0198738	cell-cell signaling by wnt	0.0252716346228969	GO:0051444	negative regulation of ubiquitin-protein transferase activity	1.16555e+08				GO:0019985	translesion synthesis	0.000711272449734822	GO:0051173	positive regulation of nitrogen compound metabolic process	9.34762e+09	GO:1901988	negative regulation of cell cycle phase transition	0.00618302764052571	GO:0008064	regulation of actin polymerization or depolymerization	2.42313e+06
GO:0050866	negative regulation of cell activation	0.00328459270908107				GO:0042773	ATP synthesis coupled electron transport	5.19103e+07	GO:0030162	regulation of proteolysis	0.0206256638862066	GO:0002696	positive regulation of leukocyte activation	0.0160115409012169	GO:1901142	insulin metabolic process	0.0252716346228969	GO:0001906	cell killing	1.1757e+08				GO:0009058	biosynthetic process	0.000759873577364185	GO:0002699	positive regulation of immune effector process	9.75282e+09	GO:0050000	chromosome localization	0.00618302764052571	GO:0051641	cellular localization	2.58171e+06
GO:0002269	leukocyte activation involved in inflammatory response	0.0033861689712158				GO:0006793	phosphorus metabolic process	5.48569e+07	GO:1990000	amyloid fibril formation	0.0206256638862066	GO:0071310	cellular response to organic substance	0.0160115409012169	GO:0150104	transport across blood-brain barrier	0.0252716346228969	GO:0001819	positive regulation of cytokine production	1.19477e+08				GO:0035825	homologous recombination	0.000771234703712066	GO:1902905	positive regulation of supramolecular fiber organization	9.85304e+09	GO:0048871	multicellular organismal-level homeostasis	0.00622681492047376	GO:0042221	response to chemical	26120
GO:0022407	regulation of cell-cell adhesion	0.00347587427176065				GO:2001242	regulation of intrinsic apoptotic signaling pathway	5.52318e+07	GO:0032801	receptor catabolic process	0.0206256638862066	GO:0048518	positive regulation of biological process	0.0163543737948578	GO:2001044	regulation of integrin-mediated signaling pathway	0.0252716346228969	GO:0001912	positive regulation of leukocyte mediated cytotoxicity	1.39728e+08				GO:2001252	positive regulation of chromosome organization	0.000775626568349998	GO:0000904	cell morphogenesis involved in differentiation	0.000104647173293849	GO:0051640	organelle localization	0.00622681492047376	GO:0045937	positive regulation of phosphate metabolic process	2.64415e+06
GO:0045124	regulation of bone resorption	0.00356857000838069				GO:0048525	negative regulation of viral process	5.53435e+07	GO:0002428	antigen processing and presentation of peptide antigen via MHC class Ib	0.0206256638862066	GO:0008630	intrinsic apoptotic signaling pathway in response to DNA damage	0.0163585282242624	GO:0051000	positive regulation of nitric-oxide synthase activity	0.0252716346228969	GO:0006468	protein phosphorylation	1.4146e+08				GO:0001889	liver development	0.000798664413980612	GO:0043068	positive regulation of programmed cell death	0.000104647173293849	GO:0051336	regulation of hydrolase activity	0.00622681492047376	GO:0010562	positive regulation of phosphorus metabolic process	2.64415e+06
GO:0009888	tissue development	0.00373570251228043				GO:0010950	positive regulation of endopeptidase activity	5.90075e+07	GO:0035510	DNA dealkylation	0.0206256638862066	GO:0046456	icosanoid biosynthetic process	0.0166274561111466	GO:0043117	positive regulation of vascular permeability	0.0252716346228969	GO:0002697	regulation of immune effector process	1.45287e+08				GO:0009219	pyrimidine deoxyribonucleotide metabolic process	0.000806572112996401	GO:0070661	leukocyte proliferation	0.000107414970129383	GO:0051338	regulation of transferase activity	0.0062844601310109	GO:0030832	regulation of actin filament length	2.78024e+06
GO:0040013	negative regulation of locomotion	0.003955737327794				GO:0006753	nucleoside phosphate metabolic process	6.01669e+07	GO:0032770	positive regulation of monooxygenase activity	0.0206256638862066	GO:1903557	positive regulation of tumor necrosis factor superfamily cytokine production	0.0167462776427257	GO:0001667	ameboidal-type cell migration	0.0253109044562716	GO:0002228	natural killer cell mediated immunity	1.58375e+08				GO:0061008	hepaticobiliary system development	0.000867087461145055	GO:0071704	organic substance metabolic process	0.000108177654730788	GO:0032467	positive regulation of cytokinesis	0.0062931887775461	GO:0051251	positive regulation of lymphocyte activation	298214
GO:0031401	positive regulation of protein modification process	0.0040748966610572				GO:0051130	positive regulation of cellular component organization	6.10354e+07	GO:1901658	glycosyl compound catabolic process	0.020973648054281	GO:0022904	respiratory electron transport chain	0.0172249315744536	GO:0106118	regulation of sterol biosynthetic process	0.0253109044562716	GO:0002449	lymphocyte mediated immunity	1.60181e+08				GO:0008156	negative regulation of DNA replication	0.000921968291851093	GO:0008152	metabolic process	0.000126050322897457	GO:0007143	female meiotic nuclear division	0.0062931887775461	GO:0042325	regulation of phosphorylation	3.8708e+06
GO:0060996	dendritic spine development	0.0040748966610572				GO:0033043	regulation of organelle organization	6.34173e+07	GO:0097066	response to thyroid hormone	0.020973648054281	GO:0051247	positive regulation of protein metabolic process	0.0172709614730258	GO:0043116	negative regulation of vascular permeability	0.0253109044562716	GO:0031400	negative regulation of protein modification process	1.60181e+08				GO:0046104	thymidine metabolic process	0.000962548091156662	GO:0042221	response to chemical	0.000132069905902798	GO:0051049	regulation of transport	0.00657503385117994	GO:0051336	regulation of hydrolase activity	3.9535e+06
GO:0002683	negative regulation of immune system process	0.0041073774367967				GO:2001233	regulation of apoptotic signaling pathway	7.44169e+07	GO:0002475	antigen processing and presentation via MHC class Ib	0.020973648054281	GO:0006959	humoral immune response	0.0172709614730258	GO:0045540	regulation of cholesterol biosynthetic process	0.0253109044562716	GO:0031589	cell-substrate adhesion	1.65388e+08				GO:0046075	dTTP metabolic process	0.000962548091156662	GO:0044085	cellular component biogenesis	0.000132069905902798	GO:0006265	DNA topological change	0.00678899474608267	GO:0019222	regulation of metabolic process	4.58944e+06
GO:0061900	glial cell activation	0.00414638559359706				GO:0051248	negative regulation of protein metabolic process	7.51258e+07	GO:0051603	proteolysis involved in protein catabolic process	0.0211686974390337	GO:0006636	unsaturated fatty acid biosynthetic process	0.0172709614730258	GO:0006590	thyroid hormone generation	0.0253109044562716	GO:0032101	regulation of response to external stimulus	1.66081e+08				GO:0032201	telomere maintenance via semi-conservative replication	0.000962548091156662	GO:0006807	nitrogen compound metabolic process	0.000134381291202799	GO:0006913	nucleocytoplasmic transport	0.00678899474608267	GO:0051338	regulation of transferase activity	4.65718e+06
GO:0043542	endothelial cell migration	0.00424611883293118				GO:2001056	positive regulation of cysteine-type endopeptidase activity	7.55021e+07	GO:0016556	mRNA modification	0.0212079228569844	GO:0048102	autophagic cell death	0.0172709614730258	GO:0051043	regulation of membrane protein ectodomain proteolysis	0.0256670389574426	GO:0006796	phosphate-containing compound metabolic process	1.66081e+08				GO:0006235	dTTP biosynthetic process	0.000962548091156662	GO:0044087	regulation of cellular component biogenesis	0.000139717108343828	GO:0031536	positive regulation of exit from mitosis	0.00678899474608267	GO:0010628	positive regulation of gene expression	5.00122e+06
GO:0030282	bone mineralization	0.00424611883293118				GO:0019646	aerobic electron transport chain	8.08604e+06	GO:0046697	decidualization	0.0212079228569844	GO:0002252	immune effector process	0.0172709614730258	GO:0072578	neurotransmitter-gated ion channel clustering	0.0256670389574426	GO:0034113	heterotypic cell-cell adhesion	1.75458e+08				GO:0009212	pyrimidine deoxyribonucleoside triphosphate biosynthetic process	0.000962548091156662	GO:0051251	positive regulation of lymphocyte activation	0.000142742278596103	GO:1902412	regulation of mitotic cytokinesis	0.00678899474608267	GO:0043066	negative regulation of apoptotic process	5.21528e+06
GO:0048584	positive regulation of response to stimulus	0.00428860895122872				GO:0072331	signal transduction by p53 class mediator	8.11408e+07	GO:0032369	negative regulation of lipid transport	0.0212079228569844	GO:0019882	antigen processing and presentation	0.0172709614730258	GO:0010605	negative regulation of macromolecule metabolic process	0.0256670389574426	GO:0031397	negative regulation of protein ubiquitination	1.89076e+08				GO:1902808	positive regulation of cell cycle G1/S phase transition	0.00102189222540263	GO:1901796	regulation of signal transduction by p53 class mediator	0.00014784410234405	GO:0051169	nuclear transport	0.00678899474608267	GO:0051347	positive regulation of transferase activity	5.53219e+06
GO:0040008	regulation of growth	0.00428935757141053				GO:0010243	response to organonitrogen compound	8.2846e+07	GO:0042403	thyroid hormone metabolic process	0.0214332034245301	GO:0001817	regulation of cytokine production	0.0172709614730258	GO:0090205	positive regulation of cholesterol metabolic process	0.0256670389574426	GO:0002443	leukocyte mediated immunity	2.13205e+08				GO:0002377	immunoglobulin production	0.00102763098815655	GO:0097529	myeloid leukocyte migration	0.000152438937729985	GO:1901992	positive regulation of mitotic cell cycle phase transition	0.00681984857957211	GO:0048869	cellular developmental process	6.54328e+06
GO:0051897	positive regulation of protein kinase B signaling	0.00444291241851257				GO:0072521	purine-containing compound metabolic process	8.39775e+07	GO:0019884	antigen processing and presentation of exogenous antigen	0.0214332034245301	GO:0098883	synapse pruning	0.0172709614730258	GO:0009967	positive regulation of signal transduction	0.0256670389574426	GO:0006793	phosphorus metabolic process	2.1377e+08				GO:0009314	response to radiation	0.00108612548788161	GO:0046651	lymphocyte proliferation	0.000152438937729985	GO:0062197	cellular response to chemical stress	0.00698854267219368	GO:0008360	regulation of cell shape	6.60092e+06
GO:0060394	negative regulation of pathway-restricted SMAD protein phosphorylation	0.00447558299716557				GO:0050792	regulation of viral process	9.40027e+07	GO:0043537	negative regulation of blood vessel endothelial cell migration	0.0214332034245301	GO:0001816	cytokine production	0.0178994157881802	GO:1902992	negative regulation of amyloid precursor protein catabolic process	0.0256670389574426	GO:0051241	negative regulation of multicellular organismal process	2.19595e+08				GO:1901576	organic substance biosynthetic process	0.00111951039417594	GO:0022604	regulation of cell morphogenesis	0.000155937910564762	GO:0042592	homeostatic process	0.00718601918649022	GO:0006935	chemotaxis	7.24798e+06
GO:0035589	G protein-coupled purinergic nucleotide receptor signaling pathway	0.00447558299716557				GO:0043066	negative regulation of apoptotic process	9.42655e+07	GO:0055094	response to lipoprotein particle	0.0214332034245301	GO:0045807	positive regulation of endocytosis	0.0178994157881802	GO:0034377	plasma lipoprotein particle assembly	0.0256670389574426	GO:1903706	regulation of hemopoiesis	2.19595e+08				GO:0072527	pyrimidine-containing compound metabolic process	0.00120960002812453	GO:0097190	apoptotic signaling pathway	0.000156816391270221	GO:0034250	positive regulation of amide metabolic process	0.00720978674111535	GO:0042330	taxis	7.71754e+06
GO:0032989	cellular component morphogenesis	0.00447558299716557				GO:0051173	positive regulation of nitrogen compound metabolic process	1.05774e+08	GO:0030574	collagen catabolic process	0.021751637276416	GO:0006417	regulation of translation	0.0178994157881802	GO:0042221	response to chemical	0.0256670389574426	GO:0045061	thymic T cell selection	2.37462e+08				GO:1905820	positive regulation of chromosome separation	0.00128802404729444	GO:0031347	regulation of defense response	0.000157831867015285	GO:1902904	negative regulation of supramolecular fiber organization	0.00752774798416951	GO:0044271	cellular nitrogen compound biosynthetic process	8.28915e+06
GO:0071675	regulation of mononuclear cell migration	0.00448976997544149				GO:0046651	lymphocyte proliferation	1.06521e+08	GO:0050999	regulation of nitric-oxide synthase activity	0.021751637276416	GO:0061136	regulation of proteasomal protein catabolic process	0.0178994157881802	GO:0002682	regulation of immune system process	0.0258215246403376	GO:0031325	positive regulation of cellular metabolic process	2.49963e+08				GO:0009147	pyrimidine nucleoside triphosphate metabolic process	0.00128802404729444	GO:0051258	protein polymerization	0.000159207189662918	GO:0051494	negative regulation of cytoskeleton organization	0.00752774798416951	GO:0043408	regulation of MAPK cascade	8.88302e+06
GO:0070887	cellular response to chemical stimulus	0.00457099000412797				GO:0022904	respiratory electron transport chain	1.06521e+08	GO:0097242	amyloid-beta clearance	0.021751637276416	GO:0051046	regulation of secretion	0.0178994157881802	GO:0032288	myelin assembly	0.0262907335045932	GO:0080134	regulation of response to stress	2.59316e+08				GO:0010605	negative regulation of macromolecule metabolic process	0.00134490940627699	GO:0050777	negative regulation of immune response	0.000164671833952731	GO:1901991	negative regulation of mitotic cell cycle phase transition	0.00769022818681106	GO:0043069	negative regulation of programmed cell death	9.1236e+06
GO:0097529	myeloid leukocyte migration	0.0049443664308916				GO:0010952	positive regulation of peptidase activity	1.06521e+08	GO:0034381	plasma lipoprotein particle clearance	0.0220611582027234	GO:0050865	regulation of cell activation	0.0178994157881802	GO:1900746	regulation of vascular endothelial growth factor signaling pathway	0.0262907335045932	GO:0002824	positive regulation of adaptive immune response based on somatic recombination of immune receptors built from immunoglobulin superfamily domains	2.82665e+08				GO:0000122	negative regulation of transcription by RNA polymerase II	0.00140557475440031	GO:0032943	mononuclear cell proliferation	0.000178324318813576	GO:0045185	maintenance of protein location	0.0077071184700412	GO:0071840	cellular component organization or biogenesis	1.04917e+07
GO:0051173	positive regulation of nitrogen compound metabolic process	0.00500290098328991				GO:0050866	negative regulation of cell activation	1.08516e+08	GO:0035640	exploration behavior	0.0220611582027234	GO:0002819	regulation of adaptive immune response	0.0182204594916981	GO:0051171	regulation of nitrogen compound metabolic process	0.026485694179911	GO:0030334	regulation of cell migration	3.00295e+08				GO:0006611	protein export from nucleus	0.00141254287279231	GO:0010628	positive regulation of gene expression	0.000197495093381037	GO:0030261	chromosome condensation	0.00781549497359404	GO:0072676	lymphocyte migration	1.06432e+07
GO:0030278	regulation of ossification	0.00506610886025062				GO:0019882	antigen processing and presentation	1.15947e+08	GO:0032438	melanosome organization	0.0220611582027234	GO:0050867	positive regulation of cell activation	0.0185548073929473	GO:0034369	plasma lipoprotein particle remodeling	0.0267365221121638	GO:0032103	positive regulation of response to external stimulus	3.03847e+08				GO:0070192	chromosome organization involved in meiotic cell cycle	0.00148256097710045	GO:0046718	viral entry into host cell	0.000205496941937187	GO:2001242	regulation of intrinsic apoptotic signaling pathway	0.00798512573681063	GO:0010563	negative regulation of phosphorus metabolic process	1.10825e+07
GO:0014902	myotube differentiation	0.00506610886025062				GO:0060627	regulation of vesicle-mediated transport	1.18346e+08	GO:1902003	regulation of amyloid-beta formation	0.0224526306851203	GO:0071345	cellular response to cytokine stimulus	0.0188157397615279	GO:0034368	protein-lipid complex remodeling	0.0267365221121638	GO:0043412	macromolecule modification	3.19309e+08				GO:0016447	somatic recombination of immunoglobulin gene segments	0.00148256097710045	GO:1903320	regulation of protein modification by small protein conjugation or removal	0.000240169243275672	GO:0009150	purine ribonucleotide metabolic process	0.00825471293934111	GO:0043068	positive regulation of programmed cell death	1.10825e+07
GO:1903977	positive regulation of glial cell migration	0.00516577414847691				GO:0042060	wound healing	1.3329e+08	GO:0048753	pigment granule organization	0.0224526306851203	GO:2001279	regulation of unsaturated fatty acid biosynthetic process	0.0190855029126258	GO:0051716	cellular response to stimulus	0.0267365221121638	GO:0043383	negative T cell selection	3.50621e+08				GO:0010629	negative regulation of gene expression	0.00148869511899953	GO:0048667	cell morphogenesis involved in neuron differentiation	0.000246404218068025	GO:0051348	negative regulation of transferase activity	0.00853682410334852	GO:0045936	negative regulation of phosphate metabolic process	1.10825e+07
GO:0007183	SMAD protein complex assembly	0.00516577414847691				GO:0070661	leukocyte proliferation	1.35477e+08	GO:0002483	antigen processing and presentation of endogenous peptide antigen	0.0224526306851203	GO:1902950	regulation of dendritic spine maintenance	0.0190855029126258	GO:0007409	axonogenesis	0.0267365221121638	GO:0045059	positive thymic T cell selection	3.50621e+08				GO:0046125	pyrimidine deoxyribonucleoside metabolic process	0.00149786704165873	GO:0051495	positive regulation of cytoskeleton organization	0.000246599006862848	GO:0030490	maturation of SSU-rRNA	0.00877213677478436	GO:0002703	regulation of leukocyte mediated immunity	1.3463e+07
GO:0010647	positive regulation of cell communication	0.00519083771268743				GO:0032943	mononuclear cell proliferation	1.38512e+08	GO:0070328	triglyceride homeostasis	0.0224526306851203	GO:0051603	proteolysis involved in protein catabolic process	0.0197478271053316	GO:0007342	fusion of sperm to egg plasma membrane involved in single fertilization	0.0267365221121638	GO:0046640	regulation of alpha-beta T cell proliferation	3.56173e+08				GO:0007064	mitotic sister chromatid cohesion	0.00156954590150277	GO:0051017	actin filament bundle assembly	0.000252681464835083	GO:1902531	regulation of intracellular signal transduction	0.00878814057173322	GO:0048871	multicellular organismal-level homeostasis	1.55405e+07
GO:0023056	positive regulation of signaling	0.00519083771268743				GO:0022407	regulation of cell-cell adhesion	1.38675e+08	GO:0019883	antigen processing and presentation of endogenous antigen	0.0224526306851203	GO:0006508	proteolysis	0.0197478271053316	GO:0097062	dendritic spine maintenance	0.0267365221121638	GO:0046641	positive regulation of alpha-beta T cell proliferation	3.65185e+08				GO:0006301	postreplication repair	0.00174354541890862	GO:0006996	organelle organization	0.000252681464835083	GO:0097190	apoptotic signaling pathway	0.00903507447548836	GO:1901576	organic substance biosynthetic process	1.56135e+07
GO:0048638	regulation of developmental growth	0.00519083771268743				GO:0019058	viral life cycle	1.38675e+08	GO:0071827	plasma lipoprotein particle organization	0.0224526306851203	GO:0048522	positive regulation of cellular process	0.0197478271053316	GO:0006706	steroid catabolic process	0.027405034732921	GO:0002708	positive regulation of lymphocyte mediated immunity	4.05614e+08				GO:0031324	negative regulation of cellular metabolic process	0.00174354541890862	GO:0044409	entry into host	0.000253195148236245	GO:0000075	cell cycle checkpoint signaling	0.00903522173716429	GO:0050777	negative regulation of immune response	1.60482e+07
GO:0008284	positive regulation of cell population proliferation	0.00520627659302066				GO:0051171	regulation of nitrogen compound metabolic process	1.46466e+08	GO:0071402	cellular response to lipoprotein particle stimulus	0.0224526306851203	GO:0043069	negative regulation of programmed cell death	0.0197478271053316	GO:0065005	protein-lipid complex assembly	0.027405034732921	GO:2001233	regulation of apoptotic signaling pathway	4.10319e+08				GO:1905818	regulation of chromosome separation	0.00180085511253148	GO:0051438	regulation of ubiquitin-protein transferase activity	0.000280005173678434	GO:0006754	ATP biosynthetic process	0.00922420656889523	GO:0002521	leukocyte differentiation	1.76068e+07
GO:0046850	regulation of bone remodeling	0.00522084849101073				GO:0009117	nucleotide metabolic process	1.47803e+08	GO:0055090	acylglycerol homeostasis	0.0224526306851203	GO:0002697	regulation of immune effector process	0.0198665842815306	GO:0071495	cellular response to endogenous stimulus	0.027405034732921	GO:0031343	positive regulation of cell killing	4.34785e+07				GO:0016445	somatic diversification of immunoglobulins	0.00208989107267149	GO:0030217	T cell differentiation	0.000285080509566061	GO:0031323	regulation of cellular metabolic process	0.00938341927385901	GO:0031323	regulation of cellular metabolic process	1.83698e+07
GO:0048583	regulation of response to stimulus	0.00529508962294976				GO:0060255	regulation of macromolecule metabolic process	1.48125e+08	GO:0002021	response to dietary excess	0.0227376957946327	GO:0002718	regulation of cytokine production involved in immune response	0.0200714749200095	GO:0034367	protein-containing complex remodeling	0.027405034732921	GO:1904666	regulation of ubiquitin protein ligase activity	4.48713e+08				GO:0046824	positive regulation of nucleocytoplasmic transport	0.00208989107267149	GO:0050790	regulation of catalytic activity	0.000293633080683752	GO:0051987	positive regulation of attachment of spindle microtubules to kinetochore	0.00944750996257394	GO:0045920	negative regulation of exocytosis	1.83698e+07
GO:0008015	blood circulation	0.00538936203278993				GO:0002250	adaptive immune response	1.5248e+08	GO:0009119	ribonucleoside metabolic process	0.0227376957946327	GO:0002708	positive regulation of lymphocyte mediated immunity	0.0200714749200095	GO:1902993	positive regulation of amyloid precursor protein catabolic process	0.027405034732921	GO:0002370	natural killer cell cytokine production	4.49532e+08				GO:2000780	negative regulation of double-strand break repair	0.00210280111897845	GO:0050778	positive regulation of immune response	0.00029619544540455	GO:0021879	forebrain neuron differentiation	0.00965826211610007	GO:1903306	negative regulation of regulated secretory pathway	1.85158e+07
GO:0099173	postsynapse organization	0.00541511621409279				GO:0002252	immune effector process	1.58131e+08	GO:0045940	positive regulation of steroid metabolic process	0.0227376957946327	GO:0051050	positive regulation of transport	0.0200714749200095	GO:0010894	negative regulation of steroid biosynthetic process	0.027405034732921	GO:0002727	regulation of natural killer cell cytokine production	4.49532e+08				GO:0032075	positive regulation of nuclease activity	0.00213389703045635	GO:0032101	regulation of response to external stimulus	0.000305971573378617	GO:0051702	biological process involved in interaction with symbiont	0.00972416126258767	GO:0043549	regulation of kinase activity	1.9978e+07
GO:0001894	tissue homeostasis	0.00577398122718589				GO:0044403	biological process involved in symbiotic interaction	1.58645e+08	GO:0019934	cGMP-mediated signaling	0.0231157643352759	GO:0002367	cytokine production involved in immune response	0.0200714749200095	GO:0070841	inclusion body assembly	0.027405034732921	GO:0051172	negative regulation of nitrogen compound metabolic process	4.60181e+08				GO:0006287	base-excision repair, gap-filling	0.00213389703045635	GO:0061564	axon development	0.000315762404613316	GO:0044403	biological process involved in symbiotic interaction	0.00984955284213214	GO:0030099	myeloid cell differentiation	2.04128e+07
GO:0060249	anatomical structure homeostasis	0.00577398122718589				GO:0022409	positive regulation of cell-cell adhesion	1.59689e+08	GO:0046164	alcohol catabolic process	0.0231157643352759	GO:0061082	myeloid leukocyte cytokine production	0.0200714749200095	GO:0030318	melanocyte differentiation	0.027405034732921	GO:2001056	positive regulation of cysteine-type endopeptidase activity	4.6059e+08				GO:0034080	CENP-A containing chromatin assembly	0.00213389703045635	GO:0045824	negative regulation of innate immune response	0.00032184109323711	GO:0051649	establishment of localization in cell	0.00990172172940029	GO:0051173	positive regulation of nitrogen compound metabolic process	2.07059e+07
GO:0002694	regulation of leukocyte activation	0.00605708088890852				GO:0050900	leukocyte migration	1.61396e+08	GO:0044788	modulation by host of viral process	0.0233859850721152	GO:0042159	lipoprotein catabolic process	0.0207314224975094	GO:0016192	vesicle-mediated transport	0.027405034732921	GO:1903321	negative regulation of protein modification by small protein conjugation or removal	4.94042e+08				GO:0031055	chromatin remodeling at centromere	0.00213389703045635	GO:0045595	regulation of cell differentiation	0.00032184109323711	GO:0031400	negative regulation of protein modification process	0.00990172172940029	GO:0010243	response to organonitrogen compound	2.14031e+06
GO:0002931	response to ischemia	0.00618076631844726				GO:0009141	nucleoside triphosphate metabolic process	1.71636e+07	GO:0009605	response to external stimulus	0.0233859850721152	GO:0002521	leukocyte differentiation	0.0207314224975094	GO:0045939	negative regulation of steroid metabolic process	0.027405034732921	GO:0032879	regulation of localization	5.1792e+08				GO:0002562	somatic diversification of immune receptors via germline recombination within a single locus	0.00222314929574746	GO:0080090	regulation of primary metabolic process	0.00032184109323711	GO:0034599	cellular response to oxidative stress	0.00990172172940029	GO:0000165	MAPK cascade	2.29596e+07
GO:0060393	regulation of pathway-restricted SMAD protein phosphorylation	0.0064549906575993				GO:0050764	regulation of phagocytosis	1.75374e+08	GO:0140718	facultative heterochromatin formation	0.0233859850721152	GO:0043518	negative regulation of DNA damage response, signal transduction by p53 class mediator	0.0207314224975094	GO:1902547	regulation of cellular response to vascular endothelial growth factor stimulus	0.027405034732921	GO:0033077	T cell differentiation in thymus	6.40086e+08				GO:0006221	pyrimidine nucleotide biosynthetic process	0.00222314929574746	GO:0031589	cell-substrate adhesion	0.000346022149470558	GO:1901976	regulation of cell cycle checkpoint	0.0099641951627047	GO:0032103	positive regulation of response to external stimulus	2.37456e+07
GO:0040015	negative regulation of multicellular organism growth	0.00662876989465874				GO:0023057	negative regulation of signaling	1.83655e+08	GO:0001913	T cell mediated cytotoxicity	0.0236858109986206	GO:0006952	defense response	0.0209088744911288	GO:0045026	plasma membrane fusion	0.0282600018755675	GO:0048870	cell motility	6.60079e+08				GO:0045738	negative regulation of DNA repair	0.00222314929574746	GO:0031396	regulation of protein ubiquitination	0.000376796094192332	GO:0048584	positive regulation of response to stimulus	0.0099641951627047	GO:0033554	cellular response to stress	2.70749e+06
GO:0010832	negative regulation of myotube differentiation	0.00662876989465874				GO:0009057	macromolecule catabolic process	1.90507e+08	GO:0065008	regulation of biological quality	0.0236858109986206	GO:0031345	negative regulation of cell projection organization	0.022619443792759	GO:0080090	regulation of primary metabolic process	0.0282600018755675	GO:2000026	regulation of multicellular organismal development	6.60079e+08				GO:0000281	mitotic cytokinesis	0.00222314929574746	GO:0060326	cell chemotaxis	0.000386091374534212	GO:0009259	ribonucleotide metabolic process	0.0105359425782774	GO:0002699	positive regulation of immune effector process	2.9319e+07
GO:0031399	regulation of protein modification process	0.00662876989465874				GO:0010648	negative regulation of cell communication	1.93609e+08	GO:0071825	protein-lipid complex subunit organization	0.0236858109986206	GO:0071621	granulocyte chemotaxis	0.0232601736499533	GO:0009892	negative regulation of metabolic process	0.0286453224693259	GO:0002685	regulation of leukocyte migration	6.98305e+08				GO:0016444	somatic cell DNA recombination	0.00222314929574746	GO:0000082	G1/S transition of mitotic cell cycle	0.000419727524518089	GO:0010951	negative regulation of endopeptidase activity	0.0105946379614288	GO:0051495	positive regulation of cytoskeleton organization	2.96216e+07
GO:0010033	response to organic substance	0.00695042497412783				GO:0032102	negative regulation of response to external stimulus	1.95693e+08	GO:0010874	regulation of cholesterol efflux	0.0240066742556871	GO:1990266	neutrophil migration	0.0238331568780585	GO:0050789	regulation of biological process	0.0286453224693259	GO:0001909	leukocyte mediated cytotoxicity	7.46091e+07				GO:0033043	regulation of organelle organization	0.00222314929574746	GO:0070663	regulation of leukocyte proliferation	0.000432558013510105	GO:0006266	DNA ligation	0.0106011719033203	GO:0043065	positive regulation of apoptotic process	3.05668e+07
GO:0046649	lymphocyte activation	0.00698944928367296				GO:0051258	protein polymerization	2.21056e+08	GO:0000184	nuclear-transcribed mRNA catabolic process, nonsense-mediated decay	0.0240066742556871	GO:0051047	positive regulation of secretion	0.0252470560189052	GO:0032501	multicellular organismal process	0.0286453224693259	GO:0046633	alpha-beta T cell proliferation	8.03926e+08				GO:0051253	negative regulation of RNA metabolic process	0.00227166317541232	GO:0044237	cellular metabolic process	0.000469358681107105	GO:0010992	ubiquitin recycling	0.0106011719033203	GO:0008284	positive regulation of cell population proliferation	3.29164e+07
GO:0002250	adaptive immune response	0.00701012625000847				GO:0046365	monosaccharide catabolic process	2.26276e+08	GO:0032373	positive regulation of sterol transport	0.0241034685812652	GO:0006735	NADH regeneration	0.0258166266208967	GO:0046628	positive regulation of insulin receptor signaling pathway	0.0286453224693259	GO:2000145	regulation of cell motility	8.86345e+08				GO:0009162	deoxyribonucleoside monophosphate metabolic process	0.00241549000749068	GO:0035456	response to interferon-beta	0.000486499270743893	GO:0090267	positive regulation of mitotic cell cycle spindle assembly checkpoint	0.0106011719033203	GO:1901575	organic substance catabolic process	336729
GO:0019222	regulation of metabolic process	0.00703769174621099				GO:0051249	regulation of lymphocyte activation	2.32428e+08	GO:0006509	membrane protein ectodomain proteolysis	0.0241034685812652	GO:0061718	glucose catabolic process to pyruvate	0.0258166266208967	GO:0007263	nitric oxide mediated signal transduction	0.0286453224693259	GO:0051651	maintenance of location in cell	9.05495e+08				GO:0045830	positive regulation of isotype switching	0.00241549000749068	GO:0031325	positive regulation of cellular metabolic process	0.00048899187505761	GO:0090232	positive regulation of spindle checkpoint	0.0106011719033203	GO:0035239	tube morphogenesis	3.44373e+07
GO:0003013	circulatory system process	0.00709908625571068				GO:0040007	growth	2.40122e+08	GO:0001937	negative regulation of endothelial cell proliferation	0.0241034685812652	GO:0061621	canonical glycolysis	0.0258166266208967	GO:0045184	establishment of protein localization	0.0286453224693259	GO:1903708	positive regulation of hemopoiesis	9.05495e+08				GO:0033157	regulation of intracellular protein transport	0.0024640149525806	GO:0034470	ncRNA processing	0.00048899187505761	GO:0032231	regulation of actin filament bundle assembly	0.0106011719033203	GO:0030154	cell differentiation	4.01982e+07
GO:0001932	regulation of protein phosphorylation	0.00710720257461594				GO:0010038	response to metal ion	2.47792e+08	GO:0032376	positive regulation of cholesterol transport	0.0241034685812652	GO:0002682	regulation of immune system process	0.0263968575337849	GO:0048522	positive regulation of cellular process	0.0288144249311547	GO:1902107	positive regulation of leukocyte differentiation	9.05495e+08				GO:0019953	sexual reproduction	0.00250734455224415	GO:0045597	positive regulation of cell differentiation	0.000505253072118796	GO:0010948	negative regulation of cell cycle process	0.0107247614698476	GO:0071900	regulation of protein serine/threonine kinase activity	4.07561e+07
GO:0010769	regulation of cell morphogenesis involved in differentiation	0.00710720257461594				GO:0007155	cell adhesion	2.47792e+08	GO:0010605	negative regulation of macromolecule metabolic process	0.0241034685812652	GO:0006693	prostaglandin metabolic process	0.0263968575337849	GO:0010033	response to organic substance	0.0293450009903557	GO:0001818	negative regulation of cytokine production	9.69633e+08				GO:0002440	production of molecular mediator of immune response	0.00268303199080896	GO:0065008	regulation of biological quality	0.000505253072118796	GO:0048519	negative regulation of biological process	0.0107247614698476	GO:0031325	positive regulation of cellular metabolic process	4.27856e+07
GO:0120035	regulation of plasma membrane bounded cell projection organization	0.00717978514128768				GO:0009144	purine nucleoside triphosphate metabolic process	2.52555e+08	GO:1902991	regulation of amyloid precursor protein catabolic process	0.0241034685812652	GO:0006692	prostanoid metabolic process	0.0263968575337849	GO:0061564	axon development	0.0293450009903557	GO:0051924	regulation of calcium ion transport	1.00693e+09				GO:0009123	nucleoside monophosphate metabolic process	0.00272709684729505	GO:0043933	protein-containing complex organization	0.000513151550976632	GO:0019693	ribose phosphate metabolic process	0.0115611601235211	GO:0050866	negative regulation of cell activation	4.476e+07
GO:0090066	regulation of anatomical structure size	0.00719394949916095				GO:0140888	interferon-mediated signaling pathway	2.55161e+07	GO:0007616	long-term memory	0.0241034685812652	GO:0051251	positive regulation of lymphocyte activation	0.027880936912609	GO:1903508	positive regulation of nucleic acid-templated transcription	0.0293450009903557	GO:0051179	localization	1.0376e+09				GO:0006231	dTMP biosynthetic process	0.00276357102608753	GO:0120036	plasma membrane bounded cell projection organization	0.000521016124312745	GO:1903202	negative regulation of oxidative stress-induced cell death	0.0120200150660899	GO:1901652	response to peptide	4.6775e+07
GO:0048711	positive regulation of astrocyte differentiation	0.00719394949916095				GO:0071840	cellular component organization or biogenesis	2.89951e+08	GO:0043114	regulation of vascular permeability	0.0241034685812652	GO:0006979	response to oxidative stress	0.028120074807764	GO:1902680	positive regulation of RNA biosynthetic process	0.0293450009903557	GO:0009892	negative regulation of metabolic process	1.05512e+09				GO:0009177	pyrimidine deoxyribonucleoside monophosphate biosynthetic process	0.00276357102608753	GO:0031326	regulation of cellular biosynthetic process	0.000521016124312745	GO:0009206	purine ribonucleoside triphosphate biosynthetic process	0.0120448325591421	GO:0048514	blood vessel morphogenesis	5.13312e+07
GO:0006796	phosphate-containing compound metabolic process	0.00719394949916095				GO:0071702	organic substance transport	2.94056e+08	GO:0090181	regulation of cholesterol metabolic process	0.0241034685812652	GO:0052547	regulation of peptidase activity	0.0283607054638874	GO:0045893	positive regulation of DNA-templated transcription	0.0293450009903557	GO:0045954	positive regulation of natural killer cell mediated cytotoxicity	1.11706e+09				GO:1905821	positive regulation of chromosome condensation	0.00276357102608753	GO:0019058	viral life cycle	0.000523913478280982	GO:0090235	regulation of metaphase plate congression	0.0120448325591421	GO:0071675	regulation of mononuclear cell migration	5.16043e+07
GO:0060389	pathway-restricted SMAD protein phosphorylation	0.00719394949916095				GO:0019886	antigen processing and presentation of exogenous peptide antigen via MHC class II	2.97971e+08	GO:0001893	maternal placenta development	0.0241034685812652	GO:0045637	regulation of myeloid cell differentiation	0.0288573424456309	GO:0009890	negative regulation of biosynthetic process	0.0293450009903557	GO:0030154	cell differentiation	1.13358e+09				GO:0070345	negative regulation of fat cell proliferation	0.00276357102608753	GO:0051701	biological process involved in interaction with host	0.000533598686941592	GO:0007144	female meiosis I	0.0120448325591421	GO:0042554	superoxide anion generation	5.62465e+07
GO:1903522	regulation of blood circulation	0.00719394949916095				GO:1903131	mononuclear cell differentiation	3.03542e+08	GO:0001941	postsynaptic membrane organization	0.0249697725632267	GO:0009893	positive regulation of metabolic process	0.0293165090376104	GO:0032770	positive regulation of monooxygenase activity	0.029568074729318	GO:0031347	regulation of defense response	1.13418e+09				GO:2000104	negative regulation of DNA-templated DNA replication	0.00276357102608753	GO:0050792	regulation of viral process	0.000533598686941592	GO:0042989	sequestering of actin monomers	0.0120448325591421	GO:1902532	negative regulation of intracellular signal transduction	5.62465e+07
GO:0006940	regulation of smooth muscle contraction	0.00719394949916095				GO:0002218	activation of innate immune response	3.03542e+08	GO:0032768	regulation of monooxygenase activity	0.0249697725632267	GO:0030100	regulation of endocytosis	0.0293643039200188	GO:0090330	regulation of platelet aggregation	0.0298286481833323	GO:0016310	phosphorylation	1.15322e+09				GO:0072528	pyrimidine-containing compound biosynthetic process	0.00278134835555879	GO:0035696	monocyte extravasation	0.000541148425676107	GO:2000117	negative regulation of cysteine-type endopeptidase activity	0.0120448325591421	GO:0071677	positive regulation of mononuclear cell migration	5.62465e+07
GO:0002697	regulation of immune effector process	0.00719394949916095				GO:1903039	positive regulation of leukocyte cell-cell adhesion	3.28157e+07	GO:0034205	amyloid-beta formation	0.0252192102494717	GO:0002702	positive regulation of production of molecular mediator of immune response	0.0295519035082783	GO:0032801	receptor catabolic process	0.0298286481833323	GO:0000028	ribosomal small subunit assembly	1.15322e+09				GO:0045892	negative regulation of DNA-templated transcription	0.00291442183602957	GO:0045428	regulation of nitric oxide biosynthetic process	0.000545433663301942	GO:0050678	regulation of epithelial cell proliferation	0.0120645186587805	GO:0002274	myeloid leukocyte activation	5.62465e+07
GO:0030888	regulation of B cell proliferation	0.0074871844032186				GO:0009615	response to virus	3.34891e+08	GO:0050776	regulation of immune response	0.0252192102494717	GO:0030888	regulation of B cell proliferation	0.0300326580000496	GO:0010604	positive regulation of macromolecule metabolic process	0.0298286481833323	GO:0044092	negative regulation of molecular function	1.20527e+09				GO:1903507	negative regulation of nucleic acid-templated transcription	0.0029471415483243	GO:0048525	negative regulation of viral process	0.000566442774302382	GO:0009145	purine nucleoside triphosphate biosynthetic process	0.0122348377272661	GO:0048872	homeostasis of number of cells	5.62465e+07
GO:0006793	phosphorus metabolic process	0.00766855348393758				GO:0065008	regulation of biological quality	3.40438e+08	GO:0030195	negative regulation of blood coagulation	0.0252192102494717	GO:0006801	superoxide metabolic process	0.0300326580000496	GO:0019068	virion assembly	0.0298286481833323	GO:0042267	natural killer cell mediated cytotoxicity	1.24773e+08				GO:0002200	somatic diversification of immune receptors	0.0030171484205906	GO:0006935	chemotaxis	0.000574248855361579	GO:0010628	positive regulation of gene expression	0.0122348377272661	GO:0023056	positive regulation of signaling	5.76285e+06
GO:0031344	regulation of cell projection organization	0.00779027879482229				GO:2000026	regulation of multicellular organismal development	3.40464e+08	GO:0009894	regulation of catabolic process	0.0252223835896332	GO:0015909	long-chain fatty acid transport	0.0300326580000496	GO:1990000	amyloid fibril formation	0.0298286481833323	GO:0048869	cellular developmental process	1.45937e+09				GO:0009411	response to UV	0.00302751339612899	GO:0031175	neuron projection development	0.000574248855361579	GO:1901989	positive regulation of cell cycle phase transition	0.0125526183919859	GO:0022604	regulation of cell morphogenesis	5.97217e+07
GO:0001771	immunological synapse formation	0.00801203564392582				GO:0002253	activation of immune response	3.40464e+08	GO:0045773	positive regulation of axon extension	0.0253177019265556	GO:0030099	myeloid cell differentiation	0.0300326580000496	GO:0010875	positive regulation of cholesterol efflux	0.0298286481833323	GO:0023056	positive regulation of signaling	1.52578e+09				GO:1902679	negative regulation of RNA biosynthetic process	0.00309339257689059	GO:0042330	taxis	0.000594991757817742	GO:2000059	negative regulation of ubiquitin-dependent protein catabolic process	0.0128859632278124	GO:0043299	leukocyte degranulation	6.19453e+07
GO:0099159	regulation of modification of postsynaptic structure	0.00801203564392582				GO:0030100	regulation of endocytosis	3.42756e+08	GO:0120009	intermembrane lipid transfer	0.0253177019265556	GO:0030595	leukocyte chemotaxis	0.0300326580000496	GO:0042127	regulation of cell population proliferation	0.0299531663066124	GO:0001932	regulation of protein phosphorylation	1.52739e+09				GO:0002637	regulation of immunoglobulin production	0.00311779311449072	GO:1902105	regulation of leukocyte differentiation	0.000605666111622919	GO:0009967	positive regulation of signal transduction	0.0128884000452491	GO:0045859	regulation of protein kinase activity	6.19453e+07
GO:0050921	positive regulation of chemotaxis	0.00816436931054733				GO:0045071	negative regulation of viral genome replication	3.62499e+08	GO:1900047	negative regulation of hemostasis	0.0253177019265556	GO:0150104	transport across blood-brain barrier	0.0300326580000496	GO:0097066	response to thyroid hormone	0.0305469412455289	GO:0010647	positive regulation of cell communication	1.52782e+09				GO:0009892	negative regulation of metabolic process	0.00322190738859725	GO:0048812	neuron projection morphogenesis	0.000626624035445024	GO:0022613	ribonucleoprotein complex biogenesis	0.0129192147430929	GO:0031399	regulation of protein modification process	6.29869e+07
GO:0002252	immune effector process	0.00821209220043919				GO:0051241	negative regulation of multicellular organismal process	3.70843e+08	GO:0010543	regulation of platelet activation	0.0255337412913753	GO:0070206	protein trimerization	0.0300326580000496	GO:0050790	regulation of catalytic activity	0.0307767309299038	GO:0002717	positive regulation of natural killer cell mediated immunity	1.52782e+09				GO:0031100	animal organ regeneration	0.00323296724947886	GO:0030099	myeloid cell differentiation	0.000626624035445024	GO:0007080	mitotic metaphase plate congression	0.013431988253222	GO:0033674	positive regulation of kinase activity	6.4822e+07
GO:0051171	regulation of nitrogen compound metabolic process	0.00829649106911277				GO:0007154	cell communication	3.85355e+08	GO:0002711	positive regulation of T cell mediated immunity	0.0255337412913753	GO:0061620	glycolytic process through glucose-6-phosphate	0.0300326580000496	GO:0046697	decidualization	0.0307767309299038	GO:0010950	positive regulation of endopeptidase activity	1.5372e+09				GO:0044085	cellular component biogenesis	0.00338986408852654	GO:0042129	regulation of T cell proliferation	0.000632426712199	GO:0061844	antimicrobial humoral immune response mediated by antimicrobial peptide	0.0134750939207669	GO:0043405	regulation of MAP kinase activity	7.14636e+07
GO:0001934	positive regulation of protein phosphorylation	0.00850082020532878				GO:0055086	nucleobase-containing small molecule metabolic process	3.92538e+08	GO:0050819	negative regulation of coagulation	0.0255337412913753	GO:0043549	regulation of kinase activity	0.0301233369786337	GO:1900078	positive regulation of cellular response to insulin stimulus	0.0307767309299038	GO:0045580	regulation of T cell differentiation	1.61872e+09				GO:0046825	regulation of protein export from nucleus	0.00342945309810399	GO:2000114	regulation of establishment of cell polarity	0.00063665789791421	GO:0006122	mitochondrial electron transport, ubiquinol to cytochrome c	0.0134750939207669	GO:0002698	negative regulation of immune effector process	7.51206e+07
GO:0150076	neuroinflammatory response	0.00855959509470997				GO:0001525	angiogenesis	3.93913e+08	GO:0001662	behavioral fear response	0.0268539213268602	GO:0010033	response to organic substance	0.0308064341317216	GO:0032369	negative regulation of lipid transport	0.0307767309299038	GO:0006364	rRNA processing	1.69583e+09				GO:0007095	mitotic G2 DNA damage checkpoint signaling	0.00342945309810399	GO:2001233	regulation of apoptotic signaling pathway	0.000641724359511213	GO:0010035	response to inorganic substance	0.0137086580911026	GO:0036230	granulocyte activation	7.8409e+07
GO:0110053	regulation of actin filament organization	0.00869577565705674				GO:0097529	myeloid leukocyte migration	4.0955e+08	GO:1902930	regulation of alcohol biosynthetic process	0.0268539213268602	GO:0002761	regulation of myeloid leukocyte differentiation	0.031373941659504	GO:0002092	positive regulation of receptor internalization	0.0307767309299038	GO:0045595	regulation of cell differentiation	1.76e+09				GO:0000056	ribosomal small subunit export from nucleus	0.0034923185160357	GO:0048731	system development	0.000641724359511213	GO:1901701	cellular response to oxygen-containing compound	0.0137086580911026	GO:0002695	negative regulation of leukocyte activation	8.0535e+07
GO:0051250	negative regulation of lymphocyte activation	0.00875053275508416				GO:0051493	regulation of cytoskeleton organization	4.18228e+08	GO:0002209	behavioral defense response	0.0269461225780514	GO:0002694	regulation of leukocyte activation	0.0314889210893588	GO:0071404	cellular response to low-density lipoprotein particle stimulus	0.0307767309299038	GO:0002705	positive regulation of leukocyte mediated immunity	1.83844e+09				GO:0097421	liver regeneration	0.00398032288740659	GO:0044000	movement in host	0.00065175393099759	GO:0009201	ribonucleoside triphosphate biosynthetic process	0.0137086580911026	GO:0043086	negative regulation of catalytic activity	8.26867e+07
GO:0001818	negative regulation of cytokine production	0.0089053517995534				GO:0070663	regulation of leukocyte proliferation	4.28991e+08	GO:1900271	regulation of long-term synaptic potentiation	0.0269461225780514	GO:0030330	DNA damage response, signal transduction by p53 class mediator	0.0316043588740231	GO:1901615	organic hydroxy compound metabolic process	0.0307824141329307	GO:0031341	regulation of cell killing	1.8952e+09				GO:0032774	RNA biosynthetic process	0.00436378130972841	GO:0051241	negative regulation of multicellular organismal process	0.00068083087541214	GO:0051293	establishment of spindle localization	0.0138290874937387	GO:0072678	T cell migration	8.63666e+06
GO:0002704	negative regulation of leukocyte mediated immunity	0.00910780749344878				GO:2000377	regulation of reactive oxygen species metabolic process	4.35062e+08	GO:0033059	cellular pigmentation	0.0269461225780514	GO:0048519	negative regulation of biological process	0.032157556290123	GO:0009611	response to wounding	0.0310850552411002	GO:0040012	regulation of locomotion	1.95099e+09				GO:0006265	DNA topological change	0.0044110967162448	GO:0044238	primary metabolic process	0.000700681883618824	GO:0032879	regulation of localization	0.0142964497524769	GO:0002456	T cell mediated immunity	8.73254e+06
GO:0048589	developmental growth	0.00910780749344878				GO:1901652	response to peptide	4.57303e+07	GO:0009892	negative regulation of metabolic process	0.0269461225780514	GO:0010232	vascular transport	0.032157556290123	GO:0042403	thyroid hormone metabolic process	0.0312290837699238	GO:1904062	regulation of monoatomic cation transmembrane transport	2.01883e+09				GO:0000055	ribosomal large subunit export from nucleus	0.0044110967162448	GO:0080164	regulation of nitric oxide metabolic process	0.000702962650600542	GO:0021872	forebrain generation of neurons	0.0144460261250691	GO:0060255	regulation of macromolecule metabolic process	9.05294e+07
GO:0006937	regulation of muscle contraction	0.00922320924615369				GO:0032956	regulation of actin cytoskeleton organization	4.85165e+08	GO:0009116	nucleoside metabolic process	0.0272380409424761	GO:0002283	neutrophil activation involved in immune response	0.032157556290123	GO:0043537	negative regulation of blood vessel endothelial cell migration	0.0312290837699238	GO:0045589	regulation of regulatory T cell differentiation	2.05481e+09				GO:0140718	facultative heterochromatin formation	0.0045471682749166	GO:0030030	cell projection organization	0.000720752548216628	GO:0018119	peptidyl-cysteine S-nitrosylation	0.0150436494393497	GO:0016043	cellular component organization	9.06088e+07
GO:0032835	glomerulus development	0.00940087905115943				GO:0009991	response to extracellular stimulus	4.92712e+08	GO:0050435	amyloid-beta metabolic process	0.0272380409424761	GO:0009719	response to endogenous stimulus	0.032157556290123	GO:0065007	biological regulation	0.0313866713710161	GO:0006816	calcium ion transport	2.21454e+09				GO:0002312	B cell activation involved in immune response	0.00470183134225683	GO:0016043	cellular component organization	0.000727212786936536	GO:2000767	positive regulation of cytoplasmic translation	0.0150436494393497	GO:0010638	positive regulation of organelle organization	9.14693e+07
GO:0048143	astrocyte activation	0.00947494286893507				GO:0030163	protein catabolic process	5.06106e+08	GO:0030163	protein catabolic process	0.0274831849934544	GO:0002763	positive regulation of myeloid leukocyte differentiation	0.0323063288987929	GO:0006508	proteolysis	0.0313866713710161	GO:0010952	positive regulation of peptidase activity	2.40826e+09				GO:0014070	response to organic cyclic compound	0.00471789795157056	GO:1902255	positive regulation of intrinsic apoptotic signaling pathway by p53 class mediator	0.000749360666866736	GO:0006310	DNA recombination	0.0155156694599781	GO:0002886	regulation of myeloid leukocyte mediated immunity	9.71835e+07
GO:0033604	negative regulation of catecholamine secretion	0.00947494286893507				GO:0050670	regulation of lymphocyte proliferation	5.26087e+08	GO:0010596	negative regulation of endothelial cell migration	0.0274946166141695	GO:0072593	reactive oxygen species metabolic process	0.0324885709708559	GO:1905114	cell surface receptor signaling pathway involved in cell-cell signaling	0.0313866713710161	GO:0097193	intrinsic apoptotic signaling pathway	2.45191e+09				GO:0070201	regulation of establishment of protein localization	0.00479146834235078	GO:0010720	positive regulation of cell development	0.000769686427566341	GO:0007127	meiosis I	0.0158516640414146	GO:0001932	regulation of protein phosphorylation	9.96032e+07
GO:0031214	biomineral tissue development	0.00947494286893507				GO:0030036	actin cytoskeleton organization	5.36503e+08	GO:0010033	response to organic substance	0.0274946166141695	GO:0044283	small molecule biosynthetic process	0.0325192123085374	GO:0097242	amyloid-beta clearance	0.0314349827435462	GO:0031324	negative regulation of cellular metabolic process	2.51983e+09				GO:0051172	negative regulation of nitrogen compound metabolic process	0.00491205762273019	GO:0120039	plasma membrane bounded cell projection morphogenesis	0.00078142898782745	GO:0044419	biological process involved in interspecies interaction between organisms	0.0158516640414146	GO:0002262	myeloid cell homeostasis	1.00697e+08
GO:0045779	negative regulation of bone resorption	0.00947494286893507				GO:0030029	actin filament-based process	5.48634e+08	GO:0006695	cholesterol biosynthetic process	0.0276822125532557	GO:0043065	positive regulation of apoptotic process	0.032734675039732	GO:0030574	collagen catabolic process	0.0314349827435462	GO:0071674	mononuclear cell migration	2.64374e+09				GO:0010558	negative regulation of macromolecule biosynthetic process	0.00496097803448599	GO:0050670	regulation of lymphocyte proliferation	0.0008092550794447	GO:0000302	response to reactive oxygen species	0.0158516640414146	GO:0009967	positive regulation of signal transduction	1.08159e+08
GO:0045986	negative regulation of smooth muscle contraction	0.00947494286893507				GO:0019221	cytokine-mediated signaling pathway	6.21742e+08	GO:0044092	negative regulation of molecular function	0.0276822125532557	GO:0097529	myeloid leukocyte migration	0.0333032829893469	GO:0050999	regulation of nitric-oxide synthase activity	0.0314349827435462	GO:0051438	regulation of ubiquitin-protein transferase activity	2.7148e+09				GO:0045191	regulation of isotype switching	0.00511908413630158	GO:0006508	proteolysis	0.000821686083028178	GO:0050794	regulation of cellular process	0.0160324258067895	GO:0006801	superoxide metabolic process	1.09537e+08
GO:0060255	regulation of macromolecule metabolic process	0.00947494286893507				GO:0071674	mononuclear cell migration	6.26384e+08	GO:0048255	mRNA stabilization	0.0276822125532557	GO:0051172	negative regulation of nitrogen compound metabolic process	0.0336548740385822	GO:0035640	exploration behavior	0.0316318006613733	GO:0007160	cell-matrix adhesion	2.7148e+09				GO:0007010	cytoskeleton organization	0.00526803346635043	GO:0045123	cellular extravasation	0.000845674803276205	GO:0051172	negative regulation of nitrogen compound metabolic process	0.016073276980054	GO:0070665	positive regulation of leukocyte proliferation	1.10354e+08
GO:0014061	regulation of norepinephrine secretion	0.00947494286893507				GO:0051881	regulation of mitochondrial membrane potential	6.38783e+08	GO:0033619	membrane protein proteolysis	0.0276822125532557	GO:0010604	positive regulation of macromolecule metabolic process	0.0340610233727813	GO:0022008	neurogenesis	0.0316318006613733	GO:0042325	regulation of phosphorylation	2.81579e+09				GO:0045876	positive regulation of sister chromatid cohesion	0.00531919436844669	GO:0098974	postsynaptic actin cytoskeleton organization	0.000845674803276205	GO:0043388	positive regulation of DNA binding	0.0162010204660875	GO:0022603	regulation of anatomical structure morphogenesis	1.26124e+08
GO:0034103	regulation of tissue remodeling	0.00949000593698455				GO:0032944	regulation of mononuclear cell proliferation	6.40803e+08	GO:0001912	positive regulation of leukocyte mediated cytotoxicity	0.0276822125532557	GO:0034097	response to cytokine	0.0340610233727813	GO:0043065	positive regulation of apoptotic process	0.0316318006613733	GO:0002699	positive regulation of immune effector process	2.93198e+09				GO:0045910	negative regulation of DNA recombination	0.00541839031582803	GO:0051050	positive regulation of transport	0.000845674803276205	GO:0017014	protein nitrosylation	0.0164110941512851	GO:0051051	negative regulation of transport	1.26124e+08
GO:0051251	positive regulation of lymphocyte activation	0.00957514196356141				GO:0048514	blood vessel morphogenesis	6.41362e+08	GO:1902653	secondary alcohol biosynthetic process	0.0276822125532557	GO:1902254	negative regulation of intrinsic apoptotic signaling pathway by p53 class mediator	0.034166770719359	GO:0060627	regulation of vesicle-mediated transport	0.0316318006613733	GO:0045066	regulatory T cell differentiation	3.15017e+08				GO:0031326	regulation of cellular biosynthetic process	0.0057186224239461	GO:0048858	cell projection morphogenesis	0.000850523533482215	GO:0022607	cellular component assembly	0.0164110941512851	GO:1901698	response to nitrogen compound	1.28279e+08
GO:0006955	immune response	0.00957514196356141				GO:0048144	fibroblast proliferation	6.4743e+08	GO:0043407	negative regulation of MAP kinase activity	0.0276822125532557	GO:0001916	positive regulation of T cell mediated cytotoxicity	0.034166770719359	GO:0032438	melanosome organization	0.0316318006613733	GO:0072331	signal transduction by p53 class mediator	3.36498e+08				GO:0006220	pyrimidine nucleotide metabolic process	0.0057472439148733	GO:0060627	regulation of vesicle-mediated transport	0.000855304239626215	GO:0051382	kinetochore assembly	0.0164110941512851	GO:0042327	positive regulation of phosphorylation	1.29419e+08
GO:0007166	cell surface receptor signaling pathway	0.00960738236005902				GO:0023052	signaling	6.82197e+08	GO:0044255	cellular lipid metabolic process	0.0277571141024132	GO:1902546	positive regulation of DNA N-glycosylase activity	0.0347179934588526	GO:0034381	plasma lipoprotein particle clearance	0.0316318006613733	GO:0002460	adaptive immune response based on somatic recombination of immune receptors built from immunoglobulin superfamily domains	3.36498e+08				GO:0061640	cytoskeleton-dependent cytokinesis	0.00584824595408077	GO:1902106	negative regulation of leukocyte differentiation	0.000865834882915215	GO:1901970	positive regulation of mitotic sister chromatid separation	0.0164110941512851	GO:2000026	regulation of multicellular organismal development	1.34424e+08
GO:0001667	ameboidal-type cell migration	0.00994840425596546				GO:0001944	vasculature development	6.95902e+08	GO:1902275	regulation of chromatin organization	0.0277571141024132	GO:0061481	response to TNF agonist	0.0347179934588526	GO:0051254	positive regulation of RNA metabolic process	0.032126021877737	GO:0010720	positive regulation of cell development	3.55532e+09				GO:0044093	positive regulation of molecular function	0.00584824595408077	GO:0032944	regulation of mononuclear cell proliferation	0.000900330490809958	GO:1902176	negative regulation of oxidative stress-induced intrinsic apoptotic signaling pathway	0.0164110941512851	GO:0050778	positive regulation of immune response	1.35681e+08
GO:0033043	regulation of organelle organization	0.0100346414002387				GO:0080135	regulation of cellular response to stress	7.04532e+08	GO:0042596	fear response	0.0277571141024132	GO:0048872	homeostasis of number of cells	0.0347179934588526	GO:0043068	positive regulation of programmed cell death	0.0321450422009679	GO:0046629	gamma-delta T cell activation	3.62165e+09				GO:1900087	positive regulation of G1/S transition of mitotic cell cycle	0.00606518627408384	GO:0065003	protein-containing complex assembly	0.000912947298151899	GO:0051653	spindle localization	0.016626525258836	GO:0010647	positive regulation of cell communication	1.38128e+08
GO:0045596	negative regulation of cell differentiation	0.0100346414002387				GO:0048002	antigen processing and presentation of peptide antigen	7.36049e+08	GO:0051353	positive regulation of oxidoreductase activity	0.0277571141024132	GO:0000461	endonucleolytic cleavage to generate mature 3'-end of SSU-rRNA from (SSU-rRNA, 5.8S rRNA, LSU-rRNA)	0.0347179934588526	GO:0048753	pigment granule organization	0.0321598296282626	GO:0072678	T cell migration	3.63225e+06				GO:0031327	negative regulation of cellular biosynthetic process	0.00619261149299155	GO:0072331	signal transduction by p53 class mediator	0.000918709478426339	GO:0061982	meiosis I cell cycle process	0.0170641241124691	GO:0051348	negative regulation of transferase activity	1.44277e+08
GO:0048243	norepinephrine secretion	0.0102355827594938				GO:0002696	positive regulation of leukocyte activation	7.49592e+08	GO:0042987	amyloid precursor protein catabolic process	0.0281259244157969	GO:0014895	smooth muscle hypertrophy	0.0347179934588526	GO:0070201	regulation of establishment of protein localization	0.0322259014390262	GO:0002715	regulation of natural killer cell mediated immunity	3.63225e+06				GO:0045132	meiotic chromosome segregation	0.00643614799199771	GO:0051094	positive regulation of developmental process	0.000918709478426339	GO:0009142	nucleoside triphosphate biosynthetic process	0.0174784474837062	GO:0001525	angiogenesis	1.4697e+08
GO:0055012	ventricular cardiac muscle cell differentiation	0.0102355827594938				GO:0032970	regulation of actin filament-based process	7.49592e+08	GO:0051248	negative regulation of protein metabolic process	0.0282363606014033	GO:0061615	glycolytic process through fructose-6-phosphate	0.0347179934588526	GO:1902003	regulation of amyloid-beta formation	0.0324480067873257	GO:0019220	regulation of phosphate metabolic process	3.78489e+09				GO:1901976	regulation of cell cycle checkpoint	0.00677493541371027	GO:1902533	positive regulation of intracellular signal transduction	0.000918709478426339	GO:0022411	cellular component disassembly	0.0177865646222488	GO:0009968	negative regulation of signal transduction	1.54874e+08
GO:1902531	regulation of intracellular signal transduction	0.0102853894984249				GO:0048869	cellular developmental process	7.59297e+08	GO:0060999	positive regulation of dendritic spine development	0.0282921324412435	GO:1901627	negative regulation of postsynaptic membrane organization	0.0347179934588526	GO:0055090	acylglycerol homeostasis	0.0324480067873257	GO:0098662	inorganic cation transmembrane transport	3.80192e+09				GO:0009124	nucleoside monophosphate biosynthetic process	0.00677493541371027	GO:0120034	positive regulation of plasma membrane bounded cell projection assembly	0.000943215197050199	GO:0042776	proton motive force-driven mitochondrial ATP synthesis	0.0177865646222488	GO:0031334	positive regulation of protein-containing complex assembly	1.67059e+08
GO:0050769	positive regulation of neurogenesis	0.0103239410091827				GO:0016043	cellular component organization	7.69756e+08	GO:0010332	response to gamma radiation	0.0282921324412435	GO:0030163	protein catabolic process	0.0347179934588526	GO:0070328	triglyceride homeostasis	0.0324480067873257	GO:0051174	regulation of phosphorus metabolic process	3.81528e+09				GO:0002891	positive regulation of immunoglobulin mediated immune response	0.00714611060978641	GO:0031532	actin cytoskeleton reorganization	0.000943215197050199	GO:0046822	regulation of nucleocytoplasmic transport	0.0177865646222488	GO:0044092	negative regulation of molecular function	1.76271e+08
GO:1904888	cranial skeletal system development	0.0105700591425726				GO:0007275	multicellular organism development	7.69756e+08	GO:0033344	cholesterol efflux	0.028653812046677	GO:0061078	positive regulation of prostaglandin secretion involved in immune response	0.0347179934588526	GO:0071827	plasma lipoprotein particle organization	0.0324480067873257	GO:0051094	positive regulation of developmental process	3.94292e+09				GO:0002714	positive regulation of B cell mediated immunity	0.00714611060978641	GO:0000027	ribosomal large subunit assembly	0.000953798862858182	GO:0007096	regulation of exit from mitosis	0.0177865646222488	GO:0042592	homeostatic process	1.76271e+08
GO:0040014	regulation of multicellular organism growth	0.0105700591425726				GO:0071704	organic substance metabolic process	8.88939e+08	GO:0016126	sterol biosynthetic process	0.028912181198312	GO:1901389	negative regulation of transforming growth factor beta activation	0.0347179934588526	GO:0007169	transmembrane receptor protein tyrosine kinase signaling pathway	0.032582913640071	GO:0001910	regulation of leukocyte mediated cytotoxicity	4.14033e+09				GO:0010468	regulation of gene expression	0.00724717512487626	GO:1902107	positive regulation of leukocyte differentiation	0.000983887929818867	GO:0098760	response to interleukin-7	0.0177865646222488	GO:0046631	alpha-beta T cell activation	1.93903e+08
GO:0007162	negative regulation of cell adhesion	0.0106766924928032				GO:0002495	antigen processing and presentation of peptide antigen via MHC class II	9.08052e+08	GO:0042311	vasodilation	0.028912181198312	GO:0000305	response to oxygen radical	0.0347179934588526	GO:0045940	positive regulation of steroid metabolic process	0.0329525745351182	GO:2000516	positive regulation of CD4-positive, alpha-beta T cell activation	4.62892e+09				GO:0010556	regulation of macromolecule biosynthetic process	0.00724717512487626	GO:1903900	regulation of viral life cycle	0.000983887929818867	GO:0061621	canonical glycolysis	0.0177865646222488	GO:2001233	regulation of apoptotic signaling pathway	2.10413e+08
GO:0010594	regulation of endothelial cell migration	0.0107641607803674				GO:2001057	reactive nitrogen species metabolic process	9.22033e+08	GO:0097006	regulation of plasma lipoprotein particle levels	0.0289671628976699	GO:1902999	negative regulation of phospholipid efflux	0.0347179934588526	GO:0002021	response to dietary excess	0.0329525745351182	GO:0046645	positive regulation of gamma-delta T cell activation	4.76892e+09				GO:0035556	intracellular signal transduction	0.00764609005617853	GO:1903708	positive regulation of hemopoiesis	0.000983887929818867	GO:0061718	glucose catabolic process to pyruvate	0.0177865646222488	GO:1902533	positive regulation of intracellular signal transduction	2.10783e+08
GO:0050767	regulation of neurogenesis	0.0108482720851556				GO:0051051	negative regulation of transport	9.32258e+08	GO:0051055	negative regulation of lipid biosynthetic process	0.0289671628976699	GO:0000303	response to superoxide	0.0347179934588526	GO:0023056	positive regulation of signaling	0.03347199129647	GO:0002712	regulation of B cell mediated immunity	4.76892e+09				GO:0002700	regulation of production of molecular mediator of immune response	0.00822859636301896	GO:0044843	cell cycle G1/S phase transition	0.000989440505198716	GO:0098761	cellular response to interleukin-7	0.0177865646222488	GO:0090066	regulation of anatomical structure size	2.16402e+08
GO:0046851	negative regulation of bone remodeling	0.0110037560248657				GO:0009205	purine ribonucleoside triphosphate metabolic process	9.33813e+08	GO:1905953	negative regulation of lipid localization	0.0289671628976699	GO:1903001	negative regulation of lipid transport across blood-brain barrier	0.0347179934588526	GO:0046164	alcohol catabolic process	0.03347199129647	GO:0002889	regulation of immunoglobulin mediated immune response	4.76892e+09				GO:0070344	regulation of fat cell proliferation	0.00855647159757418	GO:2000814	positive regulation of barbed-end actin filament capping	0.000990021011624452	GO:0006735	NADH regeneration	0.0177865646222488	GO:0050671	positive regulation of lymphocyte proliferation	2.16916e+08
GO:1905244	regulation of modification of synaptic structure	0.0110037560248657				GO:0032501	multicellular organismal process	9.3981e+08	GO:0072527	pyrimidine-containing compound metabolic process	0.0289671628976699	GO:2001139	negative regulation of phospholipid transport	0.0347179934588526	GO:0019934	cGMP-mediated signaling	0.03347199129647	GO:0045588	positive regulation of gamma-delta T cell differentiation	4.76892e+09				GO:0060623	regulation of chromosome condensation	0.00855647159757418	GO:0003366	cell-matrix adhesion involved in ameboidal cell migration	0.000990021011624452	GO:0033157	regulation of intracellular protein transport	0.0182435876558855	GO:0048468	cell development	2.16932e+08
GO:0060998	regulation of dendritic spine development	0.0111291922879027				GO:0050729	positive regulation of inflammatory response	9.80235e+08	GO:0031175	neuron projection development	0.0290799376314647	GO:2000784	positive regulation of establishment of cell polarity regulating cell shape	0.0347179934588526	GO:0010647	positive regulation of cell communication	0.03347199129647	GO:0043280	positive regulation of cysteine-type endopeptidase activity involved in apoptotic process	4.80639e+09				GO:0009120	deoxyribonucleoside metabolic process	0.00855647159757418	GO:1905551	negative regulation of protein localization to endoplasmic reticulum	0.000990021011624452	GO:1903050	regulation of proteolysis involved in protein catabolic process	0.0192473337769822	GO:0032501	multicellular organismal process	2.28219e+08
GO:0048813	dendrite morphogenesis	0.0111497892887593				GO:0042098	T cell proliferation	1.03114e+09	GO:0070988	demethylation	0.0296659001909778	GO:2000782	regulation of establishment of cell polarity regulating cell shape	0.0347179934588526	GO:0044788	modulation by host of viral process	0.0339303767141186	GO:0000027	ribosomal large subunit assembly	5.23077e+09				GO:0044818	mitotic G2/M transition checkpoint	0.00873978596336693	GO:1903707	negative regulation of hemopoiesis	0.0010189011678058	GO:0061061	muscle structure development	0.0196906289578199	GO:0014812	muscle cell migration	2.29234e+08
GO:0042325	regulation of phosphorylation	0.0111497892887593				GO:0031325	positive regulation of cellular metabolic process	1.04148e+09	GO:0015909	long-chain fatty acid transport	0.0300116419231014	GO:0003083	negative regulation of renal output by angiotensin	0.0347179934588526	GO:0010557	positive regulation of macromolecule biosynthetic process	0.0339303767141186	GO:0050860	negative regulation of T cell receptor signaling pathway	5.23077e+09				GO:0007017	microtubule-based process	0.00875553544676629	GO:0071677	positive regulation of mononuclear cell migration	0.00104080047575019	GO:0031145	anaphase-promoting complex-dependent catabolic process	0.0196906289578199	GO:0032680	regulation of tumor necrosis factor production	2.44061e+08
GO:0042330	taxis	0.0111497892887593				GO:1903038	negative regulation of leukocyte cell-cell adhesion	1.12537e+09	GO:0043489	RNA stabilization	0.0301512735705203	GO:2000107	negative regulation of leukocyte apoptotic process	0.0347179934588526	GO:0038084	vascular endothelial growth factor signaling pathway	0.0342891777290174	GO:0010605	negative regulation of macromolecule metabolic process	5.23077e+09				GO:0009890	negative regulation of biosynthetic process	0.00876843529241883	GO:0002228	natural killer cell mediated immunity	0.00104080047575019	GO:0043065	positive regulation of apoptotic process	0.0198567422091302	GO:0032640	tumor necrosis factor production	2.44061e+08
GO:0002822	regulation of adaptive immune response based on somatic recombination of immune receptors built from immunoglobulin superfamily domains	0.0111497892887593				GO:0046034	ATP metabolic process	1.12537e+09	GO:0031343	positive regulation of cell killing	0.0301512735705203	GO:0003106	negative regulation of glomerular filtration by angiotensin	0.0347179934588526	GO:0034110	regulation of homotypic cell-cell adhesion	0.0342891777290174	GO:0060341	regulation of cellular localization	5.41315e+09				GO:0009889	regulation of biosynthetic process	0.00916129714530172	GO:1903706	regulation of hemopoiesis	0.00110006847658666	GO:0006259	DNA metabolic process	0.0200063929754677	GO:0031349	positive regulation of defense response	2.45281e+08
GO:0050905	neuromuscular process	0.0111497892887593				GO:0051336	regulation of hydrolase activity	1.15065e+09	GO:1902373	negative regulation of mRNA catabolic process	0.0301512735705203	GO:1905890	regulation of cellular response to very-low-density lipoprotein particle stimulus	0.0347179934588526	GO:0009893	positive regulation of metabolic process	0.0342891777290174	GO:0006954	inflammatory response	5.55509e+09				GO:0002708	positive regulation of lymphocyte mediated immunity	0.00961780186824147	GO:0007409	axonogenesis	0.00110011358099609	GO:0010468	regulation of gene expression	0.0200063929754677	GO:0043300	regulation of leukocyte degranulation	2.51607e+08
GO:0071677	positive regulation of mononuclear cell migration	0.0111497892887593				GO:0006123	mitochondrial electron transport, cytochrome c to oxygen	1.15287e+09	GO:0030193	regulation of blood coagulation	0.0302232881643934	GO:1903000	regulation of lipid transport across blood-brain barrier	0.0347179934588526	GO:0071825	protein-lipid complex subunit organization	0.0342891777290174	GO:0051209	release of sequestered calcium ion into cytosol	5.69998e+09				GO:0046073	dTMP metabolic process	0.00975737943968783	GO:0006809	nitric oxide biosynthetic process	0.00110114581027791	GO:0048523	negative regulation of cellular process	0.020164570031372	GO:0023057	negative regulation of signaling	2.51607e+08
GO:0045927	positive regulation of growth	0.0111497892887593				GO:0009653	anatomical structure morphogenesis	1.16224e+09	GO:0010633	negative regulation of epithelial cell migration	0.0302232881643934	GO:1905875	negative regulation of postsynaptic density organization	0.0347179934588526	GO:0048667	cell morphogenesis involved in neuron differentiation	0.0343882222577879	GO:0032873	negative regulation of stress-activated MAPK cascade	5.78519e+09				GO:0006264	mitochondrial DNA replication	0.0110452179734852	GO:0051130	positive regulation of cellular component organization	0.00110114581027791	GO:0002548	monocyte chemotaxis	0.0202388128786669	GO:0032535	regulation of cellular component size	2.55182e+08
GO:0006935	chemotaxis	0.0111497892887593				GO:0030595	leukocyte chemotaxis	1.18958e+09	GO:0060135	maternal process involved in female pregnancy	0.0302232881643934	GO:1905860	positive regulation of heparan sulfate proteoglycan binding	0.0347179934588526	GO:0010874	regulation of cholesterol efflux	0.0348684833045374	GO:0070303	negative regulation of stress-activated protein kinase signaling cascade	5.78519e+09				GO:0070341	fat cell proliferation	0.0110452179734852	GO:0052548	regulation of endopeptidase activity	0.00110233683296081	GO:0006611	protein export from nucleus	0.0202388128786669	GO:0071417	cellular response to organonitrogen compound	2.58561e+08
GO:0032680	regulation of tumor necrosis factor production	0.0111497892887593				GO:0045824	negative regulation of innate immune response	1.19267e+09	GO:1901616	organic hydroxy compound catabolic process	0.0302232881643934	GO:1905858	regulation of heparan sulfate proteoglycan binding	0.0347179934588526	GO:0032870	cellular response to hormone stimulus	0.0351959972811007	GO:0006469	negative regulation of protein kinase activity	5.99448e+09				GO:2001034	positive regulation of double-strand break repair via nonhomologous end joining	0.0110452179734852	GO:0009889	regulation of biosynthetic process	0.00111960397727815	GO:0030218	erythrocyte differentiation	0.0207042257259834	GO:0032946	positive regulation of mononuclear cell proliferation	2.60104e+08
GO:0032640	tumor necrosis factor production	0.0111497892887593				GO:1902600	proton transmembrane transport	1.28045e+09	GO:0032371	regulation of sterol transport	0.0302232881643934	GO:1905855	positive regulation of heparan sulfate binding	0.0347179934588526	GO:0001893	maternal placenta development	0.0351959972811007	GO:0051283	negative regulation of sequestering of calcium ion	5.99448e+09				GO:0000012	single strand break repair	0.0110452179734852	GO:0031328	positive regulation of cellular biosynthetic process	0.00117996460412261	GO:0006950	response to stress	0.0208070185876889	GO:0051094	positive regulation of developmental process	2.60897e+08
GO:1903555	regulation of tumor necrosis factor superfamily cytokine production	0.0115378735936121				GO:0030041	actin filament polymerization	1.33719e+09	GO:0048002	antigen processing and presentation of peptide antigen	0.0302232881643934	GO:1905853	regulation of heparan sulfate binding	0.0347179934588526	GO:0001937	negative regulation of endothelial cell proliferation	0.0351959972811007	GO:0031401	positive regulation of protein modification process	6.22177e+09				GO:0002639	positive regulation of immunoglobulin production	0.0110452179734852	GO:0099188	postsynaptic cytoskeleton organization	0.00120842353351812	GO:0061620	glycolytic process through glucose-6-phosphate	0.0212282771683449	GO:0010648	negative regulation of cell communication	2.60897e+08
GO:1902905	positive regulation of supramolecular fiber organization	0.0115378735936121				GO:0019693	ribose phosphate metabolic process	1.36839e+09	GO:0032374	regulation of cholesterol transport	0.0302232881643934	GO:1904803	regulation of translation involved in cellular response to UV	0.0347179934588526	GO:0007616	long-term memory	0.0351959972811007	GO:0031349	positive regulation of defense response	6.24611e+09				GO:2001141	regulation of RNA biosynthetic process	0.0112213623270942	GO:0032878	regulation of establishment or maintenance of cell polarity	0.00120842353351812	GO:0098885	modification of postsynaptic actin cytoskeleton	0.0212282771683449	GO:0071800	podosome assembly	2.66264e+08
GO:0007596	blood coagulation	0.0115378735936121				GO:0050867	positive regulation of cell activation	1.36933e+09	GO:0061045	negative regulation of wound healing	0.0302232881643934	GO:1901328	response to cytochalasin B	0.0347179934588526	GO:0032376	positive regulation of cholesterol transport	0.0351959972811007	GO:0051049	regulation of transport	6.54114e+09				GO:0006357	regulation of transcription by RNA polymerase II	0.0112213623270942	GO:0002687	positive regulation of leukocyte migration	0.00125809621157315	GO:2001244	positive regulation of intrinsic apoptotic signaling pathway	0.0213709222309677	GO:1903555	regulation of tumor necrosis factor superfamily cytokine production	2.84905e+08
GO:0006629	lipid metabolic process	0.0115378735936121				GO:0031348	negative regulation of defense response	1.38998e+09	GO:1900046	regulation of hemostasis	0.0304543106429824	GO:1903002	positive regulation of lipid transport across blood-brain barrier	0.0347179934588526	GO:0043114	regulation of vascular permeability	0.0351959972811007	GO:0051282	regulation of sequestering of calcium ion	6.6847e+09				GO:0000302	response to reactive oxygen species	0.0113777909390165	GO:2000116	regulation of cysteine-type endopeptidase activity	0.00128892419603216	GO:0043068	positive regulation of programmed cell death	0.0213709222309677	GO:0071706	tumor necrosis factor superfamily cytokine production	2.84905e+08
GO:0010631	epithelial cell migration	0.0115378735936121				GO:0019725	cellular homeostasis	1.41278e+09	GO:0048662	negative regulation of smooth muscle cell proliferation	0.0304543106429824	GO:1905873	positive regulation of protein localization to cell leading edge	0.0347179934588526	GO:0032373	positive regulation of sterol transport	0.0351959972811007	GO:0098655	monoatomic cation transmembrane transport	6.76621e+09				GO:0022414	reproductive process	0.0113777909390165	GO:0032990	cell part morphogenesis	0.00129667394377749	GO:0060548	negative regulation of cell death	0.0213709222309677	GO:0060284	regulation of cell development	2.90206e+08
GO:0030220	platelet formation	0.0115378735936121				GO:0071417	cellular response to organonitrogen compound	1.44638e+09	GO:0050818	regulation of coagulation	0.0307816007365562	GO:0051510	regulation of unidimensional cell growth	0.0347179934588526	GO:1902991	regulation of amyloid precursor protein catabolic process	0.0351959972811007	GO:0016072	rRNA metabolic process	6.98857e+09				GO:0007127	meiosis I	0.0114079947818616	GO:0010605	negative regulation of macromolecule metabolic process	0.00134625894612474	GO:0006163	purine nucleotide metabolic process	0.0213709222309677	GO:0032880	regulation of protein localization	2.90354e+08
GO:0051896	regulation of protein kinase B signaling	0.0115378735936121				GO:0002504	antigen processing and presentation of peptide or polysaccharide antigen via MHC class II	1.44638e+09	GO:0043113	receptor clustering	0.0315174901716354	GO:0051511	negative regulation of unidimensional cell growth	0.0347179934588526	GO:1905521	regulation of macrophage migration	0.0351959972811007	GO:0051208	sequestering of calcium ion	7.47274e+09				GO:0000003	reproduction	0.0117356974684892	GO:0048666	neuron development	0.00136544598841174	GO:1903051	negative regulation of proteolysis involved in protein catabolic process	0.0213709222309677	GO:0002286	T cell activation involved in immune response	3.0256e+08
GO:0071706	tumor necrosis factor superfamily cytokine production	0.0115378735936121				GO:0031323	regulation of cellular metabolic process	1.47053e+09	GO:0060548	negative regulation of cell death	0.0315174901716354	GO:0150202	negative regulation of transport across blood-brain barrier	0.0347179934588526	GO:0006509	membrane protein ectodomain proteolysis	0.0351959972811007	GO:0045859	regulation of protein kinase activity	7.8246e+09				GO:0002208	somatic diversification of immunoglobulins involved in immune response	0.0117575112668087	GO:0051016	barbed-end actin filament capping	0.00136544598841174	GO:0070887	cellular response to chemical stimulus	0.0215441863522342	GO:1901565	organonitrogen compound catabolic process	3.04981e+08
GO:0006936	muscle contraction	0.0116607800406861				GO:0009199	ribonucleoside triphosphate metabolic process	1.48446e+09	GO:0042982	amyloid precursor protein metabolic process	0.0317506031600368	GO:0097530	granulocyte migration	0.0347179934588526	GO:0090181	regulation of cholesterol metabolic process	0.0351959972811007	GO:0043066	negative regulation of apoptotic process	7.97774e+09				GO:0002204	somatic recombination of immunoglobulin genes involved in immune response	0.0117575112668087	GO:0070665	positive regulation of leukocyte proliferation	0.0013984513275774	GO:1902600	proton transmembrane transport	0.0215441863522342	GO:0060341	regulation of cellular localization	3.08057e+08
GO:0009892	negative regulation of metabolic process	0.0116607800406861				GO:0007165	signal transduction	1.50978e+09	GO:0048844	artery morphogenesis	0.0320693832124792	GO:0090731	cellular response to very-low-density lipoprotein particle stimulus	0.0347179934588526	GO:0043086	negative regulation of catalytic activity	0.0354651688916954	GO:0010942	positive regulation of cell death	8.23402e+09				GO:0045190	isotype switching	0.0117575112668087	GO:0044093	positive regulation of molecular function	0.00145264966663207	GO:0006338	chromatin remodeling	0.0215441863522342	GO:2000377	regulation of reactive oxygen species metabolic process	3.10734e+08
GO:0042327	positive regulation of phosphorylation	0.0117075455112305				GO:0002685	regulation of leukocyte migration	1.56807e+09	GO:0051851	modulation by host of symbiont process	0.032700732797724	GO:0090323	prostaglandin secretion involved in immune response	0.0347179934588526	GO:0048583	regulation of response to stimulus	0.0359047182191881	GO:0051336	regulation of hydrolase activity	8.39307e+09				GO:0006213	pyrimidine nucleoside metabolic process	0.0121818272335636	GO:1901701	cellular response to oxygen-containing compound	0.00147759118652739	GO:0016032	viral process	0.021655121512506	GO:0051649	establishment of localization in cell	3.22213e+08
GO:0090132	epithelium migration	0.0117494516628471				GO:0055085	transmembrane transport	1.56807e+09	GO:1901657	glycosyl compound metabolic process	0.032700732797724	GO:0072749	cellular response to cytochalasin B	0.0347179934588526	GO:0001941	postsynaptic membrane organization	0.0360587240276958	GO:0071900	regulation of protein serine/threonine kinase activity	8.4538e+09				GO:2000278	regulation of DNA biosynthetic process	0.0121818272335636	GO:0044092	negative regulation of molecular function	0.0015236912981759	GO:0043066	negative regulation of apoptotic process	0.021655121512506	GO:0071621	granulocyte chemotaxis	3.22789e+08
GO:0050817	coagulation	0.0119740316951107				GO:0051100	negative regulation of binding	1.56807e+09	GO:0002709	regulation of T cell mediated immunity	0.0330133416443995	GO:0110090	positive regulation of hippocampal neuron apoptotic process	0.0347179934588526	GO:0032768	regulation of monooxygenase activity	0.0360587240276958	GO:0042273	ribosomal large subunit biogenesis	8.53151e+09				GO:0061982	meiosis I cell cycle process	0.0124856700927694	GO:0010592	positive regulation of lamellipodium assembly	0.0015401195719435	GO:0015986	proton motive force-driven ATP synthesis	0.021772866664962	GO:0031589	cell-substrate adhesion	3.23325e+07
GO:0051146	striated muscle cell differentiation	0.0119740316951107				GO:0030154	cell differentiation	1.68516e+09	GO:0060998	regulation of dendritic spine development	0.0335270927667808	GO:0002222	stimulatory killer cell immunoglobulin-like receptor signaling pathway	0.0347179934588526	GO:0031328	positive regulation of cellular biosynthetic process	0.0360587240276958	GO:0002520	immune system development	8.59451e+09				GO:0007098	centrosome cycle	0.0135102171934642	GO:1901700	response to oxygen-containing compound	0.00160796945658672	GO:0032481	positive regulation of type I interferon production	0.021772866664962	GO:0097530	granulocyte migration	3.29102e+08
GO:0007599	hemostasis	0.0119740316951107				GO:0045597	positive regulation of cell differentiation	1.76527e+09	GO:1902369	negative regulation of RNA catabolic process	0.0335270927667808	GO:1900022	regulation of D-erythro-sphingosine kinase activity	0.0347179934588526	GO:0022607	cellular component assembly	0.0360587240276958	GO:0019221	cytokine-mediated signaling pathway	8.60712e+09				GO:0009176	pyrimidine deoxyribonucleoside monophosphate metabolic process	0.0136070040787428	GO:0046209	nitric oxide metabolic process	0.0016214855994064	GO:0044794	positive regulation by host of viral process	0.0225268529153614	GO:0080090	regulation of primary metabolic process	3.32385e+08
GO:0040007	growth	0.0120913601730778				GO:0031667	response to nutrient levels	1.76527e+09	GO:0043112	receptor metabolic process	0.0335270927667808	GO:0071964	establishment of cell polarity regulating cell shape	0.0347179934588526	GO:0048518	positive regulation of biological process	0.0366033332264833	GO:2001242	regulation of intrinsic apoptotic signaling pathway	8.60712e+09				GO:0010972	negative regulation of G2/M transition of mitotic cell cycle	0.013716568474458	GO:0097581	lamellipodium organization	0.0016214855994064	GO:0030837	negative regulation of actin filament polymerization	0.0225268529153614	GO:0044237	cellular metabolic process	3.39365e+08
GO:0071277	cellular response to calcium ion	0.0124798559519167				GO:2001234	negative regulation of apoptotic signaling pathway	1.81449e+09	GO:0031507	heterochromatin formation	0.0342437845867552	GO:0071900	regulation of protein serine/threonine kinase activity	0.0347179934588526	GO:0034205	amyloid-beta formation	0.0366033332264833	GO:0045060	negative thymic T cell selection	8.63119e+09				GO:0006305	DNA alkylation	0.013716568474458	GO:0071675	regulation of mononuclear cell migration	0.00163807101407728	GO:0090316	positive regulation of intracellular protein transport	0.022686876976301	GO:0001819	positive regulation of cytokine production	3.59502e+08
GO:0006897	endocytosis	0.0124798559519167				GO:0044092	negative regulation of molecular function	1.81721e+09	GO:0048666	neuron development	0.0342624786894261	GO:0071831	intermediate-density lipoprotein particle clearance	0.0347179934588526	GO:0045773	positive regulation of axon extension	0.0366140669554758	GO:0043508	negative regulation of JUN kinase activity	8.63119e+09				GO:2000134	negative regulation of G1/S transition of mitotic cell cycle	0.013716568474458	GO:0052547	regulation of peptidase activity	0.00164976696903551	GO:0051234	establishment of localization	0.0228007444914878	GO:0019221	cytokine-mediated signaling pathway	3.61204e+08
GO:0090130	tissue migration	0.0124839649668395				GO:0045089	positive regulation of innate immune response	1.82317e+08	GO:1903035	negative regulation of response to wounding	0.0348472714089524	GO:0034394	protein localization to cell surface	0.0347179934588526	GO:0120009	intermembrane lipid transfer	0.0366140669554758	GO:0010557	positive regulation of macromolecule biosynthetic process	8.80379e+09				GO:0034502	protein localization to chromosome	0.013716568474458	GO:0045088	regulation of innate immune response	0.0016594858034024	GO:0050728	negative regulation of inflammatory response	0.0230987843308217	GO:0042119	neutrophil activation	3.6367e+07
GO:0023051	regulation of signaling	0.0127650518816426				GO:0044087	regulation of cellular component biogenesis	1.86525e+09	GO:0006950	response to stress	0.0351336009165443	GO:0034463	90S preribosome assembly	0.0347179934588526	GO:0048731	system development	0.0366140669554758	GO:0040017	positive regulation of locomotion	8.84849e+09				GO:0006306	DNA methylation	0.013716568474458	GO:0009892	negative regulation of metabolic process	0.00166270560575561	GO:0042542	response to hydrogen peroxide	0.0235875621899952	GO:0043407	negative regulation of MAP kinase activity	4.12789e+08
GO:0007611	learning or memory	0.0127650518816426				GO:0050870	positive regulation of T cell activation	1.98909e+09	GO:0035023	regulation of Rho protein signal transduction	0.0351336009165443	GO:0040032	post-embryonic body morphogenesis	0.0347179934588526	GO:0090207	regulation of triglyceride metabolic process	0.0366140669554758	GO:0006810	transport	9.37397e+08				GO:0002381	immunoglobulin production involved in immunoglobulin-mediated immune response	0.014275275534861	GO:0000462	maturation of SSU-rRNA from tricistronic rRNA transcript (SSU-rRNA, 5.8S rRNA, LSU-rRNA)	0.00171298647245891	GO:0006289	nucleotide-excision repair	0.0239987630930626	GO:0045860	positive regulation of protein kinase activity	4.16409e+08
GO:0048708	astrocyte differentiation	0.0127650518816426				GO:0050868	negative regulation of T cell activation	2.03833e+09	GO:0050810	regulation of steroid biosynthetic process	0.0357382396046268	GO:0042839	D-glucuronate metabolic process	0.0347179934588526	GO:0045935	positive regulation of nucleobase-containing compound metabolic process	0.0366140669554758	GO:0008104	protein localization	9.61219e+09				GO:0002702	positive regulation of production of molecular mediator of immune response	0.014275275534861	GO:0051716	cellular response to stimulus	0.00171899154141118	GO:0051383	kinetochore organization	0.0243404202276382	GO:0048731	system development	4.36617e+08
GO:0010646	regulation of cell communication	0.0128958216746931				GO:0002460	adaptive immune response based on somatic recombination of immune receptors built from immunoglobulin superfamily domains	2.08384e+09	GO:0050709	negative regulation of protein secretion	0.0364343339320547	GO:0042840	D-glucuronate catabolic process	0.0347179934588526	GO:0001881	receptor recycling	0.0366140669554758	GO:1904427	positive regulation of calcium ion transmembrane transport	9.61219e+09				GO:0006366	transcription by RNA polymerase II	0.0143398998388078	GO:0043393	regulation of protein binding	0.00177535147702076	GO:0043069	negative regulation of programmed cell death	0.0248981254205221	GO:0042326	negative regulation of phosphorylation	4.47521e+08
GO:2000561	regulation of CD4-positive, alpha-beta T cell proliferation	0.0128996972200498				GO:0045010	actin nucleation	2.08384e+09	GO:0042632	cholesterol homeostasis	0.037012804063939	GO:0043066	negative regulation of apoptotic process	0.0347179934588526	GO:0060255	regulation of macromolecule metabolic process	0.0366140669554758	GO:0051128	regulation of cellular component organization	9.68087e+09				GO:0051128	regulation of cellular component organization	0.0144932476038226	GO:2001057	reactive nitrogen species metabolic process	0.00178585322807169	GO:0050673	epithelial cell proliferation	0.0249699263485647	GO:0051171	regulation of nitrogen compound metabolic process	4.48317e+07
GO:0036344	platelet morphogenesis	0.0128996972200498				GO:0007015	actin filament organization	2.0905e+09	GO:0070828	heterochromatin organization	0.037012804063939	GO:0043068	positive regulation of programmed cell death	0.0347179934588526	GO:0048812	neuron projection morphogenesis	0.0369181190410446	GO:0043409	negative regulation of MAPK cascade	0.00010198031879293				GO:0009130	pyrimidine nucleoside monophosphate biosynthetic process	0.0144941888755947	GO:2000026	regulation of multicellular organismal development	0.0018040747802503	GO:0009411	response to UV	0.025359653310402	GO:0009888	tissue development	4.55921e+08
GO:0002521	leukocyte differentiation	0.0128996972200498				GO:0019079	viral genome replication	2.17799e+09	GO:0055092	sterol homeostasis	0.0370739618625478	GO:0150200	regulation of transport across blood-brain barrier	0.0347179934588526	GO:0008285	negative regulation of cell population proliferation	0.0372102589568966	GO:0009968	negative regulation of signal transduction	0.000102095282922234				GO:1902750	negative regulation of cell cycle G2/M phase transition	0.0144941888755947	GO:2001242	regulation of intrinsic apoptotic signaling pathway	0.00182278199191398	GO:0071310	cellular response to organic substance	0.025359653310402	GO:0031400	negative regulation of protein modification process	4.85153e+07
GO:0030449	regulation of complement activation	0.0128996972200498				GO:0044282	small molecule catabolic process	2.3095e+09	GO:0050772	positive regulation of axonogenesis	0.0370739618625478	GO:0150201	positive regulation of transport across blood-brain barrier	0.0347179934588526	GO:0120039	plasma membrane bounded cell projection morphogenesis	0.0380211583707739	GO:0070727	cellular macromolecule localization	0.00010299464710204				GO:0034501	protein localization to kinetochore	0.0144941888755947	GO:0051100	negative regulation of binding	0.00182278199191398	GO:0042273	ribosomal large subunit biogenesis	0.025359653310402	GO:1903706	regulation of hemopoiesis	5.07538e+08
GO:0002695	negative regulation of leukocyte activation	0.0129034391965882				GO:0071495	cellular response to endogenous stimulus	2.39034e+09	GO:1903312	negative regulation of mRNA metabolic process	0.0370739618625478	GO:0032930	positive regulation of superoxide anion generation	0.0347179934588526	GO:0008283	cell population proliferation	0.0380211583707739	GO:0023057	negative regulation of signaling	0.000105095464306105				GO:0000054	ribosomal subunit export from nucleus	0.0144941888755947	GO:1903829	positive regulation of protein localization	0.00186141264512819	GO:0046824	positive regulation of nucleocytoplasmic transport	0.025359653310402	GO:0051250	negative regulation of lymphocyte activation	5.07538e+08
GO:0044255	cellular lipid metabolic process	0.0129034391965882				GO:1902531	regulation of intracellular signal transduction	2.41557e+09	GO:0001910	regulation of leukocyte mediated cytotoxicity	0.0373576761850724	GO:0033033	negative regulation of myeloid cell apoptotic process	0.0347179934588526	GO:0009891	positive regulation of biosynthetic process	0.0380211583707739	GO:0060548	negative regulation of cell death	0.000105248308122245				GO:0033750	ribosome localization	0.0144941888755947	GO:0010950	positive regulation of endopeptidase activity	0.00188365861137037	GO:0051050	positive regulation of transport	0.0255130609146712	GO:0080135	regulation of cellular response to stress	5.25217e+08
GO:0050672	negative regulation of lymphocyte proliferation	0.0132594176774839				GO:0048468	cell development	2.41557e+09	GO:0043535	regulation of blood vessel endothelial cell migration	0.0376396428974941	GO:0051851	modulation by host of symbiont process	0.0352777847231236	GO:0043403	skeletal muscle tissue regeneration	0.0380767076870134	GO:0010648	negative regulation of cell communication	0.000108968627181716				GO:0046827	positive regulation of protein export from nucleus	0.0144941888755947	GO:0071353	cellular response to interleukin-4	0.0018919381738508	GO:1903504	regulation of mitotic spindle checkpoint	0.0258316514663272	GO:0034113	heterotypic cell-cell adhesion	5.25217e+08
GO:0010605	negative regulation of macromolecule metabolic process	0.0134120226681632				GO:0001568	blood vessel development	2.43565e+09	GO:0098869	cellular oxidant detoxification	0.0378066840353408	GO:1903532	positive regulation of secretion by cell	0.036251101529585	GO:0001662	behavioral fear response	0.0382306413327177	GO:0045586	regulation of gamma-delta T cell differentiation	0.000110952227870244				GO:0032386	regulation of intracellular transport	0.0144941888755947	GO:0002688	regulation of leukocyte chemotaxis	0.00189727890630209	GO:0061615	glycolytic process through fructose-6-phosphate	0.0258316514663272	GO:0033673	negative regulation of kinase activity	5.48861e+08
GO:0032945	negative regulation of mononuclear cell proliferation	0.0136042500052113				GO:0009968	negative regulation of signal transduction	2.50863e+09	GO:0045814	negative regulation of gene expression, epigenetic	0.0378066840353408	GO:0006414	translational elongation	0.0363423381800271	GO:1902930	regulation of alcohol biosynthetic process	0.0382306413327177	GO:0030335	positive regulation of cell migration	0.000110952227870244				GO:1903083	protein localization to condensed chromosome	0.0144941888755947	GO:0032879	regulation of localization	0.0019084005647398	GO:0090231	regulation of spindle checkpoint	0.0258316514663272	GO:0001568	blood vessel development	5.65038e+08
GO:1903975	regulation of glial cell migration	0.0136757190584751				GO:0044093	positive regulation of molecular function	2.52364e+09	GO:0043954	cellular component maintenance	0.0380847104030866	GO:0097062	dendritic spine maintenance	0.0363954568749764	GO:1901575	organic substance catabolic process	0.0382306413327177	GO:0046643	regulation of gamma-delta T cell activation	0.000110952227870244				GO:0002712	regulation of B cell mediated immunity	0.0156366669323092	GO:0032989	cellular component morphogenesis	0.0019084005647398	GO:0090266	regulation of mitotic cell cycle spindle assembly checkpoint	0.0258316514663272	GO:0002687	positive regulation of leukocyte migration	5.70348e+08
GO:0045785	positive regulation of cell adhesion	0.0136757190584751				GO:0042149	cellular response to glucose starvation	2.62249e+09	GO:0051341	regulation of oxidoreductase activity	0.0383610436698225	GO:0002703	regulation of leukocyte mediated immunity	0.0363954568749764	GO:0048858	cell projection morphogenesis	0.0382306413327177	GO:0051098	regulation of binding	0.000110952227870244				GO:0002889	regulation of immunoglobulin mediated immune response	0.0156366669323092	GO:0002698	negative regulation of immune effector process	0.00196965517625258	GO:0045786	negative regulation of cell cycle	0.0259001862432735	GO:0007275	multicellular organism development	5.71665e+08
GO:0048643	positive regulation of skeletal muscle tissue development	0.0136757190584751				GO:0048871	multicellular organismal-level homeostasis	2.64231e+09	GO:0006304	DNA modification	0.0386356988662451	GO:0002888	positive regulation of myeloid leukocyte mediated immunity	0.0363954568749764	GO:0000904	cell morphogenesis involved in differentiation	0.0382306413327177	GO:0043069	negative regulation of programmed cell death	0.000110952227870244				GO:0009148	pyrimidine nucleoside triphosphate biosynthetic process	0.015922181793215	GO:0022008	neurogenesis	0.00197096330390962	GO:0044839	cell cycle G2/M phase transition	0.0259416099495618	GO:0014909	smooth muscle cell migration	5.81893e+07
GO:0002819	regulation of adaptive immune response	0.0136757190584751				GO:0000302	response to reactive oxygen species	2.65053e+09	GO:0019915	lipid storage	0.0386804873803206	GO:0010977	negative regulation of neuron projection development	0.0363954568749764	GO:0007520	myoblast fusion	0.0386050331763336	GO:0000462	maturation of SSU-rRNA from tricistronic rRNA transcript (SSU-rRNA, 5.8S rRNA, LSU-rRNA)	0.000113315356847735				GO:0000729	DNA double-strand break processing	0.015922181793215	GO:0002443	leukocyte mediated immunity	0.00200901756668235	GO:0034614	cellular response to reactive oxygen species	0.0264621641982845	GO:0002250	adaptive immune response	6.21066e+08
GO:0032273	positive regulation of protein polymerization	0.014264712282648				GO:0038094	Fc-gamma receptor signaling pathway	2.65053e+09	GO:0097061	dendritic spine organization	0.0386804873803206	GO:0045785	positive regulation of cell adhesion	0.0364952273504533	GO:1900271	regulation of long-term synaptic potentiation	0.0386050331763336	GO:0010810	regulation of cell-substrate adhesion	0.000117813510533215				GO:0000723	telomere maintenance	0.015922181793215	GO:0009891	positive regulation of biosynthetic process	0.00203096002270411	GO:2000045	regulation of G1/S transition of mitotic cell cycle	0.0269889423704095	GO:0070848	response to growth factor	6.47745e+08
GO:0071902	positive regulation of protein serine/threonine kinase activity	0.0142746507749241				GO:0048646	anatomical structure formation involved in morphogenesis	2.65053e+09	GO:0050795	regulation of behavior	0.0386804873803206	GO:0010466	negative regulation of peptidase activity	0.037929597418227	GO:0002209	behavioral defense response	0.0386050331763336	GO:0030101	natural killer cell activation	0.000120127079923998				GO:0002705	positive regulation of leukocyte mediated immunity	0.0162775798042349	GO:0002832	negative regulation of response to biotic stimulus	0.00213264825876065	GO:0019730	antimicrobial humoral response	0.0273614806757956	GO:0071902	positive regulation of protein serine/threonine kinase activity	6.70105e+08
GO:0002696	positive regulation of leukocyte activation	0.0143847710787809				GO:0070555	response to interleukin-1	2.65053e+09	GO:0019935	cyclic-nucleotide-mediated signaling	0.0392197160358233	GO:1902230	negative regulation of intrinsic apoptotic signaling pathway in response to DNA damage	0.0383339583613323	GO:0050435	amyloid-beta metabolic process	0.0392006499931401	GO:0072676	lymphocyte migration	0.000120127079923998				GO:0051783	regulation of nuclear division	0.0165893195792963	GO:1903050	regulation of proteolysis involved in protein catabolic process	0.00213264825876065	GO:0044773	mitotic DNA damage checkpoint signaling	0.0273614806757956	GO:0030162	regulation of proteolysis	6.77036e+08
GO:0007179	transforming growth factor beta receptor signaling pathway	0.0144093398039312				GO:0010468	regulation of gene expression	2.6993e+09	GO:0030168	platelet activation	0.0392197160358233	GO:0006706	steroid catabolic process	0.0383339583613323	GO:0010596	negative regulation of endothelial cell migration	0.0397926377081451	GO:0030162	regulation of proteolysis	0.000122754102401329				GO:0031023	microtubule organizing center organization	0.0165893195792963	GO:0006417	regulation of translation	0.00217028504035749	GO:1903201	regulation of oxidative stress-induced cell death	0.0273614806757956	GO:0042102	positive regulation of T cell proliferation	6.80954e+08
GO:0010604	positive regulation of macromolecule metabolic process	0.0144093398039312				GO:0008284	positive regulation of cell population proliferation	2.7052e+09	GO:0046889	positive regulation of lipid biosynthetic process	0.0393724609453028	GO:0150146	cell junction disassembly	0.0383339583613323	GO:0032990	cell part morphogenesis	0.0401476116523465	GO:0051248	negative regulation of protein metabolic process	0.000127013232069722				GO:0090316	positive regulation of intracellular protein transport	0.0173729327978261	GO:1902253	regulation of intrinsic apoptotic signaling pathway by p53 class mediator	0.00233017899186661	GO:0043085	positive regulation of catalytic activity	0.0274038485545665	GO:0003158	endothelium development	6.85745e+08
GO:0060429	epithelium development	0.0144977482718955				GO:1903900	regulation of viral life cycle	2.79918e+09	GO:0032092	positive regulation of protein binding	0.0393724609453028	GO:0032635	interleukin-6 production	0.0383339583613323	GO:0006695	cholesterol biosynthetic process	0.0401476116523465	GO:0050858	negative regulation of antigen receptor-mediated signaling pathway	0.000130575895376333				GO:0007063	regulation of sister chromatid cohesion	0.0173890522520334	GO:1903238	positive regulation of leukocyte tethering or rolling	0.00244308765219429	GO:0150105	protein localization to cell-cell junction	0.0274038485545665	GO:0009059	macromolecule biosynthetic process	6.89522e+08
GO:0150146	cell junction disassembly	0.0144977482718955				GO:0051101	regulation of DNA binding	2.81448e+09	GO:0015914	phospholipid transport	0.0396376327632815	GO:0032675	regulation of interleukin-6 production	0.0383339583613323	GO:1902653	secondary alcohol biosynthetic process	0.0401476116523465	GO:0071353	cellular response to interleukin-4	0.000130575895376333				GO:0006913	nucleocytoplasmic transport	0.0175132817969898	GO:0043420	anthranilate metabolic process	0.00250074950922928	GO:1903672	positive regulation of sprouting angiogenesis	0.0274038485545665	GO:0007169	transmembrane receptor protein tyrosine kinase signaling pathway	6.9412e+08
GO:0035739	CD4-positive, alpha-beta T cell proliferation	0.0144977482718955				GO:0006996	organelle organization	2.87287e+09	GO:0044248	cellular catabolic process	0.0398391905480718	GO:2000341	regulation of chemokine (C-X-C motif) ligand 2 production	0.0383339583613323	GO:0035036	sperm-egg recognition	0.0404951337720978	GO:0051235	maintenance of location	0.000138969466487749				GO:0048511	rhythmic process	0.0175132817969898	GO:0045185	maintenance of protein location	0.00251531659170083	GO:0010466	negative regulation of peptidase activity	0.02749263305754	GO:1901699	cellular response to nitrogen compound	6.96433e+08
GO:0022408	negative regulation of cell-cell adhesion	0.0145031499249956				GO:0097435	supramolecular fiber organization	2.93713e+09	GO:0051702	biological process involved in interaction with symbiont	0.040193446100991	GO:0072567	chemokine (C-X-C motif) ligand 2 production	0.0383339583613323	GO:0030855	epithelial cell differentiation	0.0404951337720978	GO:2001235	positive regulation of apoptotic signaling pathway	0.000139494550194538				GO:0051169	nuclear transport	0.0175132817969898	GO:0010952	positive regulation of peptidase activity	0.00252089707866343	GO:1905873	positive regulation of protein localization to cell leading edge	0.0277358810810049	GO:0046634	regulation of alpha-beta T cell activation	7.30414e+08
GO:0001822	kidney development	0.0149841200069772				GO:0002274	myeloid leukocyte activation	3.06108e+09	GO:0043473	pigmentation	0.040193446100991	GO:0006007	glucose catabolic process	0.0383339583613323	GO:0043407	negative regulation of MAP kinase activity	0.0404951337720978	GO:0033673	negative regulation of kinase activity	0.000141042291757607				GO:0032259	methylation	0.0175132817969898	GO:0009628	response to abiotic stimulus	0.00255789624764892	GO:1905455	positive regulation of myeloid progenitor cell differentiation	0.0277358810810049	GO:0097193	intrinsic apoptotic signaling pathway	7.47558e+08
GO:0031334	positive regulation of protein-containing complex assembly	0.0154567291763673				GO:1902903	regulation of supramolecular fiber organization	3.30356e+08	GO:0030516	regulation of axon extension	0.040193446100991	GO:0008284	positive regulation of cell population proliferation	0.0397876930199662	GO:0033619	membrane protein proteolysis	0.0404951337720978	GO:0038094	Fc-gamma receptor signaling pathway	0.000141808664312125				GO:0042542	response to hydrogen peroxide	0.0179204597525019	GO:0070670	response to interleukin-4	0.00256831742373527	GO:1905875	negative regulation of postsynaptic density organization	0.0277358810810049	GO:0051248	negative regulation of protein metabolic process	7.55764e+08
GO:0008340	determination of adult lifespan	0.0154567291763673				GO:0080090	regulation of primary metabolic process	3.33062e+09	GO:0032370	positive regulation of lipid transport	0.040193446100991	GO:0046649	lymphocyte activation	0.0400576618689987	GO:0051353	positive regulation of oxidoreductase activity	0.0407232602026133	GO:0043065	positive regulation of apoptotic process	0.000147488754281758				GO:0051383	kinetochore organization	0.0188430470849056	GO:0044089	positive regulation of cellular component biogenesis	0.00259990191872508	GO:0099606	microtubule plus-end directed mitotic chromosome migration	0.0277358810810049	GO:0009056	catabolic process	7.88315e+08
GO:2000311	regulation of AMPA receptor activity	0.0154567291763673				GO:0034314	Arp2/3 complex-mediated actin nucleation	3.48358e+09	GO:0060840	artery development	0.0403370069082744	GO:0002903	negative regulation of B cell apoptotic process	0.040819595570002	GO:0042596	fear response	0.0407232602026133	GO:0031295	T cell costimulation	0.000149450508792409				GO:1902807	negative regulation of cell cycle G1/S phase transition	0.0190398328593779	GO:0042060	wound healing	0.00275224512734156	GO:1990968	modulation by host of RNA binding by virus	0.0277358810810049	GO:2000249	regulation of actin cytoskeleton reorganization	7.90152e+08
GO:0051495	positive regulation of cytoskeleton organization	0.0156251118325				GO:0045861	negative regulation of proteolysis	3.50588e+09	GO:0010629	negative regulation of gene expression	0.0403370069082744	GO:1903318	negative regulation of protein maturation	0.040819595570002	GO:0044085	cellular component biogenesis	0.0407232602026133	GO:1901796	regulation of signal transduction by p53 class mediator	0.000149450508792409				GO:0048583	regulation of response to stimulus	0.0191132939256943	GO:0002715	regulation of natural killer cell mediated immunity	0.00275224512734156	GO:1990969	modulation by host of viral RNA-binding transcription factor activity	0.0277358810810049	GO:0009611	response to wounding	8.2612e+08
GO:0070664	negative regulation of leukocyte proliferation	0.0159095413347713				GO:0009628	response to abiotic stimulus	3.56873e+09	GO:0106027	neuron projection organization	0.0405932564555743	GO:0010955	negative regulation of protein processing	0.040819595570002	GO:0050865	regulation of cell activation	0.0409477359540138	GO:0045597	positive regulation of cell differentiation	0.000149450508792409				GO:0022607	cellular component assembly	0.0197509090724624	GO:0009653	anatomical structure morphogenesis	0.00275224512734156	GO:0032072	regulation of restriction endodeoxyribonuclease activity	0.0277358810810049	GO:0050729	positive regulation of inflammatory response	8.26944e+08
GO:0099149	regulation of postsynaptic neurotransmitter receptor internalization	0.0164779158604064				GO:0048872	homeostasis of number of cells	3.62526e+09	GO:0006629	lipid metabolic process	0.0406847746711307	GO:0060341	regulation of cellular localization	0.0414318430730328	GO:0042987	amyloid precursor protein catabolic process	0.0411756315302302	GO:0009889	regulation of biosynthetic process	0.000152749929438452				GO:0006355	regulation of DNA-templated transcription	0.0197509090724624	GO:0035556	intracellular signal transduction	0.00275224512734156	GO:0072749	cellular response to cytochalasin B	0.0277358810810049	GO:0042742	defense response to bacterium	8.39328e+08
GO:0015874	norepinephrine transport	0.0164779158604064				GO:0051250	negative regulation of lymphocyte activation	3.76058e+09	GO:0032963	collagen metabolic process	0.0406847746711307	GO:0046903	secretion	0.0427385174508088	GO:0035924	cellular response to vascular endothelial growth factor stimulus	0.0415065196534979	GO:0035723	interleukin-15-mediated signaling pathway	0.000175355405346712				GO:1903506	regulation of nucleic acid-templated transcription	0.0197693903116263	GO:0031342	negative regulation of cell killing	0.00280575472197825	GO:0071964	establishment of cell polarity regulating cell shape	0.0277358810810049	GO:0001934	positive regulation of protein phosphorylation	8.53851e+08
GO:0032271	regulation of protein polymerization	0.0165589379042786				GO:0043254	regulation of protein-containing complex assembly	3.76439e+09	GO:0002456	T cell mediated immunity	0.0406847746711307	GO:0019731	antibacterial humoral response	0.0432186332552561	GO:0048589	developmental growth	0.0415065196534979	GO:0002729	positive regulation of natural killer cell cytokine production	0.000175355405346712				GO:0016570	histone modification	0.0197693903116263	GO:0030163	protein catabolic process	0.00280575472197825	GO:0031326	regulation of cellular biosynthetic process	0.0277358810810049	GO:0043434	response to peptide hormone	8.62069e+08
GO:0042116	macrophage activation	0.0166166751431534				GO:1901135	carbohydrate derivative metabolic process	3.8024e+09	GO:0071901	negative regulation of protein serine/threonine kinase activity	0.0410304823363641	GO:0006950	response to stress	0.0433536211763624	GO:0060999	positive regulation of dendritic spine development	0.0415065196534979	GO:0071350	cellular response to interleukin-15	0.000175355405346712				GO:0034614	cellular response to reactive oxygen species	0.0206328901847636	GO:1902229	regulation of intrinsic apoptotic signaling pathway in response to DNA damage	0.00280575472197825	GO:1901328	response to cytochalasin B	0.0277358810810049	GO:1901653	cellular response to peptide	8.97977e+07
GO:0097061	dendritic spine organization	0.0166166751431534				GO:0050766	positive regulation of phagocytosis	3.81618e+09	GO:0019218	regulation of steroid metabolic process	0.0410304823363641	GO:0032928	regulation of superoxide anion generation	0.043353806611699	GO:1905517	macrophage migration	0.0417162027335325	GO:0048302	regulation of isotype switching to IgG isotypes	0.000179457745436229				GO:0018205	peptidyl-lysine modification	0.0219536745223921	GO:0006909	phagocytosis	0.00281294360564636	GO:0072521	purine-containing compound metabolic process	0.0277358810810049	GO:0006979	response to oxidative stress	9.34221e+08
GO:0050867	positive regulation of cell activation	0.0166448174440384				GO:1901699	cellular response to nitrogen compound	3.88628e+09	GO:0019882	antigen processing and presentation	0.0410304823363641	GO:0070925	organelle assembly	0.0438473299591066	GO:0070527	platelet aggregation	0.0417162027335325	GO:0010629	negative regulation of gene expression	0.000183637711516965				GO:0009410	response to xenobiotic stimulus	0.0226046942660702	GO:0002449	lymphocyte mediated immunity	0.00283689288323811	GO:0051510	regulation of unidimensional cell growth	0.0277358810810049	GO:0038094	Fc-gamma receptor signaling pathway	9.34221e+08
GO:2000565	negative regulation of CD8-positive, alpha-beta T cell proliferation	0.0166873845089694				GO:0002832	negative regulation of response to biotic stimulus	3.89717e+09	GO:0033555	multicellular organismal response to stress	0.0410304823363641	GO:0034250	positive regulation of amide metabolic process	0.0438473299591066	GO:0051603	proteolysis involved in protein catabolic process	0.0417162027335325	GO:0043068	positive regulation of programmed cell death	0.000183637711516965				GO:0042306	regulation of protein import into nucleus	0.0228988262027137	GO:0051651	maintenance of location in cell	0.00294472329934327	GO:0051511	negative regulation of unidimensional cell growth	0.0277358810810049	GO:0071801	regulation of podosome assembly	9.34221e+08
GO:0032703	negative regulation of interleukin-2 production	0.0166873845089694				GO:0043281	regulation of cysteine-type endopeptidase activity involved in apoptotic process	4.25447e+09	GO:0031341	regulation of cell killing	0.0410304823363641	GO:0045321	leukocyte activation	0.0446453730975363	GO:0033344	cholesterol efflux	0.0417162027335325	GO:0006897	endocytosis	0.000184245203382737				GO:0150024	oxidised low-density lipoprotein particle clearance	0.0228988262027137	GO:0010035	response to inorganic substance	0.00298246477155942	GO:0045819	positive regulation of glycogen catabolic process	0.0277358810810049	GO:0006469	negative regulation of protein kinase activity	9.34221e+08
GO:0045216	cell-cell junction organization	0.0166873845089694				GO:0032731	positive regulation of interleukin-1 beta production	4.47603e+09	GO:0030301	cholesterol transport	0.0410304823363641	GO:0048523	negative regulation of cellular process	0.0447505509854742	GO:0097006	regulation of plasma lipoprotein particle levels	0.0419163433212765	GO:2000147	positive regulation of cell motility	0.000190749946382408				GO:0140694	non-membrane-bounded organelle assembly	0.0228988262027137	GO:0032388	positive regulation of intracellular transport	0.00298737031349589	GO:0051304	chromosome separation	0.0277358810810049	GO:0033036	macromolecule localization	9.34221e+08
GO:0021808	cytosolic calcium signaling involved in initiation of cell movement in glial-mediated radial cell migration	0.0166873845089694				GO:0010466	negative regulation of peptidase activity	4.52656e+09	GO:1990748	cellular detoxification	0.041653820183196	GO:0120162	positive regulation of cold-induced thermogenesis	0.045179667652169	GO:0031324	negative regulation of cellular metabolic process	0.0419163433212765	GO:0032743	positive regulation of interleukin-2 production	0.000194463890588405				GO:0033567	DNA replication, Okazaki fragment processing	0.0228988262027137	GO:0050821	protein stabilization	0.00298737031349589	GO:2000784	positive regulation of establishment of cell polarity regulating cell shape	0.0277358810810049	GO:0031324	negative regulation of cellular metabolic process	9.50583e+08
GO:0021806	initiation of movement involved in cerebral cortex radial glia guided migration	0.0166873845089694				GO:1902533	positive regulation of intracellular signal transduction	4.61201e+09	GO:0002824	positive regulation of adaptive immune response based on somatic recombination of immune receptors built from immunoglobulin superfamily domains	0.041653820183196	GO:0001914	regulation of T cell mediated cytotoxicity	0.0457972974779041	GO:0032879	regulation of localization	0.0419163433212765	GO:0031294	lymphocyte costimulation	0.000194463890588405				GO:1903716	guanine transmembrane transport	0.0228988262027137	GO:1902745	positive regulation of lamellipodium organization	0.00306472782898621	GO:0051603	proteolysis involved in protein catabolic process	0.0277358810810049	GO:0071363	cellular response to growth factor stimulus	9.882e+08
GO:0021801	cerebral cortex radial glia-guided migration	0.0166873845089694				GO:0002819	regulation of adaptive immune response	4.75379e+09	GO:0006970	response to osmotic stress	0.041653820183196	GO:0051049	regulation of transport	0.046407276199169	GO:1905953	negative regulation of lipid localization	0.0419163433212765	GO:0070670	response to interleukin-4	0.000194463890588405				GO:0140462	pericentric heterochromatin organization	0.0228988262027137	GO:0002695	negative regulation of leukocyte activation	0.00306845281889137	GO:2000782	regulation of establishment of cell polarity regulating cell shape	0.0277358810810049	GO:0007167	enzyme-linked receptor protein signaling pathway	1.02498e+09
GO:0050890	cognition	0.0166873845089694				GO:0043434	response to peptide hormone	4.77811e+09	GO:0062014	negative regulation of small molecule metabolic process	0.041653820183196	GO:1901701	cellular response to oxygen-containing compound	0.0466326254237949	GO:0034330	cell junction organization	0.0419163433212765	GO:0045582	positive regulation of T cell differentiation	0.000198112602952266				GO:0060820	inactivation of X chromosome by heterochromatin formation	0.0228988262027137	GO:0002548	monocyte chemotaxis	0.00306845281889137	GO:0043933	protein-containing complex organization	0.0281136384073312	GO:0010468	regulation of gene expression	1.03224e+07
GO:0050863	regulation of T cell activation	0.0166873845089694				GO:0002548	monocyte chemotaxis	4.94157e+09	GO:0000956	nuclear-transcribed mRNA catabolic process	0.0418964274681431	GO:1901653	cellular response to peptide	0.0478776888533711	GO:0051055	negative regulation of lipid biosynthetic process	0.0419163433212765	GO:0010959	regulation of metal ion transport	0.00020742955820783				GO:0046105	thymidine biosynthetic process	0.0228988262027137	GO:0009888	tissue development	0.00308023157849108	GO:0050793	regulation of developmental process	0.0285963142555957	GO:1990748	cellular detoxification	1.0408e+09
GO:0009896	positive regulation of catabolic process	0.0166873845089694				GO:0006081	cellular aldehyde metabolic process	4.94157e+09	GO:0061387	regulation of extent of cell growth	0.0428471496216684	GO:0032879	regulation of localization	0.0479129863298425	GO:0030155	regulation of cell adhesion	0.0419163433212765	GO:0002700	regulation of production of molecular mediator of immune response	0.000207714046944007				GO:0046080	dUTP metabolic process	0.0228988262027137	GO:0051049	regulation of transport	0.00313755709499962	GO:0010557	positive regulation of macromolecule biosynthetic process	0.0288288908545724	GO:0034599	cellular response to oxidative stress	1.06055e+09
GO:1905828	regulation of prostaglandin catabolic process	0.0166873845089694				GO:0016192	vesicle-mediated transport	5.02665e+06	GO:0002708	positive regulation of lymphocyte mediated immunity	0.043085063552253	GO:0032816	positive regulation of natural killer cell activation	0.0482636057510132	GO:0042311	vasodilation	0.0419163433212765	GO:0018108	peptidyl-tyrosine phosphorylation	0.000208574046457188				GO:0046120	deoxyribonucleoside biosynthetic process	0.0228988262027137	GO:1901565	organonitrogen compound catabolic process	0.00319006694474636	GO:0051641	cellular localization	0.0288448038442916	GO:0097581	lamellipodium organization	1.0626e+09
GO:1905220	negative regulation of platelet formation	0.0166873845089694				GO:0046209	nitric oxide metabolic process	5.39265e+09	GO:0046718	viral entry into host cell	0.04320519978944	GO:0033119	negative regulation of RNA splicing	0.0482636057510132	GO:0048260	positive regulation of receptor-mediated endocytosis	0.0419163433212765	GO:0018212	peptidyl-tyrosine modification	0.000220209802504569				GO:0065003	protein-containing complex assembly	0.0228988262027137	GO:0045806	negative regulation of endocytosis	0.00324654589962448	GO:0051017	actin filament bundle assembly	0.0288559851745308	GO:2000401	regulation of lymphocyte migration	1.1161e+09
GO:0140646	negative regulation of pre-B cell receptor expression	0.0166873845089694				GO:0032787	monocarboxylic acid metabolic process	5.39265e+09	GO:0043534	blood vessel endothelial cell migration	0.04320519978944	GO:0031175	neuron projection development	0.0485933536292054	GO:0016126	sterol biosynthetic process	0.0419163433212765	GO:0048291	isotype switching to IgG isotypes	0.000220900741397405				GO:0046134	pyrimidine nucleoside biosynthetic process	0.0228988262027137	GO:0048872	homeostasis of number of cells	0.00328755172046211	GO:0044774	mitotic DNA integrity checkpoint signaling	0.0290122721361637	GO:0001944	vasculature development	1.1161e+09
GO:0072001	renal system development	0.0166873845089694				GO:0035239	tube morphogenesis	5.52139e+09	GO:0002821	positive regulation of adaptive immune response	0.0434401625562472				GO:0015909	long-chain fatty acid transport	0.0437268637138618	GO:0043086	negative regulation of catalytic activity	0.000220900741397405				GO:0046126	pyrimidine deoxyribonucleoside biosynthetic process	0.0228988262027137	GO:0099173	postsynapse organization	0.00331152169699197	GO:0065003	protein-containing complex assembly	0.0291682087968821	GO:0045446	endothelial cell differentiation	1.1161e+09
GO:0045937	positive regulation of phosphate metabolic process	0.0166873845089694				GO:0046390	ribose phosphate biosynthetic process	5.56829e+09	GO:0030154	cell differentiation	0.0434428226247789				GO:0008347	glial cell migration	0.0439037952013756	GO:0098660	inorganic ion transmembrane transport	0.000225328149933239				GO:0046081	dUTP catabolic process	0.0228988262027137	GO:0032102	negative regulation of response to external stimulus	0.00331210177376081	GO:0010498	proteasomal protein catabolic process	0.0293001428581949	GO:0009725	response to hormone	1.16077e+09
GO:0002330	pre-B cell receptor expression	0.0166873845089694				GO:0042590	antigen processing and presentation of exogenous peptide antigen via MHC class I	5.56829e+09	GO:0018958	phenol-containing compound metabolic process	0.0434428226247789				GO:0000768	syncytium formation by plasma membrane fusion	0.0439037952013756	GO:0016311	dephosphorylation	0.000228925639145207				GO:0048513	animal organ development	0.0244235938482325	GO:0050901	leukocyte tethering or rolling	0.00331210177376081	GO:0048731	system development	0.0295138264839376	GO:1903305	regulation of regulated secretory pathway	1.18327e+08
GO:0012502	induction of programmed cell death	0.0166873845089694				GO:0001778	plasma membrane repair	5.63057e+09	GO:0060996	dendritic spine development	0.0434428226247789				GO:0140253	cell-cell fusion	0.0439037952013756	GO:0031328	positive regulation of cellular biosynthetic process	0.000231713451184059				GO:2000573	positive regulation of DNA biosynthetic process	0.0246337502311053	GO:2001235	positive regulation of apoptotic signaling pathway	0.00337272792153004	GO:1905820	positive regulation of chromosome separation	0.0295138264839376	GO:0006887	exocytosis	1.2174e+09
GO:0008217	regulation of blood pressure	0.0166873845089694				GO:0009150	purine ribonucleotide metabolic process	5.81637e+08	GO:1901216	positive regulation of neuron death	0.0434428226247789				GO:0019222	regulation of metabolic process	0.0439037952013756	GO:0006470	protein dephosphorylation	0.000243717526441907				GO:0032042	mitochondrial DNA metabolic process	0.0246782565784115	GO:0050671	positive regulation of lymphocyte proliferation	0.00337272792153004	GO:0006007	glucose catabolic process	0.0295138264839376	GO:0000902	cell morphogenesis	1.24477e+08
GO:0008285	negative regulation of cell population proliferation	0.0166873845089694				GO:2000117	negative regulation of cysteine-type endopeptidase activity	5.96066e+09	GO:0030182	neuron differentiation	0.0434428226247789				GO:0032371	regulation of sterol transport	0.0444772631631376	GO:0010556	regulation of macromolecule biosynthetic process	0.000254629774311484				GO:2000001	regulation of DNA damage checkpoint	0.0246782565784115	GO:0002262	myeloid cell homeostasis	0.00340116055374171	GO:0098974	postsynaptic actin cytoskeleton organization	0.0295138264839376	GO:0002431	Fc receptor mediated stimulatory signaling pathway	1.25935e+09
GO:0090026	positive regulation of monocyte chemotaxis	0.0166873845089694				GO:0009206	purine ribonucleoside triphosphate biosynthetic process	5.96066e+09	GO:0015918	sterol transport	0.0434428226247789				GO:0032374	regulation of cholesterol transport	0.0444772631631376	GO:0043367	CD4-positive, alpha-beta T cell differentiation	0.0002553067808231				GO:0009129	pyrimidine nucleoside monophosphate metabolic process	0.0246782565784115	GO:0002819	regulation of adaptive immune response	0.00340116055374171	GO:0042744	hydrogen peroxide catabolic process	0.0295138264839376	GO:0043409	negative regulation of MAPK cascade	1.28205e+09
GO:1905676	positive regulation of adaptive immune memory response	0.0166873845089694				GO:0009888	tissue development	6.15631e+09	GO:0006575	cellular modified amino acid metabolic process	0.043558090830537				GO:1901616	organic hydroxy compound catabolic process	0.0444772631631376	GO:0051234	establishment of localization	0.000256682312748557				GO:0002699	positive regulation of immune effector process	0.0248543636173011	GO:2001244	positive regulation of intrinsic apoptotic signaling pathway	0.00340116055374171	GO:0061572	actin filament bundle organization	0.0300280876794565	GO:0017157	regulation of exocytosis	1.29484e+09
GO:0051962	positive regulation of nervous system development	0.0166873845089694				GO:0008154	actin polymerization or depolymerization	6.34341e+09	GO:0044409	entry into host	0.043558090830537				GO:0060135	maternal process involved in female pregnancy	0.0444772631631376	GO:0051250	negative regulation of lymphocyte activation	0.000260679559640141				GO:0034508	centromere complex assembly	0.0265271141464085	GO:0007399	nervous system development	0.00340973413477525	GO:0009117	nucleotide metabolic process	0.0309404707577156	GO:0009892	negative regulation of metabolic process	1.31939e+09
GO:1904150	negative regulation of microglial cell mediated cytotoxicity	0.0166873845089694				GO:0007162	negative regulation of cell adhesion	6.34341e+09	GO:0048869	cellular developmental process	0.0436183147500053				GO:0048584	positive regulation of response to stimulus	0.0444772631631376	GO:0042269	regulation of natural killer cell mediated cytotoxicity	0.000263832506602992				GO:0000910	cytokinesis	0.0272892189716635	GO:0042542	response to hydrogen peroxide	0.0034613067838991	GO:1902903	regulation of supramolecular fiber organization	0.0313132542057867	GO:0008152	metabolic process	1.36739e+08
GO:0106135	negative regulation of cardiac muscle cell contraction	0.0166873845089694				GO:0009145	purine nucleoside triphosphate biosynthetic process	6.37269e+09	GO:0097237	cellular response to toxic substance	0.0436721173546484				GO:0006949	syncytium formation	0.0444772631631376	GO:0001952	regulation of cell-matrix adhesion	0.000269634725543499				GO:0033365	protein localization to organelle	0.0280239850230417	GO:0034660	ncRNA metabolic process	0.0034613067838991	GO:0034508	centromere complex assembly	0.0313132542057867	GO:0002433	immune response-regulating cell surface receptor signaling pathway involved in phagocytosis	1.36825e+08
GO:1903037	regulation of leukocyte cell-cell adhesion	0.0166873845089694				GO:0043933	protein-containing complex organization	6.5426e+09	GO:0002682	regulation of immune system process	0.0439685724563881				GO:0048662	negative regulation of smooth muscle cell proliferation	0.0449902140262534	GO:0042492	gamma-delta T cell differentiation	0.000269634725543499				GO:0051252	regulation of RNA metabolic process	0.0281317061835156	GO:0051336	regulation of hydrolase activity	0.00357930141469493	GO:1902175	regulation of oxidative stress-induced intrinsic apoptotic signaling pathway	0.0313132542057867	GO:0008104	protein localization	1.36825e+08
GO:0061890	positive regulation of astrocyte activation	0.0166873845089694				GO:0044237	cellular metabolic process	6.61577e+08	GO:0061041	regulation of wound healing	0.0440102439330571				GO:0043113	receptor clustering	0.0466328317752054	GO:0030099	myeloid cell differentiation	0.000270902354562261				GO:0006346	DNA methylation-dependent heterochromatin formation	0.0282066137852272	GO:0001906	cell killing	0.00358242261254672	GO:0000413	protein peptidyl-prolyl isomerization	0.0313132542057867	GO:0038096	Fc-gamma receptor signaling pathway involved in phagocytosis	1.36825e+08
GO:0060311	negative regulation of elastin catabolic process	0.0166873845089694				GO:0002828	regulation of type 2 immune response	6.62705e+09	GO:1905954	positive regulation of lipid localization	0.0440102439330571				GO:2000144	positive regulation of DNA-templated transcription initiation	0.0466328317752054	GO:0002687	positive regulation of leukocyte migration	0.00028184374044525				GO:0006351	DNA-templated transcription	0.0282066137852272	GO:0010721	negative regulation of cell development	0.00358242261254672	GO:0051984	positive regulation of chromosome segregation	0.0313132542057867	GO:0006898	receptor-mediated endocytosis	1.48875e+08
GO:0150090	multiple spine synapse organization, single dendrite	0.0166873845089694				GO:0009967	positive regulation of signal transduction	6.81128e+09	GO:0001909	leukocyte mediated cytotoxicity	0.044234364421795				GO:0042982	amyloid precursor protein metabolic process	0.0471356846413074	GO:0070672	response to interleukin-15	0.00028184374044525				GO:0097659	nucleic acid-templated transcription	0.0282214433571447	GO:0070301	cellular response to hydrogen peroxide	0.00361143185864829	GO:2001233	regulation of apoptotic signaling pathway	0.0313973473185331	GO:0070727	cellular macromolecule localization	1.49968e+09
GO:1903946	negative regulation of ventricular cardiac muscle cell action potential	0.0166873845089694				GO:0009059	macromolecule biosynthetic process	6.8861e+09	GO:0015031	protein transport	0.0443371054019246				GO:0048844	artery morphogenesis	0.0476358079789213	GO:0032831	positive regulation of CD4-positive, CD25-positive, alpha-beta regulatory T cell differentiation	0.00028184374044525				GO:0051347	positive regulation of transferase activity	0.0286302738411996	GO:1990138	neuron projection extension	0.00368529822492886	GO:0030029	actin filament-based process	0.0318144551291241	GO:1902905	positive regulation of supramolecular fiber organization	1.58002e+09
GO:0061485	memory T cell proliferation	0.0166873845089694				GO:0035295	tube development	6.96186e+09	GO:0090090	negative regulation of canonical Wnt signaling pathway	0.0443371054019246				GO:0009988	cell-cell recognition	0.048133222863672	GO:0002274	myeloid leukocyte activation	0.000284139220266527				GO:0065009	regulation of molecular function	0.0288866131029074	GO:0032946	positive regulation of mononuclear cell proliferation	0.00368774052344454	GO:0051707	response to other organism	0.0321926645305478	GO:0002460	adaptive immune response based on somatic recombination of immune receptors built from immunoglobulin superfamily domains	1.61385e+09
GO:0150089	multiple spine synapse organization	0.0166873845089694				GO:0009620	response to fungus	7.27463e+09	GO:0015908	fatty acid transport	0.0443371054019246				GO:0051851	modulation by host of symbiont process	0.0486279501550211	GO:0009617	response to bacterium	0.0002859376237915				GO:1901293	nucleoside phosphate biosynthetic process	0.0294483362503353	GO:0031647	regulation of protein stability	0.00372462033777976	GO:0010556	regulation of macromolecule biosynthetic process	0.0323099062819216	GO:0030837	negative regulation of actin filament polymerization	1.67342e+09
GO:0060310	regulation of elastin catabolic process	0.0166873845089694				GO:1903706	regulation of hemopoiesis	7.9793e+09	GO:0007266	Rho protein signal transduction	0.0443371054019246				GO:0046626	regulation of insulin receptor signaling pathway	0.049120010499032	GO:0019722	calcium-mediated signaling	0.000286946989194148				GO:0051168	nuclear export	0.0294709185350521	GO:0030837	negative regulation of actin filament polymerization	0.0037581292513102	GO:0007399	nervous system development	0.0323099062819216	GO:0070372	regulation of ERK1 and ERK2 cascade	1.77439e+09
GO:0060349	bone morphogenesis	0.0166873845089694				GO:0016485	protein processing	8.30167e+09	GO:0099175	regulation of postsynapse organization	0.0443371054019246				GO:0002090	regulation of receptor internalization	0.0499690641326899	GO:0051050	positive regulation of transport	0.000297847907246864				GO:0032069	regulation of nuclease activity	0.0297598157739346	GO:0032507	maintenance of protein location in cell	0.0037581292513102	GO:0006417	regulation of translation	0.0323099062819216	GO:1904151	positive regulation of microglial cell mediated cytotoxicity	1.79555e+09
GO:0002881	negative regulation of chronic inflammatory response to non-antigenic stimulus	0.0166873845089694				GO:0009725	response to hormone	8.36548e+09	GO:0098754	detoxification	0.0452218985076648				GO:0060998	regulation of dendritic spine development	0.0499690641326899	GO:0032663	regulation of interleukin-2 production	0.000307112744923837				GO:0002697	regulation of immune effector process	0.0297598157739346	GO:0010557	positive regulation of macromolecule biosynthetic process	0.00382160780301461	GO:0043207	response to external biotic stimulus	0.0324790287365438	GO:1902105	regulation of leukocyte differentiation	1.8352e+09
GO:0051153	regulation of striated muscle cell differentiation	0.0166873845089694				GO:0043085	positive regulation of catalytic activity	8.37455e+09	GO:0120036	plasma membrane bounded cell projection organization	0.0454828607968074				GO:0061024	membrane organization	0.0499690641326899	GO:0032623	interleukin-2 production	0.000307112744923837				GO:0009628	response to abiotic stimulus	0.0312568244342677	GO:0022607	cellular component assembly	0.00383689372972074	GO:1901700	response to oxygen-containing compound	0.0324790287365438	GO:0042274	ribosomal small subunit biogenesis	1.84556e+08
GO:0120158	positive regulation of collagen catabolic process	0.0166873845089694				GO:0009201	ribonucleoside triphosphate biosynthetic process	8.99151e+09	GO:0048699	generation of neurons	0.0454828607968074							GO:0030029	actin filament-based process	0.000311353883906132				GO:0051338	regulation of transferase activity	0.031326525343529	GO:1903729	regulation of plasma membrane organization	0.00389094423636196	GO:2000765	regulation of cytoplasmic translation	0.0327062204462828	GO:0014910	regulation of smooth muscle cell migration	1.88127e+09
GO:0022030	telencephalon glial cell migration	0.0166873845089694				GO:0042542	response to hydrogen peroxide	9.17207e+09	GO:0048675	axon extension	0.0458690317548622							GO:0042221	response to chemical	0.000322527914360087				GO:0051302	regulation of cell division	0.0314544901973451	GO:0042102	positive regulation of T cell proliferation	0.00389094423636196	GO:0051881	regulation of mitochondrial membrane potential	0.0327062204462828	GO:1903829	positive regulation of protein localization	1.91284e+09
GO:0003185	sinoatrial valve morphogenesis	0.0166873845089694				GO:0051607	defense response to virus	9.19719e+09	GO:1903313	positive regulation of mRNA metabolic process	0.0466229566097537							GO:0031326	regulation of cellular biosynthetic process	0.00034070348374043				GO:0031328	positive regulation of cellular biosynthetic process	0.0332757820343024	GO:0008630	intrinsic apoptotic signaling pathway in response to DNA damage	0.00389094423636196	GO:0006753	nucleoside phosphate metabolic process	0.0327062204462828	GO:0019637	organophosphate metabolic process	1.94338e+09
GO:0043126	regulation of 1-phosphatidylinositol 4-kinase activity	0.0166873845089694				GO:0048731	system development	9.29094e+09	GO:0008203	cholesterol metabolic process	0.0466229566097537							GO:0018193	peptidyl-amino acid modification	0.000346637025431711				GO:2001251	negative regulation of chromosome organization	0.0338987116711934	GO:0030032	lamellipodium assembly	0.00394390331688346	GO:1900407	regulation of cellular response to oxidative stress	0.0327062204462828	GO:0002704	negative regulation of leukocyte mediated immunity	2.03215e+09
GO:0043128	positive regulation of 1-phosphatidylinositol 4-kinase activity	0.0166873845089694				GO:0045069	regulation of viral genome replication	9.35961e+09	GO:0030030	cell projection organization	0.0469487242749417							GO:0050850	positive regulation of calcium-mediated signaling	0.000347960093777986				GO:1990000	amyloid fibril formation	0.0356964867048167	GO:0006897	endocytosis	0.00394390331688346	GO:0032465	regulation of cytokinesis	0.0327062204462828	GO:0031401	positive regulation of protein modification process	2.1608e+09
GO:1901863	positive regulation of muscle tissue development	0.0166873845089694				GO:0140546	defense response to symbiont	9.50111e+09	GO:0015748	organophosphate ester transport	0.0474580454989906							GO:0034220	monoatomic ion transmembrane transport	0.000356495666102743				GO:0043276	anoikis	0.0356964867048167	GO:0051338	regulation of transferase activity	0.00394390331688346	GO:0021884	forebrain neuron development	0.0327062204462828	GO:0030855	epithelial cell differentiation	2.1608e+09
GO:0034104	negative regulation of tissue remodeling	0.0166873845089694				GO:0032612	interleukin-1 production	9.50209e+09	GO:0002705	positive regulation of leukocyte mediated immunity	0.0474580454989906							GO:0001954	positive regulation of cell-matrix adhesion	0.000359990052286263				GO:0002706	regulation of lymphocyte mediated immunity	0.0367488711144819	GO:0009719	response to endogenous stimulus	0.00398383810926364	GO:0010942	positive regulation of cell death	0.0327062204462828	GO:0097237	cellular response to toxic substance	2.1981e+09
GO:0043410	positive regulation of MAPK cascade	0.0166873845089694				GO:0032652	regulation of interleukin-1 production	9.50209e+09	GO:0046165	alcohol biosynthetic process	0.0474580454989906							GO:0050864	regulation of B cell activation	0.000366093684770978				GO:0032388	positive regulation of intracellular transport	0.0373272830272818	GO:0030101	natural killer cell activation	0.00399677208097671	GO:2000819	regulation of nucleotide-excision repair	0.0327062204462828	GO:1902743	regulation of lamellipodium organization	2.23222e+09
GO:0043491	protein kinase B signaling	0.0166873845089694				GO:0006909	phagocytosis	9.57827e+09	GO:0044000	movement in host	0.0479879559324148							GO:0010522	regulation of calcium ion transport into cytosol	0.000390273658299749				GO:0006304	DNA modification	0.0375142986260006	GO:0032231	regulation of actin filament bundle assembly	0.00399677208097671	GO:0071103	DNA conformation change	0.0336677211110003	GO:0061756	leukocyte adhesion to vascular endothelial cell	2.23222e+09
GO:0021816	extension of a leading process involved in cell motility in cerebral cortex radial glia guided migration	0.0166873845089694				GO:0051649	establishment of localization in cell	0.000103507921426197	GO:0051224	negative regulation of protein transport	0.0481574946334558							GO:0009894	regulation of catabolic process	0.000396527428632716				GO:0045089	positive regulation of innate immune response	0.0376389206392004	GO:0010639	negative regulation of organelle organization	0.00399677208097671	GO:0110053	regulation of actin filament organization	0.0337212250793058	GO:0007265	Ras protein signal transduction	2.24065e+09
GO:0003059	positive regulation of the force of heart contraction by epinephrine	0.0166873845089694				GO:0080164	regulation of nitric oxide metabolic process	0.00010570131522228	GO:0016125	sterol metabolic process	0.0481574946334558							GO:2000116	regulation of cysteine-type endopeptidase activity	0.000403416516613229				GO:0009141	nucleoside triphosphate metabolic process	0.0384045647310787	GO:2001056	positive regulation of cysteine-type endopeptidase activity	0.00399677208097671	GO:0032069	regulation of nuclease activity	0.0341910473718249	GO:0043281	regulation of cysteine-type endopeptidase activity involved in apoptotic process	2.24065e+09
GO:0010562	positive regulation of phosphorus metabolic process	0.0166873845089694				GO:0006164	purine nucleotide biosynthetic process	0.00010570131522228	GO:0050728	negative regulation of inflammatory response	0.0481574946334558							GO:0001934	positive regulation of protein phosphorylation	0.000411181690797526				GO:0051223	regulation of protein transport	0.0389689112216322	GO:0051093	negative regulation of developmental process	0.00403858533857946	GO:0099188	postsynaptic cytoskeleton organization	0.0341910473718249	GO:0032388	positive regulation of intracellular transport	2.3554e+09
GO:1901701	cellular response to oxygen-containing compound	0.0167527446898952				GO:1902229	regulation of intrinsic apoptotic signaling pathway in response to DNA damage	0.000106793755042667	GO:0001936	regulation of endothelial cell proliferation	0.0481574946334558							GO:0045621	positive regulation of lymphocyte differentiation	0.000417259750682126				GO:0015854	guanine transport	0.0390169253541759	GO:0002703	regulation of leukocyte mediated immunity	0.00404167966477738	GO:0021854	hypothalamus development	0.0341910473718249	GO:0007162	negative regulation of cell adhesion	2.3554e+09
GO:0052548	regulation of endopeptidase activity	0.0167812224395003				GO:2001243	negative regulation of intrinsic apoptotic signaling pathway	0.000108256201321069	GO:0045184	establishment of protein localization	0.0482045952185217							GO:0032829	regulation of CD4-positive, CD25-positive, alpha-beta regulatory T cell differentiation	0.000424843811879255				GO:0032606	type I interferon production	0.0390169253541759	GO:0002366	leukocyte activation involved in immune response	0.00404167966477738	GO:1900242	regulation of synaptic vesicle endocytosis	0.0341910473718249	GO:2000379	positive regulation of reactive oxygen species metabolic process	2.44041e+09
GO:0002690	positive regulation of leukocyte chemotaxis	0.0176719543927656				GO:0072657	protein localization to membrane	0.00010867864315375	GO:1902652	secondary alcohol metabolic process	0.0488787846730323							GO:0034765	regulation of monoatomic ion transmembrane transport	0.00042897801230263				GO:0015853	adenine transport	0.0390169253541759	GO:1902340	negative regulation of chromosome condensation	0.00407735533983999	GO:0065007	biological regulation	0.0341910473718249	GO:0031099	regeneration	2.44202e+09
GO:0110020	regulation of actomyosin structure organization	0.0180988890147924				GO:0009892	negative regulation of metabolic process	0.000110677329527885	GO:1904950	negative regulation of establishment of protein localization	0.0490776460360944							GO:0002366	leukocyte activation involved in immune response	0.000434211102561884				GO:2000332	regulation of blood microparticle formation	0.0390169253541759	GO:1905477	positive regulation of protein localization to membrane	0.00407735533983999	GO:0051168	nuclear export	0.0341910473718249	GO:0071702	organic substance transport	2.44961e+09
GO:0006644	phospholipid metabolic process	0.0184669960372989				GO:0110053	regulation of actin filament organization	0.000111625868546445	GO:0050680	negative regulation of epithelial cell proliferation	0.0492755045157292							GO:0048731	system development	0.00043620967088171				GO:1905931	negative regulation of vascular associated smooth muscle cell differentiation involved in phenotypic switching	0.0390169253541759	GO:1905475	regulation of protein localization to membrane	0.00407735533983999	GO:0051052	regulation of DNA metabolic process	0.0344072495519911	GO:0007264	small GTPase mediated signal transduction	2.51973e+09
GO:1904752	regulation of vascular associated smooth muscle cell migration	0.0184669960372989				GO:0007005	mitochondrion organization	0.000111846719390065	GO:1901566	organonitrogen compound biosynthetic process	0.0497291628471625							GO:0043549	regulation of kinase activity	0.000437470693729047				GO:2000334	positive regulation of blood microparticle formation	0.0390169253541759	GO:0030038	contractile actin filament bundle assembly	0.00407735533983999	GO:1905562	regulation of vascular endothelial cell proliferation	0.0363688021895454	GO:0001933	negative regulation of protein phosphorylation	2.65674e+09
GO:0048641	regulation of skeletal muscle tissue development	0.0184669960372989				GO:0009259	ribonucleotide metabolic process	0.000112146927302435	GO:0051592	response to calcium ion	0.0498631353526083							GO:0002285	lymphocyte activation involved in immune response	0.000437470693729047				GO:1905916	negative regulation of cell differentiation involved in phenotypic switching	0.0390169253541759	GO:0031346	positive regulation of cell projection organization	0.00407735533983999	GO:0006796	phosphate-containing compound metabolic process	0.0363980121709634	GO:0032743	positive regulation of interleukin-2 production	2.82453e+09
GO:0099010	modification of postsynaptic structure	0.0184669960372989				GO:0071496	cellular response to external stimulus	0.000112146927302435	GO:0043488	regulation of mRNA stability	0.0498631353526083							GO:0031348	negative regulation of defense response	0.000437470693729047				GO:0055108	Golgi to transport vesicle transport	0.0390169253541759	GO:1905550	regulation of protein localization to endoplasmic reticulum	0.00407735533983999	GO:0051302	regulation of cell division	0.0365133922004261	GO:0032675	regulation of interleukin-6 production	2.95675e+09
GO:0106027	neuron projection organization	0.0184669960372989				GO:0051604	protein maturation	0.000116038890025733										GO:0009891	positive regulation of biosynthetic process	0.000443069533841288				GO:0032479	regulation of type I interferon production	0.0390169253541759	GO:1905686	positive regulation of plasma membrane repair	0.00407735533983999	GO:0051179	localization	0.0365814591343535	GO:0032635	interleukin-6 production	2.95675e+09
GO:0042098	T cell proliferation	0.0184669960372989				GO:0038093	Fc receptor signaling pathway	0.000122497825215927										GO:2001244	positive regulation of intrinsic apoptotic signaling pathway	0.000447194368577183				GO:0051257	meiotic spindle midzone assembly	0.0390169253541759	GO:0019805	quinolinate biosynthetic process	0.00407735533983999	GO:0009607	response to biotic stimulus	0.0370560749910006	GO:0030593	neutrophil chemotaxis	2.95876e+09
GO:0090330	regulation of platelet aggregation	0.0184669960372989				GO:1901653	cellular response to peptide	0.000122497825215927										GO:0038093	Fc receptor signaling pathway	0.000457586660121608				GO:0035344	hypoxanthine transport	0.0390169253541759	GO:0002573	myeloid leukocyte differentiation	0.00407735533983999	GO:0034654	nucleobase-containing compound biosynthetic process	0.0371850259852666	GO:0002819	regulation of adaptive immune response	3.00573e+09
GO:0032801	receptor catabolic process	0.0184669960372989				GO:0006417	regulation of translation	0.000122497825215927										GO:0002263	cell activation involved in immune response	0.000466832303005322				GO:0046072	dTDP metabolic process	0.0390169253541759	GO:0150111	regulation of transepithelial transport	0.00407735533983999	GO:0009889	regulation of biosynthetic process	0.0373093932455838	GO:0048646	anatomical structure formation involved in morphogenesis	3.03504e+09
GO:0010975	regulation of neuron projection development	0.0189044853157306				GO:0034124	regulation of MyD88-dependent toll-like receptor signaling pathway	0.000122497825215927										GO:0032880	regulation of protein localization	0.000469438299291923				GO:0009213	pyrimidine deoxyribonucleoside triphosphate catabolic process	0.0390169253541759	GO:2000439	positive regulation of monocyte extravasation	0.00407735533983999	GO:0050792	regulation of viral process	0.037390472559025	GO:0033003	regulation of mast cell activation	3.16466e+09
GO:0010595	positive regulation of endothelial cell migration	0.0190895650301494				GO:1905686	positive regulation of plasma membrane repair	0.000122497825215927										GO:0045862	positive regulation of proteolysis	0.000476068210630553				GO:0003290	atrial septum secundum morphogenesis	0.0390169253541759	GO:0043149	stress fiber assembly	0.00407735533983999	GO:0035556	intracellular signal transduction	0.037390472559025	GO:0045123	cellular extravasation	3.20062e+09
GO:0019220	regulation of phosphate metabolic process	0.0191027059540657				GO:0032732	positive regulation of interleukin-1 production	0.000124171584724028										GO:0050730	regulation of peptidyl-tyrosine phosphorylation	0.00047618200423851				GO:0045004	DNA replication proofreading	0.0390169253541759	GO:0010591	regulation of lamellipodium assembly	0.00407735533983999	GO:0101023	vascular endothelial cell proliferation	0.0375897861434172	GO:0044089	positive regulation of cellular component biogenesis	3.21891e+08
GO:0001501	skeletal system development	0.0191097767829979				GO:0043392	negative regulation of DNA binding	0.0001303106047868										GO:0046637	regulation of alpha-beta T cell differentiation	0.000478399805521626				GO:0090222	centrosome-templated microtubule nucleation	0.0390169253541759	GO:0032501	multicellular organismal process	0.00407735533983999	GO:0070633	transepithelial transport	0.0375897861434172	GO:1903034	regulation of response to wounding	3.27418e+09
GO:0051174	regulation of phosphorus metabolic process	0.0191107962720862				GO:0046686	response to cadmium ion	0.0001303106047868										GO:0060326	cell chemotaxis	0.000490111388514851				GO:0046077	dUDP metabolic process	0.0390169253541759	GO:1902075	cellular response to salt	0.00411483512382322	GO:0080135	regulation of cellular response to stress	0.0375897861434172	GO:0001906	cell killing	3.29088e+09
GO:0051960	regulation of nervous system development	0.0193411049040533				GO:0034220	monoatomic ion transmembrane transport	0.000130610157639751										GO:0009653	anatomical structure morphogenesis	0.000518969473227402				GO:0009196	pyrimidine deoxyribonucleoside diphosphate metabolic process	0.0390169253541759	GO:0048638	regulation of developmental growth	0.00416085923263645	GO:1902042	negative regulation of extrinsic apoptotic signaling pathway via death domain receptors	0.0375897861434172	GO:0002709	regulation of T cell mediated immunity	3.48554e+08
GO:0035590	purinergic nucleotide receptor signaling pathway	0.0193411049040533				GO:0051641	cellular localization	0.000130818959904371										GO:2000561	regulation of CD4-positive, alpha-beta T cell proliferation	0.000539486527898637				GO:0045870	positive regulation of single stranded viral RNA replication via double stranded DNA intermediate	0.0390169253541759	GO:0002263	cell activation involved in immune response	0.00417003899885764	GO:0070979	protein K11-linked ubiquitination	0.0375897861434172	GO:0046626	regulation of insulin receptor signaling pathway	3.48554e+08
GO:0035249	synaptic transmission, glutamatergic	0.0202422203545144				GO:0034614	cellular response to reactive oxygen species	0.000131338090220519										GO:0030490	maturation of SSU-rRNA	0.000581016348323896				GO:0090618	DNA clamp unloading	0.0390169253541759	GO:0031341	regulation of cell killing	0.00417003899885764	GO:0045070	positive regulation of viral genome replication	0.0375897861434172	GO:0046777	protein autophosphorylation	3.59395e+09
GO:0006939	smooth muscle contraction	0.0202422203545144				GO:0051603	proteolysis involved in protein catabolic process	0.000131338090220519										GO:0009895	negative regulation of catabolic process	0.000581016348323896				GO:0006226	dUMP biosynthetic process	0.0390169253541759	GO:0051172	negative regulation of nitrogen compound metabolic process	0.00417003899885764	GO:2001251	negative regulation of chromosome organization	0.0380770032392752	GO:0098754	detoxification	3.59395e+09
GO:0010632	regulation of epithelial cell migration	0.0206031977849933				GO:0023056	positive regulation of signaling	0.000133527784570763										GO:1903038	negative regulation of leukocyte cell-cell adhesion	0.000596790370714508				GO:0006227	dUDP biosynthetic process	0.0390169253541759	GO:2000045	regulation of G1/S transition of mitotic cell cycle	0.00423056854091221	GO:1902806	regulation of cell cycle G1/S phase transition	0.0380992245073532	GO:0022408	negative regulation of cell-cell adhesion	3.79767e+09
GO:0050920	regulation of chemotaxis	0.0206031977849933				GO:0098609	cell-cell adhesion	0.000135259249382899										GO:1902255	positive regulation of intrinsic apoptotic signaling pathway by p53 class mediator	0.000600452846095527				GO:0072564	blood microparticle formation	0.0390169253541759	GO:0072657	protein localization to membrane	0.00437439874413824	GO:0006793	phosphorus metabolic process	0.0383321226959452	GO:0070371	ERK1 and ERK2 cascade	3.94573e+08
GO:0045664	regulation of neuron differentiation	0.0211829535289596				GO:0051251	positive regulation of lymphocyte activation	0.000135259249382899										GO:0002925	positive regulation of humoral immune response mediated by circulating immunoglobulin	0.000600452846095527				GO:0009197	pyrimidine deoxyribonucleoside diphosphate biosynthetic process	0.0390169253541759	GO:0031349	positive regulation of defense response	0.00437439874413824	GO:1901362	organic cyclic compound biosynthetic process	0.0387754329184211	GO:0035295	tube development	3.99766e+09
GO:0030162	regulation of proteolysis	0.0212067713444224				GO:0031668	cellular response to extracellular stimulus	0.000136581327779587										GO:0050765	negative regulation of phagocytosis	0.000632199086171982				GO:0043414	macromolecule methylation	0.0390169253541759	GO:0046635	positive regulation of alpha-beta T cell activation	0.00440620950762974	GO:0051492	regulation of stress fiber assembly	0.0388305895177643	GO:0045055	regulated exocytosis	4.07887e+09
GO:0042110	T cell activation	0.0213015296907524				GO:0042129	regulation of T cell proliferation	0.000140893209730651										GO:0097191	extrinsic apoptotic signaling pathway	0.000632199086171982				GO:1900240	negative regulation of phenotypic switching	0.0390169253541759	GO:0045619	regulation of lymphocyte differentiation	0.00443354604806298	GO:0032502	developmental process	0.0389686344127869	GO:0002275	myeloid cell activation involved in immune response	4.22938e+09
GO:0001958	endochondral ossification	0.0213501031184121				GO:0032651	regulation of interleukin-1 beta production	0.000140893209730651										GO:0010563	negative regulation of phosphorus metabolic process	0.00063262987611012				GO:0043111	replication fork arrest	0.0390169253541759	GO:0031323	regulation of cellular metabolic process	0.0048619846007469	GO:0031328	positive regulation of cellular biosynthetic process	0.0392414591631537	GO:0045597	positive regulation of cell differentiation	4.43556e+09
GO:0036075	replacement ossification	0.0213501031184121				GO:0032611	interleukin-1 beta production	0.000140893209730651										GO:0045936	negative regulation of phosphate metabolic process	0.00063262987611012				GO:0036333	hepatocyte homeostasis	0.0390169253541759	GO:1902531	regulation of intracellular signal transduction	0.004866148711154	GO:0099010	modification of postsynaptic structure	0.0392504144197158	GO:2000251	positive regulation of actin cytoskeleton reorganization	4.44834e+08
GO:0007041	lysosomal transport	0.0213756556439784				GO:0050832	defense response to fungus	0.00014278270275676										GO:0002440	production of molecular mediator of immune response	0.000649780565238158				GO:0006233	dTDP biosynthetic process	0.0390169253541759	GO:0044772	mitotic cell cycle phase transition	0.00487283247633395	GO:0051497	negative regulation of stress fiber assembly	0.0392504144197158	GO:0038093	Fc receptor signaling pathway	4.44834e+08
GO:0007163	establishment or maintenance of cell polarity	0.0215232323146984				GO:0022603	regulation of anatomical structure morphogenesis	0.00015079745556791										GO:0034762	regulation of transmembrane transport	0.000660262764418931				GO:0009132	nucleoside diphosphate metabolic process	0.0390169253541759	GO:0051668	localization within membrane	0.00493004551525089	GO:1902882	regulation of response to oxidative stress	0.0394985542123658	GO:0045576	mast cell activation	4.50917e+09
GO:0030855	epithelial cell differentiation	0.0215295815184161				GO:0001667	ameboidal-type cell migration	0.000151011873606798										GO:0006812	monoatomic cation transport	0.000660262764418931				GO:0010705	meiotic DNA double-strand break processing involved in reciprocal meiotic recombination	0.0390169253541759	GO:0002689	negative regulation of leukocyte chemotaxis	0.00497322234894768	GO:0050789	regulation of biological process	0.0400588740703724	GO:0052548	regulation of endopeptidase activity	4.61926e+09
GO:0042221	response to chemical	0.0215578816691545				GO:0072522	purine-containing compound biosynthetic process	0.00015318372185728										GO:0006119	oxidative phosphorylation	0.00067491398176563				GO:0061015	snRNA import into nucleus	0.0390169253541759	GO:0051693	actin filament capping	0.00500709792747699	GO:0036473	cell death in response to oxidative stress	0.0412152196946839	GO:0042060	wound healing	4.85499e+09
GO:0042100	B cell proliferation	0.0216931499742542				GO:0045595	regulation of cell differentiation	0.00015810122630065										GO:0045088	regulation of innate immune response	0.000682012258554324				GO:0043933	protein-containing complex organization	0.0390169253541759	GO:0032103	positive regulation of response to external stimulus	0.00500936514410328	GO:0050821	protein stabilization	0.0412152196946839	GO:0045010	actin nucleation	4.88774e+09
GO:0048710	regulation of astrocyte differentiation	0.0220471857995099				GO:0006754	ATP biosynthetic process	0.000162248996785876										GO:1901700	response to oxygen-containing compound	0.000701694100505014				GO:0009891	positive regulation of biosynthetic process	0.0410438517650216	GO:0050764	regulation of phagocytosis	0.00508128974202657	GO:0043154	negative regulation of cysteine-type endopeptidase activity involved in apoptotic process	0.0412152196946839	GO:0043525	positive regulation of neuron apoptotic process	4.89729e+09
GO:0090025	regulation of monocyte chemotaxis	0.0220471857995099				GO:0009891	positive regulation of biosynthetic process	0.00016545970581689										GO:0051928	positive regulation of calcium ion transport	0.000703219959820508				GO:0036297	interstrand cross-link repair	0.0410438517650216	GO:0050866	negative regulation of cell activation	0.00508128974202657	GO:0048583	regulation of response to stimulus	0.0412152196946839	GO:1902904	negative regulation of supramolecular fiber organization	4.9534e+08
GO:0060548	negative regulation of cell death	0.0220471857995099				GO:0009142	nucleoside triphosphate biosynthetic process	0.000172186612979534										GO:0035739	CD4-positive, alpha-beta T cell proliferation	0.000730169737385748				GO:0051099	positive regulation of binding	0.0411425264116128	GO:0060560	developmental growth involved in morphogenesis	0.00518066126021635	GO:0032388	positive regulation of intracellular transport	0.0412152196946839	GO:0001818	negative regulation of cytokine production	5.22283e+09
GO:0050869	negative regulation of B cell activation	0.0220471857995099				GO:0044089	positive regulation of cellular component biogenesis	0.000172186612979534										GO:0016444	somatic cell DNA recombination	0.000773116869434723				GO:0034968	histone lysine methylation	0.041161552191403	GO:0010556	regulation of macromolecule biosynthetic process	0.00528226783462365	GO:0031401	positive regulation of protein modification process	0.0414675840221076	GO:0045862	positive regulation of proteolysis	5.23409e+09
GO:0048585	negative regulation of response to stimulus	0.0220471857995099				GO:0006811	monoatomic ion transport	0.000172451962880952										GO:0032729	positive regulation of type II interferon production	0.000773116869434723				GO:0000002	mitochondrial genome maintenance	0.0430228561074149	GO:0030490	maturation of SSU-rRNA	0.00538488691130663	GO:0042692	muscle cell differentiation	0.0414675840221076	GO:0032930	positive regulation of superoxide anion generation	5.51797e+09
GO:1904738	vascular associated smooth muscle cell migration	0.0220471857995099				GO:0010212	response to ionizing radiation	0.000179499069197432										GO:0002562	somatic diversification of immune receptors via germline recombination within a single locus	0.000773116869434723				GO:0070301	cellular response to hydrogen peroxide	0.0431214333964387	GO:0140888	interferon-mediated signaling pathway	0.00540710573301792	GO:0043921	modulation by host of viral transcription	0.0415327778858155	GO:0071901	negative regulation of protein serine/threonine kinase activity	5.54738e+08
GO:0048640	negative regulation of developmental growth	0.0223833678468012				GO:0031399	regulation of protein modification process	0.000180405004126601										GO:0003366	cell-matrix adhesion involved in ameboidal cell migration	0.000773116869434723				GO:0034504	protein localization to nucleus	0.0447233031588639	GO:0042267	natural killer cell mediated cytotoxicity	0.00540710573301792	GO:0035606	peptidyl-cysteine S-trans-nitrosylation	0.0415327778858155	GO:0033993	response to lipid	5.59823e+09
GO:0006954	inflammatory response	0.02259106122733				GO:0048878	chemical homeostasis	0.000182661438746646										GO:1905551	negative regulation of protein localization to endoplasmic reticulum	0.000773116869434723				GO:0010628	positive regulation of gene expression	0.0450219430964099	GO:0045582	positive regulation of T cell differentiation	0.00547839260011499	GO:2000853	negative regulation of corticosterone secretion	0.0415327778858155	GO:1903131	mononuclear cell differentiation	5.64905e+09
GO:1901700	response to oxygen-containing compound	0.02259106122733				GO:0045807	positive regulation of endocytosis	0.000186755110769178										GO:0046777	protein autophosphorylation	0.000780282080958847				GO:0009416	response to light stimulus	0.0462015589286508	GO:0030100	regulation of endocytosis	0.00567195706463225	GO:2000814	positive regulation of barbed-end actin filament capping	0.0415327778858155	GO:2001242	regulation of intrinsic apoptotic signaling pathway	5.75191e+09
GO:0002367	cytokine production involved in immune response	0.0226559165589259				GO:0001666	response to hypoxia	0.000188974605109358										GO:2000563	positive regulation of CD4-positive, alpha-beta T cell proliferation	0.000815776100482951				GO:1905168	positive regulation of double-strand break repair via homologous recombination	0.0472342058878321	GO:0002691	regulation of cellular extravasation	0.00578472020971005	GO:2000771	positive regulation of establishment or maintenance of cell polarity regulating cell shape	0.0415327778858155	GO:0090634	microglial cell mediated cytotoxicity	6.20457e+09
GO:0021549	cerebellum development	0.0226559165589259				GO:0040008	regulation of growth	0.000199312838173802										GO:0002695	negative regulation of leukocyte activation	0.000819802712125378				GO:0046649	lymphocyte activation	0.0484540226702709	GO:0002285	lymphocyte activation involved in immune response	0.00578472020971005	GO:0034337	RNA folding	0.0415327778858155	GO:1904149	regulation of microglial cell mediated cytotoxicity	6.20457e+09
GO:0002718	regulation of cytokine production involved in immune response	0.0226559165589259				GO:0006809	nitric oxide biosynthetic process	0.000202434199224333										GO:0045123	cellular extravasation	0.000823641380358173				GO:0002833	positive regulation of response to biotic stimulus	0.0487676992981991	GO:0014812	muscle cell migration	0.00592350250397388	GO:0032479	regulation of type I interferon production	0.0415327778858155	GO:0051048	negative regulation of secretion	6.21536e+09
GO:0048705	skeletal system morphogenesis	0.0226646438451649				GO:0002262	myeloid cell homeostasis	0.000204487303789473										GO:0002891	positive regulation of immunoglobulin mediated immune response	0.000829004300408097				GO:0007088	regulation of mitotic nuclear division	0.0491729672088226	GO:0046496	nicotinamide nucleotide metabolic process	0.00595505795927174	GO:2000426	negative regulation of apoptotic cell clearance	0.0415327778858155	GO:0046434	organophosphate catabolic process	6.44308e+09
GO:0140239	postsynaptic endocytosis	0.022792652015847				GO:0042594	response to starvation	0.000204487303789473										GO:0002714	positive regulation of B cell mediated immunity	0.000829004300408097				GO:0032467	positive regulation of cytokinesis	0.0492233452722886	GO:2000058	regulation of ubiquitin-dependent protein catabolic process	0.00595505795927174	GO:0032872	regulation of stress-activated MAPK cascade	0.0415327778858155	GO:0010591	regulation of lamellipodium assembly	6.74291e+09
GO:0098884	postsynaptic neurotransmitter receptor internalization	0.022792652015847				GO:0060337	type I interferon-mediated signaling pathway	0.00021547431690806										GO:0050857	positive regulation of antigen receptor-mediated signaling pathway	0.00083393006668166				GO:0002520	immune system development	0.0495077864316735	GO:0019362	pyridine nucleotide metabolic process	0.00595505795927174	GO:2000170	positive regulation of peptidyl-cysteine S-nitrosylation	0.0415327778858155	GO:0032272	negative regulation of protein polymerization	6.76521e+08
GO:0000002	mitochondrial genome maintenance	0.022792652015847				GO:0033036	macromolecule localization	0.000238000450335231										GO:0031668	cellular response to extracellular stimulus	0.000863304297465477							GO:0034248	regulation of amide metabolic process	0.00598973239314165	GO:1904291	positive regulation of mitotic DNA damage checkpoint	0.0415327778858155	GO:0000302	response to reactive oxygen species	7.10514e+09
GO:0007178	transmembrane receptor protein serine/threonine kinase signaling pathway	0.0228736360537206				GO:0030224	monocyte differentiation	0.000239659554271707										GO:0006935	chemotaxis	0.000915975530169105							GO:0060548	negative regulation of cell death	0.00610336170451344	GO:1904432	regulation of ferrous iron binding	0.0415327778858155	GO:0002822	regulation of adaptive immune response based on somatic recombination of immune receptors built from immunoglobulin superfamily domains	7.38691e+09
GO:0007167	enzyme-linked receptor protein signaling pathway	0.0228736360537206				GO:0045765	regulation of angiogenesis	0.000242429009453364										GO:0006417	regulation of translation	0.000937402932654271							GO:0046874	quinolinate metabolic process	0.00615850390791847	GO:0032606	type I interferon production	0.0415327778858155	GO:2000403	positive regulation of lymphocyte migration	7.72508e+09
GO:0071310	cellular response to organic substance	0.0231994533837433				GO:0072359	circulatory system development	0.000247735529549447										GO:0042330	taxis	0.000947294756988628							GO:0002309	T cell proliferation involved in immune response	0.00615850390791847	GO:1904437	positive regulation of transferrin receptor binding	0.0415327778858155	GO:0071803	positive regulation of podosome assembly	7.84215e+09
GO:0030316	osteoclast differentiation	0.023306203358372				GO:0022408	negative regulation of cell-cell adhesion	0.000258838694618423										GO:0032872	regulation of stress-activated MAPK cascade	0.000976268807746122							GO:1902951	negative regulation of dendritic spine maintenance	0.00615850390791847	GO:1904435	regulation of transferrin receptor binding	0.0415327778858155	GO:0032623	interleukin-2 production	8.09859e+09
GO:0014002	astrocyte development	0.0236389718304851				GO:0001836	release of cytochrome c from mitochondria	0.000261783127553214										GO:0019219	regulation of nucleobase-containing compound metabolic process	0.000980128921194976							GO:0090230	regulation of centromere complex assembly	0.00615850390791847	GO:2000769	regulation of establishment or maintenance of cell polarity regulating cell shape	0.0415327778858155	GO:0032663	regulation of interleukin-2 production	8.09859e+09
GO:0051953	negative regulation of amine transport	0.0236389718304851				GO:0010647	positive regulation of cell communication	0.000261783127553214										GO:0031098	stress-activated protein kinase signaling cascade	0.000994154322688805							GO:0071349	cellular response to interleukin-12	0.00615850390791847	GO:1904434	positive regulation of ferrous iron binding	0.0415327778858155	GO:0043410	positive regulation of MAPK cascade	8.29276e+09
GO:0002369	T cell cytokine production	0.0236389718304851				GO:0071357	cellular response to type I interferon	0.000261783127553214										GO:0006919	activation of cysteine-type endopeptidase activity involved in apoptotic process	0.000994154322688805							GO:0031508	pericentric heterochromatin formation	0.00615850390791847	GO:0018130	heterocycle biosynthetic process	0.0415327778858155	GO:0072659	protein localization to plasma membrane	8.63889e+09
GO:0002724	regulation of T cell cytokine production	0.0236389718304851				GO:0042776	proton motive force-driven mitochondrial ATP synthesis	0.000261783127553214										GO:0034767	positive regulation of monoatomic ion transmembrane transport	0.00100549022543383							GO:2000437	regulation of monocyte extravasation	0.00615850390791847	GO:0071283	cellular response to iron(III) ion	0.0415327778858155	GO:0002429	immune response-activating cell surface receptor signaling pathway	8.83411e+09
GO:0060348	bone development	0.0240446321805742				GO:0042092	type 2 immune response	0.000270024162597614										GO:0034341	response to type II interferon	0.00105548787078178							GO:0043066	negative regulation of apoptotic process	0.00630327336005456	GO:0030163	protein catabolic process	0.0415327778858155	GO:0050854	regulation of antigen receptor-mediated signaling pathway	8.91242e+08
GO:0050868	negative regulation of T cell activation	0.0246075166936348				GO:0042771	intrinsic apoptotic signaling pathway in response to DNA damage by p53 class mediator	0.000270024162597614										GO:0071677	positive regulation of mononuclear cell migration	0.00105548787078178							GO:0002577	regulation of antigen processing and presentation	0.00633370373593761	GO:0032369	negative regulation of lipid transport	0.0415327778858155	GO:0010035	response to inorganic substance	9.13327e+09
GO:0090162	establishment of epithelial cell polarity	0.0246441925062422				GO:0019682	glyceraldehyde-3-phosphate metabolic process	0.000271983151793957										GO:0034248	regulation of amide metabolic process	0.00106119698818265							GO:0051222	positive regulation of protein transport	0.00639931493262129	GO:0030154	cell differentiation	0.0415327778858155	GO:0071704	organic substance metabolic process	9.29821e+09
GO:0099563	modification of synaptic structure	0.0246441925062422				GO:0008637	apoptotic mitochondrial changes	0.000275538903800838										GO:0042327	positive regulation of phosphorylation	0.00106204206803256							GO:0031507	heterochromatin formation	0.00646957836075952	GO:0065008	regulation of biological quality	0.0415327778858155	GO:0002526	acute inflammatory response	9.30632e+09
GO:1902003	regulation of amyloid-beta formation	0.0246441925062422				GO:1901342	regulation of vasculature development	0.000275538903800838										GO:0043370	regulation of CD4-positive, alpha-beta T cell differentiation	0.00106204206803256							GO:0001776	leukocyte homeostasis	0.00648399021525857	GO:0010266	response to vitamin B1	0.0415327778858155	GO:1903531	negative regulation of secretion by cell	9.32534e+09
GO:0002703	regulation of leukocyte mediated immunity	0.0254961843269981				GO:0031324	negative regulation of cellular metabolic process	0.00027707583076806										GO:0046638	positive regulation of alpha-beta T cell differentiation	0.00106204206803256							GO:0045429	positive regulation of nitric oxide biosynthetic process	0.0065242441792646	GO:0061944	negative regulation of protein K48-linked ubiquitination	0.0415327778858155	GO:0036211	protein modification process	9.38809e+09
GO:0021799	cerebral cortex radially oriented cell migration	0.0256044175317804				GO:0071248	cellular response to metal ion	0.000291768975896568										GO:0002361	CD4-positive, CD25-positive, alpha-beta regulatory T cell differentiation	0.00106204206803256							GO:0010810	regulation of cell-substrate adhesion	0.00658876972149009	GO:0061136	regulation of proteasomal protein catabolic process	0.0415327778858155	GO:2000116	regulation of cysteine-type endopeptidase activity	9.67229e+09
GO:0051154	negative regulation of striated muscle cell differentiation	0.0256044175317804				GO:0060284	regulation of cell development	0.000291768975896568										GO:0050798	activated T cell proliferation	0.00106204206803256							GO:1902904	negative regulation of supramolecular fiber organization	0.00658876972149009	GO:0061015	snRNA import into nucleus	0.0415327778858155	GO:0002532	production of molecular mediator involved in inflammatory response	9.89858e+09
GO:0002460	adaptive immune response based on somatic recombination of immune receptors built from immunoglobulin superfamily domains	0.0256044175317804				GO:0048145	regulation of fibroblast proliferation	0.000293115282050482										GO:0070302	regulation of stress-activated protein kinase signaling cascade	0.00106380896977531							GO:0002286	T cell activation involved in immune response	0.00670255124158551	GO:0060265	positive regulation of respiratory burst involved in inflammatory response	0.0415327778858155	GO:0034101	erythrocyte homeostasis	9.92775e+09
GO:0002021	response to dietary excess	0.0256044175317804				GO:0042554	superoxide anion generation	0.000303874278655737										GO:0072657	protein localization to membrane	0.00106596453823313							GO:0032880	regulation of protein localization	0.0067457222000209	GO:0051621	regulation of norepinephrine uptake	0.0415327778858155	GO:0010810	regulation of cell-substrate adhesion	0.000103351702162815
GO:0002573	myeloid leukocyte differentiation	0.0256044175317804				GO:0150116	regulation of cell-substrate junction organization	0.000313698861346471										GO:0050764	regulation of phagocytosis	0.00107254025334335							GO:0071621	granulocyte chemotaxis	0.00695548244260241	GO:0051223	regulation of protein transport	0.0415327778858155	GO:0051172	negative regulation of nitrogen compound metabolic process	0.000103404609436706
GO:1902074	response to salt	0.025673780679858				GO:0044248	cellular catabolic process	0.000313698861346471										GO:2001236	regulation of extrinsic apoptotic signaling pathway	0.00107915336987571							GO:0010638	positive regulation of organelle organization	0.00705898833464265	GO:0021539	subthalamus development	0.0415327778858155	GO:0006753	nucleoside phosphate metabolic process	0.000105153955501254
GO:0050864	regulation of B cell activation	0.0258165648566738				GO:0010498	proteasomal protein catabolic process	0.000321695883506585										GO:0006909	phagocytosis	0.00110684269424008							GO:0031099	regeneration	0.00710268054145551	GO:0019438	aromatic compound biosynthetic process	0.0415327778858155	GO:0032273	positive regulation of protein polymerization	0.000106136295957612
GO:1903706	regulation of hemopoiesis	0.0266089102846733				GO:0002829	negative regulation of type 2 immune response	0.000327348936931042										GO:1902532	negative regulation of intracellular signal transduction	0.00112689695249234							GO:0031399	regulation of protein modification process	0.0072644038162554	GO:0019219	regulation of nucleobase-containing compound metabolic process	0.0415327778858155	GO:0043301	negative regulation of leukocyte degranulation	0.000107806480346498
GO:0010613	positive regulation of cardiac muscle hypertrophy	0.026650853791297				GO:1902165	regulation of intrinsic apoptotic signaling pathway in response to DNA damage by p53 class mediator	0.000327348936931042										GO:0030336	negative regulation of cell migration	0.00114050693080772							GO:0046631	alpha-beta T cell activation	0.00741662672317553	GO:0017055	negative regulation of RNA polymerase II transcription preinitiation complex assembly	0.0415327778858155	GO:0060429	epithelium development	0.000110847973142963
GO:0010628	positive regulation of gene expression	0.026650853791297				GO:0010269	response to selenium ion	0.000327348936931042										GO:0051279	regulation of release of sequestered calcium ion into cytosol	0.00117097716735872							GO:1904407	positive regulation of nitric oxide metabolic process	0.00742062583182764	GO:0072750	cellular response to leptomycin B	0.0415327778858155	GO:0034314	Arp2/3 complex-mediated actin nucleation	0.00011126348812353
GO:0009893	positive regulation of metabolic process	0.0267946578281326				GO:0031532	actin cytoskeleton reorganization	0.000331039262523179										GO:0045935	positive regulation of nucleobase-containing compound metabolic process	0.00122482548148705							GO:0097191	extrinsic apoptotic signaling pathway	0.00742062583182764	GO:0045870	positive regulation of single stranded viral RNA replication via double stranded DNA intermediate	0.0415327778858155	GO:0045806	negative regulation of endocytosis	0.000116587989251414
GO:0001887	selenium compound metabolic process	0.0268506407186874				GO:0065003	protein-containing complex assembly	0.000346398419899341										GO:0002200	somatic diversification of immune receptors	0.00124489965398303							GO:0002686	negative regulation of leukocyte migration	0.00742062583182764	GO:0099607	lateral attachment of mitotic spindle microtubules to kinetochore	0.0415327778858155	GO:0032928	regulation of superoxide anion generation	0.00011756156216875
GO:0014742	positive regulation of muscle hypertrophy	0.0268506407186874				GO:0009152	purine ribonucleotide biosynthetic process	0.000361226412668859										GO:0033036	macromolecule localization	0.00130201988506808							GO:0030835	negative regulation of actin filament depolymerization	0.00742062583182764	GO:1901666	positive regulation of NAD+ ADP-ribosyltransferase activity	0.0415327778858155	GO:0045730	respiratory burst	0.00011756156216875
GO:0000165	MAPK cascade	0.0268506407186874				GO:0060326	cell chemotaxis	0.000371352866482606										GO:0045089	positive regulation of innate immune response	0.00130335632190215							GO:0045580	regulation of T cell differentiation	0.0075852219107978	GO:0032307	negative regulation of prostaglandin secretion	0.0415327778858155	GO:0034341	response to type II interferon	0.000121705770520882
GO:0008049	male courtship behavior	0.0268506407186874				GO:0090407	organophosphate biosynthetic process	0.000371473747046066										GO:0048872	homeostasis of number of cells	0.00134131425703526							GO:0001909	leukocyte mediated cytotoxicity	0.00769192063370273	GO:1901664	regulation of NAD+ ADP-ribosyltransferase activity	0.0415327778858155	GO:0043406	positive regulation of MAP kinase activity	0.000125070494511165
GO:0033626	positive regulation of integrin activation by cell surface receptor linked signal transduction	0.0268506407186874				GO:0048732	gland development	0.000371473747046066										GO:0045937	positive regulation of phosphate metabolic process	0.00135310582880375							GO:0032272	negative regulation of protein polymerization	0.00770987211032728	GO:0032092	positive regulation of protein binding	0.0415327778858155	GO:0002768	immune response-regulating cell surface receptor signaling pathway	0.000127329641933985
GO:0099175	regulation of postsynapse organization	0.0268506407186874				GO:0006801	superoxide metabolic process	0.000374181987959621										GO:0010562	positive regulation of phosphorus metabolic process	0.00135310582880375							GO:0046782	regulation of viral transcription	0.00791838983820539	GO:1901344	response to leptomycin B	0.0415327778858155	GO:0001667	ameboidal-type cell migration	0.000127915780664523
GO:0021564	vagus nerve development	0.0268506407186874				GO:0032271	regulation of protein polymerization	0.000374518110124376										GO:0051668	localization within membrane	0.00137290632126491							GO:1903236	regulation of leukocyte tethering or rolling	0.00791838983820539	GO:1900139	negative regulation of arachidonic acid secretion	0.0415327778858155	GO:0045595	regulation of cell differentiation	0.00013378632259564
GO:0007521	muscle cell fate determination	0.0268506407186874				GO:0009165	nucleotide biosynthetic process	0.000384101788109011										GO:0050848	regulation of calcium-mediated signaling	0.00139479764417754							GO:0031579	membrane raft organization	0.00791838983820539	GO:0031647	regulation of protein stability	0.0415327778858155	GO:0031333	negative regulation of protein-containing complex assembly	0.000134567830544138
GO:0035585	calcium-mediated signaling using extracellular calcium source	0.0268506407186874				GO:0098655	monoatomic cation transmembrane transport	0.000406517856101658										GO:0002573	myeloid leukocyte differentiation	0.00143009331097808							GO:0043069	negative regulation of programmed cell death	0.00791838983820539	GO:0140013	meiotic nuclear division	0.0415327778858155	GO:0030098	lymphocyte differentiation	0.000134698251185234
GO:0022037	metencephalon development	0.0268506407186874				GO:0070265	necrotic cell death	0.000408932939903348										GO:0042113	B cell activation	0.00145091168514459							GO:0030182	neuron differentiation	0.00797925902485063	GO:0071222	cellular response to lipopolysaccharide	0.041566539599527	GO:0051345	positive regulation of hydrolase activity	0.000139213674718974
GO:0035683	memory T cell extravasation	0.0268506407186874				GO:0008285	negative regulation of cell population proliferation	0.000422598699576322										GO:0001776	leukocyte homeostasis	0.00148130727651636							GO:0002831	regulation of response to biotic stimulus	0.00800209933991599	GO:0030036	actin cytoskeleton organization	0.0418691183238189	GO:0002442	serotonin secretion involved in inflammatory response	0.000140410725208155
GO:0002032	desensitization of G protein-coupled receptor signaling pathway by arrestin	0.0268506407186874				GO:0051346	negative regulation of hydrolase activity	0.000425946519496486										GO:0052548	regulation of endopeptidase activity	0.00149874885613572							GO:0072524	pyridine-containing compound metabolic process	0.00800209933991599	GO:0001906	cell killing	0.0418691183238189	GO:0071593	lymphocyte aggregation	0.000140410725208155
GO:0071718	sodium-independent icosanoid transport	0.0268506407186874				GO:1901293	nucleoside phosphate biosynthetic process	0.000426591684910477										GO:0043408	regulation of MAPK cascade	0.00152657842837504							GO:0002822	regulation of adaptive immune response based on somatic recombination of immune receptors built from immunoglobulin superfamily domains	0.00819073172008695	GO:0006979	response to oxidative stress	0.0420081176826767	GO:0002351	serotonin production involved in inflammatory response	0.000140410725208155
GO:0002688	regulation of leukocyte chemotaxis	0.0268506407186874				GO:0042088	T-helper 1 type immune response	0.000427647703432732										GO:0051649	establishment of localization in cell	0.00153717002720932							GO:0007166	cell surface receptor signaling pathway	0.00819222219076138	GO:0014020	primary neural tube formation	0.0422142379841307	GO:0032940	secretion by cell	0.000142298105885854
GO:0010830	regulation of myotube differentiation	0.0268506407186874				GO:0097202	activation of cysteine-type endopeptidase activity	0.000428751260765878										GO:0030036	actin cytoskeleton organization	0.00154299873633791							GO:1903202	negative regulation of oxidative stress-induced cell death	0.00832155743169608	GO:0070302	regulation of stress-activated protein kinase signaling cascade	0.0430702119457085	GO:1990266	neutrophil migration	0.000148080263759582
GO:2001190	positive regulation of T cell activation via T cell receptor contact with antigen bound to MHC molecule on antigen presenting cell	0.0268506407186874				GO:0051560	mitochondrial calcium ion homeostasis	0.000428751260765878										GO:0050868	negative regulation of T cell activation	0.00154299873633791							GO:0072332	intrinsic apoptotic signaling pathway by p53 class mediator	0.00832155743169608	GO:1903421	regulation of synaptic vesicle recycling	0.0434243132598317	GO:0070664	negative regulation of leukocyte proliferation	0.000149985412546034
GO:0002545	chronic inflammatory response to non-antigenic stimulus	0.0268506407186874				GO:0051016	barbed-end actin filament capping	0.000428751260765878										GO:0032970	regulation of actin filament-based process	0.00156920412831931							GO:1902743	regulation of lamellipodium organization	0.00832155743169608	GO:0048869	cellular developmental process	0.0434243132598317	GO:0072359	circulatory system development	0.000152567714315418
GO:1905223	epicardium morphogenesis	0.0268506407186874				GO:0019752	carboxylic acid metabolic process	0.000431072675695793										GO:0032446	protein modification by small protein conjugation	0.00159076940032188							GO:0061756	leukocyte adhesion to vascular endothelial cell	0.00832155743169608	GO:0019320	hexose catabolic process	0.0434243132598317	GO:0062197	cellular response to chemical stress	0.000152903812934898
GO:0045601	regulation of endothelial cell differentiation	0.0268506407186874				GO:0034340	response to type I interferon	0.000440845540179757										GO:0006811	monoatomic ion transport	0.00159511461411741							GO:0034354	'de novo' NAD biosynthetic process from tryptophan	0.00847153151473288	GO:0060326	cell chemotaxis	0.044104921064909	GO:0042063	gliogenesis	0.000157634354956614
GO:1904646	cellular response to amyloid-beta	0.0268506407186874				GO:2001244	positive regulation of intrinsic apoptotic signaling pathway	0.000440845540179757										GO:0071346	cellular response to type II interferon	0.00160332683991026							GO:0097350	neutrophil clearance	0.00847153151473288	GO:0071219	cellular response to molecule of bacterial origin	0.0445809162429679	GO:0002757	immune response-activating signaling pathway	0.000162354540336397
GO:0002880	regulation of chronic inflammatory response to non-antigenic stimulus	0.0268506407186874				GO:0030833	regulation of actin filament polymerization	0.000455122524618037										GO:0050866	negative regulation of cell activation	0.00160332683991026							GO:1905232	cellular response to L-glutamate	0.00847153151473288	GO:0031032	actomyosin structure organization	0.044771768616262	GO:0030032	lamellipodium assembly	0.000163065023195092
GO:0045659	negative regulation of neutrophil differentiation	0.0268506407186874				GO:0044238	primary metabolic process	0.000467823464669981										GO:0022603	regulation of anatomical structure morphogenesis	0.00160863847658806							GO:1904951	positive regulation of establishment of protein localization	0.00847153151473288	GO:0110020	regulation of actomyosin structure organization	0.0458430810027559	GO:0051016	barbed-end actin filament capping	0.000163065023195092
GO:0003172	sinoatrial valve development	0.0268506407186874				GO:0055082	intracellular chemical homeostasis	0.000467974790511016										GO:2000146	negative regulation of cell motility	0.00165380885537685							GO:0080135	regulation of cellular response to stress	0.00872241441006109	GO:0055086	nucleobase-containing small molecule metabolic process	0.0458430810027559	GO:0140352	export from cell	0.000170822674596292
GO:0051130	positive regulation of cellular component organization	0.0268506407186874				GO:0015986	proton motive force-driven ATP synthesis	0.000480325034296984										GO:0043407	negative regulation of MAP kinase activity	0.00167140670729082							GO:0050765	negative regulation of phagocytosis	0.00872454804202231	GO:0009057	macromolecule catabolic process	0.0458430810027559	GO:0001885	endothelial cell development	0.00017794207378348
GO:0002698	negative regulation of immune effector process	0.0268918175177313				GO:0005975	carbohydrate metabolic process	0.000482023710894506										GO:1904064	positive regulation of cation transmembrane transport	0.00167706862327536							GO:0045621	positive regulation of lymphocyte differentiation	0.00896148488497635	GO:0070301	cellular response to hydrogen peroxide	0.0458430810027559	GO:0051017	actin filament bundle assembly	0.000179509431726944
GO:0009968	negative regulation of signal transduction	0.0272551123902819				GO:0071706	tumor necrosis factor superfamily cytokine production	0.000482023710894506										GO:0060368	regulation of Fc receptor mediated stimulatory signaling pathway	0.001689521441111							GO:0060341	regulation of cellular localization	0.009024896911081	GO:0009891	positive regulation of biosynthetic process	0.0458990778017926	GO:0002449	lymphocyte mediated immunity	0.000181031879513488
GO:0034110	regulation of homotypic cell-cell adhesion	0.0275117729976481				GO:1902905	positive regulation of supramolecular fiber organization	0.000482023710894506										GO:0000302	response to reactive oxygen species	0.00169773545405474							GO:1902806	regulation of cell cycle G1/S phase transition	0.00932581886655198	GO:0010605	negative regulation of macromolecule metabolic process	0.0464562311754422	GO:0034248	regulation of amide metabolic process	0.00018758387299641
GO:0030224	monocyte differentiation	0.0275117729976481				GO:1903555	regulation of tumor necrosis factor superfamily cytokine production	0.000482023710894506										GO:0060402	calcium ion transport into cytosol	0.00170822891437184							GO:2000059	negative regulation of ubiquitin-dependent protein catabolic process	0.0094021913602304	GO:0008283	cell population proliferation	0.0464844609045245	GO:2001212	regulation of vasculogenesis	0.00018949578908956
GO:0032689	negative regulation of type II interferon production	0.0275117729976481				GO:0006898	receptor-mediated endocytosis	0.000489968421456078										GO:0032673	regulation of interleukin-4 production	0.00170822891437184							GO:0062197	cellular response to chemical stress	0.00942357965326201	GO:0023056	positive regulation of signaling	0.0464844609045245	GO:0014070	response to organic cyclic compound	0.00018949578908956
GO:0099590	neurotransmitter receptor internalization	0.0275117729976481				GO:0002821	positive regulation of adaptive immune response	0.00049488983317894										GO:0032633	interleukin-4 production	0.00170822891437184							GO:0070828	heterochromatin organization	0.00942438500306407	GO:0009895	negative regulation of catabolic process	0.0465097251609158	GO:0010592	positive regulation of lamellipodium assembly	0.000190816703997758
GO:0090092	regulation of transmembrane receptor protein serine/threonine kinase signaling pathway	0.0278274162372432				GO:0031589	cell-substrate adhesion	0.000498860277483246										GO:0071675	regulation of mononuclear cell migration	0.00172828481554341							GO:0051641	cellular localization	0.00952301364237343	GO:0010647	positive regulation of cell communication	0.0465097251609158	GO:1902107	positive regulation of leukocyte differentiation	0.000193409057892839
GO:0050773	regulation of dendrite development	0.0282027758776405				GO:0031669	cellular response to nutrient levels	0.000507178623126954										GO:0006874	intracellular calcium ion homeostasis	0.00176244344817268							GO:1904996	positive regulation of leukocyte adhesion to vascular endothelial cell	0.00969745531344432	GO:0043243	positive regulation of protein-containing complex disassembly	0.0469447054725203	GO:1903708	positive regulation of hemopoiesis	0.000193409057892839
GO:0031346	positive regulation of cell projection organization	0.0283573304399783				GO:0002697	regulation of immune effector process	0.000510426172077656										GO:0010035	response to inorganic substance	0.00183836838311537							GO:0032273	positive regulation of protein polymerization	0.009832970374783	GO:0046825	regulation of protein export from nucleus	0.0469447054725203	GO:0010543	regulation of platelet activation	0.000193409057892839
GO:0030279	negative regulation of ossification	0.0285812159788894				GO:0036293	response to decreased oxygen levels	0.000512185526860104										GO:0042326	negative regulation of phosphorylation	0.00192941129181647							GO:0042176	regulation of protein catabolic process	0.0101311911563051	GO:0034504	protein localization to nucleus	0.0473457742551464	GO:0051235	maintenance of location	0.000203902069943433
GO:0003158	endothelium development	0.0286085522555047				GO:0045428	regulation of nitric oxide biosynthetic process	0.000515453688651565										GO:0043269	regulation of monoatomic ion transport	0.00194300481215147							GO:0051603	proteolysis involved in protein catabolic process	0.0102068048819613	GO:0009152	purine ribonucleotide biosynthetic process	0.0480867541203429	GO:0061572	actin filament bundle organization	0.00020572001719187
GO:2000249	regulation of actin cytoskeleton reorganization	0.0297761202700366				GO:0044085	cellular component biogenesis	0.000521893339152422										GO:0016567	protein ubiquitination	0.00195834666402278							GO:0007162	negative regulation of cell adhesion	0.0102319740685536	GO:0009892	negative regulation of metabolic process	0.048087244659913	GO:0046635	positive regulation of alpha-beta T cell activation	0.000207731309362791
GO:0033674	positive regulation of kinase activity	0.0300063671131556				GO:0046185	aldehyde catabolic process	0.000539678682476566										GO:0019932	second-messenger-mediated signaling	0.00204764495393614							GO:0001910	regulation of leukocyte mediated cytotoxicity	0.0102336048075701	GO:0034248	regulation of amide metabolic process	0.0481139505410777	GO:0010639	negative regulation of organelle organization	0.000209166409761454
GO:0052547	regulation of peptidase activity	0.0300063671131556				GO:0051235	maintenance of location	0.000541853985798778										GO:0051100	negative regulation of binding	0.00206830880211424							GO:0070925	organelle assembly	0.0104580127515553	GO:0050829	defense response to Gram-negative bacterium	0.0481139505410777	GO:0045621	positive regulation of lymphocyte differentiation	0.000216752206649858
GO:0030900	forebrain development	0.0305134771490184				GO:0051668	localization within membrane	0.000554981241314924										GO:0034116	positive regulation of heterotypic cell-cell adhesion	0.00207388789467674							GO:0043392	negative regulation of DNA binding	0.0105250760970454	GO:0070201	regulation of establishment of protein localization	0.0484902069877064	GO:0002764	immune response-regulating signaling pathway	0.000219514918883236
GO:0003009	skeletal muscle contraction	0.0306924052695759				GO:0009889	regulation of biosynthetic process	0.000554981241314924										GO:0075294	positive regulation by symbiont of entry into host	0.00207388789467674							GO:0030838	positive regulation of actin filament polymerization	0.0105250760970454	GO:0032271	regulation of protein polymerization	0.0484902069877064	GO:0009636	response to toxic substance	0.000219734839913533
GO:1902991	regulation of amyloid precursor protein catabolic process	0.0306924052695759				GO:0010639	negative regulation of organelle organization	0.000556167891522409										GO:0046598	positive regulation of viral entry into host cell	0.00207388789467674							GO:0002706	regulation of lymphocyte mediated immunity	0.0105711181193979	GO:0099563	modification of synaptic structure	0.0485136433888542	GO:0099010	modification of postsynaptic structure	0.000220680767357657
GO:0030890	positive regulation of B cell proliferation	0.0306924052695759				GO:0045454	cell redox homeostasis	0.000570453088480349										GO:0034470	ncRNA processing	0.00209198443851472							GO:0036120	cellular response to platelet-derived growth factor stimulus	0.0106637430965366	GO:1901575	organic substance catabolic process	0.0485136433888542	GO:0032637	interleukin-8 production	0.000223605230417396
GO:0046640	regulation of alpha-beta T cell proliferation	0.0306924052695759				GO:0006807	nitrogen compound metabolic process	0.000570453088480349										GO:0140694	non-membrane-bounded organelle assembly	0.00213737353595045							GO:0045953	negative regulation of natural killer cell mediated cytotoxicity	0.0106637430965366	GO:0030038	contractile actin filament bundle assembly	0.0485136433888542	GO:0032677	regulation of interleukin-8 production	0.000223605230417396
GO:0048871	multicellular organismal-level homeostasis	0.0308156868952929				GO:0090199	regulation of release of cytochrome c from mitochondria	0.000576537462999074										GO:0043281	regulation of cysteine-type endopeptidase activity involved in apoptotic process	0.00229382740702699							GO:0010243	response to organonitrogen compound	0.0107935204878221	GO:0043149	stress fiber assembly	0.0485136433888542	GO:0006470	protein dephosphorylation	0.000226986923962854
GO:0031623	receptor internalization	0.0309032005557968				GO:0002286	T cell activation involved in immune response	0.000580508810910928										GO:0051252	regulation of RNA metabolic process	0.00238425344236259							GO:0050729	positive regulation of inflammatory response	0.0107935204878221	GO:0021591	ventricular system development	0.0485136433888542	GO:0006163	purine nucleotide metabolic process	0.000231675458666503
GO:1903038	negative regulation of leukocyte cell-cell adhesion	0.0309032005557968				GO:0043436	oxoacid metabolic process	0.000585931456434597										GO:0051130	positive regulation of cellular component organization	0.00238772092970308							GO:0045814	negative regulation of gene expression, epigenetic	0.011003511790332	GO:0043467	regulation of generation of precursor metabolites and energy	0.0485136433888542	GO:0061028	establishment of endothelial barrier	0.000237180917956537
GO:0043069	negative regulation of programmed cell death	0.0316269635039608				GO:0051046	regulation of secretion	0.00058693270141731										GO:0030100	regulation of endocytosis	0.00240841148740596							GO:0051492	regulation of stress fiber assembly	0.011003511790332	GO:1903046	meiotic cell cycle process	0.0485321631776349	GO:0045619	regulation of lymphocyte differentiation	0.000246283762746679
GO:0035850	epithelial cell differentiation involved in kidney development	0.031730340114265				GO:0009267	cellular response to starvation	0.000591320209265644										GO:0007204	positive regulation of cytosolic calcium ion concentration	0.00242822251767877							GO:0045727	positive regulation of translation	0.011003511790332				GO:1903530	regulation of secretion by cell	0.000251186808398264
GO:0061462	protein localization to lysosome	0.03283623702493				GO:0006812	monoatomic cation transport	0.0006144658900024										GO:0051051	negative regulation of transport	0.00242825595244751							GO:0051235	maintenance of location	0.011003511790332				GO:0009117	nucleotide metabolic process	0.000257205446525767
GO:0060043	regulation of cardiac muscle cell proliferation	0.03283623702493				GO:0036473	cell death in response to oxidative stress	0.000619309670239124										GO:0032640	tumor necrosis factor production	0.00243623497659986							GO:0070671	response to interleukin-12	0.011003511790332				GO:0051494	negative regulation of cytoskeleton organization	0.000257293724286862
GO:0002920	regulation of humoral immune response	0.03283623702493				GO:1902105	regulation of leukocyte differentiation	0.000630645561760356										GO:0032680	regulation of tumor necrosis factor production	0.00243623497659986							GO:2000138	positive regulation of cell proliferation involved in heart morphogenesis	0.011003511790332				GO:0032075	positive regulation of nuclease activity	0.000258563527363911
GO:1904645	response to amyloid-beta	0.03283623702493				GO:0010810	regulation of cell-substrate adhesion	0.000637263458558076										GO:0010811	positive regulation of cell-substrate adhesion	0.00250090014538158							GO:0002761	regulation of myeloid leukocyte differentiation	0.011003511790332				GO:0034446	substrate adhesion-dependent cell spreading	0.00026559306371576
GO:0051258	protein polymerization	0.0333977223704205				GO:0009260	ribonucleotide biosynthetic process	0.000637263458558076										GO:0002702	positive regulation of production of molecular mediator of immune response	0.00250090014538158							GO:2000812	regulation of barbed-end actin filament capping	0.011003511790332				GO:0022008	neurogenesis	0.000271422251245838
GO:0001936	regulation of endothelial cell proliferation	0.0334595174781734				GO:0010951	negative regulation of endopeptidase activity	0.000642878154877701										GO:0030595	leukocyte chemotaxis	0.0025591806031852							GO:0009611	response to wounding	0.011003511790332				GO:0071375	cellular response to peptide hormone stimulus	0.000274244436392713
GO:0034329	cell junction assembly	0.0336432254522761				GO:0043280	positive regulation of cysteine-type endopeptidase activity involved in apoptotic process	0.000644003340837947										GO:0002833	positive regulation of response to biotic stimulus	0.0025602365014117							GO:1905684	regulation of plasma membrane repair	0.011003511790332				GO:0140694	non-membrane-bounded organelle assembly	0.000274758383755458
GO:0044057	regulation of system process	0.0336636298230134				GO:0034248	regulation of amide metabolic process	0.000644218459730945										GO:1903555	regulation of tumor necrosis factor superfamily cytokine production	0.00268424666057514							GO:0034627	'de novo' NAD biosynthetic process	0.011003511790332				GO:0044281	small molecule metabolic process	0.00027992780010837
GO:0006650	glycerophospholipid metabolic process	0.0337013253381809				GO:0006082	organic acid metabolic process	0.000649488644249389										GO:0050792	regulation of viral process	0.00268424666057514							GO:0097052	L-kynurenine metabolic process	0.011003511790332				GO:0002292	T cell differentiation involved in immune response	0.000280633098059521
GO:0007034	vacuolar transport	0.0337013253381809				GO:0150115	cell-substrate junction organization	0.000655400734730092										GO:0071706	tumor necrosis factor superfamily cytokine production	0.00268424666057514							GO:0008104	protein localization	0.011003511790332				GO:0090322	regulation of superoxide metabolic process	0.000293102563567719
GO:0050671	positive regulation of lymphocyte proliferation	0.0337013253381809				GO:1903729	regulation of plasma membrane organization	0.000667203348642594										GO:0051403	stress-activated MAPK cascade	0.00278652369044782							GO:0002716	negative regulation of natural killer cell mediated immunity	0.0114970136579997				GO:0032760	positive regulation of tumor necrosis factor production	0.000299715394069157
GO:0034205	amyloid-beta formation	0.0337013253381809				GO:0051014	actin filament severing	0.000667203348642594										GO:0071496	cellular response to external stimulus	0.0027985037733062							GO:0051496	positive regulation of stress fiber assembly	0.0114970136579997				GO:0051014	actin filament severing	0.000305985441091787
GO:0050856	regulation of T cell receptor signaling pathway	0.0337013253381809				GO:2001185	regulation of CD8-positive, alpha-beta T cell activation	0.000667203348642594										GO:0046329	negative regulation of JNK cascade	0.00285053116328787							GO:0030834	regulation of actin filament depolymerization	0.0114970136579997				GO:0032386	regulation of intracellular transport	0.00030803444475228
GO:0006690	icosanoid metabolic process	0.0342028984810281				GO:1905954	positive regulation of lipid localization	0.00067405606228106										GO:0000902	cell morphogenesis	0.00291668976029877							GO:0070727	cellular macromolecule localization	0.0114970136579997				GO:0030218	erythrocyte differentiation	0.000309253119131163
GO:2001199	negative regulation of dendritic cell differentiation	0.0346654848827977				GO:0071675	regulation of mononuclear cell migration	0.00067405606228106										GO:0046907	intracellular transport	0.00304201058320104							GO:0045620	negative regulation of lymphocyte differentiation	0.0114970136579997				GO:1901214	regulation of neuron death	0.000314345564621633
GO:0021849	neuroblast division in subventricular zone	0.0346654848827977				GO:0048589	developmental growth	0.000683956855596001										GO:2000401	regulation of lymphocyte migration	0.00304713911538473							GO:0061136	regulation of proteasomal protein catabolic process	0.0117349495791324				GO:0120035	regulation of plasma membrane bounded cell projection organization	0.000317333104122245
GO:1904568	cellular response to wortmannin	0.0346654848827977				GO:2000379	positive regulation of reactive oxygen species metabolic process	0.000693949867074139										GO:0051254	positive regulation of RNA metabolic process	0.00308504441949085							GO:1901698	response to nitrogen compound	0.0119340712455452				GO:0002820	negative regulation of adaptive immune response	0.000317333104122245
GO:1904567	response to wortmannin	0.0346654848827977				GO:0022607	cellular component assembly	0.000723760184497105										GO:0048524	positive regulation of viral process	0.00325204387853189							GO:0036473	cell death in response to oxidative stress	0.0121725815608542				GO:1903038	negative regulation of leukocyte cell-cell adhesion	0.000323847798452929
GO:0090716	adaptive immune memory response	0.0346654848827977				GO:0051174	regulation of phosphorus metabolic process	0.000745754040573878										GO:0055074	calcium ion homeostasis	0.0032859074218205							GO:0035458	cellular response to interferon-beta	0.0121725815608542				GO:0050830	defense response to Gram-positive bacterium	0.000323847798452929
GO:0002823	negative regulation of adaptive immune response based on somatic recombination of immune receptors built from immunoglobulin superfamily domains	0.0346654848827977				GO:0042325	regulation of phosphorylation	0.000757028582819132										GO:0050731	positive regulation of peptidyl-tyrosine phosphorylation	0.00337190985919696							GO:2000146	negative regulation of cell motility	0.012566604580239				GO:1903557	positive regulation of tumor necrosis factor superfamily cytokine production	0.0003360763872772
GO:1903905	positive regulation of establishment of T cell polarity	0.0346654848827977				GO:0010823	negative regulation of mitochondrion organization	0.000768222699764816										GO:0043405	regulation of MAP kinase activity	0.00337190985919696							GO:0001667	ameboidal-type cell migration	0.0125852999108158				GO:0002573	myeloid leukocyte differentiation	0.000345230623272156
GO:1903012	positive regulation of bone development	0.0346654848827977				GO:0060341	regulation of cellular localization	0.000774454449836033										GO:1903508	positive regulation of nucleic acid-templated transcription	0.00337275416996317							GO:1904031	positive regulation of cyclin-dependent protein kinase activity	0.0125924430210783				GO:0046903	secretion	0.000348877380825182
GO:1902960	negative regulation of aspartic-type endopeptidase activity involved in amyloid precursor protein catabolic process	0.0346654848827977				GO:0051172	negative regulation of nitrogen compound metabolic process	0.000774454449836033										GO:0045893	positive regulation of DNA-templated transcription	0.00337275416996317							GO:0051894	positive regulation of focal adhesion assembly	0.0125924430210783				GO:0002253	activation of immune response	0.000358729400086634
GO:0003099	positive regulation of the force of heart contraction by chemical signal	0.0346654848827977				GO:1905684	regulation of plasma membrane repair	0.000787476485754427										GO:0001933	negative regulation of protein phosphorylation	0.00341676563394069							GO:0035264	multicellular organism growth	0.0126075838194024				GO:0072657	protein localization to membrane	0.000358832281387141
GO:0003138	primary heart field specification	0.0346654848827977				GO:0055074	calcium ion homeostasis	0.000813389151449638										GO:0001773	myeloid dendritic cell activation	0.00342216186066043							GO:0090109	regulation of cell-substrate junction assembly	0.0127682598625941				GO:0070997	neuron death	0.000366526583136969
GO:0051147	regulation of muscle cell differentiation	0.0346654848827977				GO:0002688	regulation of leukocyte chemotaxis	0.00083664768687661										GO:1903051	negative regulation of proteolysis involved in protein catabolic process	0.00342924573536692							GO:0051893	regulation of focal adhesion assembly	0.0127682598625941				GO:1900076	regulation of cellular response to insulin stimulus	0.000375079990750836
GO:0006624	vacuolar protein processing	0.0346654848827977				GO:0042743	hydrogen peroxide metabolic process	0.000845203379338307										GO:0002923	regulation of humoral immune response mediated by circulating immunoglobulin	0.00353276901123136							GO:0010498	proteasomal protein catabolic process	0.0128362941527797				GO:0043304	regulation of mast cell degranulation	0.000380904709627338
GO:0050680	negative regulation of epithelial cell proliferation	0.0346654848827977				GO:1902253	regulation of intrinsic apoptotic signaling pathway by p53 class mediator	0.000849283559813132										GO:0010524	positive regulation of calcium ion transport into cytosol	0.00353276901123136							GO:0090316	positive regulation of intracellular protein transport	0.0130129452792314				GO:2000406	positive regulation of T cell migration	0.000380904709627338
GO:0010710	regulation of collagen catabolic process	0.0346654848827977				GO:0045927	positive regulation of growth	0.000865848841848254										GO:1903729	regulation of plasma membrane organization	0.00353276901123136							GO:0060337	type I interferon-mediated signaling pathway	0.0134997312184033				GO:0043303	mast cell degranulation	0.000380990119751695
GO:0035783	CD4-positive, alpha-beta T cell costimulation	0.0346654848827977				GO:0031328	positive regulation of cellular biosynthetic process	0.000865848841848254										GO:0002431	Fc receptor mediated stimulatory signaling pathway	0.00353276901123136							GO:0022408	negative regulation of cell-cell adhesion	0.013574334219453				GO:0052547	regulation of peptidase activity	0.000393868082276848
GO:0010634	positive regulation of epithelial cell migration	0.0346654848827977				GO:1903201	regulation of oxidative stress-induced cell death	0.00086972400434311										GO:0040013	negative regulation of locomotion	0.00353276901123136							GO:0048699	generation of neurons	0.0136657846070253				GO:0055086	nucleobase-containing small molecule metabolic process	0.000396137722151398
GO:0032946	positive regulation of mononuclear cell proliferation	0.0346654848827977				GO:1905952	regulation of lipid localization	0.000925064633943587										GO:0070486	leukocyte aggregation	0.00353276901123136							GO:0010954	positive regulation of protein processing	0.0137077119105047				GO:0031344	regulation of cell projection organization	0.00040796218523362
GO:0010543	regulation of platelet activation	0.0346654848827977				GO:0002699	positive regulation of immune effector process	0.000925064633943587										GO:1902680	positive regulation of RNA biosynthetic process	0.00354276604978618							GO:0036119	response to platelet-derived growth factor	0.0137077119105047				GO:0006417	regulation of translation	0.000418879362939866
GO:0098816	mini excitatory postsynaptic potential	0.0346654848827977				GO:0045621	positive regulation of lymphocyte differentiation	0.000925064633943587										GO:0060627	regulation of vesicle-mediated transport	0.00356914415469082							GO:1904783	positive regulation of NMDA glutamate receptor activity	0.0138417468634927				GO:1904683	regulation of metalloendopeptidase activity	0.000422481062089493
GO:0009311	oligosaccharide metabolic process	0.0346654848827977				GO:0002292	T cell differentiation involved in immune response	0.000936568999116983										GO:1905550	regulation of protein localization to endoplasmic reticulum	0.00358139940192838							GO:0031509	subtelomeric heterochromatin formation	0.0138417468634927				GO:1905449	regulation of Fc-gamma receptor signaling pathway involved in phagocytosis	0.000422481062089493
GO:0009605	response to external stimulus	0.0346654848827977				GO:0007568	aging	0.000960329483437811										GO:1905686	positive regulation of plasma membrane repair	0.00358139940192838							GO:0010756	positive regulation of plasminogen activation	0.0138417468634927				GO:0070487	monocyte aggregation	0.000422481062089493
GO:0045658	regulation of neutrophil differentiation	0.0346654848827977				GO:0090025	regulation of monocyte chemotaxis	0.000964239853814709										GO:0038110	interleukin-2-mediated signaling pathway	0.00358139940192838							GO:0051099	positive regulation of binding	0.0138417468634927				GO:0030217	T cell differentiation	0.000422950827317483
GO:1904694	negative regulation of vascular associated smooth muscle contraction	0.0346654848827977				GO:0034762	regulation of transmembrane transport	0.000987490466207803										GO:0071352	cellular response to interleukin-2	0.00358139940192838							GO:0045627	positive regulation of T-helper 1 cell differentiation	0.0138417468634927				GO:0120033	negative regulation of plasma membrane bounded cell projection assembly	0.000429057864081386
GO:0055005	ventricular cardiac myofibril assembly	0.0346654848827977				GO:0010557	positive regulation of macromolecule biosynthetic process	0.0010022266578059										GO:0150111	regulation of transepithelial transport	0.00358139940192838							GO:0072679	thymocyte migration	0.0138417468634927				GO:1904994	regulation of leukocyte adhesion to vascular endothelial cell	0.000429057864081386
GO:0097214	positive regulation of lysosomal membrane permeability	0.0346654848827977				GO:0051702	biological process involved in interaction with symbiont	0.0010022266578059										GO:0043506	regulation of JUN kinase activity	0.00358139940192838							GO:0030593	neutrophil chemotaxis	0.0139302700170993				GO:0043412	macromolecule modification	0.000429057864081386
GO:0002025	norepinephrine-epinephrine-mediated vasodilation involved in regulation of systemic arterial blood pressure	0.0346654848827977				GO:0070206	protein trimerization	0.00101112403299216										GO:0043087	regulation of GTPase activity	0.00364568620935463							GO:0032092	positive regulation of protein binding	0.0139302700170993				GO:2001235	positive regulation of apoptotic signaling pathway	0.000429694350982416
GO:0046456	icosanoid biosynthetic process	0.0346654848827977				GO:0061082	myeloid leukocyte cytokine production	0.00101123474763643										GO:0006996	organelle organization	0.00375007038616728							GO:0120035	regulation of plasma membrane bounded cell projection organization	0.0139339447806431				GO:0008285	negative regulation of cell population proliferation	0.000436283160045965
GO:1905246	negative regulation of aspartic-type peptidase activity	0.0346654848827977				GO:0010605	negative regulation of macromolecule metabolic process	0.00101884060748336										GO:0070647	protein modification by small protein conjugation or removal	0.00382592499674515							GO:0046677	response to antibiotic	0.0139339447806431				GO:0032496	response to lipopolysaccharide	0.000439751611514449
GO:1905219	regulation of platelet formation	0.0346654848827977				GO:1902107	positive regulation of leukocyte differentiation	0.00103185889916998										GO:0042542	response to hydrogen peroxide	0.00384662822402506							GO:0042269	regulation of natural killer cell mediated cytotoxicity	0.0139339447806431				GO:0042542	response to hydrogen peroxide	0.000450333670755175
GO:2000111	positive regulation of macrophage apoptotic process	0.0346654848827977				GO:1903708	positive regulation of hemopoiesis	0.00103185889916998										GO:0050777	negative regulation of immune response	0.00396162079409973							GO:1903078	positive regulation of protein localization to plasma membrane	0.0139339447806431				GO:0002448	mast cell mediated immunity	0.000451329614694136
GO:0048701	embryonic cranial skeleton morphogenesis	0.0346654848827977				GO:0016310	phosphorylation	0.00105498151866689										GO:0030033	microvillus assembly	0.00409686155983068							GO:0031032	actomyosin structure organization	0.0139501450626132				GO:0000028	ribosomal small subunit assembly	0.000460604013797223
GO:0001997	positive regulation of the force of heart contraction by epinephrine-norepinephrine	0.0346654848827977				GO:0070301	cellular response to hydrogen peroxide	0.00105597034087397										GO:0033631	cell-cell adhesion mediated by integrin	0.00409686155983068							GO:0040008	regulation of growth	0.0142944058700307				GO:0050730	regulation of peptidyl-tyrosine phosphorylation	0.000476002737444782
GO:1905075	positive regulation of tight junction disassembly	0.0346654848827977				GO:0008064	regulation of actin polymerization or depolymerization	0.00106827248674326										GO:0009991	response to extracellular stimulus	0.00413679284263262							GO:0071248	cellular response to metal ion	0.0142944058700307				GO:1902745	positive regulation of lamellipodium organization	0.000484759942409725
GO:1905073	regulation of tight junction disassembly	0.0346654848827977				GO:0030003	intracellular monoatomic cation homeostasis	0.00111067701329789										GO:0007162	negative regulation of cell adhesion	0.00430549383643338							GO:0014020	primary neural tube formation	0.0143311030193859				GO:0032609	type II interferon production	0.000524959277308885
GO:2001013	epithelial cell proliferation involved in renal tubule morphogenesis	0.0346654848827977				GO:0071677	positive regulation of mononuclear cell migration	0.00115552685065085										GO:0032689	negative regulation of type II interferon production	0.00434322524276117							GO:0009895	negative regulation of catabolic process	0.0144142049543728				GO:0051046	regulation of secretion	0.000527883575684709
GO:0030833	regulation of actin filament polymerization	0.0346654848827977				GO:0006874	intracellular calcium ion homeostasis	0.00116613982558619										GO:2000403	positive regulation of lymphocyte migration	0.00434322524276117							GO:0043086	negative regulation of catalytic activity	0.0144155854066202				GO:0072521	purine-containing compound metabolic process	0.000527883575684709
GO:0061884	regulation of mini excitatory postsynaptic potential	0.0346654848827977				GO:0030832	regulation of actin filament length	0.00116812072873239										GO:0071840	cellular component organization or biogenesis	0.00434322524276117							GO:0031334	positive regulation of protein-containing complex assembly	0.0145135016207402				GO:0032870	cellular response to hormone stimulus	0.000533433849522674
GO:0061885	positive regulation of mini excitatory postsynaptic potential	0.0346654848827977				GO:0098662	inorganic cation transmembrane transport	0.0011790319252146										GO:0050727	regulation of inflammatory response	0.00439970020730018							GO:0030042	actin filament depolymerization	0.0145135016207402				GO:2000146	negative regulation of cell motility	0.000534420016320212
GO:1905071	tight junction disassembly	0.0346654848827977				GO:0045627	positive regulation of T-helper 1 cell differentiation	0.00118092638649332										GO:0009060	aerobic respiration	0.00444169626823739							GO:0071357	cellular response to type I interferon	0.0145135016207402				GO:0002279	mast cell activation involved in immune response	0.000537442393104679
GO:2001188	regulation of T cell activation via T cell receptor contact with antigen bound to MHC molecule on antigen presenting cell	0.0346654848827977				GO:2000425	regulation of apoptotic cell clearance	0.00118092638649332										GO:0002831	regulation of response to biotic stimulus	0.00444169626823739							GO:0070633	transepithelial transport	0.0145135016207402				GO:0002706	regulation of lymphocyte mediated immunity	0.00054143410844904
GO:1905674	regulation of adaptive immune memory response	0.0346654848827977				GO:0032535	regulation of cellular component size	0.00118866772299463										GO:0071901	negative regulation of protein serine/threonine kinase activity	0.00454332624552795							GO:0045071	negative regulation of viral genome replication	0.0145135016207402				GO:0050901	leukocyte tethering or rolling	0.00054369521626387
GO:0002086	diaphragm contraction	0.0346654848827977				GO:0032984	protein-containing complex disassembly	0.00120314938410346										GO:0000165	MAPK cascade	0.00456449894607752							GO:0090314	positive regulation of protein targeting to membrane	0.0145135016207402				GO:0099563	modification of synaptic structure	0.00054369521626387
GO:0046633	alpha-beta T cell proliferation	0.0349250757735988				GO:1901796	regulation of signal transduction by p53 class mediator	0.00123037902744236										GO:0022408	negative regulation of cell-cell adhesion	0.00456449894607752							GO:0034101	erythrocyte homeostasis	0.014594483586724				GO:0002446	neutrophil mediated immunity	0.00054369521626387
GO:0051592	response to calcium ion	0.0357785129834867				GO:0045727	positive regulation of translation	0.00130250376414087										GO:0045191	regulation of isotype switching	0.00469689834276214							GO:0120032	regulation of plasma membrane bounded cell projection assembly	0.0147829245444923				GO:0009410	response to xenobiotic stimulus	0.000546535060125875
GO:0045777	positive regulation of blood pressure	0.0360153811151013				GO:0030098	lymphocyte differentiation	0.00130798292815917										GO:0043547	positive regulation of GTPase activity	0.0047402943600848							GO:0040029	epigenetic regulation of gene expression	0.0147829245444923				GO:0045582	positive regulation of T cell differentiation	0.000546654765385585
GO:0021795	cerebral cortex cell migration	0.0360153811151013				GO:0022411	cellular component disassembly	0.00134086692751357										GO:0016064	immunoglobulin mediated immune response	0.0047402943600848							GO:0031348	negative regulation of defense response	0.0148439328878674				GO:0002283	neutrophil activation involved in immune response	0.000556167364739484
GO:1901861	regulation of muscle tissue development	0.0360153811151013				GO:0007010	cytoskeleton organization	0.00136431730428671										GO:0042176	regulation of protein catabolic process	0.00474320335355136							GO:0010038	response to metal ion	0.0149028674579122				GO:0034762	regulation of transmembrane transport	0.000558579694190999
GO:0016310	phosphorylation	0.0362107684565586				GO:0001959	regulation of cytokine-mediated signaling pathway	0.00136431730428671										GO:0032637	interleukin-8 production	0.00500161576748981							GO:0010662	regulation of striated muscle cell apoptotic process	0.0151308446596014				GO:0051668	localization within membrane	0.000567627269242937
GO:0060537	muscle tissue development	0.0362107684565586				GO:0043516	regulation of DNA damage response, signal transduction by p53 class mediator	0.00137549525859508										GO:0032677	regulation of interleukin-8 production	0.00500161576748981							GO:0032663	regulation of interleukin-2 production	0.0151308446596014				GO:0042176	regulation of protein catabolic process	0.000586882282243573
GO:0031333	negative regulation of protein-containing complex assembly	0.0365373316978072				GO:0006873	intracellular monoatomic ion homeostasis	0.00137549525859508										GO:0051281	positive regulation of release of sequestered calcium ion into cytosol	0.00507683792118264							GO:0032623	interleukin-2 production	0.0151308446596014				GO:0061515	myeloid cell development	0.00058999589376393
GO:0030856	regulation of epithelial cell differentiation	0.0365373316978072				GO:0009895	negative regulation of catabolic process	0.00138032925688685										GO:0019724	B cell mediated immunity	0.00524999117436638							GO:0051085	chaperone cofactor-dependent protein refolding	0.0156459277961769				GO:0051098	regulation of binding	0.000600235032457096
GO:0021537	telencephalon development	0.0365373316978072				GO:2000106	regulation of leukocyte apoptotic process	0.00139884349280841										GO:0097028	dendritic cell differentiation	0.00551272982184142							GO:1903319	positive regulation of protein maturation	0.0156459277961769				GO:0043269	regulation of monoatomic ion transport	0.000603344519677146
GO:0007409	axonogenesis	0.0368945230681722				GO:0051093	negative regulation of developmental process	0.00140274467356686										GO:0030578	PML body organization	0.00565321950346974							GO:0002825	regulation of T-helper 1 type immune response	0.0156459277961769				GO:0009141	nucleoside triphosphate metabolic process	0.000603344519677146
GO:0010468	regulation of gene expression	0.0369589451666497				GO:0071479	cellular response to ionizing radiation	0.00140283406222693										GO:0032956	regulation of actin cytoskeleton organization	0.00584397380655346							GO:0001911	negative regulation of leukocyte mediated cytotoxicity	0.0156459277961769				GO:0033006	regulation of mast cell activation involved in immune response	0.000606596294795315
GO:0006952	defense response	0.0373480079530973				GO:0010761	fibroblast migration	0.00141420484414992										GO:0002709	regulation of T cell mediated immunity	0.0059040021294795							GO:0060491	regulation of cell projection assembly	0.0157345061753554				GO:0030865	cortical cytoskeleton organization	0.000627165746393457
GO:0030010	establishment of cell polarity	0.0380610022752222				GO:0010821	regulation of mitochondrion organization	0.00141420484414992										GO:0043122	regulation of I-kappaB kinase/NF-kappaB signaling	0.00592480184494002							GO:0097530	granulocyte migration	0.0157345061753554				GO:0035304	regulation of protein dephosphorylation	0.000627165746393457
GO:1900271	regulation of long-term synaptic potentiation	0.0380610022752222				GO:0090109	regulation of cell-substrate junction assembly	0.00141420484414992										GO:0035307	positive regulation of protein dephosphorylation	0.00593370225015089							GO:0150116	regulation of cell-substrate junction organization	0.0157758258150498				GO:0032763	regulation of mast cell cytokine production	0.000629100906057882
GO:0045687	positive regulation of glial cell differentiation	0.0380610022752222				GO:0051893	regulation of focal adhesion assembly	0.00141420484414992										GO:0002691	regulation of cellular extravasation	0.00593370225015089							GO:0009617	response to bacterium	0.0157758258150498				GO:0032762	mast cell cytokine production	0.000629100906057882
GO:0007613	memory	0.0386388293930865				GO:0019220	regulation of phosphate metabolic process	0.00143113078796661										GO:0043270	positive regulation of monoatomic ion transport	0.00608955137337597							GO:0072678	T cell migration	0.0157758258150498				GO:0002237	response to molecule of bacterial origin	0.000630180080842787
GO:0050435	amyloid-beta metabolic process	0.0391078454325584				GO:0061061	muscle structure development	0.00143970627914574										GO:2000353	positive regulation of endothelial cell apoptotic process	0.00623603051425202							GO:0031344	regulation of cell projection organization	0.0157960421935632				GO:0032869	cellular response to insulin stimulus	0.000698739544010367
GO:0002820	negative regulation of adaptive immune response	0.0391078454325584				GO:0071887	leukocyte apoptotic process	0.00148233472189127										GO:0055085	transmembrane transport	0.00625357484068125							GO:0009057	macromolecule catabolic process	0.0158331431102726				GO:1901216	positive regulation of neuron death	0.000708807833410923
GO:0022409	positive regulation of cell-cell adhesion	0.0391078454325584				GO:0001889	liver development	0.00148233472189127										GO:0080135	regulation of cellular response to stress	0.00627098009139569							GO:0034614	cellular response to reactive oxygen species	0.0160829927219291				GO:0046632	alpha-beta T cell differentiation	0.000708807833410923
GO:0030857	negative regulation of epithelial cell differentiation	0.0391078454325584				GO:0001932	regulation of protein phosphorylation	0.00150363689699508										GO:0034764	positive regulation of transmembrane transport	0.00654703563068576							GO:0110020	regulation of actomyosin structure organization	0.0160869973679695				GO:2001234	negative regulation of apoptotic signaling pathway	0.000721706366110113
GO:0051017	actin filament bundle assembly	0.0395457950208719				GO:0002183	cytoplasmic translational initiation	0.00152245740157665										GO:0048812	neuron projection morphogenesis	0.0066342975926516							GO:0033554	cellular response to stress	0.0160943382285691				GO:0007163	establishment or maintenance of cell polarity	0.000747752679892452
GO:0072006	nephron development	0.0395457950208719				GO:0008104	protein localization	0.00152937022444872										GO:0052547	regulation of peptidase activity	0.00678134599243835							GO:0051649	establishment of localization in cell	0.0162030299873442				GO:0010720	positive regulation of cell development	0.000752363213801524
GO:0006468	protein phosphorylation	0.0396711695491667				GO:1904018	positive regulation of vasculature development	0.00153803848329196										GO:0048041	focal adhesion assembly	0.00686041865443831							GO:0048588	developmental cell growth	0.0163422766489017				GO:0051223	regulation of protein transport	0.00075649815277661
GO:0001935	endothelial cell proliferation	0.0400547521072008				GO:1903076	regulation of protein localization to plasma membrane	0.00153803848329196										GO:2000404	regulation of T cell migration	0.00686921825988838							GO:0006569	tryptophan catabolic process	0.0163422766489017				GO:0045601	regulation of endothelial cell differentiation	0.000757494931090467
GO:0030838	positive regulation of actin filament polymerization	0.0400547521072008				GO:0045766	positive regulation of angiogenesis	0.00153803848329196										GO:0009890	negative regulation of biosynthetic process	0.00689268751076009							GO:0042436	indole-containing compound catabolic process	0.0163422766489017				GO:1900744	regulation of p38MAPK cascade	0.000757494931090467
GO:0061005	cell differentiation involved in kidney development	0.0400547521072008				GO:0002449	lymphocyte mediated immunity	0.00154325796497531										GO:0032652	regulation of interleukin-1 production	0.00704615762535305							GO:0051348	negative regulation of transferase activity	0.0163422766489017				GO:1990778	protein localization to cell periphery	0.000778027780371971
[truncated: 980 more rows]
