# Supplementary material for: Mitochondrial complex I activity in microglia sustains neuroinflammation
Source: Nature. 2024 Mar 13;628(8006):195–203. doi: 10.1038/s41586-024-07167-9 (PMC10990929; doi:10.1038/s41586-024-07167-9)
Supplement: Supplementary file 3 — scRNA-seq analysis of myeloid cells subclusters isolated from Cx3cr1-YFPcreERT2R26tdTomato EAE mice and reanalysis of human datasets. Tabs show DEGs, and GO terms for subclusters 4.1-3 and 2.0-4, numbers/percentages of MAMS and DEGs of MAMS. [file 41586_2024_7167_MOESM3_ESM.xlsx]

## Sheet: DEGs Subclusters 4
Subluster 4.1		Subluster 4.2		Subluster 4.3
Gene	avg_log2FC	Gene	avg_log2FC	Gene	avg_log2FC
Spp1	2.34612	mt-Nd2	0.975767	Isg15	2.36631
Fabp5	1.81513	mt-Nd4	0.960183	Ccl12	1.97999
Lgals3	1.61149	mt-Cytb	0.929076	Ccl2	1.83103
Lyz2	1.41095	mt-Nd1	0.845261	Phf11b	1.26878
Clec7a	0.986463	Cd81	0.657834	Ifi27l2a	1.26712
Fth1	0.751449			Ifitm3	1.26447
Ftl1	0.613137			Gbp2	1.06635
				Zbp1	1.01852
				Tspo	0.827528
				Actb	0.76496

## Sheet: GO terms Subclusters 4
Subluster 4.1			Subluster 4.2			Subluster 4.3
term_id	term_name	p_value	term_id	term_name	p_value	term_id	term_name	p_value
GO:0098920	retrograde trans-synaptic signaling by lipid	0.0342373	GO:0019646	aerobic electron transport chain	7.25492e-08	GO:0043207	response to external biotic stimulus	6.64729e-06
GO:0097529	myeloid leukocyte migration	0.0342373	GO:0042773	ATP synthesis coupled electron transport	7.25492e-08	GO:0051707	response to other organism	6.64729e-06
GO:0034418	urate biosynthetic process	0.0342373	GO:0042775	mitochondrial ATP synthesis coupled electron transport	7.25492e-08	GO:0009607	response to biotic stimulus	6.64729e-06
GO:0097530	granulocyte migration	0.0342373	GO:0022904	respiratory electron transport chain	1.75e-07	GO:0044419	biological process involved in interspecies interaction between organisms	7.78962e-06
GO:0071621	granulocyte chemotaxis	0.0342373	GO:0022900	electron transport chain	2.98084e-07	GO:0071310	cellular response to organic substance	3.67409e-05
GO:0071226	cellular response to molecule of fungal origin	0.0342373	GO:0006119	oxidative phosphorylation	3.40856e-07	GO:0034341	response to type II interferon	3.97847e-05
GO:0030595	leukocyte chemotaxis	0.0342373	GO:0006120	mitochondrial electron transport, NADH to ubiquinone	7.18703e-07	GO:0019221	cytokine-mediated signaling pathway	4.60383e-05
GO:0030593	neutrophil chemotaxis	0.0342373	GO:0009060	aerobic respiration	9.27366e-07	GO:2000502	negative regulation of natural killer cell chemotaxis	4.98798e-05
GO:2000866	positive regulation of estradiol secretion	0.0342373	GO:0045333	cellular respiration	2.4663e-06	GO:0045087	innate immune response	6.03473e-05
GO:0048878	chemical homeostasis	0.0342373	GO:0010257	NADH dehydrogenase complex assembly	4.76896e-06	GO:0071345	cellular response to cytokine stimulus	6.73869e-05
GO:0098921	retrograde trans-synaptic signaling by endocannabinoid	0.0342373	GO:0032981	mitochondrial respiratory chain complex I assembly	4.76896e-06	GO:1901624	negative regulation of lymphocyte chemotaxis	7.25382e-05
GO:0099178	regulation of retrograde trans-synaptic signaling by endocanabinoid	0.0342373	GO:0042776	proton motive force-driven mitochondrial ATP synthesis	5.07217e-06	GO:1905563	negative regulation of vascular endothelial cell proliferation	9.03403e-05
GO:0035938	estradiol secretion	0.0342373	GO:0015980	energy derivation by oxidation of organic compounds	5.47506e-06	GO:0060337	type I interferon-mediated signaling pathway	9.03403e-05
GO:1990266	neutrophil migration	0.0342373	GO:0015986	proton motive force-driven ATP synthesis	5.99064e-06	GO:0034097	response to cytokine	9.03403e-05
GO:2000864	regulation of estradiol secretion	0.0342373	GO:0015988	energy coupled proton transmembrane transport, against electrochemical gradient	8.63914e-06	GO:0070887	cellular response to chemical stimulus	9.03403e-05
GO:0006710	androgen catabolic process	0.0342373	GO:0015990	electron transport coupled proton transport	8.63914e-06	GO:0009605	response to external stimulus	9.03403e-05
GO:1990379	lipid transport across blood-brain barrier	0.0368794	GO:0006091	generation of precursor metabolites and energy	8.63914e-06	GO:0071357	cellular response to type I interferon	9.03403e-05
GO:0060548	negative regulation of cell death	0.0384934	GO:0033108	mitochondrial respiratory chain complex assembly	1.33294e-05	GO:0008347	glial cell migration	0.000106523
GO:0002238	response to molecule of fungal origin	0.0384934	GO:0006754	ATP biosynthetic process	1.50873e-05	GO:0034340	response to type I interferon	0.000106523
GO:0099542	trans-synaptic signaling by endocannabinoid	0.039799	GO:0009206	purine ribonucleoside triphosphate biosynthetic process	1.89295e-05	GO:0098542	defense response to other organism	0.000118721
GO:0099541	trans-synaptic signaling by lipid	0.039799	GO:0009145	purine nucleoside triphosphate biosynthetic process	1.89295e-05	GO:0140888	interferon-mediated signaling pathway	0.000145184
GO:0035360	positive regulation of peroxisome proliferator activated receptor signaling pathway	0.0417813	GO:0009201	ribonucleoside triphosphate biosynthetic process	2.05022e-05	GO:0071222	cellular response to lipopolysaccharide	0.000148828
GO:0006880	intracellular sequestering of iron ion	0.0417813	GO:0009142	nucleoside triphosphate biosynthetic process	2.5445e-05	GO:0010033	response to organic substance	0.000148828
GO:0030643	intracellular phosphate ion homeostasis	0.0417813	GO:0046034	ATP metabolic process	3.03406e-05	GO:0035747	natural killer cell chemotaxis	0.000148828
GO:0060326	cell chemotaxis	0.0417813	GO:0009205	purine ribonucleoside triphosphate metabolic process	4.64712e-05	GO:2000501	regulation of natural killer cell chemotaxis	0.000148828
GO:0009605	response to external stimulus	0.0425511	GO:0009144	purine nucleoside triphosphate metabolic process	4.95328e-05	GO:0071219	cellular response to molecule of bacterial origin	0.000155059
GO:0097577	sequestering of iron ion	0.0425511	GO:0009199	ribonucleoside triphosphate metabolic process	4.95328e-05	GO:0071216	cellular response to biotic stimulus	0.00021072
GO:0050896	response to stimulus	0.042829	GO:0009141	nucleoside triphosphate metabolic process	6.51131e-05	GO:0071347	cellular response to interleukin-1	0.000242388
GO:0072044	collecting duct development	0.042829	GO:0009152	purine ribonucleotide biosynthetic process	7.97649e-05	GO:0034351	negative regulation of glial cell apoptotic process	0.000243474
GO:0042447	hormone catabolic process	0.042829	GO:0009260	ribonucleotide biosynthetic process	9.48492e-05	GO:0043615	astrocyte cell migration	0.000243474
GO:0046415	urate metabolic process	0.042829	GO:0046390	ribose phosphate biosynthetic process	0.000100628	GO:0002376	immune system process	0.000309504
GO:0050900	leukocyte migration	0.042829	GO:0006164	purine nucleotide biosynthetic process	0.000117635	GO:0009615	response to virus	0.000309504
GO:2001279	regulation of unsaturated fatty acid biosynthetic process	0.042829	GO:0072522	purine-containing compound biosynthetic process	0.000128484	GO:0006950	response to stress	0.000328882
GO:0035358	regulation of peroxisome proliferator activated receptor signaling pathway	0.042829	GO:0009165	nucleotide biosynthetic process	0.000164695	GO:0034350	regulation of glial cell apoptotic process	0.000345088
GO:0031392	regulation of prostaglandin biosynthetic process	0.042829	GO:1901293	nucleoside phosphate biosynthetic process	0.000165141	GO:2000402	negative regulation of lymphocyte migration	0.000345088
GO:0030644	intracellular chloride ion homeostasis	0.042829	GO:0009150	purine ribonucleotide metabolic process	0.000359063	GO:0071346	cellular response to type II interferon	0.000353734
GO:0030002	intracellular monoatomic anion homeostasis	0.042829	GO:0009259	ribonucleotide metabolic process	0.000411446	GO:0070555	response to interleukin-1	0.000369134
GO:0098917	retrograde trans-synaptic signaling	0.042829	GO:0019693	ribose phosphate metabolic process	0.000428563	GO:0032496	response to lipopolysaccharide	0.000401986
GO:2000833	positive regulation of steroid hormone secretion	0.042829	GO:0006163	purine nucleotide metabolic process	0.000652277	GO:0010940	positive regulation of necrotic cell death	0.000408228
GO:0090280	positive regulation of calcium ion import	0.042939	GO:0072521	purine-containing compound metabolic process	0.000793081	GO:0002237	response to molecule of bacterial origin	0.000438522
GO:0055081	monoatomic anion homeostasis	0.042939	GO:0009117	nucleotide metabolic process	0.000854058	GO:0090280	positive regulation of calcium ion import	0.000440003
GO:0071498	cellular response to fluid shear stress	0.042939	GO:0006753	nucleoside phosphate metabolic process	0.00088226	GO:0006952	defense response	0.000440109
GO:0071394	cellular response to testosterone stimulus	0.042939	GO:0007005	mitochondrion organization	0.000982871	GO:0006955	immune response	0.000446066
GO:0098771	inorganic ion homeostasis	0.042939	GO:0090407	organophosphate biosynthetic process	0.0010023	GO:0051928	positive regulation of calcium ion transport	0.000448539
GO:0150104	transport across blood-brain barrier	0.042939	GO:0055086	nucleobase-containing small molecule metabolic process	0.00113785	GO:0009617	response to bacterium	0.000477723
GO:2000831	regulation of steroid hormone secretion	0.042939	GO:1901137	carbohydrate derivative biosynthetic process	0.00146927	GO:0002689	negative regulation of leukocyte chemotaxis	0.000482424
GO:0060547	negative regulation of necrotic cell death	0.042939	GO:0043128	positive regulation of 1-phosphatidylinositol 4-kinase activity	0.00193542	GO:0034349	glial cell apoptotic process	0.000482424
GO:0072677	eosinophil migration	0.042939	GO:1905676	positive regulation of adaptive immune memory response	0.00193542	GO:2000045	regulation of G1/S transition of mitotic cell cycle	0.000510188
GO:0055064	chloride ion homeostasis	0.042939	GO:0043126	regulation of 1-phosphatidylinositol 4-kinase activity	0.00193542	GO:0071676	negative regulation of mononuclear cell migration	0.000514047
GO:0048245	eosinophil chemotaxis	0.042939	GO:1902600	proton transmembrane transport	0.00288109	GO:2000353	positive regulation of endothelial cell apoptotic process	0.000556685
GO:0006873	intracellular monoatomic ion homeostasis	0.042939	GO:0033590	response to cobalamin	0.00364725	GO:0006915	apoptotic process	0.00057707
GO:0010829	negative regulation of glucose transmembrane transport	0.042939	GO:2001190	positive regulation of T cell activation via T cell receptor contact with antigen bound to MHC molecule on antigen presenting cell	0.00364725	GO:0048245	eosinophil chemotaxis	0.000644625
GO:0010876	lipid localization	0.042939	GO:0045471	response to ethanol	0.00391009	GO:0012501	programmed cell death	0.000651332
GO:0010941	regulation of cell death	0.042939	GO:0019637	organophosphate metabolic process	0.00401728	GO:1902806	regulation of cell cycle G1/S phase transition	0.000724564
GO:0019835	cytolysis	0.042939	GO:1901135	carbohydrate derivative metabolic process	0.00466336	GO:1901623	regulation of lymphocyte chemotaxis	0.000724564
GO:0030003	intracellular monoatomic cation homeostasis	0.042939	GO:0035783	CD4-positive, alpha-beta T cell costimulation	0.00466336	GO:0043065	positive regulation of apoptotic process	0.000799012
GO:0055062	phosphate ion homeostasis	0.042939	GO:1905674	regulation of adaptive immune memory response	0.00466336	GO:0072677	eosinophil migration	0.000815233
GO:0035357	peroxisome proliferator activated receptor signaling pathway	0.042939	GO:2001188	regulation of T cell activation via T cell receptor contact with antigen bound to MHC molecule on antigen presenting cell	0.00466336	GO:0043068	positive regulation of programmed cell death	0.000829351
GO:0006883	intracellular sodium ion homeostasis	0.042939	GO:0006793	phosphorus metabolic process	0.00466336	GO:0007568	aging	0.000850947
GO:0010232	vascular transport	0.042939	GO:0006796	phosphate-containing compound metabolic process	0.00466336	GO:1905562	regulation of vascular endothelial cell proliferation	0.000895476
GO:0008209	androgen metabolic process	0.042939	GO:0090716	adaptive immune memory response	0.00466336	GO:0008219	cell death	0.000910013
GO:0042592	homeostatic process	0.042939	GO:0031099	regeneration	0.00572408	GO:0101023	vascular endothelial cell proliferation	0.000928307
GO:0006706	steroid catabolic process	0.042939	GO:1904352	positive regulation of protein catabolic process in the vacuole	0.00601997	GO:0000082	G1/S transition of mitotic cell cycle	0.00107087
GO:0045780	positive regulation of bone resorption	0.042939	GO:0034238	macrophage fusion	0.00888756	GO:0090279	regulation of calcium ion import	0.00115829
GO:0006656	phosphatidylcholine biosynthetic process	0.042939	GO:0072675	osteoclast fusion	0.00990382	GO:0010942	positive regulation of cell death	0.00115829
GO:0051049	regulation of transport	0.042939	GO:0002291	T cell activation via T cell receptor contact with antigen bound to MHC molecule on antigen presenting cell	0.00990382	GO:0008285	negative regulation of cell population proliferation	0.00135922
GO:0051051	negative regulation of transport	0.042939	GO:0014905	myoblast fusion involved in skeletal muscle regeneration	0.00990382	GO:0044843	cell cycle G1/S phase transition	0.00146664
GO:0006869	lipid transport	0.042939	GO:0010033	response to organic substance	0.0101992	GO:0032570	response to progesterone	0.001569
GO:0044283	small molecule biosynthetic process	0.0434422	GO:0001666	response to hypoxia	0.0108742	GO:1904037	positive regulation of epithelial cell apoptotic process	0.001569
GO:0046457	prostanoid biosynthetic process	0.0434422	GO:0050861	positive regulation of B cell receptor signaling pathway	0.0108742	GO:0043270	positive regulation of monoatomic ion transport	0.00161116
GO:0051238	sequestering of metal ion	0.0434422	GO:1904350	regulation of protein catabolic process in the vacuole	0.0118475	GO:0042221	response to chemical	0.00164722
GO:0001516	prostaglandin biosynthetic process	0.0434422	GO:2000553	positive regulation of T-helper 2 cell cytokine production	0.0118475	GO:0010939	regulation of necrotic cell death	0.00165517
GO:0006935	chemotaxis	0.0454384	GO:0036293	response to decreased oxygen levels	0.0125555	GO:0060338	regulation of type I interferon-mediated signaling pathway	0.00168679
GO:0055080	monoatomic cation homeostasis	0.0454384	GO:2000563	positive regulation of CD4-positive, alpha-beta T cell proliferation	0.0126364	GO:0048246	macrophage chemotaxis	0.00168679
GO:0035929	steroid hormone secretion	0.0454384	GO:0072674	multinuclear osteoclast differentiation	0.0126364	GO:0071396	cellular response to lipid	0.00171845
GO:0090279	regulation of calcium ion import	0.0454384	GO:0097305	response to alcohol	0.0134566	GO:0001937	negative regulation of endothelial cell proliferation	0.00171845
GO:0042330	taxis	0.0454384	GO:0014908	myotube differentiation involved in skeletal muscle regeneration	0.013538	GO:0051924	regulation of calcium ion transport	0.00183213
GO:0050801	monoatomic ion homeostasis	0.0454384	GO:0090713	immunological memory process	0.013587	GO:0002682	regulation of immune system process	0.00183213
GO:0034405	response to fluid shear stress	0.0454384	GO:1903911	positive regulation of receptor clustering	0.013587	GO:1901701	cellular response to oxygen-containing compound	0.00184029
GO:0044057	regulation of system process	0.0473844	GO:0070863	positive regulation of protein exit from endoplasmic reticulum	0.013587	GO:0002686	negative regulation of leukocyte migration	0.00201807
GO:0033280	response to vitamin D	0.0475949	GO:2000551	regulation of T-helper 2 cell cytokine production	0.013587	GO:0042981	regulation of apoptotic process	0.0020434
			GO:0035745	T-helper 2 cell cytokine production	0.013587	GO:0043067	regulation of programmed cell death	0.00218679
			GO:0018130	heterocycle biosynthetic process	0.013587	GO:2000351	regulation of endothelial cell apoptotic process	0.00218679
			GO:0034654	nucleobase-containing compound biosynthetic process	0.013587	GO:0051607	defense response to virus	0.002215
			GO:0019438	aromatic compound biosynthetic process	0.013587	GO:0140546	defense response to symbiont	0.002215
			GO:0006950	response to stress	0.0142586	GO:0070509	calcium ion import	0.00227349
			GO:1901566	organonitrogen compound biosynthetic process	0.0142586	GO:0048247	lymphocyte chemotaxis	0.00238696
			GO:0070482	response to oxygen levels	0.0144216	GO:0072577	endothelial cell apoptotic process	0.00238696
			GO:0046689	response to mercury ion	0.0146	GO:1901990	regulation of mitotic cell cycle phase transition	0.00244358
			GO:1901362	organic cyclic compound biosynthetic process	0.0146	GO:0050922	negative regulation of chemotaxis	0.00244358
			GO:0006122	mitochondrial electron transport, ubiquinol to cytochrome c	0.0146	GO:0042127	regulation of cell population proliferation	0.00270515
			GO:0002863	positive regulation of inflammatory response to antigenic stimulus	0.0154464	GO:1905517	macrophage migration	0.00270515
			GO:0044281	small molecule metabolic process	0.0161244	GO:0045071	negative regulation of viral genome replication	0.0027606
			GO:0001771	immunological synapse formation	0.0161244	GO:2000134	negative regulation of G1/S transition of mitotic cell cycle	0.00281878
			GO:0033194	response to hydroperoxide	0.0169506	GO:0031663	lipopolysaccharide-mediated signaling pathway	0.00287709
			GO:0009410	response to xenobiotic stimulus	0.0171649	GO:0042063	gliogenesis	0.00293357
			GO:0050855	regulation of B cell receptor signaling pathway	0.0171649	GO:0010941	regulation of cell death	0.00293357
			GO:0035743	CD4-positive, alpha-beta T cell cytokine production	0.0171649	GO:2000401	regulation of lymphocyte migration	0.00293357
			GO:0050862	positive regulation of T cell receptor signaling pathway	0.0171649	GO:0002548	monocyte chemotaxis	0.00293357
			GO:0002830	positive regulation of type 2 immune response	0.0171649	GO:0070265	necrotic cell death	0.00299165
			GO:0007039	protein catabolic process in the vacuole	0.0187531	GO:0035456	response to interferon-beta	0.00304985
			GO:0033762	response to glucagon	0.0200304	GO:0051716	cellular response to stimulus	0.00326527
			GO:1903909	regulation of receptor clustering	0.0200304	GO:1902807	negative regulation of cell cycle G1/S phase transition	0.00343981
			GO:0070861	regulation of protein exit from endoplasmic reticulum	0.0200304	GO:0033552	response to vitamin B3	0.0037937
			GO:2000561	regulation of CD4-positive, alpha-beta T cell proliferation	0.0207399	GO:0072749	cellular response to cytochalasin B	0.0037937
			GO:0044271	cellular nitrogen compound biosynthetic process	0.020944	GO:1901328	response to cytochalasin B	0.0037937
			GO:0002726	positive regulation of T cell cytokine production	0.0217129	GO:0032101	regulation of response to external stimulus	0.00407548
			GO:0035739	CD4-positive, alpha-beta T cell proliferation	0.0217129	GO:0032102	negative regulation of response to external stimulus	0.00409676
			GO:1901700	response to oxygen-containing compound	0.0217129	GO:0031397	negative regulation of protein ubiquitination	0.00412643
			GO:0055093	response to hyperoxia	0.0221729	GO:0070098	chemokine-mediated signaling pathway	0.00412643
			GO:0050857	positive regulation of antigen receptor-mediated signaling pathway	0.0221729	GO:1901987	regulation of cell cycle phase transition	0.00412643
			GO:0046641	positive regulation of alpha-beta T cell proliferation	0.0236619	GO:0010959	regulation of metal ion transport	0.00446611
			GO:0042538	hyperosmotic salinity response	0.0264595	GO:0044772	mitotic cell cycle phase transition	0.00466691
			GO:0036296	response to increased oxygen levels	0.0264595	GO:0006816	calcium ion transport	0.00477901
			GO:0071404	cellular response to low-density lipoprotein particle stimulus	0.0264595	GO:0002684	positive regulation of immune system process	0.00487393
			GO:0002828	regulation of type 2 immune response	0.0264595	GO:0033993	response to lipid	0.00487393
			GO:0031295	T cell costimulation	0.0264595	GO:1903321	negative regulation of protein modification by small protein conjugation or removal	0.00487393
			GO:0002861	regulation of inflammatory response to antigenic stimulus	0.0264595	GO:1990869	cellular response to chemokine	0.00487393
			GO:0055094	response to lipoprotein particle	0.0270302	GO:1990868	response to chemokine	0.00487393
			GO:0031294	lymphocyte costimulation	0.0275913	GO:0008283	cell population proliferation	0.00487393
			GO:0046688	response to copper ion	0.0284523	GO:0045069	regulation of viral genome replication	0.0050204
			GO:0002724	regulation of T cell cytokine production	0.0284523	GO:0014070	response to organic cyclic compound	0.0050204
			GO:0002369	T cell cytokine production	0.0284523	GO:1901700	response to oxygen-containing compound	0.00524241
			GO:0044249	cellular biosynthetic process	0.0285235	GO:0030593	neutrophil chemotaxis	0.00552538
			GO:0071402	cellular response to lipoprotein particle stimulus	0.0285235	GO:0007346	regulation of mitotic cell cycle	0.00554321
			GO:0090218	positive regulation of lipid kinase activity	0.0285235	GO:0033273	response to vitamin	0.00554321
			GO:0032527	protein exit from endoplasmic reticulum	0.0312685	GO:0048525	negative regulation of viral process	0.00560525
			GO:0042221	response to chemical	0.031306	GO:0002683	negative regulation of immune system process	0.00563787
			GO:0006972	hyperosmotic response	0.031306	GO:0070585	protein localization to mitochondrion	0.00563787
			GO:0042092	type 2 immune response	0.031306	GO:0031400	negative regulation of protein modification process	0.0058599
			GO:0046640	regulation of alpha-beta T cell proliferation	0.0317243	GO:0072676	lymphocyte migration	0.00595653
			GO:2000516	positive regulation of CD4-positive, alpha-beta T cell activation	0.0317243	GO:2000853	negative regulation of corticosterone secretion	0.00595653
			GO:0098662	inorganic cation transmembrane transport	0.0317243	GO:1905237	response to cyclosporin A	0.00595653
			GO:1905521	regulation of macrophage migration	0.0317243	GO:0051621	regulation of norepinephrine uptake	0.00595653
			GO:0030890	positive regulation of B cell proliferation	0.0317243	GO:0010266	response to vitamin B1	0.00595653
			GO:0065003	protein-containing complex assembly	0.0320961	GO:1904035	regulation of epithelial cell apoptotic process	0.00605692
			GO:0061462	protein localization to lysosome	0.032425	GO:0044770	cell cycle phase transition	0.00686161
			GO:0009651	response to salt stress	0.0328409	GO:0071621	granulocyte chemotaxis	0.00747242
			GO:0050856	regulation of T cell receptor signaling pathway	0.0328409	GO:0019079	viral genome replication	0.00747242
			GO:0098655	monoatomic cation transmembrane transport	0.0328409	GO:1990266	neutrophil migration	0.00753533
			GO:1901576	organic substance biosynthetic process	0.0328409	GO:0071675	regulation of mononuclear cell migration	0.00759823
			GO:0002711	positive regulation of T cell mediated immunity	0.0332727	GO:0002688	regulation of leukocyte chemotaxis	0.00801545
			GO:0046633	alpha-beta T cell proliferation	0.0336983	GO:0002436	immune complex clearance by monocytes and macrophages	0.00831722
			GO:0009058	biosynthetic process	0.0338827	GO:0090265	positive regulation of immune complex clearance by monocytes and macrophages	0.00831722
			GO:0043403	skeletal muscle tissue regeneration	0.0338827	GO:0090264	regulation of immune complex clearance by monocytes and macrophages	0.00831722
			GO:0007520	myoblast fusion	0.0349397	GO:0001959	regulation of cytokine-mediated signaling pathway	0.00899934
			GO:0043933	protein-containing complex organization	0.0356325	GO:0043269	regulation of monoatomic ion transport	0.00907588
			GO:0046686	response to cadmium ion	0.0357389	GO:0001936	regulation of endothelial cell proliferation	0.00950234
			GO:0035094	response to nicotine	0.0363168	GO:1904019	epithelial cell apoptotic process	0.0095651
			GO:0098660	inorganic ion transmembrane transport	0.0363168	GO:0050896	response to stimulus	0.00975301
			GO:0043550	regulation of lipid kinase activity	0.0363168	GO:0080134	regulation of response to stress	0.00985476
			GO:1905517	macrophage migration	0.0385098	GO:0050680	negative regulation of epithelial cell proliferation	0.00994312
			GO:0050854	regulation of antigen receptor-mediated signaling pathway	0.0401005	GO:0060759	regulation of response to cytokine stimulus	0.00994312
			GO:0030888	regulation of B cell proliferation	0.0410599	GO:0008360	regulation of cell shape	0.0099859
			GO:0000768	syncytium formation by plasma membrane fusion	0.0411354	GO:0071403	cellular response to high density lipoprotein particle stimulus	0.0099859
			GO:0140253	cell-cell fusion	0.0411354	GO:0097530	granulocyte migration	0.0099859
			GO:0072665	protein localization to vacuole	0.0414714	GO:1903900	regulation of viral life cycle	0.0099859
			GO:0006949	syncytium formation	0.0418031	GO:0032461	positive regulation of protein oligomerization	0.0099859
			GO:0034220	monoatomic ion transmembrane transport	0.0419421	GO:0002434	immune complex clearance	0.0099859
			GO:1901564	organonitrogen compound metabolic process	0.0421901	GO:0035684	helper T cell extravasation	0.0099859
			GO:0002437	inflammatory response to antigenic stimulus	0.0421901	GO:0150111	regulation of transepithelial transport	0.0099859
			GO:2000514	regulation of CD4-positive, alpha-beta T cell activation	0.0428237	GO:0050793	regulation of developmental process	0.0106403
			GO:0043113	receptor clustering	0.0428237	GO:0002687	positive regulation of leukocyte migration	0.0106403
			GO:0046635	positive regulation of alpha-beta T cell activation	0.0431346	GO:2000026	regulation of multicellular organismal development	0.0106403
			GO:0009988	cell-cell recognition	0.0438235	GO:0001935	endothelial cell proliferation	0.0106927
			GO:0006812	monoatomic cation transport	0.0438235	GO:2000850	negative regulation of glucocorticoid secretion	0.0114647
			GO:0002709	regulation of T cell mediated immunity	0.0446058	GO:2000847	negative regulation of corticosteroid hormone secretion	0.0114647
			GO:0002720	positive regulation of cytokine production involved in immune response	0.0454561	GO:2000832	negative regulation of steroid hormone secretion	0.0114647
			GO:0042246	tissue regeneration	0.0457416	GO:0035900	response to isolation stress	0.0114647
			GO:0044237	cellular metabolic process	0.046477	GO:0032020	ISG15-protein conjugation	0.0114647
			GO:0031100	animal organ regeneration	0.0479455	GO:0060545	positive regulation of necroptotic process	0.0114647
			GO:0014070	response to organic cyclic compound	0.0499221	GO:1901991	negative regulation of mitotic cell cycle phase transition	0.0114647
						GO:0032459	regulation of protein oligomerization	0.0114647
						GO:0071407	cellular response to organic cyclic compound	0.0114647
						GO:0072656	maintenance of protein location in mitochondrion	0.0114647
						GO:0035702	monocyte homeostasis	0.0114647
						GO:0010564	regulation of cell cycle process	0.0116785
						GO:0032680	regulation of tumor necrosis factor production	0.0116896
						GO:0032640	tumor necrosis factor production	0.0116896
						GO:1903555	regulation of tumor necrosis factor superfamily cytokine production	0.0117462
						GO:0007584	response to nutrient	0.0117462
						GO:0071706	tumor necrosis factor superfamily cytokine production	0.0117462
						GO:0051701	biological process involved in interaction with host	0.0117462
						GO:0050792	regulation of viral process	0.0117462
						GO:1903047	mitotic cell cycle process	0.0120917
						GO:0071674	mononuclear cell migration	0.0121225
						GO:0007166	cell surface receptor signaling pathway	0.0125562
						GO:2000427	positive regulation of apoptotic cell clearance	0.0125562
						GO:0071896	protein localization to adherens junction	0.0125562
						GO:0062100	positive regulation of programmed necrotic cell death	0.0125562
						GO:0043524	negative regulation of neuron apoptotic process	0.0125562
						GO:1903579	negative regulation of ATP metabolic process	0.0125562
						GO:0002262	myeloid cell homeostasis	0.0127426
						GO:0001817	regulation of cytokine production	0.0127426
						GO:0001816	cytokine production	0.0129571
						GO:0006954	inflammatory response	0.0129871
						GO:1905475	regulation of protein localization to membrane	0.0135698
						GO:0048870	cell motility	0.0139907
						GO:2000852	regulation of corticosterone secretion	0.0139907
						GO:1903147	negative regulation of autophagy of mitochondrion	0.0139907
						GO:2000659	regulation of interleukin-1-mediated signaling pathway	0.0139907
						GO:0043491	protein kinase B signaling	0.0146643
						GO:0031396	regulation of protein ubiquitination	0.0149923
						GO:0014012	peripheral nervous system axon regeneration	0.0154148
						GO:2000425	regulation of apoptotic cell clearance	0.0154148
						GO:1904783	positive regulation of NMDA glutamate receptor activity	0.0154148
						GO:0051620	norepinephrine uptake	0.0154148
						GO:0060242	contact inhibition	0.0154148
						GO:0071356	cellular response to tumor necrosis factor	0.0154148
						GO:0045930	negative regulation of mitotic cell cycle	0.0154148
						GO:0006897	endocytosis	0.0155354
						GO:0031099	regeneration	0.0155354
						GO:0030595	leukocyte chemotaxis	0.0157293
						GO:0050920	regulation of chemotaxis	0.0163133
						GO:0070374	positive regulation of ERK1 and ERK2 cascade	0.0163133
						GO:0002685	regulation of leukocyte migration	0.0163133
						GO:1900543	negative regulation of purine nucleotide metabolic process	0.0163548
						GO:0060137	maternal process involved in parturition	0.0163548
						GO:0060245	detection of cell density	0.0163548
						GO:0097529	myeloid leukocyte migration	0.0163548
						GO:0035934	corticosterone secretion	0.0163548
						GO:0022008	neurogenesis	0.0164631
						GO:0050870	positive regulation of T cell activation	0.0164631
						GO:0000278	mitotic cell cycle	0.0167252
						GO:0051240	positive regulation of multicellular organismal process	0.0172042
						GO:1901988	negative regulation of cell cycle phase transition	0.0173161
						GO:1903320	regulation of protein modification by small protein conjugation or removal	0.017458
						GO:0034612	response to tumor necrosis factor	0.017458
						GO:0071476	cellular hypotonic response	0.017458
						GO:0045980	negative regulation of nucleotide metabolic process	0.017458
						GO:0043547	positive regulation of GTPase activity	0.0176126
						GO:0051049	regulation of transport	0.017667
						GO:0030001	metal ion transport	0.0179516
						GO:0060284	regulation of cell development	0.0179853
						GO:0048523	negative regulation of cellular process	0.0185358
						GO:0051901	positive regulation of mitochondrial depolarization	0.0185702
						GO:1903039	positive regulation of leukocyte cell-cell adhesion	0.0185702
						GO:1901215	negative regulation of neuron death	0.0185702
						GO:0045597	positive regulation of cell differentiation	0.0196845
						GO:0006971	hypotonic response	0.02007
						GO:0019058	viral life cycle	0.0201346
						GO:0043523	regulation of neuron apoptotic process	0.020391
						GO:0044403	biological process involved in symbiotic interaction	0.020391
						GO:0022898	regulation of transmembrane transporter activity	0.0207677
						GO:0022604	regulation of cell morphogenesis	0.0207677
						GO:0060056	mammary gland involution	0.0207677
						GO:0072683	T cell extravasation	0.0207677
						GO:0034333	adherens junction assembly	0.0207677
						GO:0036006	cellular response to macrophage colony-stimulating factor stimulus	0.0207677
						GO:0071318	cellular response to ATP	0.0207677
						GO:2000849	regulation of glucocorticoid secretion	0.0207677
						GO:0010948	negative regulation of cell cycle process	0.0207677
						GO:0030336	negative regulation of cell migration	0.0219844
						GO:0007567	parturition	0.0219844
						GO:0071257	cellular response to electrical stimulus	0.0219844
						GO:0045176	apical protein localization	0.0219844
						GO:0032409	regulation of transporter activity	0.022041
						GO:0036005	response to macrophage colony-stimulating factor	0.023009
						GO:0035933	glucocorticoid secretion	0.023009
						GO:0023051	regulation of signaling	0.023009
						GO:0015850	organic hydroxy compound transport	0.023009
						GO:1904181	positive regulation of membrane depolarization	0.023009
						GO:0010646	regulation of cell communication	0.0230347
						GO:0000902	cell morphogenesis	0.0230625
						GO:0022409	positive regulation of cell-cell adhesion	0.0230625
						GO:2000146	negative regulation of cell motility	0.0232617
						GO:0060326	cell chemotaxis	0.0236049
						GO:0008284	positive regulation of cell population proliferation	0.0236807
						GO:0051402	neuron apoptotic process	0.0236807
						GO:0090493	catecholamine uptake	0.0236807
						GO:0006812	monoatomic cation transport	0.0236807
						GO:0051050	positive regulation of transport	0.0236807
						GO:0051093	negative regulation of developmental process	0.0236807
						GO:0044406	adhesion of symbiont to host	0.0236807
						GO:0051726	regulation of cell cycle	0.0236935
						GO:0051248	negative regulation of protein metabolic process	0.0236935
						GO:1901654	response to ketone	0.0241611
						GO:0030100	regulation of endocytosis	0.0245029
						GO:0070372	regulation of ERK1 and ERK2 cascade	0.02499
						GO:0071294	cellular response to zinc ion	0.025687
						GO:0032897	negative regulation of viral transcription	0.025687
						GO:0023052	signaling	0.0257137
						GO:0051179	localization	0.0257786
						GO:0040013	negative regulation of locomotion	0.0265749
						GO:0016032	viral process	0.0266168
						GO:0043087	regulation of GTPase activity	0.0266168
						GO:0032879	regulation of localization	0.0266168
						GO:0045019	negative regulation of nitric oxide biosynthetic process	0.0272701
						GO:0070371	ERK1 and ERK2 cascade	0.0272701
						GO:0007154	cell communication	0.0272701
						GO:0048872	homeostasis of number of cells	0.0272701
						GO:0060340	positive regulation of type I interferon-mediated signaling pathway	0.0272701
						GO:1904406	negative regulation of nitric oxide metabolic process	0.0272701
						GO:2000846	regulation of corticosteroid hormone secretion	0.0272701
						GO:1903037	regulation of leukocyte cell-cell adhesion	0.0273118
						GO:0050863	regulation of T cell activation	0.0273654
						GO:0048545	response to steroid hormone	0.027565
						GO:0051770	positive regulation of nitric-oxide synthase biosynthetic process	0.0279631
						GO:0045786	negative regulation of cell cycle	0.0279631
						GO:0060253	negative regulation of glial cell proliferation	0.0279631
						GO:0002693	positive regulation of cellular extravasation	0.0279631
						GO:0048584	positive regulation of response to stimulus	0.0288023
						GO:0043968	histone H2A acetylation	0.0290008
						GO:0051900	regulation of mitochondrial depolarization	0.0290008
						GO:0050900	leukocyte migration	0.0291653
						GO:0045088	regulation of innate immune response	0.029514
						GO:0150105	protein localization to cell-cell junction	0.0296317
						GO:0010042	response to manganese ion	0.0296317
						GO:1901214	regulation of neuron death	0.0296317
						GO:0046782	regulation of viral transcription	0.0296317
						GO:0035930	corticosteroid hormone secretion	0.0296317
						GO:0097305	response to alcohol	0.0298265
						GO:0060544	regulation of necroptotic process	0.0305223
						GO:0070498	interleukin-1-mediated signaling pathway	0.0305223
						GO:0010759	positive regulation of macrophage chemotaxis	0.0305223
						GO:0104004	cellular response to environmental stimulus	0.0305813
						GO:0071214	cellular response to abiotic stimulus	0.0305813
						GO:0007159	leukocyte cell-cell adhesion	0.0305813
						GO:0022402	cell cycle process	0.0306845
						GO:0002544	chronic inflammatory response	0.0310015
						GO:0060339	negative regulation of type I interferon-mediated signaling pathway	0.0310015
						GO:0051882	mitochondrial depolarization	0.0310015
						GO:0098974	postsynaptic actin cytoskeleton organization	0.0310015
						GO:0050678	regulation of epithelial cell proliferation	0.0314049
						GO:0010243	response to organonitrogen compound	0.0314049
						GO:0036120	cellular response to platelet-derived growth factor stimulus	0.0317448
						GO:0048266	behavioral response to pain	0.0317448
						GO:0002523	leukocyte migration involved in inflammatory response	0.0317448
						GO:0048583	regulation of response to stimulus	0.0319404
						GO:0006811	monoatomic ion transport	0.0322003
						GO:1902074	response to salt	0.0322003
						GO:1903146	regulation of autophagy of mitochondrion	0.0322434
						GO:1903706	regulation of hemopoiesis	0.0322434
						GO:0015874	norepinephrine transport	0.0322434
						GO:0062098	regulation of programmed necrotic cell death	0.0322434
						GO:2000819	regulation of nucleotide-excision repair	0.0322434
						GO:0090026	positive regulation of monocyte chemotaxis	0.0324183
						GO:1900242	regulation of synaptic vesicle endocytosis	0.0324183
						GO:0099188	postsynaptic cytoskeleton organization	0.0324183
						GO:2000831	regulation of steroid hormone secretion	0.0324183
						GO:2000310	regulation of NMDA receptor activity	0.0324183
						GO:0007399	nervous system development	0.0324183
						GO:0060252	positive regulation of glial cell proliferation	0.0324183
						GO:0045648	positive regulation of erythrocyte differentiation	0.0324183
						GO:0051767	nitric-oxide synthase biosynthetic process	0.0324183
						GO:0051769	regulation of nitric-oxide synthase biosynthetic process	0.0324183
						GO:0010563	negative regulation of phosphorus metabolic process	0.0328588
						GO:0048519	negative regulation of biological process	0.0328588
						GO:0048522	positive regulation of cellular process	0.0328588
						GO:0045936	negative regulation of phosphate metabolic process	0.0328588
						GO:0036119	response to platelet-derived growth factor	0.0328805
						GO:0051128	regulation of cellular component organization	0.0328805
						GO:0008104	protein localization	0.0328805
						GO:1904030	negative regulation of cyclin-dependent protein kinase activity	0.0328805
						GO:0009628	response to abiotic stimulus	0.0329354
						GO:0051251	positive regulation of lymphocyte activation	0.0329354
						GO:0070727	cellular macromolecule localization	0.0329354
						GO:0070997	neuron death	0.0329354
						GO:0090314	positive regulation of protein targeting to membrane	0.0332583
						GO:0070633	transepithelial transport	0.0332583
						GO:1905523	positive regulation of macrophage migration	0.0332583
						GO:0010758	regulation of macrophage chemotaxis	0.034078
						GO:0030325	adrenal gland development	0.034078
						GO:1903578	regulation of ATP metabolic process	0.034078
						GO:1901698	response to nitrogen compound	0.03427
						GO:0046597	negative regulation of viral entry into host cell	0.0349793
						GO:0032369	negative regulation of lipid transport	0.0354847
						GO:0042832	defense response to protozoan	0.0354847
						GO:0035929	steroid hormone secretion	0.0354847
						GO:0070269	pyroptosis	0.0354847
						GO:0032967	positive regulation of collagen biosynthetic process	0.0354847
						GO:0033198	response to ATP	0.0354847
						GO:0010574	regulation of vascular endothelial growth factor production	0.0363585
						GO:0070316	regulation of G0 to G1 transition	0.0363585
						GO:0042742	defense response to bacterium	0.0367342
						GO:1903901	negative regulation of viral life cycle	0.0367342
						GO:0090025	regulation of monocyte chemotaxis	0.0367342
						GO:0002831	regulation of response to biotic stimulus	0.0367342
						GO:0010714	positive regulation of collagen metabolic process	0.0367342
						GO:0035455	response to interferon-alpha	0.0367342
						GO:1903421	regulation of synaptic vesicle recycling	0.0367342
						GO:0022407	regulation of cell-cell adhesion	0.0367432
						GO:0071354	cellular response to interleukin-6	0.0372881
						GO:0050673	epithelial cell proliferation	0.0372881
						GO:0009595	detection of biotic stimulus	0.0372881
						GO:0090313	regulation of protein targeting to membrane	0.0372881
						GO:0045785	positive regulation of cell adhesion	0.0375706
						GO:0071398	cellular response to fatty acid	0.037911
						GO:0001562	response to protozoan	0.037911
						GO:0045023	G0 to G1 transition	0.037911
						GO:0001819	positive regulation of cytokine production	0.037911
						GO:0002696	positive regulation of leukocyte activation	0.0379596
						GO:0010573	vascular endothelial growth factor production	0.0383531
						GO:0071402	cellular response to lipoprotein particle stimulus	0.0383531
						GO:1905168	positive regulation of double-strand break repair via homologous recombination	0.0383531
						GO:0051094	positive regulation of developmental process	0.0383531
						GO:0009410	response to xenobiotic stimulus	0.0387841
						GO:0051968	positive regulation of synaptic transmission, glutamatergic	0.03906
						GO:0070266	necroptotic process	0.03906
						GO:0071392	cellular response to estradiol stimulus	0.0399547
						GO:0050867	positive regulation of cell activation	0.0399779
						GO:0007010	cytoskeleton organization	0.0399779
						GO:0071702	organic substance transport	0.0400902
						GO:0043410	positive regulation of MAPK cascade	0.0400902
						GO:0048732	gland development	0.0400902
						GO:0010720	positive regulation of cell development	0.0400902
						GO:0070741	response to interleukin-6	0.0402426
						GO:0061564	axon development	0.0418045
						GO:0072595	maintenance of protein localization in organelle	0.041883
						GO:0032733	positive regulation of interleukin-10 production	0.041883
						GO:0016477	cell migration	0.0423603
						GO:0051345	positive regulation of hydrolase activity	0.0423603
						GO:0030501	positive regulation of bone mineralization	0.0423603
						GO:0031399	regulation of protein modification process	0.0423603
						GO:1902459	positive regulation of stem cell population maintenance	0.0423603
						GO:0048265	response to pain	0.0423603
						GO:1905144	response to acetylcholine	0.0423603
						GO:1905521	regulation of macrophage migration	0.042978
						GO:0032728	positive regulation of interferon-beta production	0.0434065
						GO:2000273	positive regulation of signaling receptor activity	0.0434065
						GO:0001525	angiogenesis	0.0434065
						GO:0071549	cellular response to dexamethasone stimulus	0.0434065
						GO:0002691	regulation of cellular extravasation	0.0434065
						GO:0048010	vascular endothelial growth factor receptor signaling pathway	0.0440306
						GO:0009967	positive regulation of signal transduction	0.0440306
						GO:0043277	apoptotic cell clearance	0.0440306
						GO:0042110	T cell activation	0.0443013
						GO:0006810	transport	0.0443909
						GO:0031667	response to nutrient levels	0.0443909
						GO:0010043	response to zinc ion	0.0445417
						GO:0009966	regulation of signal transduction	0.0445778
						GO:0009611	response to wounding	0.0448216
						GO:0097300	programmed necrotic cell death	0.0449554
						GO:0030335	positive regulation of cell migration	0.0449554
						GO:0045663	positive regulation of myoblast differentiation	0.0449554
						GO:0045646	regulation of erythrocyte differentiation	0.0455351
						GO:0032103	positive regulation of response to external stimulus	0.0455351
						GO:0030154	cell differentiation	0.0455351
						GO:0060251	regulation of glial cell proliferation	0.0461223
						GO:0034332	adherens junction organization	0.0461223
						GO:0032965	regulation of collagen biosynthetic process	0.0461223
						GO:0048869	cellular developmental process	0.0462689
						GO:0048518	positive regulation of biological process	0.0462689
						GO:0070169	positive regulation of biomineral tissue development	0.0462842
						GO:0046596	regulation of viral entry into host cell	0.0462842
						GO:0051602	response to electrical stimulus	0.0462842
						GO:0060627	regulation of vesicle-mediated transport	0.0462842
						GO:0003254	regulation of membrane depolarization	0.0462842
						GO:1900542	regulation of purine nucleotide metabolic process	0.0468527
						GO:0019083	viral transcription	0.0468527
						GO:0010823	negative regulation of mitochondrion organization	0.0468527
						GO:0009991	response to extracellular stimulus	0.0470356
						GO:2000147	positive regulation of cell motility	0.0470793
						GO:0033036	macromolecule localization	0.0471771
						GO:0016192	vesicle-mediated transport	0.0471771
						GO:0006140	regulation of nucleotide metabolic process	0.0472055
						GO:0048585	negative regulation of response to stimulus	0.0474199
						GO:0034762	regulation of transmembrane transport	0.0475752
						GO:0051234	establishment of localization	0.0475752
						GO:0014014	negative regulation of gliogenesis	0.0475752
						GO:0060443	mammary gland morphogenesis	0.0475752
						GO:0051249	regulation of lymphocyte activation	0.0479125
						GO:0010712	regulation of collagen metabolic process	0.0480939
						GO:1903533	regulation of protein targeting	0.0480939
						GO:0032502	developmental process	0.0481151
						GO:0031103	axon regeneration	0.0481151
						GO:0040017	positive regulation of locomotion	0.0481151
						GO:0052372	modulation by symbiont of entry into host	0.0481151
						GO:0001961	positive regulation of cytokine-mediated signaling pathway	0.0481151
						GO:0050832	defense response to fungus	0.0481151
						GO:0033574	response to testosterone	0.0481151
						GO:0044060	regulation of endocrine process	0.0481151
						GO:0007275	multicellular organism development	0.0482793
						GO:0001912	positive regulation of leukocyte mediated cytotoxicity	0.0485398
						GO:0140353	lipid export from cell	0.0485398
						GO:0045778	positive regulation of ossification	0.0485398
						GO:0006935	chemotaxis	0.0487087
						GO:0042330	taxis	0.0488974
						GO:0035458	cellular response to interferon-beta	0.0490593
						GO:0032964	collagen biosynthetic process	0.0495491
						GO:0072657	protein localization to membrane	0.0495491
						GO:0071622	regulation of granulocyte chemotaxis	0.0495491
						GO:0090303	positive regulation of wound healing	0.0495491

## Sheet: DEGs Subclusters 2
Subluster 2.0		Subluster 2.1		Subluster 2.2		Subluster 2.3		Subluster 2.4
Gene	avg_log2FC	Gene	avg_log2FC	Gene	avg_log2FC	Gene	avg_log2FC	Gene	avg_log2FC
Clec4e	1.80249	Selenop	0.959755	Plac8	2.35273	Fabp5	2.78517	Cd81	3.47374
Acod1	1.7695	Apoe	0.847126	Isg15	2.21726	Gpnmb	2.10671	Spp1	2.96893
Slc7a11	1.49669	H2-Eb1	0.842496	S100a4	1.82545	Ccl6	2.03384	Hexb	2.68601
Malt1	1.3811	2410006H16Rik	0.81275	Gbp2	1.78086	Spp1	1.82545	Cst3	2.6802
Sod2	1.37983	Arhgap15	0.726527	Ms4a4c	1.67317	Arg1	1.5538	Plxdc2	2.62138
AA467197	1.34994	Ly86	0.722793	Ifitm2	1.6639	Ctsb	1.36132	Lpl	2.61539
Bcl2a1d	1.28981	Ntpcr	0.676101	Ifitm3	1.64886	Syngr1	1.28801	Timp2	2.5018
Slc7a2	1.25539	Otulinl	0.664997	Ifitm1	1.64234	Cd63	1.21121	C1qa	2.47877
Clec4n	1.15314	Rgs10	0.663032	S100a6	1.63163	Ctsd	1.10332	Gpr34	2.4318
Ass1	1.10832	Itgb5	0.6321	Samhd1	1.63032	Psap	1.07746	Cst7	2.40519
Il1rn	1.10407			Socs1	1.58106	Il7r	1.05626	Fcrls	2.39561
Ly6i	1.09194			Ifitm6	1.48421	Ctsl	1.00852	Cd9	2.22166
AW112010	1.06227			Chil3	1.45809	Wfdc17	0.990552	Fgf13	2.14878
Bcl2a1a	1.04111			Ifi47	1.44842	Ftl1	0.970229	Ctsd	2.1099
F10	1.02451			Srgn	1.44488	Cd68	0.947617	Tanc2	1.99542
Clec7a	0.995718			Ccr2	1.3888	Lgals3	0.933384	Trem2	1.95927
Cd274	0.981061			Mndal	1.37018	Ctss	0.928905	Sparc	1.94159
Smpdl3b	0.937232			Actg1	1.35434	Ms4a7	0.85136	Cd63	1.93999
Tnfaip2	0.906775			Ifi203	1.3507	Hexa	0.825154	Cx3cr1	1.93971
Bcl2a1b	0.896161			Ifi209	1.32416	Acp5	0.824684	C1qc	1.80136
Fmnl2	0.892251			Slfn5	1.30425	Grn	0.783008	Apoe	1.7918
Fth1	0.842193			Ltb4r1	1.28226	Fth11	0.780892	Lag3	1.73077
Prdx5	0.830045			Crip1	1.27576	Plin2	0.776667	Colec12	1.649
Creb5	0.818833			Ifi204	1.26106	Lgals1	0.751729	Pmp22	1.6403
Dram1	0.784693			Slfn1	1.25004	Fnip2	0.724531	Olfml3	1.62933
Cybb	0.749178			Irf7	1.24814	Lgmn	0.713554	Nav2	1.62505
Cstb	0.721042			Coro1a	1.23624	Cstb1	0.706508	Mef2c	1.62361
Cxcl16	0.697922			Tgm2	1.22061	Uap1l1	0.668088	Serpine2	1.60613
Ldha	0.67677			Plcb1	1.2165	Pld3	0.664446	Igf1	1.56895
Cebpb	0.631529			Ifi27l2a	1.21441	Creg1	0.661456	Abhd12	1.55055
Txn1	0.63025			Zbp1	1.20264	Ap3s1	0.637725	Trf	1.52368
Tpi1	0.621381			Ifi211	1.20162	Vat1	0.62829	Cd72	1.49278
				Lsp1	1.19265	Tnfsf12	0.605265	Tgfbr1	1.45436
				Sell	1.15417	Lamp1	0.587496	Ly86	1.43942
				Tspo	1.11819	Gla	0.586638	Nav3	1.41923
				Zyx	1.10757	Dtnbp1	0.56689	C1qb	1.40568
				Ms4a6b	1.08888	Capg	0.563821	Apoc4	1.38549
				Klra2	1.08165	Anxa5	0.562052	Syngr1	1.36711
				Pnp	1.03489	Glmp	0.542142	Slco2b1	1.33902
				Gm12250	1.03091	Naglu	0.531142	Ctsl	1.33328
				Rtp4	1.02359	Cyba	0.51888	Apbb2	1.31419
				Actb	1.02022	Cd93	0.515046	Mir99ahg	1.30844
				Napsa	1.01416	Ctsa	0.501691	Pld3	1.29771
				Ifi206	0.969504	Gpx4	0.494289	Asph	1.26636
				Gpr141	0.968362	Atp6v0e	0.489	Arhgap5	1.26179
				Fam49b	0.960236	Ppib	0.488634	Blnk	1.26092
				Oasl2	0.956255	4930430E12Rik	0.48605	Itgb5	1.25091
				Ccr1	0.952088	Bri3	0.469361	Fat3	1.18906
				Anxa2	0.948447	S100a8	0.46195	Bin1	1.18314
				S100a10	0.940108	Prdx1	0.402278	Hpgds	1.1829
				Gbp5	0.921257	B2m	0.391363	Pros1	1.17368
				Igtp	0.920949	Ctsz	0.321775	Frmd4a	1.16946
				Gbp3	0.907782			Dst	1.15922
				Cebpb1	0.906096			Ctsz	1.15476
				Parp14	0.898808			Cd34	1.15156
				Irf1	0.898236			Chst2	1.14231
				Ndufa4	0.894926			Cfh	1.14134
				Gbp7	0.892798			Cd83	1.13829
				Pim1	0.887221			Ckb	1.12448
				Fgl2	0.884205			Gm1673	1.11763
				Ms4a6c	0.87532			Marcks	1.1156
				Trim30a	0.874281			Rps29	1.08982
				Xaf1	0.869514			Olfr111	1.0872
				Nupr1	0.860416			Tmcc3	1.0865
				Ifi207	0.860122			Basp1	1.08354
				Ms4a8a	0.859774			Ldhb	1.08295
				Sp100	0.836501			Rasgrp3	1.07369
				S100a11	0.83224			Large1	1.07023
				Irgm1	0.831488			Rgs10	1.06958
				Pitpna	0.830803			Ltc4s	1.0665
				H3f3a	0.83058			Pou2f2	1.06488
				Slfn2	0.826964			Tgfbr2	1.05706
				H2afy	0.82482			Cacna1a	1.05275
				Trafd1	0.813066			4933406I18Rik	1.04208
				Lyn	0.80919			Comt	1.02913
				Epsti1	0.800495			Gpr183	1.02401
				Jarid2	0.796593			Rhob	1.02369
				Alox5ap	0.793427			Bhlhe41	1.01667
				Daxx	0.791362			Xist	1.01191
				Arhgdib	0.790479			Inpp4b	1.00776
				Chmp4b	0.776431			AC149090.1	0.994971
				Cd47	0.774362			Ptprm	0.992704
				Stat1	0.772285			Itm2c	0.989471
				Fcgr1	0.761439			Gas6	0.977416
				March5	0.755934			Golm1	0.963803
				Emilin2	0.752555			Slc1a3	0.960134
				Tmsb10	0.747186			Qk	0.959676
				Glipr2	0.744543			Pvt1	0.938307
				Ncf4	0.73865			Zfhx3	0.934322
				Rnf213	0.737839			Gnas	0.92713
				Oas1a	0.722891			Ttc28	0.921545
				Rplp0	0.722678			Mertk	0.917005
				Irf5	0.711195			Glul	0.915295
				Actr3	0.702167			Ctsf	0.912232
				1600014C10Rik	0.687912			Tmem176b	0.910979
				Ptpn1	0.678645			Etl4	0.903451
				Plbd1	0.675537			Oxct1	0.898023
				Ms4a6d	0.649499			Ophn1	0.893745
				Shisa5	0.647368			St3gal6	0.88494
				Gmfg	0.645437			Rnaset2a	0.881309
				Sp110	0.636727			Smap2	0.877275
				Msrb1	0.63578			Tmem176a	0.876079
				Sub1	0.635699			Epb41l2	0.873572
				Nmi	0.629218			Pmepa1	0.87231
				H3f3b	0.623191			Aplp2	0.871705
				Rac2	0.617357			Chn2	0.867545
				Psma7	0.616831			Daglb	0.867462
				Tap1	0.613316			Anxa3	0.86281
				Capza2	0.611246			Scoc	0.859504
				Arpc2	0.610552			Selenop	0.854155
				Klf13	0.608727			E330020D12Rik	0.85123
				Msn	0.608508			Hexa	0.848491
				Psmb10	0.589481			Lmo2	0.846388
				Rpsa	0.586036			Dnmt3a	0.843255
				Taldo1	0.57037			Rsrp1	0.836545
				Ncf2	0.567485			Srgap2	0.828262
				Hspa8	0.565177			Serinc3	0.826988
				Spi1	0.550293			Camk1	0.826875
				Arpc5	0.546755			Hmgn1	0.818647
				Mcl1	0.545283			Apbb1ip	0.817567
				Ube2d3	0.534498			Pdgfb	0.817185
				Arf5	0.530326			Malat1	0.815133
				Mrpl52	0.518877			Ctsb	0.81331
				Cd52	0.493182			Sirpa	0.81034
				Gnb2	0.488439			Samsn1	0.806751
				Rps27a	0.476412			Cacna1d	0.804985
				Arpc1b	0.459418			Ank2	0.804867
				Arpc3	0.444822			Tspan7	0.797051
				Rpl18	0.443328			Rhoc	0.794889
				Rpl18a	0.428104			Tent5c	0.79153
								Arhgap45	0.788142
								Rpl27a	0.773924
								Chst1	0.772811
								Gna12	0.771824
								Cd37	0.769975
								Rnaset2b	0.747998
								Cd84	0.745594
								Gm2629	0.742179
								Nrp1	0.738412
								Hyi	0.736302
								Rnf13	0.733175
								Ldlrad4	0.729863
								Cd68	0.722573
								Bmyc	0.712714
								Lgmn	0.712628
								Saraf	0.7044
								Vkorc1	0.69505
								Ctsa	0.684429
								Rplp1	0.683248
								Rpl37a	0.674899
								Creg1	0.674706
								Ttc3	0.673168
								Rps21	0.65128
								Rps28	0.627504
								Dock2	0.622838
								Laptm5	0.603037
								Itm2b	0.589953
								Rpl35	0.589518
								Rps10	0.558516
								Rpl39	0.547934
								Rpl36a	0.534626
								Rps27	0.534347
								Rps12	0.507092
								Selenof	0.494569
								Rpl30	0.435689

## Sheet: GO terms Subclusters 2
Subluster 2.1			Subluster 2.2			Subluster 2.3			Subluster 2.4			Subluster 2.5
term_id	term_name	p_value	term_id	term_name	p_value	term_id	term_name	p_value	term_id	term_name	p_value	term_id	term_name	p_value
GO:0001836	release of cytochrome c from mitochondria	0.00010303	GO:2001139	negative regulation of phospholipid transport	0.0184549	GO:0048870	cell motility	0.000102006	GO:0042221	response to chemical	0.000102045	GO:0009967	positive regulation of signal transduction	0.000100377
GO:0042981	regulation of apoptotic process	0.000105245	GO:0150202	negative regulation of transport across blood-brain barrier	0.0184549	GO:0006909	phagocytosis	0.000106757	GO:0002682	regulation of immune system process	0.000107301	GO:1904951	positive regulation of establishment of protein localization	0.000100377
GO:0006915	apoptotic process	0.000105245	GO:1901627	negative regulation of postsynaptic membrane organization	0.0184549	GO:0033554	cellular response to stress	0.000113452	GO:0019882	antigen processing and presentation	0.000107301	GO:0002252	immune effector process	0.00010703
GO:0009620	response to fungus	0.000105245	GO:0090731	cellular response to very-low-density lipoprotein particle stimulus	0.0184549	GO:0032879	regulation of localization	0.000115284	GO:0051716	cellular response to stimulus	0.000107301	GO:0048513	animal organ development	0.00010703
GO:0071222	cellular response to lipopolysaccharide	0.000111253	GO:0071831	intermediate-density lipoprotein particle clearance	0.0184549	GO:0002687	positive regulation of leukocyte migration	0.00011704	GO:0048519	negative regulation of biological process	0.000113312	GO:0001937	negative regulation of endothelial cell proliferation	0.000108233
GO:0071219	cellular response to molecule of bacterial origin	0.000114134	GO:1902999	negative regulation of phospholipid efflux	0.0184549	GO:0071214	cellular response to abiotic stimulus	0.00011704	GO:0019377	glycolipid catabolic process	0.00011838	GO:0080134	regulation of response to stress	0.000109315
GO:0043067	regulation of programmed cell death	0.000114134	GO:0150200	regulation of transport across blood-brain barrier	0.0184549	GO:0104004	cellular response to environmental stimulus	0.00011704	GO:1990266	neutrophil migration	0.000120572	GO:0001935	endothelial cell proliferation	0.000109727
GO:0012501	programmed cell death	0.000123388	GO:1903000	regulation of lipid transport across blood-brain barrier	0.0184549	GO:0060760	positive regulation of response to cytokine stimulus	0.000127553	GO:0071621	granulocyte chemotaxis	0.000123103	GO:0030195	negative regulation of blood coagulation	0.000118872
GO:0008219	cell death	0.000123388	GO:1903002	positive regulation of lipid transport across blood-brain barrier	0.0184549	GO:0051179	localization	0.000128607	GO:0048522	positive regulation of cellular process	0.000127936	GO:0045597	positive regulation of cell differentiation	0.0001273
GO:0050896	response to stimulus	0.000126581	GO:1905853	regulation of heparan sulfate binding	0.0184549	GO:0008285	negative regulation of cell population proliferation	0.000129068	GO:0071310	cellular response to organic substance	0.000129329	GO:1900047	negative regulation of hemostasis	0.000130977
GO:0006952	defense response	0.000143524	GO:1905855	positive regulation of heparan sulfate binding	0.0184549	GO:0032970	regulation of actin filament-based process	0.000129068	GO:0030595	leukocyte chemotaxis	0.000129329	GO:0140236	translation at presynapse	0.000144765
GO:0048518	positive regulation of biological process	0.000159247	GO:1905858	regulation of heparan sulfate proteoglycan binding	0.0184549	GO:0097529	myeloid leukocyte migration	0.000132581	GO:1901700	response to oxygen-containing compound	0.000140359	GO:0030336	negative regulation of cell migration	0.000146616
GO:0033993	response to lipid	0.000177817	GO:1905860	positive regulation of heparan sulfate proteoglycan binding	0.0184549	GO:0002886	regulation of myeloid leukocyte mediated immunity	0.00013337	GO:0097529	myeloid leukocyte migration	0.000143032	GO:0030155	regulation of cell adhesion	0.00015275
GO:2001057	reactive nitrogen species metabolic process	0.000177817	GO:1905890	regulation of cellular response to very-low-density lipoprotein particle stimulus	0.0184549	GO:0032608	interferon-beta production	0.00013337	GO:0051604	protein maturation	0.000162572	GO:0001944	vasculature development	0.00015275
GO:0002682	regulation of immune system process	0.000266353	GO:1903001	negative regulation of lipid transport across blood-brain barrier	0.0184549	GO:0032648	regulation of interferon-beta production	0.00013337	GO:0051179	localization	0.000175347	GO:0140241	translation at synapse	0.000155385
GO:0098542	defense response to other organism	0.000296815	GO:0150201	positive regulation of transport across blood-brain barrier	0.0184549	GO:0043903	regulation of biological process involved in symbiotic interaction	0.00013337	GO:0051239	regulation of multicellular organismal process	0.000179701	GO:0050819	negative regulation of coagulation	0.000155385
GO:0008630	intrinsic apoptotic signaling pathway in response to DNA damage	0.000317671	GO:1902998	positive regulation of neurofibrillary tangle assembly	0.0295229	GO:0030041	actin filament polymerization	0.00013337	GO:0042981	regulation of apoptotic process	0.000179701	GO:0140242	translation at postsynapse	0.000155385
GO:0008053	mitochondrial fusion	0.000382221	GO:1901631	positive regulation of presynaptic membrane organization	0.0295229	GO:0002366	leukocyte activation involved in immune response	0.000145559	GO:0051345	positive regulation of hydrolase activity	0.000179701	GO:0010720	positive regulation of cell development	0.000156915
GO:0009636	response to toxic substance	0.000405754	GO:0001887	selenium compound metabolic process	0.0295229	GO:0006810	transport	0.000145559	GO:0009057	macromolecule catabolic process	0.000185554	GO:0050766	positive regulation of phagocytosis	0.000169193
GO:0008637	apoptotic mitochondrial changes	0.00042539	GO:0010877	lipid transport involved in lipid storage	0.0295229	GO:0045785	positive regulation of cell adhesion	0.000153989	GO:0046514	ceramide catabolic process	0.000189654	GO:0002455	humoral immune response mediated by circulating immunoglobulin	0.000169193
GO:0050789	regulation of biological process	0.000489088	GO:0032805	positive regulation of low-density lipoprotein particle receptor catabolic process	0.0354215	GO:0002263	cell activation involved in immune response	0.000155478	GO:0006801	superoxide metabolic process	0.000202162	GO:2000116	regulation of cysteine-type endopeptidase activity	0.000172317
GO:0051716	cellular response to stimulus	0.00052612	GO:1901629	regulation of presynaptic membrane organization	0.0354215	GO:0010950	positive regulation of endopeptidase activity	0.000156399	GO:0051336	regulation of hydrolase activity	0.0002236	GO:0010721	negative regulation of cell development	0.000174825
GO:0050778	positive regulation of immune response	0.000564081	GO:1902988	neurofibrillary tangle assembly	0.0354215	GO:0006605	protein targeting	0.00015784	GO:0030162	regulation of proteolysis	0.000223778	GO:0001817	regulation of cytokine production	0.000178642
GO:1901700	response to oxygen-containing compound	0.000601841	GO:0061771	response to caloric restriction	0.0354215	GO:0050670	regulation of lymphocyte proliferation	0.00015784	GO:0097530	granulocyte migration	0.000238354	GO:0045596	negative regulation of cell differentiation	0.000180505
GO:0001819	positive regulation of cytokine production	0.00072089	GO:1902996	regulation of neurofibrillary tangle assembly	0.0354215	GO:0071478	cellular response to radiation	0.000166755	GO:0051234	establishment of localization	0.000238354	GO:0030003	intracellular monoatomic cation homeostasis	0.000181128
GO:0070887	cellular response to chemical stimulus	0.00072089	GO:1902995	positive regulation of phospholipid efflux	0.043723	GO:0032944	regulation of mononuclear cell proliferation	0.000175462	GO:0080134	regulation of response to stress	0.000251125	GO:0001816	cytokine production	0.000192531
GO:0043069	negative regulation of programmed cell death	0.000742205	GO:1902994	regulation of phospholipid efflux	0.043723	GO:0042981	regulation of apoptotic process	0.000175462	GO:0001909	leukocyte mediated cytotoxicity	0.000251539	GO:0030099	myeloid cell differentiation	0.000192531
GO:0065007	biological regulation	0.000831878	GO:0032803	regulation of low-density lipoprotein particle receptor catabolic process	0.0478429	GO:0042832	defense response to protozoan	0.000191912	GO:0042110	T cell activation	0.000274109	GO:0009966	regulation of signal transduction	0.000201766
GO:0097193	intrinsic apoptotic signaling pathway	0.00098144	GO:0034447	very-low-density lipoprotein particle clearance	0.0478429	GO:0051248	negative regulation of protein metabolic process	0.000203336	GO:0002694	regulation of leukocyte activation	0.000298008	GO:2000146	negative regulation of cell motility	0.000204999
GO:0033554	cellular response to stress	0.00169777	GO:0045541	negative regulation of cholesterol biosynthetic process	0.0478429	GO:0140973	positive regulation of AIM2 inflammasome complex assembly	0.000205075	GO:0009966	regulation of signal transduction	0.000298008	GO:0008284	positive regulation of cell population proliferation	0.000215582
GO:0050776	regulation of immune response	0.00176607	GO:1900223	positive regulation of amyloid-beta clearance	0.0478429	GO:0016043	cellular component organization	0.000210741	GO:0050790	regulation of catalytic activity	0.000306377	GO:0044419	biological process involved in interspecies interaction between organisms	0.000215582
GO:0002833	positive regulation of response to biotic stimulus	0.00176607	GO:0032802	low-density lipoprotein particle receptor catabolic process	0.0478429	GO:0006996	organelle organization	0.000219193	GO:0050794	regulation of cellular process	0.000337223	GO:0007626	locomotory behavior	0.000225068
GO:0043065	positive regulation of apoptotic process	0.00184558	GO:1902951	negative regulation of dendritic spine maintenance	0.0478429	GO:0071840	cellular component organization or biogenesis	0.000219193	GO:0040011	locomotion	0.000343004	GO:0007417	central nervous system development	0.000228285
GO:0045087	innate immune response	0.00207927	GO:0097114	NMDA glutamate receptor clustering	0.0478429	GO:1902105	regulation of leukocyte differentiation	0.000230361	GO:1901136	carbohydrate derivative catabolic process	0.000349297	GO:0012501	programmed cell death	0.000228285
GO:0010033	response to organic substance	0.00207927	GO:1990379	lipid transport across blood-brain barrier	0.0478429	GO:0010558	negative regulation of macromolecule biosynthetic process	0.000233556	GO:0009967	positive regulation of signal transduction	0.000431491	GO:1901566	organonitrogen compound biosynthetic process	0.000228934
GO:0043068	positive regulation of programmed cell death	0.0020888	GO:0106119	negative regulation of sterol biosynthetic process	0.0478429	GO:0007249	canonical NF-kappaB signal transduction	0.000233556	GO:0006810	transport	0.00043359	GO:0001764	neuron migration	0.000228934
GO:0022408	negative regulation of cell-cell adhesion	0.0022066	GO:0032799	low-density lipoprotein receptor particle metabolic process	0.0478429	GO:0044271	cellular nitrogen compound biosynthetic process	0.000233777	GO:0007154	cell communication	0.000438497	GO:0006956	complement activation	0.000228934
GO:0038034	signal transduction in absence of ligand	0.00240061	GO:0032489	regulation of Cdc42 protein signal transduction	0.0491636	GO:0043065	positive regulation of apoptotic process	0.000236162	GO:0060326	cell chemotaxis	0.000478702	GO:0048667	cell morphogenesis involved in neuron differentiation	0.000231057
GO:0097192	extrinsic apoptotic signaling pathway in absence of ligand	0.00240061	GO:0090206	negative regulation of cholesterol metabolic process	0.0491636	GO:0002443	leukocyte mediated immunity	0.000245984	GO:0050865	regulation of cell activation	0.00049731	GO:0042221	response to chemical	0.000231057
GO:0048522	positive regulation of cellular process	0.00260532	GO:0090370	negative regulation of cholesterol efflux	0.0491636	GO:0006897	endocytosis	0.00024943	GO:0032501	multicellular organismal process	0.000519103	GO:0002274	myeloid leukocyte activation	0.000231057
GO:0006809	nitric oxide biosynthetic process	0.00290056	GO:1902952	positive regulation of dendritic spine maintenance	0.0491636	GO:0042129	regulation of T cell proliferation	0.000250741	GO:0030149	sphingolipid catabolic process	0.000561366	GO:0008219	cell death	0.000232341
GO:0002757	immune response-activating signaling pathway	0.00294675	GO:1901626	regulation of postsynaptic membrane organization	0.0491636	GO:0051493	regulation of cytoskeleton organization	0.000252543	GO:0065008	regulation of biological quality	0.000584597	GO:0031175	neuron projection development	0.000235804
GO:0050794	regulation of cellular process	0.00323712				GO:0141060	disruption of anatomical structure in another organism	0.000257826	GO:0007040	lysosome organization	0.000584597	GO:0030163	protein catabolic process	0.000254859
GO:2000318	positive regulation of T-helper 17 type immune response	0.00323712				GO:0051093	negative regulation of developmental process	0.000281254	GO:0080171	lytic vacuole organization	0.000584597	GO:0007159	leukocyte cell-cell adhesion	0.000254859
GO:0002764	immune response-regulating signaling pathway	0.00325187				GO:0001562	response to protozoan	0.000281254	GO:0002252	immune effector process	0.000589279	GO:1901565	organonitrogen compound catabolic process	0.000278715
GO:0046209	nitric oxide metabolic process	0.00339095				GO:0070269	pyroptosis	0.000281254	GO:0008285	negative regulation of cell population proliferation	0.000593667	GO:1901701	cellular response to oxygen-containing compound	0.000282255
GO:0043066	negative regulation of apoptotic process	0.00345861				GO:0008154	actin polymerization or depolymerization	0.000300631	GO:0006664	glycolipid metabolic process	0.000609693	GO:0050678	regulation of epithelial cell proliferation	0.000293417
GO:0072593	reactive oxygen species metabolic process	0.0034797				GO:0044406	adhesion of symbiont to host	0.000301306	GO:0051249	regulation of lymphocyte activation	0.000625273	GO:0032703	negative regulation of interleukin-2 production	0.000293417
GO:0048584	positive regulation of response to stimulus	0.0036617				GO:0042532	negative regulation of tyrosine phosphorylation of STAT protein	0.000301306	GO:1903509	liposaccharide metabolic process	0.000625273	GO:0021675	nerve development	0.000293417
GO:0098869	cellular oxidant detoxification	0.00397787				GO:0060330	regulation of response to type II interferon	0.000301306	GO:0006672	ceramide metabolic process	0.000693697	GO:0050673	epithelial cell proliferation	0.000297509
GO:0031349	positive regulation of defense response	0.00400924				GO:0060334	regulation of type II interferon-mediated signaling pathway	0.000301306	GO:0007033	vacuole organization	0.000763879	GO:0051248	negative regulation of protein metabolic process	0.000299561
GO:0002684	positive regulation of immune system process	0.00407615				GO:0070663	regulation of leukocyte proliferation	0.000307359	GO:0048523	negative regulation of cellular process	0.000763879	GO:0007165	signal transduction	0.000307069
GO:0034599	cellular response to oxidative stress	0.00422437				GO:0002688	regulation of leukocyte chemotaxis	0.000310439	GO:0030574	collagen catabolic process	0.000771949	GO:0006915	apoptotic process	0.000313168
GO:0022407	regulation of cell-cell adhesion	0.00422437				GO:0010952	positive regulation of peptidase activity	0.000314163	GO:0046466	membrane lipid catabolic process	0.000771949	GO:0070848	response to growth factor	0.000313464
GO:0071396	cellular response to lipid	0.00445636				GO:0006325	chromatin organization	0.000320377	GO:0032879	regulation of localization	0.000779536	GO:0001568	blood vessel development	0.000326837
GO:0048583	regulation of response to stimulus	0.00449072				GO:0051234	establishment of localization	0.000320507	GO:0098657	import into cell	0.000802581	GO:0001936	regulation of endothelial cell proliferation	0.000332453
GO:0050665	hydrogen peroxide biosynthetic process	0.00462199				GO:0031327	negative regulation of cellular biosynthetic process	0.000321941	GO:0044248	cellular catabolic process	0.000848862	GO:0008037	cell recognition	0.000332453
GO:0061760	antifungal innate immune response	0.00462199				GO:0043299	leukocyte degranulation	0.000336954	GO:0006897	endocytosis	0.000849437	GO:0009893	positive regulation of metabolic process	0.000351135
GO:0031347	regulation of defense response	0.00466653				GO:0071677	positive regulation of mononuclear cell migration	0.000336954	GO:0023052	signaling	0.000859524	GO:0051171	regulation of nitrogen compound metabolic process	0.000357784
GO:0002253	activation of immune response	0.00466653				GO:0002262	myeloid cell homeostasis	0.00033983	GO:0014002	astrocyte development	0.000859524	GO:0007264	small GTPase mediated signal transduction	0.000363755
GO:0001775	cell activation	0.00466653				GO:0002698	negative regulation of immune effector process	0.000343684	GO:0009617	response to bacterium	0.000887808	GO:0007167	enzyme-linked receptor protein signaling pathway	0.00038558
GO:0001817	regulation of cytokine production	0.00483356				GO:0061635	regulation of protein complex stability	0.00036338	GO:0042742	defense response to bacterium	0.000889973	GO:0051641	cellular localization	0.000391104
GO:2000106	regulation of leukocyte apoptotic process	0.00492185				GO:0009890	negative regulation of biosynthetic process	0.000364826	GO:0050863	regulation of T cell activation	0.000909313	GO:0031325	positive regulation of cellular metabolic process	0.000420545
GO:0002831	regulation of response to biotic stimulus	0.00492185				GO:1901564	organonitrogen compound metabolic process	0.000383353	GO:0042127	regulation of cell population proliferation	0.000919884	GO:0045861	negative regulation of proteolysis	0.000429718
GO:0071310	cellular response to organic substance	0.00492185				GO:0007033	vacuole organization	0.000416651	GO:0030003	intracellular monoatomic cation homeostasis	0.000919884	GO:0019915	lipid storage	0.000429718
GO:0001816	cytokine production	0.00492185				GO:0050790	regulation of catalytic activity	0.00042002	GO:0006873	intracellular monoatomic ion homeostasis	0.00103555	GO:0080090	regulation of primary metabolic process	0.000433356
GO:0006954	inflammatory response	0.00497774				GO:0051258	protein polymerization	0.000420962	GO:0050727	regulation of inflammatory response	0.00104129	GO:0034351	negative regulation of glial cell apoptotic process	0.000437176
GO:0002768	immune response-regulating cell surface receptor signaling pathway	0.00509333				GO:2000516	positive regulation of CD4-positive, alpha-beta T cell activation	0.000427003	GO:0045862	positive regulation of proteolysis	0.00104129	GO:0032623	interleukin-2 production	0.000454348
GO:1990748	cellular detoxification	0.00591705				GO:0010639	negative regulation of organelle organization	0.000430581	GO:0050900	leukocyte migration	0.00104761	GO:0032663	regulation of interleukin-2 production	0.000454348
GO:0007162	negative regulation of cell adhesion	0.00635871				GO:0030218	erythrocyte differentiation	0.000479218	GO:0046477	glycosylceramide catabolic process	0.00116153	GO:1903829	positive regulation of protein localization	0.000454348
GO:0006007	glucose catabolic process	0.00666804				GO:0048871	multicellular organismal-level homeostasis	0.000502153	GO:0001910	regulation of leukocyte mediated cytotoxicity	0.00120121	GO:0031589	cell-substrate adhesion	0.000457879
GO:0007154	cell communication	0.00708272				GO:0030833	regulation of actin filament polymerization	0.000512826	GO:0016192	vesicle-mediated transport	0.00129213	GO:0070371	ERK1 and ERK2 cascade	0.000457879
GO:0097237	cellular response to toxic substance	0.00729678				GO:0023056	positive regulation of signaling	0.000512826	GO:0030155	regulation of cell adhesion	0.00135918	GO:0009057	macromolecule catabolic process	0.000457879
GO:0048871	multicellular organismal-level homeostasis	0.00755013				GO:0140896	cGAS/STING signaling pathway	0.000536074	GO:0042592	homeostatic process	0.00136338	GO:0006812	monoatomic cation transport	0.000457879
GO:2000316	regulation of T-helper 17 type immune response	0.00785019				GO:0160049	negative regulation of cGAS/STING signaling pathway	0.000536074	GO:0007159	leukocyte cell-cell adhesion	0.00137782	GO:0051924	regulation of calcium ion transport	0.000462828
GO:0002507	tolerance induction	0.00785019				GO:0044000	movement in host	0.0005482	GO:0051246	regulation of protein metabolic process	0.00137782	GO:0070201	regulation of establishment of protein localization	0.000467048
GO:0042110	T cell activation	0.00786356				GO:0043122	regulation of canonical NF-kappaB signal transduction	0.000558288	GO:0019222	regulation of metabolic process	0.00137782	GO:0060322	head development	0.000473589
GO:0098754	detoxification	0.00786356				GO:0032728	positive regulation of interferon-beta production	0.000586764	GO:0035425	autocrine signaling	0.0014479	GO:0050885	neuromuscular process controlling balance	0.000473678
GO:0098609	cell-cell adhesion	0.00798423				GO:2001056	positive regulation of cysteine-type endopeptidase activity	0.000607218	GO:0001906	cell killing	0.00150765	GO:0050890	cognition	0.000473925
GO:0045454	cell redox homeostasis	0.00804722				GO:0070486	leukocyte aggregation	0.000608106	GO:0007626	locomotory behavior	0.00152386	GO:0010977	negative regulation of neuron projection development	0.000473925
GO:0062197	cellular response to chemical stress	0.00821384				GO:0007040	lysosome organization	0.000608106	GO:0032502	developmental process	0.00157194	GO:0009892	negative regulation of metabolic process	0.000473925
GO:1903038	negative regulation of leukocyte cell-cell adhesion	0.00853796				GO:0080171	lytic vacuole organization	0.000608106	GO:0002698	negative regulation of immune effector process	0.00172836	GO:1902533	positive regulation of intracellular signal transduction	0.000473925
GO:0071887	leukocyte apoptotic process	0.008623				GO:0032897	negative regulation of viral transcription	0.000608106	GO:0051050	positive regulation of transport	0.00180809	GO:0031347	regulation of defense response	0.000474182
GO:0032103	positive regulation of response to external stimulus	0.00882904				GO:0002699	positive regulation of immune effector process	0.000632512	GO:0065009	regulation of molecular function	0.00183654	GO:1900142	negative regulation of oligodendrocyte apoptotic process	0.000474182
GO:0002824	positive regulation of adaptive immune response based on somatic recombination of immune receptors built from immunoglobulin superfamily domains	0.00914924				GO:0045637	regulation of myeloid cell differentiation	0.00068455	GO:0043085	positive regulation of catalytic activity	0.00185782	GO:0050878	regulation of body fluid levels	0.000478208
GO:0071361	cellular response to ethanol	0.00972744				GO:0031668	cellular response to extracellular stimulus	0.000687454	GO:0050729	positive regulation of inflammatory response	0.00187484	GO:0000768	syncytium formation by plasma membrane fusion	0.000527796
GO:0002821	positive regulation of adaptive immune response	0.0102551				GO:0034101	erythrocyte homeostasis	0.000687454	GO:0031341	regulation of cell killing	0.00191262	GO:0140253	cell-cell fusion	0.000527796
GO:1903037	regulation of leukocyte cell-cell adhesion	0.010336				GO:0030154	cell differentiation	0.000728091	GO:0051049	regulation of transport	0.00197195	GO:0061045	negative regulation of wound healing	0.000527796
GO:0097190	apoptotic signaling pathway	0.0103502				GO:0048869	cellular developmental process	0.000729545	GO:0002684	positive regulation of immune system process	0.00197195	GO:0006958	complement activation, classical pathway	0.00054818
GO:0019320	hexose catabolic process	0.0104886				GO:0010212	response to ionizing radiation	0.000729896	GO:0002697	regulation of immune effector process	0.00197195	GO:0006909	phagocytosis	0.000581815
GO:0048284	organelle fusion	0.0107055				GO:0030595	leukocyte chemotaxis	0.000731363	GO:0055080	monoatomic cation homeostasis	0.00197789	GO:0000165	MAPK cascade	0.000588643
GO:0034614	cellular response to reactive oxygen species	0.0107055				GO:0022409	positive regulation of cell-cell adhesion	0.00075892	GO:0033059	cellular pigmentation	0.00201139	GO:0006949	syncytium formation	0.000598761
GO:0009891	positive regulation of biosynthetic process	0.0107055				GO:0044088	regulation of vacuole organization	0.000772823	GO:0006665	sphingolipid metabolic process	0.00203891	GO:1901698	response to nitrogen compound	0.000598761
GO:0009893	positive regulation of metabolic process	0.0107055				GO:0051250	negative regulation of lymphocyte activation	0.000800974	GO:0016485	protein processing	0.00206207	GO:1902106	negative regulation of leukocyte differentiation	0.000605933
GO:0045321	leukocyte activation	0.0109347				GO:0051171	regulation of nitrogen compound metabolic process	0.000807587	GO:0050801	monoatomic ion homeostasis	0.00215944	GO:0010605	negative regulation of macromolecule metabolic process	0.000605933
GO:0042592	homeostatic process	0.0109347				GO:0043374	CD8-positive, alpha-beta T cell differentiation	0.000814914	GO:0019725	cellular homeostasis	0.00224174	GO:0032940	secretion by cell	0.000605933
GO:0006810	transport	0.0112775				GO:0043300	regulation of leukocyte degranulation	0.000824197	GO:0006935	chemotaxis	0.00236561	GO:1901575	organic substance catabolic process	0.00061724
GO:0006865	amino acid transport	0.0112775				GO:0048856	anatomical structure development	0.000828807	GO:0042330	taxis	0.00240581	GO:1901700	response to oxygen-containing compound	0.000640027
GO:0061008	hepaticobiliary system development	0.0123088				GO:0051252	regulation of RNA metabolic process	0.00083731	GO:0033993	response to lipid	0.00252821	GO:0022411	cellular component disassembly	0.00064588
GO:0080134	regulation of response to stress	0.0123088				GO:0071824	protein-DNA complex organization	0.000865593	GO:0007034	vacuolar transport	0.00263491	GO:0050727	regulation of inflammatory response	0.000652276
GO:0048773	erythrophore differentiation	0.0123088				GO:0071496	cellular response to external stimulus	0.000867009	GO:0048871	multicellular organismal-level homeostasis	0.00264901	GO:0150079	negative regulation of neuroinflammatory response	0.000657739
GO:0002413	tolerance induction to tumor cell	0.0123088				GO:0071347	cellular response to interleukin-1	0.000887857	GO:0010977	negative regulation of neuron projection development	0.00279171	GO:0032102	negative regulation of response to external stimulus	0.000688759
GO:0048147	negative regulation of fibroblast proliferation	0.0123088				GO:0032502	developmental process	0.000887857	GO:0051247	positive regulation of protein metabolic process	0.00279171	GO:0061448	connective tissue development	0.000688759
GO:0001889	liver development	0.0123088				GO:0008064	regulation of actin polymerization or depolymerization	0.000892847	GO:0048260	positive regulation of receptor-mediated endocytosis	0.00279171	GO:0010243	response to organonitrogen compound	0.000694221
GO:1901494	regulation of cysteine metabolic process	0.0123088				GO:0051251	positive regulation of lymphocyte activation	0.0008931	GO:0097577	sequestering of iron ion	0.0027936	GO:0045765	regulation of angiogenesis	0.000699971
GO:0140924	L-kynurenine transmembrane transport	0.0123088				GO:0042594	response to starvation	0.000893646	GO:0048870	cell motility	0.00284673	GO:0097529	myeloid leukocyte migration	0.00070021
GO:0042554	superoxide anion generation	0.0123088				GO:0050870	positive regulation of T cell activation	0.000938807	GO:0002548	monocyte chemotaxis	0.00309969	GO:0050764	regulation of phagocytosis	0.000704667
GO:0007159	leukocyte cell-cell adhesion	0.0123088				GO:0030832	regulation of actin filament length	0.000944021	GO:0007155	cell adhesion	0.00309969	GO:0061061	muscle structure development	0.00072505
GO:1905917	positive regulation of cell differentiation involved in phenotypic switching	0.0123088				GO:1905686	positive regulation of plasma membrane repair	0.000966119	GO:0031647	regulation of protein stability	0.00309969	GO:0016358	dendrite development	0.000725772
GO:0046365	monosaccharide catabolic process	0.0123088				GO:0034124	regulation of MyD88-dependent toll-like receptor signaling pathway	0.000966119	GO:2001235	positive regulation of apoptotic signaling pathway	0.00312362	GO:1903707	negative regulation of hemopoiesis	0.000730881
GO:0003069	acetylcholine-mediated vasodilation involved in regulation of systemic arterial blood pressure	0.0123088				GO:0150111	regulation of transepithelial transport	0.000966119	GO:0007042	lysosomal lumen acidification	0.00317245	GO:0051130	positive regulation of cellular component organization	0.000745934
GO:1905404	positive regulation of activated CD8-positive, alpha-beta T cell apoptotic process	0.0123088				GO:2000439	positive regulation of monocyte extravasation	0.000966119	GO:0002449	lymphocyte mediated immunity	0.00362639	GO:0051094	positive regulation of developmental process	0.000747802
GO:0002843	regulation of tolerance induction to tumor cell	0.0123088				GO:1902340	negative regulation of chromosome condensation	0.000966119	GO:0048102	autophagic cell death	0.00362799	GO:1901342	regulation of vasculature development	0.00075238
GO:1905932	positive regulation of vascular associated smooth muscle cell differentiation involved in phenotypic switching	0.0123088				GO:0051172	negative regulation of nitrogen compound metabolic process	0.00097802	GO:1900426	positive regulation of defense response to bacterium	0.00362799	GO:0043067	regulation of programmed cell death	0.000761047
GO:0002845	positive regulation of tolerance induction to tumor cell	0.0123088				GO:0030100	regulation of endocytosis	0.0010264	GO:0006879	intracellular iron ion homeostasis	0.00368354	GO:0007420	brain development	0.000761047
GO:0007584	response to nutrient	0.0123088				GO:0002690	positive regulation of leukocyte chemotaxis	0.0010264	GO:0051241	negative regulation of multicellular organismal process	0.00371074	GO:0050767	regulation of neurogenesis	0.000767757
GO:0010043	response to zinc ion	0.0129022				GO:0002275	myeloid cell activation involved in immune response	0.0010264	GO:0044093	positive regulation of molecular function	0.00384106	GO:0032835	glomerulus development	0.000767757
GO:0072538	T-helper 17 type immune response	0.0129022				GO:0008630	intrinsic apoptotic signaling pathway in response to DNA damage	0.00106831	GO:0030100	regulation of endocytosis	0.00391389	GO:0034329	cell junction assembly	0.000777586
GO:0023052	signaling	0.0130697				GO:0045934	negative regulation of nucleobase-containing compound metabolic process	0.00114918	GO:1901564	organonitrogen compound metabolic process	0.00399455	GO:0010889	regulation of sequestering of triglyceride	0.000779325
GO:0031325	positive regulation of cellular metabolic process	0.0132026				GO:0046782	regulation of viral transcription	0.00117861	GO:0045453	bone resorption	0.00403717	GO:0048102	autophagic cell death	0.000779325
GO:0048519	negative regulation of biological process	0.0132026				GO:0010720	positive regulation of cell development	0.0012038	GO:0007165	signal transduction	0.0041503	GO:0006508	proteolysis	0.000784264
GO:0071230	cellular response to amino acid stimulus	0.0132026				GO:0051604	protein maturation	0.00125382	GO:0048002	antigen processing and presentation of peptide antigen	0.0041503	GO:0010975	regulation of neuron projection development	0.000798028
GO:0051234	establishment of localization	0.0132026				GO:0002444	myeloid leukocyte mediated immunity	0.00125382	GO:0002683	negative regulation of immune system process	0.0041919	GO:0044057	regulation of system process	0.000819569
GO:0031960	response to corticosteroid	0.0132026				GO:0051130	positive regulation of cellular component organization	0.00128081	GO:0016477	cell migration	0.00424738	GO:0032652	regulation of interleukin-1 production	0.000834583
GO:0006979	response to oxidative stress	0.0132026				GO:0010647	positive regulation of cell communication	0.00129986	GO:0006508	proteolysis	0.0043035	GO:0032612	interleukin-1 production	0.000834583
GO:0045429	positive regulation of nitric oxide biosynthetic process	0.0132641				GO:0010951	negative regulation of endopeptidase activity	0.00135779	GO:0006677	glycosylceramide metabolic process	0.00444195	GO:0010629	negative regulation of gene expression	0.000839845
GO:0032101	regulation of response to external stimulus	0.013948				GO:0014070	response to organic cyclic compound	0.00141636	GO:0048771	tissue remodeling	0.00488005	GO:0120035	regulation of plasma membrane bounded cell projection organization	0.000841121
GO:0006953	acute-phase response	0.0140088				GO:0019219	regulation of nucleobase-containing compound metabolic process	0.00142452	GO:0006643	membrane lipid metabolic process	0.00491959	GO:0042982	amyloid precursor protein metabolic process	0.000841121
GO:1904407	positive regulation of nitric oxide metabolic process	0.0140088				GO:0019538	protein metabolic process	0.00143459	GO:0045807	positive regulation of endocytosis	0.00491959	GO:0051960	regulation of nervous system development	0.000878185
GO:0071229	cellular response to acid chemical	0.0140088				GO:0060339	negative regulation of type I interferon-mediated signaling pathway	0.00148363	GO:0007610	behavior	0.00506281	GO:0030316	osteoclast differentiation	0.000897863
GO:0072337	modified amino acid transport	0.0144814				GO:0071593	lymphocyte aggregation	0.00152436	GO:0016042	lipid catabolic process	0.00514799	GO:0050905	neuromuscular process	0.000899884
GO:0007165	signal transduction	0.0156446				GO:0090230	regulation of centromere complex assembly	0.00152436	GO:0050821	protein stabilization	0.00514799	GO:1903019	negative regulation of glycoprotein metabolic process	0.000925713
GO:0089718	amino acid import across plasma membrane	0.0166387				GO:1903898	negative regulation of PERK-mediated unfolded protein response	0.00152436	GO:0055082	intracellular chemical homeostasis	0.00514799	GO:0030644	intracellular chloride ion homeostasis	0.000925713
GO:0035556	intracellular signal transduction	0.0169605				GO:0031508	pericentric heterochromatin formation	0.00152436	GO:0097067	cellular response to thyroid hormone stimulus	0.00537585	GO:0034350	regulation of glial cell apoptotic process	0.000925713
GO:0046686	response to cadmium ion	0.0170226				GO:1903039	positive regulation of leukocyte cell-cell adhesion	0.00157337	GO:0072384	organelle transport along microtubule	0.00537585	GO:0022407	regulation of cell-cell adhesion	0.000955664
GO:0002822	regulation of adaptive immune response based on somatic recombination of immune receptors built from immunoglobulin superfamily domains	0.0172188				GO:0006508	proteolysis	0.00160495	GO:1903037	regulation of leukocyte cell-cell adhesion	0.00553298	GO:0050714	positive regulation of protein secretion	0.000974557
GO:0042221	response to chemical	0.0172595				GO:1903707	negative regulation of hemopoiesis	0.00160599	GO:0048490	anterograde synaptic vesicle transport	0.00565404	GO:1904646	cellular response to amyloid-beta	0.000974557
GO:0030155	regulation of cell adhesion	0.0174324				GO:0008104	protein localization	0.00163199	GO:0099514	synaptic vesicle cytoskeletal transport	0.00565404	GO:0007611	learning or memory	0.000974557
GO:0050832	defense response to fungus	0.0176756				GO:0098974	postsynaptic actin cytoskeleton organization	0.00163199	GO:0099517	synaptic vesicle transport along microtubule	0.00565404	GO:0032692	negative regulation of interleukin-1 production	0.000974557
GO:0048523	negative regulation of cellular process	0.0176756				GO:0044090	positive regulation of vacuole organization	0.00163199	GO:1904406	negative regulation of nitric oxide metabolic process	0.00565404	GO:0031344	regulation of cell projection organization	0.000985054
GO:0042098	T cell proliferation	0.0181421				GO:0007010	cytoskeleton organization	0.0016974	GO:0002833	positive regulation of response to biotic stimulus	0.00565404	GO:0061041	regulation of wound healing	0.000985054
GO:0072573	tolerance induction to lipopolysaccharide	0.0181421				GO:0070727	cellular macromolecule localization	0.0016974	GO:1905146	lysosomal protein catabolic process	0.00565404	GO:0060996	dendritic spine development	0.000985054
GO:0046166	glyceraldehyde-3-phosphate biosynthetic process	0.0181421				GO:0006887	exocytosis	0.00171399	GO:0051238	sequestering of metal ion	0.00565404	GO:0051172	negative regulation of nitrogen compound metabolic process	0.000989384
GO:1903786	regulation of glutathione biosynthetic process	0.0181421				GO:0006935	chemotaxis	0.00172916	GO:0009987	cellular process	0.00565404	GO:0031327	negative regulation of cellular biosynthetic process	0.000994989
GO:0006749	glutathione metabolic process	0.0181421				GO:0042330	taxis	0.00178185	GO:0045019	negative regulation of nitric oxide biosynthetic process	0.00565404	GO:0010466	negative regulation of peptidase activity	0.00100101
GO:0003070	regulation of systemic arterial blood pressure by neurotransmitter	0.0181421				GO:0031669	cellular response to nutrient levels	0.00179751	GO:0006896	Golgi to vacuole transport	0.00565404	GO:0051223	regulation of protein transport	0.00101526
GO:0003068	regulation of systemic arterial blood pressure by acetylcholine	0.0181421				GO:0046718	viral entry into host cell	0.00189913	GO:0001912	positive regulation of leukocyte mediated cytotoxicity	0.00577861	GO:0042325	regulation of phosphorylation	0.0010297
GO:0061692	cellular detoxification of hydrogen peroxide	0.0181421				GO:0006355	regulation of DNA-templated transcription	0.0019325	GO:0031638	zymogen activation	0.00594191	GO:0035295	tube development	0.00103756
GO:0002819	regulation of adaptive immune response	0.0181421				GO:0031399	regulation of protein modification process	0.0019325	GO:0048143	astrocyte activation	0.0060252	GO:0006898	receptor-mediated endocytosis	0.00104436
GO:1904845	cellular response to L-glutamine	0.0181421				GO:0051259	protein complex oligomerization	0.00194629	GO:0031345	negative regulation of cell projection organization	0.0060252	GO:0045785	positive regulation of cell adhesion	0.00105442
GO:0002660	positive regulation of peripheral tolerance induction	0.0181421				GO:0045730	respiratory burst	0.00199083	GO:0019886	antigen processing and presentation of exogenous peptide antigen via MHC class II	0.0060252	GO:0042159	lipoprotein catabolic process	0.00107153
GO:0002658	regulation of peripheral tolerance induction	0.0181421				GO:0009267	cellular response to starvation	0.002017	GO:1900424	regulation of defense response to bacterium	0.0060252	GO:0030002	intracellular monoatomic anion homeostasis	0.00107153
GO:0060785	regulation of apoptosis involved in tissue homeostasis	0.0181421				GO:0050868	negative regulation of T cell activation	0.002017	GO:0048708	astrocyte differentiation	0.0060252	GO:1902531	regulation of intracellular signal transduction	0.00109519
GO:1902631	negative regulation of membrane hyperpolarization	0.0181421				GO:2001141	regulation of RNA biosynthetic process	0.00205954	GO:0060155	platelet dense granule organization	0.0060252	GO:0048660	regulation of smooth muscle cell proliferation	0.00109519
GO:0002537	nitric oxide production involved in inflammatory response	0.0181421				GO:0048872	homeostasis of number of cells	0.00208133	GO:0051235	maintenance of location	0.00609574	GO:0031335	regulation of sulfur amino acid metabolic process	0.00109582
GO:2000170	positive regulation of peptidyl-cysteine S-nitrosylation	0.0181421				GO:1905673	positive regulation of lysosome organization	0.00214564	GO:0048856	anatomical structure development	0.00634321	GO:2001199	negative regulation of dendritic cell differentiation	0.00109582
GO:0002654	positive regulation of tolerance induction dependent upon immune response	0.0181421				GO:0061739	protein lipidation involved in autophagosome assembly	0.00214564	GO:0002706	regulation of lymphocyte mediated immunity	0.00646137	GO:0150062	complement-mediated synapse pruning	0.00109582
GO:0001879	detection of yeast	0.0181421				GO:0070106	interleukin-27-mediated signaling pathway	0.00214564	GO:0046942	carboxylic acid transport	0.00646137	GO:0031324	negative regulation of cellular metabolic process	0.00109582
GO:0000053	argininosuccinate metabolic process	0.0181421				GO:0070668	positive regulation of mast cell proliferation	0.00214564	GO:0007039	protein catabolic process in the vacuole	0.00646137	GO:0009890	negative regulation of biosynthetic process	0.00110067
GO:0000302	response to reactive oxygen species	0.0181421				GO:0044409	entry into host	0.00214564	GO:0060627	regulation of vesicle-mediated transport	0.00646137	GO:0009607	response to biotic stimulus	0.00110882
GO:0019242	methylglyoxal biosynthetic process	0.0181421				GO:0099188	postsynaptic cytoskeleton organization	0.00216324	GO:0015849	organic acid transport	0.00658202	GO:0006811	monoatomic ion transport	0.00111047
GO:0043200	response to amino acid	0.018156				GO:0042509	regulation of tyrosine phosphorylation of STAT protein	0.00219201	GO:0060255	regulation of macromolecule metabolic process	0.00666775	GO:0140352	export from cell	0.00114363
GO:1903409	reactive oxygen species biosynthetic process	0.018156				GO:0070555	response to interleukin-1	0.00219634	GO:0006812	monoatomic cation transport	0.0067116	GO:0097435	supramolecular fiber organization	0.00114363
GO:0097191	extrinsic apoptotic signaling pathway	0.0181806				GO:0031400	negative regulation of protein modification process	0.00219634	GO:0046903	secretion	0.00672019	GO:0060998	regulation of dendritic spine development	0.00114363
GO:0046649	lymphocyte activation	0.0181806				GO:0002703	regulation of leukocyte mediated immunity	0.00223659	GO:0098869	cellular oxidant detoxification	0.00681503	GO:0046903	secretion	0.00114886
GO:0006091	generation of precursor metabolites and energy	0.018485				GO:0022408	negative regulation of cell-cell adhesion	0.0022392	GO:0048245	eosinophil chemotaxis	0.00686436	GO:0120036	plasma membrane bounded cell projection organization	0.00114886
GO:0002758	innate immune response-activating signaling pathway	0.0195527				GO:0034654	nucleobase-containing compound biosynthetic process	0.00226044	GO:0035751	regulation of lysosomal lumen pH	0.00686436	GO:0031326	regulation of cellular biosynthetic process	0.00114886
GO:0031663	lipopolysaccharide-mediated signaling pathway	0.0199716				GO:0098657	import into cell	0.00227138	GO:0031343	positive regulation of cell killing	0.00734868	GO:0002695	negative regulation of leukocyte activation	0.00115786
GO:1903131	mononuclear cell differentiation	0.0202501				GO:1903708	positive regulation of hemopoiesis	0.00227894	GO:0008283	cell population proliferation	0.00735391	GO:0010556	regulation of macromolecule biosynthetic process	0.00116287
GO:0006801	superoxide metabolic process	0.0203477				GO:1902107	positive regulation of leukocyte differentiation	0.00227894	GO:0048878	chemical homeostasis	0.0073613	GO:0090659	walking behavior	0.00117259
GO:0010628	positive regulation of gene expression	0.0206965				GO:0002696	positive regulation of leukocyte activation	0.00231694	GO:0006590	thyroid hormone generation	0.00737158	GO:0042110	T cell activation	0.00118061
GO:0001101	response to acid chemical	0.0208893				GO:0010592	positive regulation of lamellipodium assembly	0.0023376	GO:0046849	bone remodeling	0.00742808	GO:0042981	regulation of apoptotic process	0.00118274
GO:0019222	regulation of metabolic process	0.0209039				GO:0006357	regulation of transcription by RNA polymerase II	0.00242447	GO:0050678	regulation of epithelial cell proliferation	0.00777941	GO:0030730	sequestering of triglyceride	0.00121329
GO:0015800	acidic amino acid transport	0.0211005				GO:0002250	adaptive immune response	0.00242776	GO:0044242	cellular lipid catabolic process	0.00777941	GO:0006044	N-acetylglucosamine metabolic process	0.00121329
GO:0019725	cellular homeostasis	0.0214504				GO:0051649	establishment of localization in cell	0.00244852	GO:0002495	antigen processing and presentation of peptide antigen via MHC class II	0.00788763	GO:0009056	catabolic process	0.00122248
GO:0045428	regulation of nitric oxide biosynthetic process	0.021477				GO:0051050	positive regulation of transport	0.00244852	GO:0072593	reactive oxygen species metabolic process	0.00834182	GO:0050730	regulation of peptidyl-tyrosine phosphorylation	0.00122583
GO:0090679	cell differentiation involved in phenotypic switching	0.0219339				GO:0010506	regulation of autophagy	0.00246867	GO:0001573	ganglioside metabolic process	0.00841197	GO:0051402	neuron apoptotic process	0.00124744
GO:2000120	positive regulation of sodium-dependent phosphate transport	0.0219339				GO:0001960	negative regulation of cytokine-mediated signaling pathway	0.00246867	GO:0007035	vacuolar acidification	0.00841197	GO:1905521	regulation of macrophage migration	0.00124858
GO:0080164	regulation of nitric oxide metabolic process	0.0219339				GO:2000514	regulation of CD4-positive, alpha-beta T cell activation	0.00246867	GO:0002710	negative regulation of T cell mediated immunity	0.00841197	GO:0001774	microglial cell activation	0.00124858
GO:0003032	detection of oxygen	0.0219339				GO:0007260	tyrosine phosphorylation of STAT protein	0.00246867	GO:2001233	regulation of apoptotic signaling pathway	0.00842567	GO:0048659	smooth muscle cell proliferation	0.00131123
GO:2000211	regulation of glutamate metabolic process	0.0219339				GO:1903146	regulation of autophagy of mitochondrion	0.00249636	GO:0043473	pigmentation	0.00867997	GO:0009889	regulation of biosynthetic process	0.00135121
GO:0002652	regulation of tolerance induction dependent upon immune response	0.0219339				GO:0032271	regulation of protein polymerization	0.00249636	GO:0045088	regulation of innate immune response	0.00871488	GO:0071559	response to transforming growth factor beta	0.00137203
GO:0002465	peripheral tolerance induction	0.0219339				GO:0031329	regulation of cellular catabolic process	0.00249636	GO:0002504	antigen processing and presentation of peptide or polysaccharide antigen via MHC class II	0.00886696	GO:0019220	regulation of phosphate metabolic process	0.00137467
GO:1905930	regulation of vascular associated smooth muscle cell differentiation involved in phenotypic switching	0.0219339				GO:0031334	positive regulation of protein-containing complex assembly	0.00249636	GO:0032928	regulation of superoxide anion generation	0.00886696	GO:0051174	regulation of phosphorus metabolic process	0.00138423
GO:0070228	regulation of lymphocyte apoptotic process	0.0219339				GO:0045621	positive regulation of lymphocyte differentiation	0.00249636	GO:0072677	eosinophil migration	0.00886696	GO:0098542	defense response to other organism	0.00142484
GO:2000514	regulation of CD4-positive, alpha-beta T cell activation	0.0219339				GO:0007259	receptor signaling pathway via JAK-STAT	0.00249636	GO:0002443	leukocyte mediated immunity	0.00893325	GO:0050776	regulation of immune response	0.00142484
GO:0071000	response to magnetism	0.0219339				GO:0032647	regulation of interferon-alpha production	0.00249636	GO:0097190	apoptotic signaling pathway	0.00900539	GO:0010558	negative regulation of macromolecule biosynthetic process	0.00143973
GO:0031328	positive regulation of cellular biosynthetic process	0.0219339				GO:0032607	interferon-alpha production	0.00249636	GO:0051641	cellular localization	0.00906534	GO:1904645	response to amyloid-beta	0.00144492
GO:0042130	negative regulation of T cell proliferation	0.0219339				GO:0061919	process utilizing autophagic mechanism	0.00252859	GO:0009893	positive regulation of metabolic process	0.00918332	GO:0031638	zymogen activation	0.00148192
GO:1905915	regulation of cell differentiation involved in phenotypic switching	0.0219339				GO:0006914	autophagy	0.00252859	GO:0002709	regulation of T cell mediated immunity	0.00928428	GO:0071310	cellular response to organic substance	0.00148678
GO:1904844	response to L-glutamine	0.0219339				GO:0046635	positive regulation of alpha-beta T cell activation	0.00253823	GO:0051047	positive regulation of secretion	0.00928502	GO:0030030	cell projection organization	0.00148823
GO:0071400	cellular response to oleic acid	0.0219339				GO:0045619	regulation of lymphocyte differentiation	0.00253948	GO:0010447	response to acidic pH	0.00928502	GO:1903018	regulation of glycoprotein metabolic process	0.00153122
GO:0009064	glutamine family amino acid metabolic process	0.0219339				GO:0017157	regulation of exocytosis	0.00266612	GO:0051651	maintenance of location in cell	0.00943605	GO:0002269	leukocyte activation involved in inflammatory response	0.00153122
GO:0016046	detection of fungus	0.0219339				GO:0034121	regulation of toll-like receptor signaling pathway	0.0026945	GO:0048869	cellular developmental process	0.00945252	GO:0010543	regulation of platelet activation	0.00153122
GO:1901329	regulation of odontoblast differentiation	0.0219339				GO:0036037	CD8-positive, alpha-beta T cell activation	0.0026945	GO:0030154	cell differentiation	0.00945252	GO:1901379	regulation of potassium ion transmembrane transport	0.00153122
GO:0061691	detoxification of hydrogen peroxide	0.0219339				GO:0001778	plasma membrane repair	0.0026945	GO:0050776	regulation of immune response	0.00945252	GO:0048708	astrocyte differentiation	0.00153122
GO:0007166	cell surface receptor signaling pathway	0.0219339				GO:1901362	organic cyclic compound biosynthetic process	0.00273933	GO:0006516	glycoprotein catabolic process	0.00970342	GO:0050804	modulation of chemical synaptic transmission	0.00153122
GO:0019244	lactate biosynthetic process from pyruvate	0.0219339				GO:1905684	regulation of plasma membrane repair	0.00275786	GO:0002478	antigen processing and presentation of exogenous peptide antigen	0.00970342	GO:0099177	regulation of trans-synaptic signaling	0.00153665
GO:1905402	regulation of activated CD8-positive, alpha-beta T cell apoptotic process	0.0219339				GO:0045123	cellular extravasation	0.00275971	GO:0045730	respiratory burst	0.00970342	GO:0043410	positive regulation of MAPK cascade	0.00156819
GO:1905420	vascular associated smooth muscle cell differentiation involved in phenotypic switching	0.0219339				GO:0097696	receptor signaling pathway via STAT	0.00283238	GO:0098609	cell-cell adhesion	0.0102481	GO:0150063	visual system development	0.00158927
GO:0031335	regulation of sulfur amino acid metabolic process	0.0219339				GO:1902531	regulation of intracellular signal transduction	0.0028657	GO:0060586	multicellular organismal-level iron ion homeostasis	0.0103261	GO:1903035	negative regulation of response to wounding	0.00159275
GO:1905397	activated CD8-positive, alpha-beta T cell apoptotic process	0.0219339				GO:0060761	negative regulation of response to cytokine stimulus	0.00288078	GO:0002521	leukocyte differentiation	0.0104514	GO:0055074	calcium ion homeostasis	0.00161291
GO:0110076	negative regulation of ferroptosis	0.0219339				GO:0018130	heterocycle biosynthetic process	0.00288316	GO:0010604	positive regulation of macromolecule metabolic process	0.0104514	GO:0033002	muscle cell proliferation	0.00162423
GO:1902475	L-alpha-amino acid transmembrane transport	0.0219953				GO:0043372	positive regulation of CD4-positive, alpha-beta T cell differentiation	0.00290553	GO:0042445	hormone metabolic process	0.0104514	GO:0048701	embryonic cranial skeleton morphogenesis	0.00162928
GO:0002218	activation of innate immune response	0.0221044				GO:0080090	regulation of primary metabolic process	0.00291232	GO:0030098	lymphocyte differentiation	0.0107433	GO:0048880	sensory system development	0.00172031
GO:0002429	immune response-activating cell surface receptor signaling pathway	0.0227067				GO:0019438	aromatic compound biosynthetic process	0.00299707	GO:1990748	cellular detoxification	0.0108856	GO:0001501	skeletal system development	0.00178601
GO:0002292	T cell differentiation involved in immune response	0.0239879				GO:0009719	response to endogenous stimulus	0.00302276	GO:0060249	anatomical structure homeostasis	0.0109523	GO:0034349	glial cell apoptotic process	0.00182459
GO:0019362	pyridine nucleotide metabolic process	0.0242484				GO:0006351	DNA-templated transcription	0.00306194	GO:0032496	response to lipopolysaccharide	0.0109523	GO:1902430	negative regulation of amyloid-beta formation	0.00182459
GO:0046496	nicotinamide nucleotide metabolic process	0.0242484				GO:0050867	positive regulation of cell activation	0.00306194	GO:0001894	tissue homeostasis	0.0109523	GO:0009886	post-embryonic animal morphogenesis	0.00182459
GO:0007005	mitochondrion organization	0.0242484				GO:0009991	response to extracellular stimulus	0.00316793	GO:0007041	lysosomal transport	0.011175	GO:0031345	negative regulation of cell projection organization	0.00184212
GO:0009987	cellular process	0.0265603				GO:1903038	negative regulation of leukocyte cell-cell adhesion	0.00318259	GO:0021782	glial cell development	0.011175	GO:0051707	response to other organism	0.00185647
GO:0051179	localization	0.0271714				GO:0002285	lymphocyte activation involved in immune response	0.00335628	GO:0071702	organic substance transport	0.011175	GO:0030209	dermatan sulfate catabolic process	0.00185647
GO:0071418	cellular response to amine stimulus	0.0271714				GO:0051253	negative regulation of RNA metabolic process	0.00335628	GO:0097066	response to thyroid hormone	0.0112546	GO:0035239	tube morphogenesis	0.00185647
GO:2000660	negative regulation of interleukin-1-mediated signaling pathway	0.0271714				GO:0006366	transcription by RNA polymerase II	0.00338087	GO:0002718	regulation of cytokine production involved in immune response	0.0112836	GO:1900141	regulation of oligodendrocyte apoptotic process	0.00185647
GO:0042867	pyruvate catabolic process	0.0271714				GO:0090025	regulation of monocyte chemotaxis	0.00338584	GO:0002367	cytokine production involved in immune response	0.0112836	GO:0052782	amino disaccharide catabolic process	0.00185647
GO:0072524	pyridine-containing compound metabolic process	0.0271714				GO:0010721	negative regulation of cell development	0.00338662	GO:0015711	organic anion transport	0.0114457	GO:0060309	elastin catabolic process	0.00185647
GO:0016480	negative regulation of transcription by RNA polymerase III	0.0271714				GO:0060326	cell chemotaxis	0.00338662	GO:0002092	positive regulation of receptor internalization	0.0117205	GO:0043535	regulation of blood vessel endothelial cell migration	0.00186595
GO:0010046	response to mycotoxin	0.0271714				GO:0032774	RNA biosynthetic process	0.00343353	GO:1990000	amyloid fibril formation	0.0117205	GO:1903037	regulation of leukocyte cell-cell adhesion	0.00186595
GO:0050672	negative regulation of lymphocyte proliferation	0.0271714				GO:1902533	positive regulation of intracellular signal transduction	0.00343708	GO:0090322	regulation of superoxide metabolic process	0.0117205	GO:0010604	positive regulation of macromolecule metabolic process	0.00188313
GO:0032945	negative regulation of mononuclear cell proliferation	0.0271714				GO:0006501	C-terminal protein lipidation	0.00345055	GO:0002237	response to molecule of bacterial origin	0.012111	GO:0007166	cell surface receptor signaling pathway	0.00188313
GO:0034021	response to silicon dioxide	0.0271714				GO:0072679	thymocyte migration	0.00345055	GO:0048259	regulation of receptor-mediated endocytosis	0.012111	GO:0043207	response to external biotic stimulus	0.00188513
GO:0032501	multicellular organismal process	0.0273021				GO:0051126	negative regulation of actin nucleation	0.00345055	GO:0046697	decidualization	0.0123232	GO:0071363	cellular response to growth factor stimulus	0.00189674
GO:0002694	regulation of leukocyte activation	0.0274268				GO:0060332	positive regulation of response to type II interferon	0.00345055	GO:0048731	system development	0.0127562	GO:0009888	tissue development	0.0019439
GO:0015807	L-amino acid transport	0.0280292				GO:0030217	T cell differentiation	0.00345055	GO:0034120	positive regulation of erythrocyte aggregation	0.0128232	GO:1901699	cellular response to nitrogen compound	0.0019465
GO:0009991	response to extracellular stimulus	0.0298546				GO:0031509	subtelomeric heterochromatin formation	0.00345055	GO:1905572	ganglioside GM1 transport to membrane	0.0128232	GO:0043403	skeletal muscle tissue regeneration	0.0019465
GO:0070664	negative regulation of leukocyte proliferation	0.0303597				GO:0060335	positive regulation of type II interferon-mediated signaling pathway	0.00345055	GO:1903771	positive regulation of beta-galactosidase activity	0.0128232	GO:0071805	potassium ion transmembrane transport	0.00198255
GO:0019660	glycolytic fermentation	0.0303597				GO:0045627	positive regulation of T-helper 1 cell differentiation	0.00345055	GO:1902721	negative regulation of prolactin secretion	0.0128232	GO:0043523	regulation of neuron apoptotic process	0.00198977
GO:0019249	lactate biosynthetic process	0.0303597				GO:0010756	positive regulation of plasminogen activation	0.00345055	GO:1904389	rod bipolar cell differentiation	0.0128232	GO:0030098	lymphocyte differentiation	0.00201391
GO:0001923	B-1 B cell differentiation	0.0303597				GO:0071353	cellular response to interleukin-4	0.00358058	GO:0002703	regulation of leukocyte mediated immunity	0.0128232	GO:0043068	positive regulation of programmed cell death	0.00205829
GO:0002461	tolerance induction dependent upon immune response	0.0303597				GO:0006886	intracellular protein transport	0.0036539	GO:0014895	smooth muscle hypertrophy	0.0128232	GO:0061900	glial cell activation	0.0020652
GO:0006526	arginine biosynthetic process	0.0303597				GO:1902745	positive regulation of lamellipodium organization	0.00385348	GO:0019884	antigen processing and presentation of exogenous antigen	0.0128232	GO:0050807	regulation of synapse organization	0.0020652
GO:0007155	cell adhesion	0.0303597				GO:0001556	oocyte maturation	0.00385348	GO:0003106	negative regulation of glomerular filtration by angiotensin	0.0128232	GO:0050680	negative regulation of epithelial cell proliferation	0.00210822
GO:1902630	regulation of membrane hyperpolarization	0.0303597				GO:0045892	negative regulation of DNA-templated transcription	0.00385348	GO:0003083	negative regulation of renal output by angiotensin	0.0128232	GO:0006996	organelle organization	0.00213976
GO:0090461	intracellular glutamate homeostasis	0.0303597				GO:0044092	negative regulation of molecular function	0.00387637	GO:0022407	regulation of cell-cell adhesion	0.0128232	GO:0010468	regulation of gene expression	0.00219014
GO:0019659	glucose catabolic process to lactate	0.0303597				GO:0002449	lymphocyte mediated immunity	0.00401789	GO:0031069	hair follicle morphogenesis	0.0128232	GO:0048638	regulation of developmental growth	0.00223169
GO:0019661	glucose catabolic process to lactate via pyruvate	0.0303597				GO:0030162	regulation of proteolysis	0.00404025	GO:0097237	cellular response to toxic substance	0.0128232	GO:0006816	calcium ion transport	0.00227237
GO:0019682	glyceraldehyde-3-phosphate metabolic process	0.0303597				GO:1902679	negative regulation of RNA biosynthetic process	0.00404452	GO:0002719	negative regulation of cytokine production involved in immune response	0.0128232	GO:0043010	camera-type eye development	0.0023101
GO:0030217	T cell differentiation	0.0303597				GO:0001503	ossification	0.00404452	GO:0044273	sulfur compound catabolic process	0.0129406	GO:0070661	leukocyte proliferation	0.00235013
GO:0140206	dipeptide import across plasma membrane	0.0303597				GO:0010563	negative regulation of phosphorus metabolic process	0.00408408	GO:0006914	autophagy	0.0129406	GO:0097061	dendritic spine organization	0.00235602
GO:0071226	cellular response to molecule of fungal origin	0.0303597				GO:0045936	negative regulation of phosphate metabolic process	0.00408408	GO:0061919	process utilizing autophagic mechanism	0.0129406	GO:0032989	cellular component morphogenesis	0.00236003
GO:0043648	dicarboxylic acid metabolic process	0.0303597				GO:0002181	cytoplasmic translation	0.00408408	GO:0003014	renal system process	0.0129406	GO:0050803	regulation of synapse structure or activity	0.00236667
GO:0090677	reversible differentiation	0.0303597				GO:0010638	positive regulation of organelle organization	0.0041853	GO:0044403	biological process involved in symbiotic interaction	0.0129696	GO:0002696	positive regulation of leukocyte activation	0.00237334
GO:0110075	regulation of ferroptosis	0.0303597				GO:1901098	positive regulation of autophagosome maturation	0.00427244	GO:0050673	epithelial cell proliferation	0.0130726	GO:0051235	maintenance of location	0.00241422
GO:0034201	response to oleic acid	0.0303597				GO:1903897	regulation of PERK-mediated unfolded protein response	0.00427244	GO:1901701	cellular response to oxygen-containing compound	0.0131971	GO:0050954	sensory perception of mechanical stimulus	0.00245819
GO:0097707	ferroptosis	0.0303597				GO:0070666	regulation of mast cell proliferation	0.00427244	GO:0045785	positive regulation of cell adhesion	0.013217	GO:0009100	glycoprotein metabolic process	0.00249168
GO:0140205	oligopeptide import across plasma membrane	0.0303597				GO:0070662	mast cell proliferation	0.00427244	GO:0042403	thyroid hormone metabolic process	0.0134524	GO:0045637	regulation of myeloid cell differentiation	0.00249168
GO:0035900	response to isolation stress	0.0303597				GO:0001909	leukocyte mediated cytotoxicity	0.00427373	GO:0098754	detoxification	0.0136831	GO:0050921	positive regulation of chemotaxis	0.00249822
GO:0006835	dicarboxylic acid transport	0.030642				GO:0070670	response to interleukin-4	0.00436688	GO:0032438	melanosome organization	0.0140132	GO:0001525	angiogenesis	0.00250193
GO:0030097	hemopoiesis	0.0325148				GO:0006874	intracellular calcium ion homeostasis	0.00436688	GO:0002724	regulation of T cell cytokine production	0.0140132	GO:1902992	negative regulation of amyloid precursor protein catabolic process	0.00251299
GO:0010035	response to inorganic substance	0.0325148				GO:0044089	positive regulation of cellular component biogenesis	0.00440635	GO:0002369	T cell cytokine production	0.0140132	GO:0032611	interleukin-1 beta production	0.00251299
GO:0071347	cellular response to interleukin-1	0.0325889				GO:0050920	regulation of chemotaxis	0.00448338	GO:0048753	pigment granule organization	0.01453	GO:0032651	regulation of interleukin-1 beta production	0.00251299
GO:0070227	lymphocyte apoptotic process	0.0325889				GO:0097581	lamellipodium organization	0.00467541	GO:0021680	cerebellar Purkinje cell layer development	0.01453	GO:0033036	macromolecule localization	0.00251299
GO:0050865	regulation of cell activation	0.032991				GO:0033674	positive regulation of kinase activity	0.0047197	GO:0002456	T cell mediated immunity	0.01453	GO:0055064	chloride ion homeostasis	0.00251299
GO:0002460	adaptive immune response based on somatic recombination of immune receptors built from immunoglobulin superfamily domains	0.0334407				GO:0001933	negative regulation of protein phosphorylation	0.00480766	GO:0035640	exploration behavior	0.01453	GO:0048514	blood vessel morphogenesis	0.00253379
GO:0003333	amino acid transmembrane transport	0.0338198				GO:0050921	positive regulation of chemotaxis	0.00485645	GO:0048730	epidermis morphogenesis	0.01453	GO:0043603	amide metabolic process	0.00263028
GO:2000321	positive regulation of T-helper 17 cell differentiation	0.0338198				GO:0009628	response to abiotic stimulus	0.00491567	GO:0007162	negative regulation of cell adhesion	0.0146532	GO:1902903	regulation of supramolecular fiber organization	0.00272959
GO:2000118	regulation of sodium-dependent phosphate transport	0.0338198				GO:0032984	protein-containing complex disassembly	0.00494045	GO:0050830	defense response to Gram-positive bacterium	0.0146532	GO:0040008	regulation of growth	0.00273271
GO:0071242	cellular response to ammonium ion	0.0338198				GO:0051345	positive regulation of hydrolase activity	0.00494794	GO:0006811	monoatomic ion transport	0.0147588	GO:1905007	positive regulation of epithelial to mesenchymal transition involved in endocardial cushion formation	0.00275547
GO:0015811	L-cystine transport	0.0338198				GO:0010591	regulation of lamellipodium assembly	0.00496657	GO:0019538	protein metabolic process	0.0147677	GO:0002282	microglial cell activation involved in immune response	0.00275547
GO:0032364	intracellular oxygen homeostasis	0.0338198				GO:2000116	regulation of cysteine-type endopeptidase activity	0.00501906	GO:1903131	mononuclear cell differentiation	0.0150889	GO:1904093	negative regulation of autophagic cell death	0.00275547
GO:0006113	fermentation	0.0338198				GO:0051641	cellular localization	0.00510616	GO:0009719	response to endogenous stimulus	0.0151528	GO:0060429	epithelium development	0.00275547
GO:0046651	lymphocyte proliferation	0.0338198				GO:0071349	cellular response to interleukin-12	0.00514914	GO:0051129	negative regulation of cellular component organization	0.0155223	GO:0030036	actin cytoskeleton organization	0.00275547
GO:0045089	positive regulation of innate immune response	0.0338198				GO:0001765	membrane raft assembly	0.00514914	GO:0002831	regulation of response to biotic stimulus	0.0155866	GO:0051247	positive regulation of protein metabolic process	0.00277429
GO:0071499	cellular response to laminar fluid shear stress	0.0338198				GO:1905671	regulation of lysosome organization	0.00514914	GO:0030217	T cell differentiation	0.0159192	GO:0060348	bone development	0.00277524
GO:1905065	positive regulation of vascular associated smooth muscle cell differentiation	0.0338198				GO:0010467	gene expression	0.00518427	GO:2000145	regulation of cell motility	0.0166305	GO:0070374	positive regulation of ERK1 and ERK2 cascade	0.00277524
GO:2001186	negative regulation of CD8-positive, alpha-beta T cell activation	0.0338198				GO:0002532	production of molecular mediator involved in inflammatory response	0.005565	GO:0051046	regulation of secretion	0.0166843	GO:0031643	positive regulation of myelination	0.00277524
GO:0051601	exocyst localization	0.0338198				GO:0042771	intrinsic apoptotic signaling pathway in response to DNA damage by p53 class mediator	0.00562865	GO:0010876	lipid localization	0.0167188	GO:0010842	retina layer formation	0.00277524
GO:0032943	mononuclear cell proliferation	0.0342044				GO:0009056	catabolic process	0.00566672	GO:2001056	positive regulation of cysteine-type endopeptidase activity	0.0171488	GO:0032635	interleukin-6 production	0.00279969
GO:0002521	leukocyte differentiation	0.0342248				GO:0070665	positive regulation of leukocyte proliferation	0.00573276	GO:0051251	positive regulation of lymphocyte activation	0.0173618	GO:0032675	regulation of interleukin-6 production	0.00279969
GO:0046634	regulation of alpha-beta T cell activation	0.0358872				GO:0051651	maintenance of location in cell	0.00582411	GO:0051603	proteolysis involved in protein catabolic process	0.0174551	GO:0010562	positive regulation of phosphorus metabolic process	0.00281091
GO:1905461	positive regulation of vascular associated smooth muscle cell apoptotic process	0.0363314				GO:0010466	negative regulation of peptidase activity	0.00593361	GO:0042554	superoxide anion generation	0.0175118	GO:0045937	positive regulation of phosphate metabolic process	0.00281091
GO:0097411	hypoxia-inducible factor-1alpha signaling pathway	0.0363314				GO:0097028	dendritic cell differentiation	0.00596625	GO:0070232	regulation of T cell apoptotic process	0.0175118	GO:0055078	sodium ion homeostasis	0.00283969
GO:2000659	regulation of interleukin-1-mediated signaling pathway	0.0363314				GO:0070167	regulation of biomineral tissue development	0.00609605	GO:0048489	synaptic vesicle transport	0.0175118	GO:0002275	myeloid cell activation involved in immune response	0.00284433
GO:1903352	L-ornithine transmembrane transport	0.0363314				GO:0061762	CAMKK-AMPK signaling cascade	0.00609605	GO:0033036	macromolecule localization	0.0179049	GO:0050769	positive regulation of neurogenesis	0.00285825
GO:2001198	regulation of dendritic cell differentiation	0.0363314				GO:1904415	regulation of xenophagy	0.00609605	GO:0047496	vesicle transport along microtubule	0.0181542	GO:0051046	regulation of secretion	0.00286839
GO:0019563	glycerol catabolic process	0.0363314				GO:1904417	positive regulation of xenophagy	0.00609605	GO:0090659	walking behavior	0.0181542	GO:0002685	regulation of leukocyte migration	0.00286839
GO:0035442	dipeptide transmembrane transport	0.0363314				GO:0140719	constitutive heterochromatin formation	0.00609605	GO:0010256	endomembrane system organization	0.0185791	GO:0043266	regulation of potassium ion transport	0.00293657
GO:0046826	negative regulation of protein export from nucleus	0.0363314				GO:1901526	positive regulation of mitophagy	0.00609605	GO:0001774	microglial cell activation	0.0188019	GO:0002250	adaptive immune response	0.00293657
GO:0034775	glutathione transmembrane transport	0.0363314				GO:0002887	negative regulation of myeloid leukocyte mediated immunity	0.00609605	GO:0001893	maternal placenta development	0.0188019	GO:0050728	negative regulation of inflammatory response	0.00301447
GO:0033591	response to L-ascorbic acid	0.0363314				GO:0045625	regulation of T-helper 1 cell differentiation	0.00609605	GO:0051452	intracellular pH reduction	0.019514	GO:1903975	regulation of glial cell migration	0.00304007
GO:0048145	regulation of fibroblast proliferation	0.0363314				GO:0002274	myeloid leukocyte activation	0.00619316	GO:0002701	negative regulation of production of molecular mediator of immune response	0.019514	GO:1903530	regulation of secretion by cell	0.00304335
GO:0048545	response to steroid hormone	0.0363314				GO:1902904	negative regulation of supramolecular fiber organization	0.00622325	GO:0001817	regulation of cytokine production	0.0195478	GO:0050920	regulation of chemotaxis	0.00305156
GO:0042938	dipeptide transport	0.0363314				GO:0052548	regulation of endopeptidase activity	0.00629681	GO:0046651	lymphocyte proliferation	0.0195909	GO:0072359	circulatory system development	0.0031089
GO:0010729	positive regulation of hydrogen peroxide biosynthetic process	0.0363314				GO:0010629	negative regulation of gene expression	0.00632147	GO:0007166	cell surface receptor signaling pathway	0.0197337	GO:0002366	leukocyte activation involved in immune response	0.00311128
GO:0036166	phenotypic switching	0.0363314				GO:0055074	calcium ion homeostasis	0.00648316	GO:0001816	cytokine production	0.0199228	GO:0071702	organic substance transport	0.00311975
GO:0000052	citrulline metabolic process	0.0363314				GO:0006623	protein targeting to vacuole	0.00660269	GO:0010975	regulation of neuron projection development	0.0199228	GO:0070527	platelet aggregation	0.00312968
GO:0060359	response to ammonium ion	0.0363314				GO:0046640	regulation of alpha-beta T cell proliferation	0.00660269	GO:0051402	neuron apoptotic process	0.0199228	GO:0106027	neuron projection organization	0.00313319
GO:0000820	regulation of glutamine family amino acid metabolic process	0.0363314				GO:0002691	regulation of cellular extravasation	0.00660269	GO:0040012	regulation of locomotion	0.0199228	GO:0018108	peptidyl-tyrosine phosphorylation	0.00314327
GO:0002238	response to molecule of fungal origin	0.0363314				GO:0001932	regulation of protein phosphorylation	0.00677033	GO:0061646	positive regulation of glutamate neurotransmitter secretion in response to membrane depolarization	0.0202704	GO:1903034	regulation of response to wounding	0.00314327
GO:0002760	positive regulation of antimicrobial humoral response	0.0363314				GO:0050730	regulation of peptidyl-tyrosine phosphorylation	0.00707147	GO:0002269	leukocyte activation involved in inflammatory response	0.0202704	GO:0050867	positive regulation of cell activation	0.00316052
GO:0002526	acute inflammatory response	0.0363314				GO:0033036	macromolecule localization	0.00707147	GO:0010970	transport along microtubule	0.0202704	GO:0002263	cell activation involved in immune response	0.00325709
GO:0050863	regulation of T cell activation	0.0374015				GO:0002755	MyD88-dependent toll-like receptor signaling pathway	0.00707147	GO:0014805	smooth muscle adaptation	0.0202704	GO:0018212	peptidyl-tyrosine modification	0.00325709
GO:0035710	CD4-positive, alpha-beta T cell activation	0.0385257				GO:0071803	positive regulation of podosome assembly	0.00707147	GO:0009268	response to pH	0.0202704	GO:1905517	macrophage migration	0.00328113
GO:0048872	homeostasis of number of cells	0.038856				GO:0071362	cellular response to ether	0.00707147	GO:0051171	regulation of nitrogen compound metabolic process	0.0202704	GO:0010955	negative regulation of protein processing	0.00330558
GO:0097638	L-arginine import across plasma membrane	0.0391858				GO:2000271	positive regulation of fibroblast apoptotic process	0.00707147	GO:0034118	regulation of erythrocyte aggregation	0.0202704	GO:0055081	monoatomic anion homeostasis	0.00330558
GO:0010726	positive regulation of hydrogen peroxide metabolic process	0.0391858				GO:0031401	positive regulation of protein modification process	0.00707147	GO:0071283	cellular response to iron(III) ion	0.0202704	GO:1903318	negative regulation of protein maturation	0.00330558
GO:0009438	methylglyoxal metabolic process	0.0391858				GO:0070671	response to interleukin-12	0.00707147	GO:0032943	mononuclear cell proliferation	0.0202704	GO:0050670	regulation of lymphocyte proliferation	0.00334124
GO:0031665	negative regulation of lipopolysaccharide-mediated signaling pathway	0.0391858				GO:0045580	regulation of T cell differentiation	0.00707147	GO:0034117	erythrocyte aggregation	0.0202704	GO:0009749	response to glucose	0.00334124
GO:0019405	alditol catabolic process	0.0391858				GO:0031667	response to nutrient levels	0.00718541	GO:1904715	negative regulation of chaperone-mediated autophagy	0.0202704	GO:0071417	cellular response to organonitrogen compound	0.00339954
GO:0015822	ornithine transport	0.0391858				GO:0034142	toll-like receptor 4 signaling pathway	0.00731947	GO:1905541	regulation of L-arginine import across plasma membrane	0.0202704	GO:0006813	potassium ion transport	0.00340306
GO:0014070	response to organic cyclic compound	0.0391858				GO:0042326	negative regulation of phosphorylation	0.00740019	GO:1904437	positive regulation of transferrin receptor binding	0.0202704	GO:0051251	positive regulation of lymphocyte activation	0.00340306
GO:0006531	aspartate metabolic process	0.0391858				GO:0046631	alpha-beta T cell activation	0.00772932	GO:1904435	regulation of transferrin receptor binding	0.0202704	GO:0042327	positive regulation of phosphorylation	0.00341882
GO:0033029	regulation of neutrophil apoptotic process	0.0391858				GO:0031330	negative regulation of cellular catabolic process	0.00809866	GO:1904434	positive regulation of ferrous iron binding	0.0202704	GO:0048585	negative regulation of response to stimulus	0.00352635
GO:2000169	regulation of peptidyl-cysteine S-nitrosylation	0.0391858				GO:0042592	homeostatic process	0.00816242	GO:0002019	regulation of renal output by angiotensin	0.0202704	GO:0033555	multicellular organismal response to stress	0.00356085
GO:0070661	leukocyte proliferation	0.0391858				GO:0045581	negative regulation of T cell differentiation	0.00816976	GO:1904390	cone retinal bipolar cell differentiation	0.0202704	GO:0043547	positive regulation of GTPase activity	0.00362386
GO:0042542	response to hydrogen peroxide	0.0391858				GO:0043301	negative regulation of leukocyte degranulation	0.00820009	GO:1904432	regulation of ferrous iron binding	0.0202704	GO:0032944	regulation of mononuclear cell proliferation	0.00362386
GO:0055085	transmembrane transport	0.0391858				GO:0060623	regulation of chromosome condensation	0.00820009	GO:1904075	positive regulation of trophectodermal cell proliferation	0.0202704	GO:1904141	positive regulation of microglial cell migration	0.00366169
GO:0050727	regulation of inflammatory response	0.0391858				GO:0032640	tumor necrosis factor production	0.00821087	GO:1904073	regulation of trophectodermal cell proliferation	0.0202704	GO:1905005	regulation of epithelial to mesenchymal transition involved in endocardial cushion formation	0.00366169
GO:0000050	urea cycle	0.0391858				GO:0032680	regulation of tumor necrosis factor production	0.00821087	GO:0019547	arginine catabolic process to ornithine	0.0202704	GO:0071608	macrophage inflammatory protein-1 alpha production	0.00366169
GO:0050868	negative regulation of T cell activation	0.0394554				GO:0045860	positive regulation of protein kinase activity	0.00837863	GO:0034418	urate biosynthetic process	0.0202704	GO:0006518	peptide metabolic process	0.00366169
GO:0001934	positive regulation of protein phosphorylation	0.0398123				GO:0043370	regulation of CD4-positive, alpha-beta T cell differentiation	0.00853546	GO:0098771	inorganic ion homeostasis	0.0202704	GO:0071640	regulation of macrophage inflammatory protein 1 alpha production	0.00366169
GO:0002286	T cell activation involved in immune response	0.0398123				GO:0098586	cellular response to virus	0.00853546	GO:0006683	galactosylceramide catabolic process	0.0202704	GO:0051146	striated muscle cell differentiation	0.00366169
GO:0046942	carboxylic acid transport	0.0408205				GO:0046638	positive regulation of alpha-beta T cell differentiation	0.00853546	GO:0008089	anterograde axonal transport	0.0208877	GO:0034238	macrophage fusion	0.00366169
GO:0070555	response to interleukin-1	0.0408205				GO:1903555	regulation of tumor necrosis factor superfamily cytokine production	0.00872641	GO:0002823	negative regulation of adaptive immune response based on somatic recombination of immune receptors built from immunoglobulin superfamily domains	0.0208877	GO:1904092	regulation of autophagic cell death	0.00366169
GO:0031323	regulation of cellular metabolic process	0.0408205				GO:0071706	tumor necrosis factor superfamily cytokine production	0.00872641	GO:0007267	cell-cell signaling	0.0211742	GO:1900223	positive regulation of amyloid-beta clearance	0.00366169
GO:0015849	organic acid transport	0.041272				GO:0030225	macrophage differentiation	0.00895298	GO:0030335	positive regulation of cell migration	0.0211742	GO:0097252	oligodendrocyte apoptotic process	0.00366169
GO:1902022	L-lysine transport	0.0413697				GO:0046633	alpha-beta T cell proliferation	0.00895298	GO:0016043	cellular component organization	0.0212071	GO:0009746	response to hexose	0.00370437
GO:0006090	pyruvate metabolic process	0.0413697				GO:1902743	regulation of lamellipodium organization	0.00895298	GO:0010950	positive regulation of endopeptidase activity	0.0215828	GO:0050708	regulation of protein secretion	0.00370437
GO:1903401	L-lysine transmembrane transport	0.0413697				GO:0045859	regulation of protein kinase activity	0.00895842	GO:0030534	adult behavior	0.0215828	GO:0006874	intracellular calcium ion homeostasis	0.00370437
GO:0010966	regulation of phosphate transport	0.0413697				GO:0046634	regulation of alpha-beta T cell activation	0.00895842	GO:0002705	positive regulation of leukocyte mediated immunity	0.0222226	GO:0086001	cardiac muscle cell action potential	0.00371577
GO:0014050	negative regulation of glutamate secretion	0.0413697				GO:0099004	calmodulin dependent kinase signaling pathway	0.00924031	GO:0014070	response to organic cyclic compound	0.0224562	GO:0099173	postsynapse organization	0.00376928
GO:0071895	odontoblast differentiation	0.0413697				GO:0060368	regulation of Fc receptor mediated stimulatory signaling pathway	0.00924031	GO:0061900	glial cell activation	0.0229072	GO:0048812	neuron projection morphogenesis	0.00376928
GO:0071941	nitrogen cycle metabolic process	0.0413697				GO:1900102	negative regulation of endoplasmic reticulum unfolded protein response	0.00924031	GO:0006457	protein folding	0.0231072	GO:0009410	response to xenobiotic stimulus	0.0037824
GO:0010038	response to metal ion	0.0413697				GO:0036499	PERK-mediated unfolded protein response	0.00924031	GO:0051650	establishment of vesicle localization	0.0234057	GO:0002253	activation of immune response	0.0037824
GO:0019627	urea metabolic process	0.0413697				GO:2000644	regulation of receptor catabolic process	0.00924031	GO:0051955	regulation of amino acid transport	0.0235691	GO:0045766	positive regulation of angiogenesis	0.00382353
GO:0060539	diaphragm development	0.0413697				GO:0002829	negative regulation of type 2 immune response	0.00924031	GO:0002820	negative regulation of adaptive immune response	0.0242347	GO:1904018	positive regulation of vasculature development	0.00382353
GO:0080144	intracellular amino acid homeostasis	0.0413697				GO:0034605	cellular response to heat	0.00931914	GO:0140895	cell surface toll-like receptor signaling pathway	0.0242347	GO:0044237	cellular metabolic process	0.00382692
GO:0001776	leukocyte homeostasis	0.0413697				GO:0001934	positive regulation of protein phosphorylation	0.00933573	GO:0042743	hydrogen peroxide metabolic process	0.0242347	GO:0150077	regulation of neuroinflammatory response	0.00385909
GO:0070995	NADPH oxidation	0.0413697				GO:0030038	contractile actin filament bundle assembly	0.00938672	GO:0032640	tumor necrosis factor production	0.0244872	GO:1901071	glucosamine-containing compound metabolic process	0.00385909
GO:0006685	sphingomyelin catabolic process	0.0413697				GO:0043149	stress fiber assembly	0.00938672	GO:0032680	regulation of tumor necrosis factor production	0.0244872	GO:0021695	cerebellar cortex development	0.00386018
GO:0050852	T cell receptor signaling pathway	0.0418015				GO:1902106	negative regulation of leukocyte differentiation	0.00938672	GO:2000147	positive regulation of cell motility	0.0248597	GO:0010951	negative regulation of endopeptidase activity	0.00389856
GO:0022900	electron transport chain	0.0418015				GO:0033365	protein localization to organelle	0.00946499	GO:0051240	positive regulation of multicellular organismal process	0.0251232	GO:0046631	alpha-beta T cell activation	0.00400632
GO:0048144	fibroblast proliferation	0.0418015				GO:0046907	intracellular transport	0.00952104	GO:0071706	tumor necrosis factor superfamily cytokine production	0.0252782	GO:0070372	regulation of ERK1 and ERK2 cascade	0.00403957
GO:0034097	response to cytokine	0.0418015				GO:0019083	viral transcription	0.00969162	GO:0071674	mononuclear cell migration	0.0252782	GO:2001233	regulation of apoptotic signaling pathway	0.00403957
GO:0006796	phosphate-containing compound metabolic process	0.0418015				GO:0071709	membrane assembly	0.00969162	GO:1903555	regulation of tumor necrosis factor superfamily cytokine production	0.0252782	GO:0007265	Ras protein signal transduction	0.00403957
GO:0006793	phosphorus metabolic process	0.0436229				GO:0043124	negative regulation of canonical NF-kappaB signal transduction	0.00969162	GO:0070661	leukocyte proliferation	0.0253525	GO:0032720	negative regulation of tumor necrosis factor production	0.00403957
GO:0007610	behavior	0.0437366				GO:0140895	cell surface toll-like receptor signaling pathway	0.0101841	GO:0048513	animal organ development	0.0253525	GO:0048640	negative regulation of developmental growth	0.00405279
GO:0001781	neutrophil apoptotic process	0.0440212				GO:0050732	negative regulation of peptidyl-tyrosine phosphorylation	0.0101841	GO:0060041	retina development in camera-type eye	0.0254556	GO:0050806	positive regulation of synaptic transmission	0.0041829
GO:0006857	oligopeptide transport	0.0440212				GO:0098792	xenophagy	0.0103743	GO:0002696	positive regulation of leukocyte activation	0.0254578	GO:0035249	synaptic transmission, glutamatergic	0.00419407
GO:1990440	positive regulation of transcription from RNA polymerase II promoter in response to endoplasmic reticulum stress	0.0440212				GO:0060700	regulation of ribonuclease activity	0.0103743	GO:0042129	regulation of T cell proliferation	0.0256998	GO:0006910	phagocytosis, recognition	0.00419488
GO:0035672	oligopeptide transmembrane transport	0.0440212				GO:1903599	positive regulation of autophagy of mitochondrion	0.0103743	GO:0043269	regulation of monoatomic ion transport	0.0257742	GO:0010628	positive regulation of gene expression	0.00421102
GO:1904717	regulation of AMPA glutamate receptor clustering	0.0440212				GO:0050764	regulation of phagocytosis	0.0104582	GO:0097479	synaptic vesicle localization	0.0258487	GO:0007267	cell-cell signaling	0.00421798
GO:0034635	glutathione transport	0.0440212				GO:0072521	purine-containing compound metabolic process	0.0104595	GO:0034762	regulation of transmembrane transport	0.0258487	GO:0046651	lymphocyte proliferation	0.00422423
GO:0051775	response to redox state	0.0440212				GO:0032655	regulation of interleukin-12 production	0.0106054	GO:0006624	vacuolar protein processing	0.0264064	GO:0032640	tumor necrosis factor production	0.00425886
GO:0106104	regulation of glutamate receptor clustering	0.0440212				GO:0032615	interleukin-12 production	0.0106054	GO:0070953	regulation of neutrophil mediated killing of fungus	0.0264064	GO:0032680	regulation of tumor necrosis factor production	0.00425886
GO:0045598	regulation of fat cell differentiation	0.0458336				GO:0042060	wound healing	0.0106129	GO:0070965	positive regulation of neutrophil mediated killing of fungus	0.0264064	GO:0035710	CD4-positive, alpha-beta T cell activation	0.00429682
GO:0071417	cellular response to organonitrogen compound	0.0464097				GO:0032649	regulation of type II interferon production	0.0106817	GO:0080090	regulation of primary metabolic process	0.0264064	GO:0034284	response to monosaccharide	0.00432087
GO:0042327	positive regulation of phosphorylation	0.046481				GO:0045582	positive regulation of T cell differentiation	0.0106817	GO:0051931	regulation of sensory perception	0.0264064	GO:0120039	plasma membrane bounded cell projection morphogenesis	0.00432087
GO:0002759	regulation of antimicrobial humoral response	0.0469575				GO:0032609	type II interferon production	0.0109943	GO:0099178	regulation of retrograde trans-synaptic signaling by endocanabinoid	0.0264064	GO:1903556	negative regulation of tumor necrosis factor superfamily cytokine production	0.00440486
GO:0010728	regulation of hydrogen peroxide biosynthetic process	0.0469575				GO:0032535	regulation of cellular component size	0.0110055	GO:0034230	enkephalin processing	0.0264064	GO:0032103	positive regulation of response to external stimulus	0.0044239
GO:0006521	regulation of cellular amino acid metabolic process	0.0469575				GO:0097352	autophagosome maturation	0.0110346	GO:0002265	astrocyte activation involved in immune response	0.0264064	GO:0043534	blood vessel endothelial cell migration	0.0044239
GO:0045088	regulation of innate immune response	0.0469575				GO:0044248	cellular catabolic process	0.0110346	GO:0110076	negative regulation of ferroptosis	0.0264064	GO:0002443	leukocyte mediated immunity	0.00446839
GO:0006880	intracellular sequestering of iron ion	0.0469575				GO:0035710	CD4-positive, alpha-beta T cell activation	0.0112594	GO:0106016	positive regulation of inflammatory response to wounding	0.0264064	GO:0043065	positive regulation of apoptotic process	0.00452724
GO:0070587	regulation of cell-cell adhesion involved in gastrulation	0.0469575				GO:0072666	establishment of protein localization to vacuole	0.0115072	GO:0034769	basement membrane disassembly	0.0264064	GO:0071674	mononuclear cell migration	0.00453135
GO:0006534	cysteine metabolic process	0.0469575				GO:0071801	regulation of podosome assembly	0.0115072	GO:0002477	antigen processing and presentation of exogenous peptide antigen via MHC class Ib	0.0264064	GO:1903555	regulation of tumor necrosis factor superfamily cytokine production	0.00453135
GO:0034115	negative regulation of heterotypic cell-cell adhesion	0.0469575				GO:0045620	negative regulation of lymphocyte differentiation	0.0115072	GO:2000552	negative regulation of T-helper 2 cell cytokine production	0.0264064	GO:0071706	tumor necrosis factor superfamily cytokine production	0.00453135
GO:2000562	negative regulation of CD4-positive, alpha-beta T cell proliferation	0.0492915				GO:0018410	C-terminal protein amino acid modification	0.0115072	GO:0043323	positive regulation of natural killer cell degranulation	0.0264064	GO:0045087	innate immune response	0.00453135
GO:0070586	cell-cell adhesion involved in gastrulation	0.0492915				GO:0097212	lysosomal membrane organization	0.0115072	GO:0001914	regulation of T cell mediated cytotoxicity	0.0264064	GO:0048146	positive regulation of fibroblast proliferation	0.00454766
GO:0034393	positive regulation of smooth muscle cell apoptotic process	0.0492915				GO:0007275	multicellular organism development	0.0118367	GO:2000866	positive regulation of estradiol secretion	0.0264064	GO:1903719	regulation of I-kappaB phosphorylation	0.00454766
GO:0002223	stimulatory C-type lectin receptor signaling pathway	0.0492915				GO:0051260	protein homooligomerization	0.0118506	GO:0002481	antigen processing and presentation of exogenous protein antigen via MHC class Ib, TAP-dependent	0.0264064	GO:0099536	synaptic signaling	0.00454766
GO:0097577	sequestering of iron ion	0.0492915				GO:0007162	negative regulation of cell adhesion	0.0127184	GO:2000978	negative regulation of forebrain neuron differentiation	0.0264064	GO:1904124	microglial cell migration	0.00454766
GO:0071377	cellular response to glucagon stimulus	0.0492915				GO:0043086	negative regulation of catalytic activity	0.0127689	GO:0002605	negative regulation of dendritic cell antigen processing and presentation	0.0264064	GO:0060041	retina development in camera-type eye	0.00454766
GO:0002645	positive regulation of tolerance induction	0.0492915				GO:0010755	regulation of plasminogen activation	0.0128423	GO:0002695	negative regulation of leukocyte activation	0.0264064	GO:0010633	negative regulation of epithelial cell migration	0.00454766
GO:1905039	carboxylic acid transmembrane transport	0.0492915				GO:0002431	Fc receptor mediated stimulatory signaling pathway	0.0128423	GO:0051930	regulation of sensory perception of pain	0.0264064	GO:0110089	regulation of hippocampal neuron apoptotic process	0.00454766
GO:1990858	cellular response to lectin	0.0492915				GO:1903729	regulation of plasma membrane organization	0.0128423	GO:0019376	galactolipid catabolic process	0.0264064	GO:0110088	hippocampal neuron apoptotic process	0.00454766
GO:1990840	response to lectin	0.0492915				GO:0038094	Fc-gamma receptor signaling pathway	0.0128423	GO:0040017	positive regulation of locomotion	0.0264064	GO:0048858	cell projection morphogenesis	0.00454766
GO:1904044	response to aldosterone	0.0492915				GO:0002286	T cell activation involved in immune response	0.0130251	GO:0002752	cell surface pattern recognition receptor signaling pathway	0.0267993	GO:0042985	negative regulation of amyloid precursor protein biosynthetic process	0.00454766
GO:0010269	response to selenium ion	0.0492915				GO:0002752	cell surface pattern recognition receptor signaling pathway	0.0130251	GO:0071840	cellular component organization or biogenesis	0.0267993	GO:0030913	paranodal junction assembly	0.00454766
GO:0007494	midgut development	0.0492915				GO:0042325	regulation of phosphorylation	0.0130251	GO:0070231	T cell apoptotic process	0.0273964	GO:0032489	regulation of Cdc42 protein signal transduction	0.00454766
GO:0061687	detoxification of inorganic compound	0.0492915				GO:0050873	brown fat cell differentiation	0.0130251	GO:0002707	negative regulation of lymphocyte mediated immunity	0.0273964	GO:0032943	mononuclear cell proliferation	0.00454766
GO:0044341	sodium-dependent phosphate transport	0.0492915				GO:0044091	membrane biogenesis	0.0130251	GO:0030705	cytoskeleton-dependent intracellular transport	0.0273964	GO:0014905	myoblast fusion involved in skeletal muscle regeneration	0.00454766
GO:1903825	organic acid transmembrane transport	0.0497667				GO:0046632	alpha-beta T cell differentiation	0.0130251	GO:0060632	regulation of microtubule-based movement	0.0273964	GO:0060978	angiogenesis involved in coronary vascular morphogenesis	0.00454766
GO:0044419	biological process involved in interspecies interaction between organisms	1.33946175119349e-05				GO:0043244	regulation of protein-containing complex disassembly	0.0133783	GO:0002700	regulation of production of molecular mediator of immune response	0.0276295	GO:0002291	T cell activation via T cell receptor contact with antigen bound to MHC molecule on antigen presenting cell	0.00454766
GO:0071216	cellular response to biotic stimulus	2.61534598847502e-05				GO:0051347	positive regulation of transferase activity	0.0134362	GO:0051648	vesicle localization	0.0276295	GO:0006689	ganglioside catabolic process	0.00454766
GO:0006950	response to stress	4.03712658977129e-06				GO:0019220	regulation of phosphate metabolic process	0.0134963	GO:0033363	secretory granule organization	0.0280219	GO:1904139	regulation of microglial cell migration	0.00454766
GO:0002376	immune system process	4.03712658977129e-06				GO:1901698	response to nitrogen compound	0.0135469	GO:0032940	secretion by cell	0.0280219	GO:2001198	regulation of dendritic cell differentiation	0.00454766
GO:0009605	response to external stimulus	4.30403026054302e-05				GO:0051174	regulation of phosphorus metabolic process	0.0135469	GO:0050867	positive regulation of cell activation	0.0280219	GO:0048662	negative regulation of smooth muscle cell proliferation	0.00465823
GO:0006955	immune response	5.12226613211042e-05				GO:0032940	secretion by cell	0.0136735	GO:0010817	regulation of hormone levels	0.028179	GO:0071560	cellular response to transforming growth factor beta stimulus	0.00468106
GO:0042743	hydrogen peroxide metabolic process	6.54019491357513e-05				GO:1901524	regulation of mitophagy	0.0139526	GO:0043086	negative regulation of catalytic activity	0.0284803	GO:0001654	eye development	0.00469499
GO:0043207	response to external biotic stimulus	7.29917097444569e-06				GO:0035457	cellular response to interferon-alpha	0.0139526	GO:0098930	axonal transport	0.0285938	GO:0032801	receptor catabolic process	0.00470488
GO:0051707	response to other organism	7.29917097444569e-06				GO:0036480	neuron intrinsic apoptotic signaling pathway in response to oxidative stress	0.0139526	GO:0050885	neuromuscular process controlling balance	0.0293986	GO:1904752	regulation of vascular associated smooth muscle cell migration	0.00470488
GO:0009607	response to biotic stimulus	7.51412009139399e-06				GO:0030502	negative regulation of bone mineralization	0.0139526	GO:0050777	negative regulation of immune response	0.0294165	GO:0098901	regulation of cardiac muscle cell action potential	0.00470488
GO:0032496	response to lipopolysaccharide	8.64050788453728e-05				GO:0070431	nucleotide-binding oligomerization domain containing 2 signaling pathway	0.0139526	GO:0022008	neurogenesis	0.0296554	GO:0061437	renal system vasculature development	0.00470488
GO:1901701	cellular response to oxygen-containing compound	8.64050788453728e-05				GO:1901096	regulation of autophagosome maturation	0.0139526	GO:0099111	microtubule-based transport	0.0296729	GO:0061440	kidney vasculature development	0.00470488
GO:0002237	response to molecule of bacterial origin	8.64050788453728e-05				GO:1902033	regulation of hematopoietic stem cell proliferation	0.0139526	GO:0021695	cerebellar cortex development	0.0299325	GO:0008015	blood circulation	0.00470488
GO:0009617	response to bacterium	8.64050788453728e-05				GO:2001185	regulation of CD8-positive, alpha-beta T cell activation	0.0139526	GO:0043903	regulation of biological process involved in symbiotic interaction	0.0299325	GO:0043408	regulation of MAPK cascade	0.00471992
						GO:0048599	oocyte development	0.0139526	GO:0030001	metal ion transport	0.0303658	GO:0050731	positive regulation of peptidyl-tyrosine phosphorylation	0.00478199
						GO:0042327	positive regulation of phosphorylation	0.0147605	GO:0030182	neuron differentiation	0.0303939	GO:0009791	post-embryonic development	0.00478199
						GO:0018108	peptidyl-tyrosine phosphorylation	0.0149986	GO:0032720	negative regulation of tumor necrosis factor production	0.0304659	GO:0051347	positive regulation of transferase activity	0.00478514
						GO:0072678	T cell migration	0.0151373	GO:0035904	aorta development	0.0304659	GO:0001822	kidney development	0.00478514
						GO:1901565	organonitrogen compound catabolic process	0.0151674	GO:0099518	vesicle cytoskeletal trafficking	0.0304659	GO:0051346	negative regulation of hydrolase activity	0.00486135
						GO:0018212	peptidyl-tyrosine modification	0.0154017	GO:0015909	long-chain fatty acid transport	0.0312814	GO:0048771	tissue remodeling	0.00501359
						GO:0031663	lipopolysaccharide-mediated signaling pathway	0.0156662	GO:2000864	regulation of estradiol secretion	0.0313107	GO:0086003	cardiac muscle cell contraction	0.00501858
						GO:0002224	toll-like receptor signaling pathway	0.0156662	GO:0052782	amino disaccharide catabolic process	0.0313107	GO:1904705	regulation of vascular associated smooth muscle cell proliferation	0.00501858
						GO:0070304	positive regulation of stress-activated protein kinase signaling cascade	0.0156662	GO:1904714	regulation of chaperone-mediated autophagy	0.0313107	GO:1905954	positive regulation of lipid localization	0.00506632
						GO:0002548	monocyte chemotaxis	0.0156662	GO:1903556	negative regulation of tumor necrosis factor superfamily cytokine production	0.0313107	GO:0070663	regulation of leukocyte proliferation	0.00517525
						GO:0009994	oocyte differentiation	0.0162987	GO:1903334	positive regulation of protein folding	0.0313107	GO:0007010	cytoskeleton organization	0.0053862
						GO:2000401	regulation of lymphocyte migration	0.0162987	GO:0070960	positive regulation of neutrophil mediated cytotoxicity	0.0313107	GO:0007266	Rho protein signal transduction	0.00540519
						GO:0009059	macromolecule biosynthetic process	0.0166515	GO:1903296	positive regulation of glutamate secretion, neurotransmission	0.0313107	GO:0032148	activation of protein kinase B activity	0.00548757
						GO:0001649	osteoblast differentiation	0.0166515	GO:0006710	androgen catabolic process	0.0313107	GO:0043524	negative regulation of neuron apoptotic process	0.00548757
						GO:0070423	nucleotide-binding oligomerization domain containing signaling pathway	0.0168712	GO:0003335	corneocyte development	0.0313107	GO:0010952	positive regulation of peptidase activity	0.00548757
						GO:0046637	regulation of alpha-beta T cell differentiation	0.0176056	GO:0099504	synaptic vesicle cycle	0.0313107	GO:0034103	regulation of tissue remodeling	0.00548757
						GO:0046903	secretion	0.0177263	GO:0060309	elastin catabolic process	0.0313107	GO:0032691	negative regulation of interleukin-1 beta production	0.00548757
						GO:0002819	regulation of adaptive immune response	0.0178439	GO:0002822	regulation of adaptive immune response based on somatic recombination of immune receptors built from immunoglobulin superfamily domains	0.0313107	GO:0016042	lipid catabolic process	0.00550781
						GO:0009611	response to wounding	0.0179299	GO:0070961	positive regulation of neutrophil mediated killing of symbiont cell	0.0313107	GO:1904062	regulation of monoatomic cation transmembrane transport	0.00559906
						GO:0071407	cellular response to organic cyclic compound	0.0179771	GO:0060135	maternal process involved in female pregnancy	0.0313107	GO:0035425	autocrine signaling	0.00565899
						GO:0035872	nucleotide-binding domain, leucine rich repeat containing receptor signaling pathway	0.0182709	GO:0035938	estradiol secretion	0.0313107	GO:0060462	lung lobe development	0.00565899
						GO:0045624	positive regulation of T-helper cell differentiation	0.0182709	GO:0006826	iron ion transport	0.0313107	GO:0033292	T-tubule organization	0.00565899
						GO:0060340	positive regulation of type I interferon-mediated signaling pathway	0.0182709	GO:0050918	positive chemotaxis	0.0313107	GO:0051541	elastin metabolic process	0.00565899
						GO:0045472	response to ether	0.0182709	GO:0050866	negative regulation of cell activation	0.0313107	GO:0030205	dermatan sulfate metabolic process	0.00565899
						GO:0002693	positive regulation of cellular extravasation	0.0182709	GO:0045428	regulation of nitric oxide biosynthetic process	0.0313107	GO:0010757	negative regulation of plasminogen activation	0.00565899
						GO:0070925	organelle assembly	0.0182709	GO:0010041	response to iron(III) ion	0.0313107	GO:0052779	amino disaccharide metabolic process	0.00565899
						GO:0140467	integrated stress response signaling	0.0182709	GO:0051130	positive regulation of cellular component organization	0.0313107	GO:0060463	lung lobe morphogenesis	0.00565899
						GO:0010243	response to organonitrogen compound	0.0184795	GO:0006979	response to oxidative stress	0.0313107	GO:0072001	renal system development	0.00571585
						GO:0002460	adaptive immune response based on somatic recombination of immune receptors built from immunoglobulin superfamily domains	0.0186497	GO:0043321	regulation of natural killer cell degranulation	0.0313107	GO:0006796	phosphate-containing compound metabolic process	0.00576247
						GO:0046425	regulation of receptor signaling pathway via JAK-STAT	0.0186593	GO:0038020	insulin receptor recycling	0.0313107	GO:0042176	regulation of protein catabolic process	0.00579667
						GO:0032507	maintenance of protein location in cell	0.0186702	GO:0030209	dermatan sulfate catabolic process	0.0313107	GO:0003014	renal system process	0.00579667
						GO:0033382	maintenance of granzyme B location in T cell secretory granule	0.018909	GO:0042886	amide transport	0.0323456	GO:0001932	regulation of protein phosphorylation	0.00585237
						GO:1905631	cellular response to glyceraldehyde	0.018909	GO:0001913	T cell mediated cytotoxicity	0.0329124	GO:0048844	artery morphogenesis	0.0058554
						GO:0034345	negative regulation of type III interferon production	0.018909	GO:0002220	innate immune response activating cell surface receptor signaling pathway	0.033728	GO:1990874	vascular associated smooth muscle cell proliferation	0.0058554
						GO:1905062	positive regulation of cardioblast proliferation	0.018909	GO:0007018	microtubule-based movement	0.0339945	GO:0060042	retina morphogenesis in camera-type eye	0.0058554
						GO:1904898	negative regulation of hepatic stellate cell proliferation	0.018909	GO:0048666	neuron development	0.0341466	GO:0016310	phosphorylation	0.00591711
						GO:0002617	negative regulation of macrophage antigen processing and presentation	0.018909	GO:0002704	negative regulation of leukocyte mediated immunity	0.034258	GO:0060341	regulation of cellular localization	0.00591711
						GO:0002616	regulation of macrophage antigen processing and presentation	0.018909	GO:0080164	regulation of nitric oxide metabolic process	0.034258	GO:0032990	cell part morphogenesis	0.00593213
						GO:2000438	negative regulation of monocyte extravasation	0.018909	GO:0042130	negative regulation of T cell proliferation	0.034258	GO:0031399	regulation of protein modification process	0.00593213
						GO:1902682	protein localization to pericentric heterochromatin	0.018909	GO:0002819	regulation of adaptive immune response	0.0349318	GO:0007423	sensory organ development	0.0060179
						GO:1904764	chaperone-mediated autophagy translocation complex disassembly	0.018909	GO:0070228	regulation of lymphocyte apoptotic process	0.0349318	GO:0032412	regulation of monoatomic ion transmembrane transporter activity	0.00606397
						GO:1904592	positive regulation of protein refolding	0.018909	GO:0034103	regulation of tissue remodeling	0.0349318	GO:2000179	positive regulation of neural precursor cell proliferation	0.00606397
						GO:0002472	macrophage antigen processing and presentation	0.018909	GO:0048488	synaptic vesicle endocytosis	0.0349318	GO:1904888	cranial skeletal system development	0.00606397
						GO:2000559	regulation of CD24 production	0.018909	GO:0042098	T cell proliferation	0.0349318	GO:0014013	regulation of gliogenesis	0.00606459
						GO:2000464	positive regulation of astrocyte chemotaxis	0.018909	GO:0030334	regulation of cell migration	0.0350221	GO:0050863	regulation of T cell activation	0.00607308
						GO:0002220	innate immune response activating cell surface receptor signaling pathway	0.018909	GO:0140352	export from cell	0.0350221	GO:0006935	chemotaxis	0.00617859
						GO:2000560	positive regulation of CD24 production	0.018909	GO:0010959	regulation of metal ion transport	0.0350221	GO:0032880	regulation of protein localization	0.00618424
						GO:0018153	isopeptide cross-linking via N6-(L-isoglutamyl)-L-lysine	0.018909	GO:0150076	neuroinflammatory response	0.0353895	GO:1904738	vascular associated smooth muscle cell migration	0.00618558
						GO:0046725	negative regulation by virus of viral protein levels in host cell	0.018909	GO:0140238	presynaptic endocytosis	0.035787	GO:0048710	regulation of astrocyte differentiation	0.00618558
						GO:0018262	isopeptide cross-linking	0.018909	GO:0003220	left ventricular cardiac muscle tissue morphogenesis	0.035787	GO:0048706	embryonic skeletal system development	0.00620673
						GO:0018277	protein deamination	0.018909	GO:0002440	production of molecular mediator of immune response	0.035787	GO:0051129	negative regulation of cellular component organization	0.00621971
						GO:0030032	lamellipodium assembly	0.018909	GO:0002282	microglial cell activation involved in immune response	0.035787	GO:0006629	lipid metabolic process	0.00623421
						GO:1901328	response to cytochalasin B	0.018909	GO:0050679	positive regulation of epithelial cell proliferation	0.035787	GO:0055021	regulation of cardiac muscle tissue growth	0.00625434
						GO:1904171	negative regulation of bleb assembly	0.018909	GO:0110075	regulation of ferroptosis	0.035787	GO:0006793	phosphorus metabolic process	0.00625434
						GO:0072749	cellular response to cytochalasin B	0.018909	GO:0098921	retrograde trans-synaptic signaling by endocannabinoid	0.035787	GO:0042330	taxis	0.00627774
						GO:0009894	regulation of catabolic process	0.018909	GO:0098920	retrograde trans-synaptic signaling by lipid	0.035787	GO:0051962	positive regulation of nervous system development	0.00639847
						GO:0052547	regulation of peptidase activity	0.018909	GO:1903294	regulation of glutamate secretion, neurotransmission	0.035787	GO:0009743	response to carbohydrate	0.00642475
						GO:0035705	T-helper 17 cell chemotaxis	0.018909	GO:1902564	negative regulation of neutrophil activation	0.035787	GO:0031032	actomyosin structure organization	0.00643713
						GO:0033367	protein localization to mast cell secretory granule	0.018909	GO:0016183	synaptic vesicle coating	0.035787	GO:1903532	positive regulation of secretion by cell	0.00647922
						GO:0071900	regulation of protein serine/threonine kinase activity	0.018909	GO:0048699	generation of neurons	0.035787	GO:0050864	regulation of B cell activation	0.00651863
						GO:0043310	negative regulation of eosinophil degranulation	0.018909	GO:0032929	negative regulation of superoxide anion generation	0.035787	GO:0003013	circulatory system process	0.00652804
						GO:2000269	regulation of fibroblast apoptotic process	0.018909	GO:0097707	ferroptosis	0.035787	GO:0030574	collagen catabolic process	0.00657983
						GO:0035724	CD24 biosynthetic process	0.018909	GO:0009725	response to hormone	0.035787	GO:0061351	neural precursor cell proliferation	0.00671119
						GO:0051402	neuron apoptotic process	0.018909	GO:0046836	glycolipid transport	0.035787	GO:0006468	protein phosphorylation	0.00671872
						GO:1905630	response to glyceraldehyde	0.018909	GO:1901143	insulin catabolic process	0.035787	GO:0060982	coronary artery morphogenesis	0.00673105
						GO:1990832	slow axonal transport	0.018909	GO:0070949	regulation of neutrophil mediated killing of symbiont cell	0.035787	GO:0062043	positive regulation of cardiac epithelial to mesenchymal transition	0.00673105
						GO:0033370	maintenance of protein location in mast cell secretory granule	0.018909	GO:0070947	neutrophil-mediated killing of fungus	0.035787	GO:0010890	positive regulation of sequestering of triglyceride	0.00673105
						GO:0033364	mast cell secretory granule organization	0.018909	GO:2000977	regulation of forebrain neuron differentiation	0.035787	GO:0034372	very-low-density lipoprotein particle remodeling	0.00673105
						GO:0033371	T cell secretory granule organization	0.018909	GO:0060336	negative regulation of type II interferon-mediated signaling pathway	0.035787	GO:0043112	receptor metabolic process	0.00673105
						GO:0033373	maintenance of protease location in mast cell secretory granule	0.018909	GO:0060331	negative regulation of response to type II interferon	0.035787	GO:0034384	high-density lipoprotein particle clearance	0.00673105
						GO:0033374	protein localization to T cell secretory granule	0.018909	GO:0033864	positive regulation of NAD(P)H oxidase activity	0.035787	GO:0021626	central nervous system maturation	0.00673105
						GO:0033375	protease localization to T cell secretory granule	0.018909	GO:0070488	neutrophil aggregation	0.035787	GO:0035814	negative regulation of renal sodium excretion	0.00673105
						GO:0009314	response to radiation	0.018909	GO:0060266	negative regulation of respiratory burst involved in inflammatory response	0.035787	GO:0016064	immunoglobulin mediated immune response	0.00680804
						GO:0043381	negative regulation of memory T cell differentiation	0.018909	GO:0007565	female pregnancy	0.035787	GO:0071705	nitrogen compound transport	0.00706804
						GO:0033377	maintenance of protein location in T cell secretory granule	0.018909	GO:0060429	epithelium development	0.035893	GO:1902075	cellular response to salt	0.0070868
						GO:1905597	positive regulation of low-density lipoprotein particle receptor binding	0.018909	GO:0040014	regulation of multicellular organism growth	0.0359574	GO:0045862	positive regulation of proteolysis	0.00711126
						GO:0033379	maintenance of protease location in T cell secretory granule	0.018909	GO:0042267	natural killer cell mediated cytotoxicity	0.0359574	GO:0002761	regulation of myeloid leukocyte differentiation	0.00720674
						GO:0001788	antibody-dependent cellular cytotoxicity	0.018909	GO:0010632	regulation of epithelial cell migration	0.0362262	GO:0098916	anterograde trans-synaptic signaling	0.00727849
						GO:0006612	protein targeting to membrane	0.018909	GO:0008088	axo-dendritic transport	0.0365816	GO:0007268	chemical synaptic transmission	0.00727849
						GO:0033380	granzyme B localization to T cell secretory granule	0.018909	GO:0044092	negative regulation of molecular function	0.0365816	GO:0045184	establishment of protein localization	0.0073382
						GO:0043549	regulation of kinase activity	0.018909	GO:0051453	regulation of intracellular pH	0.0365816	GO:0022898	regulation of transmembrane transporter activity	0.00740908
						GO:0033368	protease localization to mast cell secretory granule	0.018909	GO:0045055	regulated exocytosis	0.0367731	GO:0070328	triglyceride homeostasis	0.00741286
						GO:0051336	regulation of hydrolase activity	0.018909	GO:0033554	cellular response to stress	0.0368956	GO:0046464	acylglycerol catabolic process	0.00741286
						GO:1901699	cellular response to nitrogen compound	0.0189422	GO:0007275	multicellular organism development	0.0369362	GO:0007628	adult walking behavior	0.00741286
						GO:0032386	regulation of intracellular transport	0.0190906	GO:0002090	regulation of receptor internalization	0.0369362	GO:0046461	neutral lipid catabolic process	0.00741286
						GO:0030098	lymphocyte differentiation	0.0190993	GO:0043112	receptor metabolic process	0.0369362	GO:1902003	regulation of amyloid-beta formation	0.00741286
						GO:0071702	organic substance transport	0.0192903	GO:0051173	positive regulation of nitrogen compound metabolic process	0.0369362	GO:0055090	acylglycerol homeostasis	0.00741286
						GO:0002704	negative regulation of leukocyte mediated immunity	0.0193613	GO:0050870	positive regulation of T cell activation	0.0369362	GO:0060420	regulation of heart growth	0.00741663
						GO:0019080	viral gene expression	0.0193613	GO:0032102	negative regulation of response to external stimulus	0.0369362	GO:0051966	regulation of synaptic transmission, glutamatergic	0.00741663
						GO:1904892	regulation of receptor signaling pathway via STAT	0.0193788	GO:0002228	natural killer cell mediated immunity	0.0374493	GO:0042246	tissue regeneration	0.00741663
						GO:1903305	regulation of regulated secretory pathway	0.0193788	GO:0071677	positive regulation of mononuclear cell migration	0.0374493	GO:0051603	proteolysis involved in protein catabolic process	0.00745917
						GO:0009057	macromolecule catabolic process	0.0194714	GO:0006809	nitric oxide biosynthetic process	0.0374493	GO:0019724	B cell mediated immunity	0.00748063
						GO:0045055	regulated exocytosis	0.0195891	GO:0050670	regulation of lymphocyte proliferation	0.0374493	GO:2001257	regulation of cation channel activity	0.00748063
						GO:0022411	cellular component disassembly	0.0195891	GO:2000116	regulation of cysteine-type endopeptidase activity	0.0375873	GO:0061024	membrane organization	0.00750633
						GO:0010507	negative regulation of autophagy	0.019814	GO:0051656	establishment of organelle localization	0.0378415	GO:0099537	trans-synaptic signaling	0.00754579
						GO:0072665	protein localization to vacuole	0.019814	GO:0009653	anatomical structure morphogenesis	0.0378415	GO:0048593	camera-type eye morphogenesis	0.0076787
						GO:0071800	podosome assembly	0.019814	GO:0140962	multicellular organismal-level chemical homeostasis	0.0379687	GO:0048589	developmental growth	0.00770801
						GO:0031579	membrane raft organization	0.019814	GO:0060998	regulation of dendritic spine development	0.0379687	GO:0015031	protein transport	0.00770801
						GO:0141087	positive regulation of inflammasome-mediated signaling pathway	0.019814	GO:0006869	lipid transport	0.0384172	GO:0030212	hyaluronan metabolic process	0.00782839
						GO:0048488	synaptic vesicle endocytosis	0.019814	GO:0032944	regulation of mononuclear cell proliferation	0.0384172	GO:0086091	regulation of heart rate by cardiac conduction	0.00782839
						GO:0009058	biosynthetic process	0.0199943	GO:0036465	synaptic vesicle recycling	0.0394429	GO:0001773	myeloid dendritic cell activation	0.00782839
						GO:0140352	export from cell	0.020282	GO:0019731	antibacterial humoral response	0.0394429	GO:0031623	receptor internalization	0.00784439
						GO:0045669	positive regulation of osteoblast differentiation	0.0204277	GO:0044703	multi-organism reproductive process	0.0399014	GO:0007409	axonogenesis	0.00794171
						GO:0007566	embryo implantation	0.0204277	GO:1990379	lipid transport across blood-brain barrier	0.0400614	GO:0034370	triglyceride-rich lipoprotein particle remodeling	0.00794171
						GO:1905897	regulation of response to endoplasmic reticulum stress	0.0204277	GO:0061535	glutamate secretion, neurotransmission	0.0400614	GO:0062042	regulation of cardiac epithelial to mesenchymal transition	0.00794171
						GO:0051346	negative regulation of hydrolase activity	0.020771	GO:0003105	negative regulation of glomerular filtration	0.0400614	GO:0050655	dermatan sulfate proteoglycan metabolic process	0.00794171
						GO:0031098	stress-activated protein kinase signaling cascade	0.021002	GO:0001834	trophectodermal cell proliferation	0.0400614	GO:2000646	positive regulation of receptor catabolic process	0.00794171
						GO:0090141	positive regulation of mitochondrial fission	0.0212071	GO:1905673	positive regulation of lysosome organization	0.0400614	GO:0043491	phosphatidylinositol 3-kinase/protein kinase B signal transduction	0.00795956
						GO:1901857	positive regulation of cellular respiration	0.0212071	GO:0006678	glucosylceramide metabolic process	0.0400614	GO:0042113	B cell activation	0.007977
						GO:0070168	negative regulation of biomineral tissue development	0.0212071	GO:0001915	negative regulation of T cell mediated cytotoxicity	0.0400614	GO:0034109	homotypic cell-cell adhesion	0.00819506
						GO:0150105	protein localization to cell-cell junction	0.0212071	GO:0009636	response to toxic substance	0.0401677	GO:0050671	positive regulation of lymphocyte proliferation	0.00821946
						GO:0038093	Fc receptor signaling pathway	0.0212071	GO:0030097	hemopoiesis	0.0402585	GO:0031667	response to nutrient levels	0.00826608
						GO:0009725	response to hormone	0.0212299	GO:0050672	negative regulation of lymphocyte proliferation	0.0402585	GO:0086004	regulation of cardiac muscle cell contraction	0.00826608
						GO:0008284	positive regulation of cell population proliferation	0.0215169	GO:0043525	positive regulation of neuron apoptotic process	0.0402585	GO:0098801	regulation of renal system process	0.00826608
						GO:0008625	extrinsic apoptotic signaling pathway via death domain receptors	0.0216043	GO:0030641	regulation of cellular pH	0.0402585	GO:0014015	positive regulation of gliogenesis	0.00848558
						GO:0006163	purine nucleotide metabolic process	0.0216043	GO:0006898	receptor-mediated endocytosis	0.0406579	GO:0033993	response to lipid	0.00863106
						GO:0140238	presynaptic endocytosis	0.0216043	GO:1901135	carbohydrate derivative metabolic process	0.040719	GO:0032946	positive regulation of mononuclear cell proliferation	0.00890149
						GO:0045861	negative regulation of proteolysis	0.0216043	GO:0044255	cellular lipid metabolic process	0.040719	GO:0043549	regulation of kinase activity	0.00890897
						GO:0055086	nucleobase-containing small molecule metabolic process	0.0220142	GO:0120035	regulation of plasma membrane bounded cell projection organization	0.040719	GO:1901653	cellular response to peptide	0.00895811
						GO:0006974	DNA damage response	0.0221839	GO:0032945	negative regulation of mononuclear cell proliferation	0.040719	GO:0032409	regulation of transporter activity	0.00896042
						GO:0006900	vesicle budding from membrane	0.0222923	GO:0099003	vesicle-mediated transport in synapse	0.040719	GO:2001056	positive regulation of cysteine-type endopeptidase activity	0.00911026
						GO:0099173	postsynapse organization	0.0224184	GO:0002250	adaptive immune response	0.0407342	GO:0043393	regulation of protein binding	0.00911438
						GO:0031589	cell-substrate adhesion	0.0225778	GO:0034599	cellular response to oxidative stress	0.0410017	GO:1903510	mucopolysaccharide metabolic process	0.00911438
						GO:0002888	positive regulation of myeloid leukocyte mediated immunity	0.0225778	GO:0046209	nitric oxide metabolic process	0.0413651	GO:0051056	regulation of small GTPase mediated signal transduction	0.00911438
						GO:0045063	T-helper 1 cell differentiation	0.0225778	GO:0015807	L-amino acid transport	0.0421052	GO:0007163	establishment or maintenance of cell polarity	0.00911438
						GO:1903306	negative regulation of regulated secretory pathway	0.0225778	GO:1903510	mucopolysaccharide metabolic process	0.0421052	GO:0044283	small molecule biosynthetic process	0.0091948
						GO:0007034	vacuolar transport	0.0227651	GO:2001057	reactive nitrogen species metabolic process	0.0429249	GO:1905907	negative regulation of amyloid fibril formation	0.00928037
						GO:0002292	T cell differentiation involved in immune response	0.022882	GO:0031344	regulation of cell projection organization	0.0430626	GO:0140052	cellular response to oxidised low-density lipoprotein particle stimulus	0.00928037
						GO:0044249	cellular biosynthetic process	0.022975	GO:1903575	cornified envelope assembly	0.0436424	GO:0008152	metabolic process	0.00928037
						GO:0051016	barbed-end actin filament capping	0.0240537	GO:1903979	negative regulation of microglial cell activation	0.0436424	GO:0060290	transdifferentiation	0.00928037
						GO:1900101	regulation of endoplasmic reticulum unfolded protein response	0.0240537	GO:0044706	multi-multicellular organism process	0.0436424	GO:0002887	negative regulation of myeloid leukocyte mediated immunity	0.00928037
						GO:0034508	centromere complex assembly	0.0240537	GO:0043320	natural killer cell degranulation	0.0436424	GO:0043615	astrocyte cell migration	0.00928037
						GO:0046639	negative regulation of alpha-beta T cell differentiation	0.0240537	GO:1903039	positive regulation of leukocyte cell-cell adhesion	0.0436424	GO:0071704	organic substance metabolic process	0.00928037
						GO:0031639	plasminogen activation	0.0240537	GO:0030200	heparan sulfate proteoglycan catabolic process	0.0436424	GO:2000563	positive regulation of CD4-positive, alpha-beta T cell proliferation	0.00928037
						GO:0032727	positive regulation of interferon-alpha production	0.0240537	GO:0034137	positive regulation of toll-like receptor 2 signaling pathway	0.0436424	GO:0014908	myotube differentiation involved in skeletal muscle regeneration	0.00928037
						GO:0048284	organelle fusion	0.0240537	GO:0006048	UDP-N-acetylglucosamine biosynthetic process	0.0436424	GO:0031099	regeneration	0.00938083
						GO:0070498	interleukin-1-mediated signaling pathway	0.0240537	GO:0070948	regulation of neutrophil mediated cytotoxicity	0.0436424	GO:0060326	cell chemotaxis	0.00941321
						GO:0034620	cellular response to unfolded protein	0.0241993	GO:0035654	clathrin-coated vesicle cargo loading, AP-3-mediated	0.0436424	GO:0051147	regulation of muscle cell differentiation	0.00941375
						GO:0010562	positive regulation of phosphorus metabolic process	0.0243606	GO:0060268	negative regulation of respiratory burst	0.0436424	GO:0042098	T cell proliferation	0.00955036
						GO:0045937	positive regulation of phosphate metabolic process	0.0243606	GO:0035652	clathrin-coated vesicle cargo loading	0.0436424	GO:0030595	leukocyte chemotaxis	0.00974987
						GO:0045444	fat cell differentiation	0.0249533	GO:1900150	regulation of defense response to fungus	0.0436424	GO:0010559	regulation of glycoprotein biosynthetic process	0.00976553
						GO:0002675	positive regulation of acute inflammatory response	0.0256464	GO:0060264	regulation of respiratory burst involved in inflammatory response	0.0436424	GO:0043277	apoptotic cell clearance	0.00976553
						GO:0030500	regulation of bone mineralization	0.0256464	GO:0002578	negative regulation of antigen processing and presentation	0.0436424	GO:0021696	cerebellar cortex morphogenesis	0.00976553
						GO:0070098	chemokine-mediated signaling pathway	0.0256464	GO:0030855	epithelial cell differentiation	0.0436424	GO:0071825	protein-lipid complex organization	0.00976553
						GO:1900242	regulation of synaptic vesicle endocytosis	0.0256464	GO:0034285	response to disaccharide	0.0436424	GO:0051173	positive regulation of nitrogen compound metabolic process	0.00987433
						GO:0071705	nitrogen compound transport	0.0260343	GO:1905691	lipid droplet disassembly	0.0436424	GO:0040007	growth	0.00995541
						GO:0000122	negative regulation of transcription by RNA polymerase II	0.0262131	GO:0006689	ganglioside catabolic process	0.0436424	GO:0046394	carboxylic acid biosynthetic process	0.010163
						GO:0043269	regulation of monoatomic ion transport	0.0262769	GO:0070459	prolactin secretion	0.0436424	GO:1901135	carbohydrate derivative metabolic process	0.0101955
						GO:0036465	synaptic vesicle recycling	0.0263654	GO:0006892	post-Golgi vesicle-mediated transport	0.0439336	GO:0080171	lytic vacuole organization	0.0102553
						GO:0034762	regulation of transmembrane transport	0.0264612	GO:0009888	tissue development	0.0440974	GO:0060021	roof of mouth development	0.0102553
						GO:0043433	negative regulation of DNA-binding transcription factor activity	0.0268293	GO:0043069	negative regulation of programmed cell death	0.0444863	GO:0003407	neural retina development	0.0102553
						GO:0030163	protein catabolic process	0.0269088	GO:0070663	regulation of leukocyte proliferation	0.0445001	GO:0007040	lysosome organization	0.0102553
						GO:0045648	positive regulation of erythrocyte differentiation	0.0269088	GO:0070664	negative regulation of leukocyte proliferation	0.0445206	GO:2000516	positive regulation of CD4-positive, alpha-beta T cell activation	0.0102915
						GO:0061726	mitochondrion disassembly	0.0269088	GO:0001942	hair follicle development	0.0451075	GO:0086002	cardiac muscle cell action potential involved in contraction	0.0102915
						GO:0071276	cellular response to cadmium ion	0.0269088	GO:0051341	regulation of oxidoreductase activity	0.0451075	GO:0051338	regulation of transferase activity	0.0106686
						GO:1901223	negative regulation of non-canonical NF-kappaB signal transduction	0.0269088	GO:0002532	production of molecular mediator involved in inflammatory response	0.0451075	GO:0010561	negative regulation of glycoprotein biosynthetic process	0.0107479
						GO:0044346	fibroblast apoptotic process	0.0269088	GO:0031669	cellular response to nutrient levels	0.0451075	GO:0016053	organic acid biosynthetic process	0.0107479
						GO:0050766	positive regulation of phagocytosis	0.0269088	GO:0006029	proteoglycan metabolic process	0.0458486	GO:0021683	cerebellar granular layer morphogenesis	0.0107479
						GO:0090314	positive regulation of protein targeting to membrane	0.0269088	GO:0021675	nerve development	0.0458486	GO:0030890	positive regulation of B cell proliferation	0.0108908
						GO:0000422	autophagy of mitochondrion	0.0269088	GO:0010001	glial cell differentiation	0.0461105	GO:1902991	regulation of amyloid precursor protein catabolic process	0.0108908
						GO:0032069	regulation of nuclease activity	0.0269088	GO:0033077	T cell differentiation in thymus	0.0465924	GO:0051250	negative regulation of lymphocyte activation	0.011071
						GO:0062098	regulation of programmed necrotic cell death	0.0269088	GO:0007399	nervous system development	0.0471805	GO:0051649	establishment of localization in cell	0.0113179
						GO:1900745	positive regulation of p38MAPK cascade	0.0269088	GO:0022404	molting cycle process	0.0471805	GO:0014910	regulation of smooth muscle cell migration	0.0113301
						GO:0090026	positive regulation of monocyte chemotaxis	0.0269088	GO:0022405	hair cycle process	0.0471805	GO:0034762	regulation of transmembrane transport	0.0115239
						GO:0051017	actin filament bundle assembly	0.0269326	GO:0008344	adult locomotory behavior	0.0471805	GO:0035850	epithelial cell differentiation involved in kidney development	0.0115239
						GO:1901576	organic substance biosynthetic process	0.0270025	GO:0000050	urea cycle	0.0472525	GO:0009991	response to extracellular stimulus	0.0116297
						GO:0043270	positive regulation of monoatomic ion transport	0.0270025	GO:0016139	glycoside catabolic process	0.0472525	GO:0045638	negative regulation of myeloid cell differentiation	0.0120889
						GO:0050672	negative regulation of lymphocyte proliferation	0.0273723	GO:0140507	granzyme-mediated programmed cell death signaling pathway	0.0472525	GO:2000117	negative regulation of cysteine-type endopeptidase activity	0.0120889
						GO:0001738	morphogenesis of a polarized epithelium	0.0273723	GO:0099542	trans-synaptic signaling by endocannabinoid	0.0472525	GO:0009306	protein secretion	0.0120889
						GO:0043525	positive regulation of neuron apoptotic process	0.0273723	GO:0099541	trans-synaptic signaling by lipid	0.0472525	GO:0048704	embryonic skeletal system morphogenesis	0.0120889
						GO:0031214	biomineral tissue development	0.0273723	GO:0030205	dermatan sulfate metabolic process	0.0472525	GO:0002920	regulation of humoral immune response	0.0121429
						GO:0046641	positive regulation of alpha-beta T cell proliferation	0.0281733	GO:0097638	L-arginine import across plasma membrane	0.0472525	GO:0006040	amino sugar metabolic process	0.0121429
						GO:0061572	actin filament bundle organization	0.0281733	GO:0097211	cellular response to gonadotropin-releasing hormone	0.0472525	GO:0035592	establishment of protein localization to extracellular region	0.0121791
						GO:0006910	phagocytosis, recognition	0.0281733	GO:0019058	viral life cycle	0.0472525	GO:0031401	positive regulation of protein modification process	0.0122099
						GO:0010954	positive regulation of protein processing	0.0281733	GO:1900122	positive regulation of receptor binding	0.0472525	GO:0090331	negative regulation of platelet aggregation	0.0122195
						GO:0051560	mitochondrial calcium ion homeostasis	0.0281733	GO:0010757	negative regulation of plasminogen activation	0.0472525	GO:1904753	negative regulation of vascular associated smooth muscle cell migration	0.0122195
						GO:0043129	surfactant homeostasis	0.0281733	GO:0052779	amino disaccharide metabolic process	0.0472525	GO:0086070	SA node cell to atrial cardiac muscle cell communication	0.0122195
						GO:0014015	positive regulation of gliogenesis	0.0281733	GO:0061002	negative regulation of dendritic spine morphogenesis	0.0472525	GO:0086018	SA node cell to atrial cardiac muscle cell signaling	0.0122195
						GO:0032945	negative regulation of mononuclear cell proliferation	0.0281733	GO:0051541	elastin metabolic process	0.0472525	GO:0086015	SA node cell action potential	0.0122195
						GO:0071495	cellular response to endogenous stimulus	0.0281733	GO:0006681	galactosylceramide metabolic process	0.0472525	GO:1903977	positive regulation of glial cell migration	0.0122195
						GO:0090330	regulation of platelet aggregation	0.0281733	GO:0097061	dendritic spine organization	0.0477258	GO:0050778	positive regulation of immune response	0.0122195
						GO:0010800	positive regulation of peptidyl-threonine phosphorylation	0.0281733	GO:0032091	negative regulation of protein binding	0.0484663	GO:1900272	negative regulation of long-term synaptic potentiation	0.0122195
						GO:0060252	positive regulation of glial cell proliferation	0.0281733	GO:0006885	regulation of pH	0.0484663	GO:2000822	regulation of behavioral fear response	0.0122195
						GO:0051235	maintenance of location	0.0282726	GO:0006629	lipid metabolic process	0.0490539	GO:0070252	actin-mediated cell contraction	0.0123029
						GO:0051494	negative regulation of cytoskeleton organization	0.0285413	GO:0070227	lymphocyte apoptotic process	0.0492093	GO:0001934	positive regulation of protein phosphorylation	0.012453
						GO:0120162	positive regulation of cold-induced thermogenesis	0.0295142	GO:1901565	organonitrogen compound catabolic process	1.03559882045889e-05	GO:2001235	positive regulation of apoptotic signaling pathway	0.0124927
						GO:0070633	transepithelial transport	0.0299558	GO:0048583	regulation of response to stimulus	1.2664317897217e-06	GO:0044248	cellular catabolic process	0.0124927
						GO:0009266	response to temperature stimulus	0.0301952	GO:0098542	defense response to other organism	1.88382797853469e-05	GO:0051017	actin filament bundle assembly	0.0124927
						GO:0031507	heterochromatin formation	0.0303142	GO:0045321	leukocyte activation	1.88382797853469e-05	GO:0070665	positive regulation of leukocyte proliferation	0.0124927
						GO:0051051	negative regulation of transport	0.0308255	GO:0006954	inflammatory response	1.88382797853469e-05	GO:0032504	multicellular organism reproduction	0.0124927
						GO:0043367	CD4-positive, alpha-beta T cell differentiation	0.031161	GO:0050896	response to stimulus	1.88382797853469e-05	GO:0060043	regulation of cardiac muscle cell proliferation	0.0125397
						GO:0140694	non-membrane-bounded organelle assembly	0.0312495	GO:0043068	positive regulation of programmed cell death	1.88382797853469e-05	GO:1903115	regulation of actin filament-based movement	0.0125397
						GO:1901575	organic substance catabolic process	0.0313293	GO:0043067	regulation of programmed cell death	1.96032025190329e-05	GO:0034205	amyloid-beta formation	0.0125397
						GO:0044237	cellular metabolic process	0.0313293	GO:0009056	catabolic process	2.00972798934014e-05	GO:0043069	negative regulation of programmed cell death	0.0127208
						GO:2000814	positive regulation of barbed-end actin filament capping	0.0314509	GO:0048518	positive regulation of biological process	2.38450679676668e-05	GO:0072006	nephron development	0.0127208
						GO:1904014	response to serotonin	0.0314509	GO:0006952	defense response	2.43809993049417e-06	GO:0098662	inorganic cation transmembrane transport	0.0130423
						GO:1904401	cellular response to Thyroid stimulating hormone	0.0314509	GO:0048584	positive regulation of response to stimulus	2.43809993049417e-06	GO:0071692	protein localization to extracellular region	0.01306
						GO:1903378	positive regulation of oxidative stress-induced neuron intrinsic apoptotic signaling pathway	0.0314509	GO:0008219	cell death	3.44077666778777e-06	GO:0003012	muscle system process	0.013232
						GO:1905036	positive regulation of antifungal innate immune response	0.0314509	GO:0050789	regulation of biological process	3.44077666778777e-06	GO:0009894	regulation of catabolic process	0.0132785
						GO:1903319	positive regulation of protein maturation	0.0314509	GO:0044419	biological process involved in interspecies interaction between organisms	3.44077666778777e-06	GO:0007009	plasma membrane organization	0.0132813
						GO:1905595	regulation of low-density lipoprotein particle receptor binding	0.0314509	GO:0012501	programmed cell death	3.44077666778777e-06	GO:0061572	actin filament bundle organization	0.0132813
						GO:1905602	positive regulation of receptor-mediated endocytosis involved in cholesterol transport	0.0314509	GO:0032101	regulation of response to external stimulus	3.99907722753537e-05	GO:0042983	amyloid precursor protein biosynthetic process	0.0137049
						GO:2000471	regulation of hematopoietic stem cell migration	0.0314509	GO:0006950	response to stress	4.05204533752458e-06	GO:0042984	regulation of amyloid precursor protein biosynthetic process	0.0137049
						GO:1902618	cellular response to fluoride	0.0314509	GO:0001775	cell activation	5.20076379157728e-05	GO:0071696	ectodermal placode development	0.0137049
						GO:2000473	positive regulation of hematopoietic stem cell migration	0.0314509	GO:0045087	innate immune response	5.25575671975613e-05	GO:1902514	regulation of calcium ion transmembrane transport via high voltage-gated calcium channel	0.0137049
						GO:1902567	negative regulation of eosinophil activation	0.0314509	GO:1901575	organic substance catabolic process	5.39666329557212e-05	GO:0042762	regulation of sulfur metabolic process	0.0137049
						GO:2000458	regulation of astrocyte chemotaxis	0.0314509	GO:0009605	response to external stimulus	5.60234552014244e-09	GO:0046479	glycosphingolipid catabolic process	0.0137049
						GO:2000451	positive regulation of CD8-positive, alpha-beta T cell extravasation	0.0314509	GO:0070887	cellular response to chemical stimulus	6.48439768956104e-06	GO:2000644	regulation of receptor catabolic process	0.0137049
						GO:1902216	positive regulation of interleukin-4-mediated signaling pathway	0.0314509	GO:0023056	positive regulation of signaling	7.49185860654125e-05	GO:1903365	regulation of fear response	0.0137049
						GO:1900477	negative regulation of G1/S transition of mitotic cell cycle by negative regulation of transcription from RNA polymerase II promoter	0.0314509	GO:0010647	positive regulation of cell communication	7.49185860654125e-05	GO:0040015	negative regulation of multicellular organism growth	0.0137049
						GO:2000853	negative regulation of corticosterone secretion	0.0314509	GO:0006955	immune response	8.07988251200908e-08	GO:0046456	icosanoid biosynthetic process	0.0137311
						GO:1904015	cellular response to serotonin	0.0314509	GO:0065007	biological regulation	8.29809020239889e-06	GO:0006306	DNA methylation	0.0137311
						GO:2001251	negative regulation of chromosome organization	0.0314509	GO:0030593	neutrophil chemotaxis	8.34785756193724e-05	GO:0006305	DNA alkylation	0.0137311
						GO:0035700	astrocyte chemotaxis	0.0314509	GO:0010033	response to organic substance	8.39449520325813e-06	GO:0010557	positive regulation of macromolecule biosynthetic process	0.0138806
						GO:0051621	regulation of norepinephrine uptake	0.0314509	GO:0052547	regulation of peptidase activity	8.4190911591726e-05	GO:0051047	positive regulation of secretion	0.0138806
						GO:0032796	uropod organization	0.0314509	GO:0031347	regulation of defense response	8.4190911591726e-05	GO:0033674	positive regulation of kinase activity	0.0138806
						GO:0072737	response to diamide	0.0314509	GO:0043207	response to external biotic stimulus	8.44197223574374e-05	GO:0042116	macrophage activation	0.0140599
						GO:0072738	cellular response to diamide	0.0314509	GO:0043065	positive regulation of apoptotic process	8.44197223574374e-05	GO:0043087	regulation of GTPase activity	0.0141751
						GO:0032801	receptor catabolic process	0.0314509	GO:0032103	positive regulation of response to external stimulus	8.44197223574374e-05	GO:0044281	small molecule metabolic process	0.0141892
						GO:0043377	negative regulation of CD8-positive, alpha-beta T cell differentiation	0.0314509	GO:0010952	positive regulation of peptidase activity	8.44197223574374e-05	GO:0006941	striated muscle contraction	0.0143051
						GO:0034344	regulation of type III interferon production	0.0314509	GO:0051707	response to other organism	8.44197223574374e-05	GO:0010950	positive regulation of endopeptidase activity	0.0143051
						GO:0090023	positive regulation of neutrophil chemotaxis	0.0314509	GO:0002376	immune system process	8.53935130857631e-10	GO:0021587	cerebellum morphogenesis	0.014345
						GO:0046061	dATP catabolic process	0.0314509	GO:0023051	regulation of signaling	9.08592658909616e-05	GO:0007617	mating behavior	0.014345
						GO:0043519	regulation of myosin II filament organization	0.0314509	GO:0030163	protein catabolic process	9.08592658909616e-05	GO:0010817	regulation of hormone levels	0.0143526
						GO:0032804	negative regulation of low-density lipoprotein particle receptor catabolic process	0.0314509	GO:0046649	lymphocyte activation	9.08592658909616e-05	GO:0002697	regulation of immune effector process	0.0145162
						GO:0034127	regulation of MyD88-independent toll-like receptor signaling pathway	0.0314509	GO:0009607	response to biotic stimulus	9.08592658909616e-05	GO:0043473	pigmentation	0.0148787
						GO:0002825	regulation of T-helper 1 type immune response	0.0314509	GO:0046479	glycosphingolipid catabolic process	9.08592658909616e-05	GO:1902895	positive regulation of miRNA transcription	0.0150662
						GO:0070489	T cell aggregation	0.0314509	GO:0010646	regulation of cell communication	9.08592658909616e-05	GO:0046633	alpha-beta T cell proliferation	0.0150662
						GO:0098508	endothelial to hematopoietic transition	0.0314509	GO:0032963	collagen metabolic process	9.08592658909616e-05	GO:0045926	negative regulation of growth	0.0150765
						GO:0034343	type III interferon production	0.0314509	GO:0031349	positive regulation of defense response	9.08592658909616e-05	GO:0061577	calcium ion transmembrane transport via high voltage-gated calcium channel	0.0152018
						GO:0097214	positive regulation of lysosomal membrane permeability	0.0314509	GO:0006687	glycosphingolipid metabolic process	9.18618303226073e-05	GO:1902287	semaphorin-plexin signaling pathway involved in axon guidance	0.0152018
						GO:0006203	dGTP catabolic process	0.0314509	GO:0006915	apoptotic process	9.33816080639659e-05	GO:0021783	preganglionic parasympathetic fiber development	0.0152018
						GO:0071846	actin filament debranching	0.0314509				GO:0048711	positive regulation of astrocyte differentiation	0.0152018
						GO:0043687	post-translational protein modification	0.0319968				GO:0030203	glycosaminoglycan metabolic process	0.0152018
						GO:1990868	response to chemokine	0.0322819				GO:0014909	smooth muscle cell migration	0.0152018
						GO:1990869	cellular response to chemokine	0.0322819				GO:1903978	regulation of microglial cell activation	0.0152018
						GO:0070664	negative regulation of leukocyte proliferation	0.0322819				GO:1905906	regulation of amyloid fibril formation	0.0152018
						GO:0009117	nucleotide metabolic process	0.0329439				GO:0071107	response to parathyroid hormone	0.0152018
						GO:0002768	immune response-regulating cell surface receptor signaling pathway	0.0329727				GO:0006412	translation	0.0153359
						GO:1902905	positive regulation of supramolecular fiber organization	0.0331984				GO:0061564	axon development	0.0153994
						GO:0071417	cellular response to organonitrogen compound	0.0333374				GO:0046677	response to antibiotic	0.0155696
						GO:0043410	positive regulation of MAPK cascade	0.0334543				GO:0110020	regulation of actomyosin structure organization	0.0155696
						GO:0080135	regulation of cellular response to stress	0.0334927				GO:0050853	B cell receptor signaling pathway	0.0155696
						GO:0071624	positive regulation of granulocyte chemotaxis	0.0336762				GO:0007520	myoblast fusion	0.0155696
						GO:0002828	regulation of type 2 immune response	0.0336762				GO:0001974	blood vessel remodeling	0.0155696
						GO:0031338	regulation of vesicle fusion	0.0336762				GO:0071333	cellular response to glucose stimulus	0.0156519
						GO:0010155	regulation of proton transport	0.0336762				GO:0098655	monoatomic cation transmembrane transport	0.0160498
						GO:0051492	regulation of stress fiber assembly	0.0337526				GO:0007015	actin filament organization	0.0161687
						GO:0048514	blood vessel morphogenesis	0.034441				GO:0042445	hormone metabolic process	0.0161687
						GO:0043523	regulation of neuron apoptotic process	0.034955				GO:0071331	cellular response to hexose stimulus	0.0162918
						GO:1903421	regulation of synaptic vesicle recycling	0.0354431				GO:0001662	behavioral fear response	0.0162918
						GO:0090313	regulation of protein targeting to membrane	0.0354431				GO:0021575	hindbrain morphogenesis	0.0162918
						GO:0043304	regulation of mast cell degranulation	0.0354431				GO:0002009	morphogenesis of an epithelium	0.0162925
						GO:0006753	nucleoside phosphate metabolic process	0.0357004				GO:0060840	artery development	0.0163932
						GO:0022898	regulation of transmembrane transporter activity	0.0367407				GO:0048592	eye morphogenesis	0.0165975
						GO:0045596	negative regulation of cell differentiation	0.0370751				GO:1902905	positive regulation of supramolecular fiber organization	0.0165975
						GO:2000406	positive regulation of T cell migration	0.0372379				GO:0021681	cerebellar granular layer development	0.0167664
						GO:0070828	heterochromatin organization	0.0372379				GO:0001771	immunological synapse formation	0.0167664
						GO:0051491	positive regulation of filopodium assembly	0.0372379				GO:0043270	positive regulation of monoatomic ion transport	0.0167664
						GO:0032388	positive regulation of intracellular transport	0.0375876				GO:1903039	positive regulation of leukocyte cell-cell adhesion	0.0167664
						GO:1902074	response to salt	0.0377152				GO:0032488	Cdc42 protein signal transduction	0.0167664
						GO:0009408	response to heat	0.0380469				GO:0019377	glycolipid catabolic process	0.0167664
						GO:0045185	maintenance of protein location	0.0380469				GO:0055017	cardiac muscle tissue growth	0.0167664
						GO:0045184	establishment of protein localization	0.0380827				GO:0003198	epithelial to mesenchymal transition involved in endocardial cushion formation	0.0167664
						GO:0050731	positive regulation of peptidyl-tyrosine phosphorylation	0.0380827				GO:1902285	semaphorin-plexin signaling pathway involved in neuron projection guidance	0.0167664
						GO:0000165	MAPK cascade	0.0380827				GO:0071326	cellular response to monosaccharide stimulus	0.0167754
						GO:0006796	phosphate-containing compound metabolic process	0.038126				GO:0002209	behavioral defense response	0.0167754
						GO:0030003	intracellular monoatomic cation homeostasis	0.0386843				GO:1900271	regulation of long-term synaptic potentiation	0.0167754
						GO:0051125	regulation of actin nucleation	0.0387273				GO:0050435	amyloid-beta metabolic process	0.0167754
						GO:0045920	negative regulation of exocytosis	0.0387273				GO:0070509	calcium ion import	0.0167754
						GO:0090140	regulation of mitochondrial fission	0.0387273				GO:0051896	regulation of phosphatidylinositol 3-kinase/protein kinase B signal transduction	0.017074
						GO:0035967	cellular response to topologically incorrect protein	0.0387273				GO:0042177	negative regulation of protein catabolic process	0.0170769
						GO:0032092	positive regulation of protein binding	0.0387273				GO:0048145	regulation of fibroblast proliferation	0.0170769
						GO:1903530	regulation of secretion by cell	0.0390125				GO:0007605	sensory perception of sound	0.0172077
						GO:0051495	positive regulation of cytoskeleton organization	0.0396396				GO:0008104	protein localization	0.0173481
						GO:0045807	positive regulation of endocytosis	0.0396396				GO:0030902	hindbrain development	0.0173676
						GO:0030336	negative regulation of cell migration	0.0404824				GO:0030038	contractile actin filament bundle assembly	0.0173932
						GO:0000045	autophagosome assembly	0.0404824				GO:0048729	tissue morphogenesis	0.0173932
						GO:0043243	positive regulation of protein-containing complex disassembly	0.0405612				GO:0046620	regulation of organ growth	0.0173932
						GO:0006793	phosphorus metabolic process	0.0409306				GO:0061005	cell differentiation involved in kidney development	0.0173932
						GO:1902532	negative regulation of intracellular signal transduction	0.0411064				GO:0032024	positive regulation of insulin secretion	0.0173932
						GO:0006468	protein phosphorylation	0.0411744				GO:0031646	positive regulation of nervous system process	0.0173932
						GO:0051338	regulation of transferase activity	0.0411744				GO:0043149	stress fiber assembly	0.0173932
						GO:0071902	positive regulation of protein serine/threonine kinase activity	0.041386				GO:0010596	negative regulation of endothelial cell migration	0.0173932
						GO:0008152	metabolic process	0.0416115				GO:0014070	response to organic cyclic compound	0.0174906
						GO:0045589	regulation of regulatory T cell differentiation	0.0417758				GO:0003205	cardiac chamber development	0.0175594
						GO:0002894	positive regulation of type II hypersensitivity	0.0417758				GO:0070727	cellular macromolecule localization	0.0178038
						GO:0110020	regulation of actomyosin structure organization	0.0417758				GO:0003279	cardiac septum development	0.0178596
						GO:0090022	regulation of neutrophil chemotaxis	0.0417758				GO:2000630	positive regulation of miRNA metabolic process	0.0181231
						GO:0006873	intracellular monoatomic ion homeostasis	0.0417758				GO:0046850	regulation of bone remodeling	0.0181231
						GO:1905599	positive regulation of low-density lipoprotein receptor activity	0.0417758				GO:0010755	regulation of plasminogen activation	0.0181349
						GO:1905581	positive regulation of low-density lipoprotein particle clearance	0.0417758				GO:0035729	cellular response to hepatocyte growth factor stimulus	0.0181349
						GO:1905450	negative regulation of Fc-gamma receptor signaling pathway involved in phagocytosis	0.0417758				GO:1900221	regulation of amyloid-beta clearance	0.0181349
						GO:0010045	response to nickel cation	0.0417758				GO:0072109	glomerular mesangium development	0.0181349
						GO:0010266	response to vitamin B1	0.0417758				GO:2001256	regulation of store-operated calcium entry	0.0181349
						GO:0010667	negative regulation of cardiac muscle cell apoptotic process	0.0417758				GO:0099159	regulation of modification of postsynaptic structure	0.0181349
						GO:0014909	smooth muscle cell migration	0.0417758				GO:0040034	regulation of development, heterochronic	0.0181349
						GO:0016344	meiotic chromosome movement towards spindle pole	0.0417758				GO:0048871	multicellular organismal-level homeostasis	0.0181349
						GO:1904400	response to Thyroid stimulating hormone	0.0417758				GO:0043043	peptide biosynthetic process	0.0181349
						GO:1904170	regulation of bleb assembly	0.0417758				GO:0009058	biosynthetic process	0.0181349
						GO:0002892	regulation of type II hypersensitivity	0.0417758				GO:0031669	cellular response to nutrient levels	0.0182481
						GO:2000120	positive regulation of sodium-dependent phosphate transport	0.0417758				GO:0042129	regulation of T cell proliferation	0.0184427
						GO:0099178	regulation of retrograde trans-synaptic signaling by endocanabinoid	0.0417758				GO:0001961	positive regulation of cytokine-mediated signaling pathway	0.0187045
						GO:0090264	regulation of immune complex clearance by monocytes and macrophages	0.0417758				GO:0006024	glycosaminoglycan biosynthetic process	0.0187045
						GO:0001109	promoter clearance during DNA-templated transcription	0.0417758				GO:0051496	positive regulation of stress fiber assembly	0.0187045
						GO:0001111	RNA polymerase II promoter clearance	0.0417758				GO:0010001	glial cell differentiation	0.0191376
						GO:2000670	positive regulation of dendritic cell apoptotic process	0.0417758				GO:0046887	positive regulation of hormone secretion	0.019171
						GO:2000645	negative regulation of receptor catabolic process	0.0417758				GO:0021545	cranial nerve development	0.0195308
						GO:0001794	type IIa hypersensitivity	0.0417758				GO:0043536	positive regulation of blood vessel endothelial cell migration	0.0195308
						GO:0001796	regulation of type IIa hypersensitivity	0.0417758				GO:0046578	regulation of Ras protein signal transduction	0.0195308
						GO:0001798	positive regulation of type IIa hypersensitivity	0.0417758				GO:0016485	protein processing	0.019709
						GO:0001802	type III hypersensitivity	0.0417758				GO:0044249	cellular biosynthetic process	0.0197096
						GO:0001803	regulation of type III hypersensitivity	0.0417758				GO:0071498	cellular response to fluid shear stress	0.0199334
						GO:0001805	positive regulation of type III hypersensitivity	0.0417758				GO:0034111	negative regulation of homotypic cell-cell adhesion	0.0199334
						GO:0002316	follicular B cell differentiation	0.0417758				GO:0097067	cellular response to thyroid hormone stimulus	0.0199334
						GO:0002436	immune complex clearance by monocytes and macrophages	0.0417758				GO:0046827	positive regulation of protein export from nucleus	0.0199334
						GO:0002445	type II hypersensitivity	0.0417758				GO:0048486	parasympathetic nervous system development	0.0199334
						GO:2000449	regulation of CD8-positive, alpha-beta T cell extravasation	0.0417758				GO:0060419	heart growth	0.0200684
						GO:0002540	leukotriene production involved in inflammatory response	0.0417758				GO:1903169	regulation of calcium ion transmembrane transport	0.0201344
						GO:0002572	pro-T cell differentiation	0.0417758				GO:0031328	positive regulation of cellular biosynthetic process	0.0201344
						GO:0097213	regulation of lysosomal membrane permeability	0.0417758				GO:0051495	positive regulation of cytoskeleton organization	0.0201344
						GO:0002605	negative regulation of dendritic cell antigen processing and presentation	0.0417758				GO:0071322	cellular response to carbohydrate stimulus	0.0201344
						GO:0090265	positive regulation of immune complex clearance by monocytes and macrophages	0.0417758				GO:0031641	regulation of myelination	0.0201344
						GO:1904151	positive regulation of microglial cell mediated cytotoxicity	0.0417758				GO:0042987	amyloid precursor protein catabolic process	0.0201344
						GO:0070667	negative regulation of mast cell proliferation	0.0417758				GO:0042596	fear response	0.0201344
						GO:1904669	ATP export	0.0417758				GO:1905952	regulation of lipid localization	0.0209172
						GO:0097355	protein localization to heterochromatin	0.0417758				GO:0002762	negative regulation of myeloid leukocyte differentiation	0.0209911
						GO:0032409	regulation of transporter activity	0.0417758				GO:0014812	muscle cell migration	0.0209911
						GO:0032735	positive regulation of interleukin-12 production	0.0417758				GO:0002931	response to ischemia	0.0209911
						GO:0051099	positive regulation of binding	0.0417758				GO:0006022	aminoglycan metabolic process	0.0209911
						GO:0060466	activation of meiosis involved in egg activation	0.0417758				GO:0071902	positive regulation of protein serine/threonine kinase activity	0.021249
						GO:0033006	regulation of mast cell activation involved in immune response	0.0417758				GO:0048167	regulation of synaptic plasticity	0.0214383
						GO:0061738	late endosomal microautophagy	0.0417758				GO:0021549	cerebellum development	0.0215331
						GO:0050901	leukocyte tethering or rolling	0.0417758				GO:0034765	regulation of monoatomic ion transmembrane transport	0.0215978
						GO:0032385	positive regulation of intracellular cholesterol transport	0.0417758				GO:0007179	transforming growth factor beta receptor signaling pathway	0.0216081
						GO:0042102	positive regulation of T cell proliferation	0.0417758				GO:0002534	cytokine production involved in inflammatory response	0.0216599
						GO:1901329	regulation of odontoblast differentiation	0.0417758				GO:0035728	response to hepatocyte growth factor	0.0216599
						GO:0032382	positive regulation of intracellular sterol transport	0.0417758				GO:1900015	regulation of cytokine production involved in inflammatory response	0.0216599
						GO:0043309	regulation of eosinophil degranulation	0.0417758				GO:1904862	inhibitory synapse assembly	0.0216599
						GO:1902524	positive regulation of protein K48-linked ubiquitination	0.0417758				GO:0008610	lipid biosynthetic process	0.0216599
						GO:0043314	negative regulation of neutrophil degranulation	0.0417758				GO:0030214	hyaluronan catabolic process	0.0216599
						GO:0046070	dGTP metabolic process	0.0417758				GO:0001678	intracellular glucose homeostasis	0.0218975
						GO:0061740	protein targeting to lysosome involved in chaperone-mediated autophagy	0.0417758				GO:0046718	viral entry into host cell	0.0219117
						GO:1902214	regulation of interleukin-4-mediated signaling pathway	0.0417758				GO:0043066	negative regulation of apoptotic process	0.0223586
						GO:0045639	positive regulation of myeloid cell differentiation	0.0417758				GO:0009891	positive regulation of biosynthetic process	0.0223596
						GO:0031038	myosin II filament organization	0.0417758				GO:1901627	negative regulation of postsynaptic membrane organization	0.0224
						GO:0045622	regulation of T-helper cell differentiation	0.0417758				GO:0060760	positive regulation of response to cytokine stimulus	0.0224
						GO:1902034	negative regulation of hematopoietic stem cell proliferation	0.0417758				GO:0038118	C-C chemokine receptor CCR7 signaling pathway	0.0224
						GO:0070302	regulation of stress-activated protein kinase signaling cascade	0.0417758				GO:0060980	cell migration involved in coronary vasculogenesis	0.0224
						GO:0001525	angiogenesis	0.0423512				GO:0031337	positive regulation of sulfur amino acid metabolic process	0.0224
						GO:0006986	response to unfolded protein	0.0425269				GO:1902999	negative regulation of phospholipid efflux	0.0224
						GO:0072676	lymphocyte migration	0.0425269				GO:0032685	negative regulation of granulocyte macrophage colony-stimulating factor production	0.0224
						GO:0090066	regulation of anatomical structure size	0.0433738				GO:2000533	negative regulation of renal albumin absorption	0.0224
						GO:0071425	hematopoietic stem cell proliferation	0.0435455				GO:0000461	endonucleolytic cleavage to generate mature 3'-end of SSU-rRNA from (SSU-rRNA, 5.8S rRNA, LSU-rRNA)	0.0224
						GO:0034110	regulation of homotypic cell-cell adhesion	0.0435455				GO:1903000	regulation of lipid transport across blood-brain barrier	0.0224
						GO:0015031	protein transport	0.0435455				GO:0042264	peptidyl-aspartic acid hydroxylation	0.0224
						GO:0009888	tissue development	0.0441461				GO:2000350	positive regulation of CD40 signaling pathway	0.0224
						GO:0032231	regulation of actin filament bundle assembly	0.0443155				GO:1903001	negative regulation of lipid transport across blood-brain barrier	0.0224
						GO:1905037	autophagosome organization	0.0443155				GO:0040032	post-embryonic body morphogenesis	0.0224
						GO:0031032	actomyosin structure organization	0.0444911				GO:0140646	negative regulation of pre-B cell receptor expression	0.0224
						GO:0010664	negative regulation of striated muscle cell apoptotic process	0.0449418				GO:0034151	regulation of toll-like receptor 6 signaling pathway	0.0224
						GO:0048145	regulation of fibroblast proliferation	0.0449418				GO:0036371	protein localization to T-tubule	0.0224
						GO:0000423	mitophagy	0.0449418				GO:1902107	positive regulation of leukocyte differentiation	0.0224
						GO:0048147	negative regulation of fibroblast proliferation	0.0449418				GO:0060310	regulation of elastin catabolic process	0.0224
						GO:2000146	negative regulation of cell motility	0.0449418				GO:0060283	negative regulation of oocyte development	0.0224
						GO:1900744	regulation of p38MAPK cascade	0.0449418				GO:1902378	VEGF-activated neuropilin signaling pathway involved in axon guidance	0.0224
						GO:1903573	negative regulation of response to endoplasmic reticulum stress	0.0449418				GO:0060311	negative regulation of elastin catabolic process	0.0224
						GO:0045814	negative regulation of gene expression, epigenetic	0.0449418				GO:0034150	toll-like receptor 6 signaling pathway	0.0224
						GO:0051693	actin filament capping	0.0449418				GO:0021816	extension of a leading process involved in cell motility in cerebral cortex radial glia guided migration	0.0224
						GO:1900026	positive regulation of substrate adhesion-dependent cell spreading	0.0449418				GO:0022408	negative regulation of cell-cell adhesion	0.0224
						GO:0098771	inorganic ion homeostasis	0.0449418				GO:0030048	actin filament-based movement	0.0224
						GO:1902624	positive regulation of neutrophil migration	0.0449418				GO:1901980	positive regulation of inward rectifier potassium channel activity	0.0224
						GO:0071248	cellular response to metal ion	0.0453674				GO:0150202	negative regulation of transport across blood-brain barrier	0.0224
						GO:0010959	regulation of metal ion transport	0.0462007				GO:0060038	cardiac muscle cell proliferation	0.0224
						GO:0045066	regulatory T cell differentiation	0.0466021				GO:0150201	positive regulation of transport across blood-brain barrier	0.0224
						GO:0016241	regulation of macroautophagy	0.0466021				GO:0060425	lung morphogenesis	0.0224
						GO:2000403	positive regulation of lymphocyte migration	0.0466021				GO:0150200	regulation of transport across blood-brain barrier	0.0224
						GO:0002526	acute inflammatory response	0.0466021				GO:0150090	multiple spine synapse organization, single dendrite	0.0224
						GO:0032570	response to progesterone	0.0466021				GO:0150089	multiple spine synapse organization	0.0224
						GO:0046636	negative regulation of alpha-beta T cell activation	0.0466021				GO:0036309	protein localization to M-band	0.0224
						GO:0030261	chromosome condensation	0.0466021				GO:1901576	organic substance biosynthetic process	0.0224
						GO:0120034	positive regulation of plasma membrane bounded cell projection assembly	0.0466021				GO:0019098	reproductive behavior	0.0224
						GO:1902075	cellular response to salt	0.0471176				GO:2001139	negative regulation of phospholipid transport	0.0224
						GO:0048477	oogenesis	0.0474881				GO:1904150	negative regulation of microglial cell mediated cytotoxicity	0.0224
						GO:0065008	regulation of biological quality	0.0481726				GO:0060999	positive regulation of dendritic spine development	0.0224
						GO:0006906	vesicle fusion	0.0482721				GO:0012502	induction of programmed cell death	0.0224
						GO:0042554	superoxide anion generation	0.0482721				GO:1905858	regulation of heparan sulfate proteoglycan binding	0.0224
						GO:0042092	type 2 immune response	0.0482721				GO:1905855	positive regulation of heparan sulfate binding	0.0224
						GO:0002822	regulation of adaptive immune response based on somatic recombination of immune receptors built from immunoglobulin superfamily domains	0.0482721				GO:1905853	regulation of heparan sulfate binding	0.0224
						GO:0072595	maintenance of protein localization in organelle	0.0482721				GO:0002881	negative regulation of chronic inflammatory response to non-antigenic stimulus	0.0224
						GO:0043277	apoptotic cell clearance	0.0482721				GO:0071831	intermediate-density lipoprotein particle clearance	0.0224
						GO:0030279	negative regulation of ossification	0.0482721				GO:0061108	seminal vesicle epithelium development	0.0224
						GO:1901654	response to ketone	0.0487421				GO:0045960	positive regulation of complement activation, classical pathway	0.0224
						GO:0042149	cellular response to glucose starvation	1.00026793884739e-05				GO:1905808	positive regulation of synapse pruning	0.0224
						GO:0045069	regulation of viral genome replication	1.00261538571235e-15				GO:0046503	glycerolipid catabolic process	0.0224
						GO:0032102	negative regulation of response to external stimulus	1.0058543863084e-12				GO:0046514	ceramide catabolic process	0.0224
						GO:0007154	cell communication	1.01857250455584e-07				GO:0046632	alpha-beta T cell differentiation	0.0224
						GO:0140971	regulation of AIM2 inflammasome complex assembly	1.03089161677329e-14				GO:1903708	positive regulation of hemopoiesis	0.0224
						GO:0050778	positive regulation of immune response	1.04404646824695e-13				GO:1903720	negative regulation of I-kappaB phosphorylation	0.0224
						GO:0019221	cytokine-mediated signaling pathway	1.04664851069897e-14				GO:0048259	regulation of receptor-mediated endocytosis	0.0224
						GO:0006915	apoptotic process	1.05235919294512e-12				GO:1905676	positive regulation of adaptive immune memory response	0.0224
						GO:0044419	biological process involved in interspecies interaction between organisms	1.06031597989733e-28				GO:0006023	aminoglycan biosynthetic process	0.0224
						GO:0071310	cellular response to organic substance	1.06902516821222e-21				GO:1905317	inferior endocardial cushion morphogenesis	0.0224
						GO:0141084	inflammasome-mediated signaling pathway	1.07485179005718e-15				GO:0003185	sinoatrial valve morphogenesis	0.0224
						GO:0009968	negative regulation of signal transduction	1.08553510157271e-07				GO:0048143	astrocyte activation	0.0224
						GO:0070887	cellular response to chemical stimulus	1.08898008523727e-20				GO:1905291	positive regulation of CAMKK-AMPK signaling cascade	0.0224
						GO:0071346	cellular response to type II interferon	1.10414295058411e-12				GO:0090731	cellular response to very-low-density lipoprotein particle stimulus	0.0224
						GO:0009987	cellular process	1.12049888197355e-05				GO:0050884	neuromuscular process controlling posture	0.0224
						GO:0060333	type II interferon-mediated signaling pathway	1.13219202413498e-06				GO:1903946	negative regulation of ventricular cardiac muscle cell action potential	0.0224
						GO:0065009	regulation of molecular function	1.13506182638732e-05				GO:1905176	positive regulation of vascular associated smooth muscle cell dedifferentiation	0.0224
						GO:1900225	regulation of NLRP3 inflammasome complex assembly	1.15302937114412e-05				GO:1905805	excitatory synapse pruning	0.0224
						GO:0032480	negative regulation of type I interferon production	1.15302937114412e-05				GO:1905040	otic placode development	0.0224
						GO:0044403	biological process involved in symbiotic interaction	1.19309011735831e-05				GO:0072254	metanephric glomerular mesangial cell differentiation	0.0224
						GO:0140972	negative regulation of AIM2 inflammasome complex assembly	1.19597914835272e-10				GO:0106135	negative regulation of cardiac muscle cell contraction	0.0224
						GO:0045088	regulation of innate immune response	1.20480724362149e-22				GO:0002330	pre-B cell receptor expression	0.0224
						GO:0098609	cell-cell adhesion	1.21485936462534e-05				GO:1903080	regulation of C-C chemokine receptor CCR7 signaling pathway	0.0224
						GO:0048523	negative regulation of cellular process	1.22121075842267e-08				GO:0006575	cellular modified amino acid metabolic process	0.0224
						GO:0032732	positive regulation of interleukin-1 production	1.24266457826786e-06				GO:1903082	positive regulation of C-C chemokine receptor CCR7 signaling pathway	0.0224
						GO:0050863	regulation of T cell activation	1.24888070046965e-05				GO:0072209	metanephric mesangial cell differentiation	0.0224
						GO:0033993	response to lipid	1.25127364406713e-05				GO:0050666	regulation of homocysteine metabolic process	0.0224
						GO:0030522	intracellular receptor signaling pathway	1.26566135933094e-09				GO:0070392	detection of lipoteichoic acid	0.0224
						GO:0010557	positive regulation of macromolecule biosynthetic process	1.28607363892926e-06				GO:2000177	regulation of neural precursor cell proliferation	0.0224
						GO:2000437	regulation of monocyte extravasation	1.29099884734376e-05				GO:0010883	regulation of lipid storage	0.0224
						GO:0031325	positive regulation of cellular metabolic process	1.29415817874554e-07				GO:0050668	positive regulation of homocysteine metabolic process	0.0224
						GO:0031326	regulation of cellular biosynthetic process	1.33275312579676e-06				GO:1903002	positive regulation of lipid transport across blood-brain barrier	0.0224
						GO:0035455	response to interferon-alpha	1.35683963178147e-07				GO:0051897	positive regulation of phosphatidylinositol 3-kinase/protein kinase B signal transduction	0.0224
						GO:1903706	regulation of hemopoiesis	1.35864139962446e-06				GO:0099703	induction of synaptic vesicle exocytosis by positive regulation of presynaptic cytosolic calcium ion concentration	0.0224
						GO:0098542	defense response to other organism	1.42171786206529e-30				GO:1990778	protein localization to cell periphery	0.0224
						GO:0060627	regulation of vesicle-mediated transport	1.45328366917231e-06				GO:0002651	positive regulation of tolerance induction to self antigen	0.0224
						GO:0044546	NLRP3 inflammasome complex assembly	1.45986364746201e-05				GO:0044403	biological process involved in symbiotic interaction	0.0224
						GO:0045010	actin nucleation	1.46815132873823e-07				GO:1905890	regulation of cellular response to very-low-density lipoprotein particle stimulus	0.0224
						GO:0060255	regulation of macromolecule metabolic process	1.4708854760225e-05				GO:1905860	positive regulation of heparan sulfate proteoglycan binding	0.0224
						GO:0016032	viral process	1.48332625332512e-13				GO:0044409	entry into host	0.0224
						GO:0050794	regulation of cellular process	1.50351463216896e-09				GO:0010711	negative regulation of collagen catabolic process	0.0224
						GO:0010033	response to organic substance	1.54234463396297e-20				GO:0018193	peptidyl-amino acid modification	0.0224491
						GO:0035556	intracellular signal transduction	1.55927277611043e-07				GO:0030307	positive regulation of cell growth	0.0224491
						GO:0006954	inflammatory response	1.57712382027072e-13				GO:0060048	cardiac muscle contraction	0.0228005
						GO:1901700	response to oxygen-containing compound	1.58106494884562e-05				GO:0043281	regulation of cysteine-type endopeptidase activity involved in apoptotic process	0.0228567
						GO:0001817	regulation of cytokine production	1.58642392154839e-15				GO:0007169	transmembrane receptor protein tyrosine kinase signaling pathway	0.0231355
						GO:0051129	negative regulation of cellular component organization	1.61994104150309e-11				GO:0007033	vacuole organization	0.0231355
						GO:0043392	negative regulation of DNA binding	1.63252250829546e-07				GO:1901016	regulation of potassium ion transmembrane transporter activity	0.0231355
						GO:0023057	negative regulation of signaling	1.63252250829546e-07				GO:0097006	regulation of plasma lipoprotein particle levels	0.0231355
						GO:0045862	positive regulation of proteolysis	1.66887365460675e-05				GO:0060350	endochondral bone morphogenesis	0.0231355
						GO:0010648	negative regulation of cell communication	1.68788756638067e-07				GO:0002548	monocyte chemotaxis	0.0231355
						GO:0070661	leukocyte proliferation	1.70502976963864e-05				GO:0030888	regulation of B cell proliferation	0.0231355
						GO:0023052	signaling	1.71718105883585e-08				GO:0043113	receptor clustering	0.0231355
						GO:0030334	regulation of cell migration	1.7623513721997e-06				GO:0032970	regulation of actin filament-based process	0.0234074
						GO:0010646	regulation of cell communication	1.77825108287347e-06				GO:1905244	regulation of modification of synaptic structure	0.0234458
						GO:0051240	positive regulation of multicellular organismal process	1.78394025218577e-11				GO:0007252	I-kappaB phosphorylation	0.0234458
						GO:0009966	regulation of signal transduction	1.82458606939753e-07				GO:0002577	regulation of antigen processing and presentation	0.0234458
						GO:0031638	zymogen activation	1.83831203270619e-07				GO:0002407	dendritic cell chemotaxis	0.0234458
						GO:0042098	T cell proliferation	1.84101356685521e-06				GO:0010885	regulation of cholesterol storage	0.0234458
						GO:0001816	cytokine production	1.88373103557885e-15				GO:0070613	regulation of protein processing	0.023914
						GO:0042742	defense response to bacterium	1.90714928328184e-06				GO:0009617	response to bacterium	0.0245599
						GO:0051247	positive regulation of protein metabolic process	1.92769858638606e-06				GO:0044271	cellular nitrogen compound biosynthetic process	0.0248116
						GO:0010604	positive regulation of macromolecule metabolic process	1.94261633240474e-07				GO:0032233	positive regulation of actin filament bundle assembly	0.0248449
						GO:0045089	positive regulation of innate immune response	1.96951140927424e-17				GO:0098660	inorganic ion transmembrane transport	0.0250862
						GO:0050687	negative regulation of defense response to virus	1.97439178789764e-13				GO:0019932	second-messenger-mediated signaling	0.0251125
						GO:0072332	intrinsic apoptotic signaling pathway by p53 class mediator	1.97889002904952e-07				GO:0002281	macrophage activation involved in immune response	0.0254711
						GO:0019079	viral genome replication	1.99616458425832e-15				GO:0031290	retinal ganglion cell axon guidance	0.0254711
						GO:0002221	pattern recognition receptor signaling pathway	2.01541126634895e-14				GO:0022037	metencephalon development	0.0254711
						GO:0019222	regulation of metabolic process	2.02962013048325e-06				GO:0043412	macromolecule modification	0.0255626
						GO:0051100	negative regulation of binding	2.04667796599751e-05				GO:0072330	monocarboxylic acid biosynthetic process	0.0255827
						GO:0140632	canonical inflammasome complex assembly	2.05667438005751e-05				GO:0051048	negative regulation of secretion	0.0255827
						GO:0051049	regulation of transport	2.08191313329869e-05				GO:0061337	cardiac conduction	0.0256436
						GO:0032481	positive regulation of type I interferon production	2.0842737886506e-05				GO:0002699	positive regulation of immune effector process	0.0257105
						GO:0032652	regulation of interleukin-1 production	2.08636323086282e-05				GO:0007178	transmembrane receptor protein serine/threonine kinase signaling pathway	0.025893
						GO:0032612	interleukin-1 production	2.08636323086282e-05				GO:0048144	fibroblast proliferation	0.0259178
						GO:0043207	response to external biotic stimulus	2.10430805822525e-29				GO:0007416	synapse assembly	0.0259548
						GO:0034097	response to cytokine	2.10430805822525e-29				GO:0072659	protein localization to plasma membrane	0.0259875
						GO:0051707	response to other organism	2.10430805822525e-29				GO:0030198	extracellular matrix organization	0.0259875
						GO:0007166	cell surface receptor signaling pathway	2.12919169785506e-08				GO:0031348	negative regulation of defense response	0.0263429
						GO:1902903	regulation of supramolecular fiber organization	2.13293390393751e-05				GO:0045229	external encapsulating structure organization	0.0263429
						GO:0030029	actin filament-based process	2.13881581033629e-05				GO:0021761	limbic system development	0.0264273
						GO:0050865	regulation of cell activation	2.16514156430187e-05				GO:0045428	regulation of nitric oxide biosynthetic process	0.0264273
						GO:0002237	response to molecule of bacterial origin	2.17748708714818e-05				GO:0043062	extracellular structure organization	0.0266498
						GO:0042127	regulation of cell population proliferation	2.19387162648026e-05				GO:0009887	animal organ morphogenesis	0.0266498
						GO:0034341	response to type II interferon	2.22037655603827e-18				GO:0055001	muscle cell development	0.0267342
						GO:0050777	negative regulation of immune response	2.25867460959539e-16				GO:0051051	negative regulation of transport	0.0268415
						GO:0012501	programmed cell death	2.26202131857164e-14				GO:0044238	primary metabolic process	0.0268415
						GO:0002685	regulation of leukocyte migration	2.28926772134018e-06				GO:0031668	cellular response to extracellular stimulus	0.026959
						GO:0043085	positive regulation of catalytic activity	2.3082859667786e-05				GO:0031579	membrane raft organization	0.0270792
						GO:0042221	response to chemical	2.35592067812897e-14				GO:0032288	myelin assembly	0.0270792
						GO:0045935	positive regulation of nucleobase-containing compound metabolic process	2.38382928007477e-05				GO:0030449	regulation of complement activation	0.0270792
						GO:0008219	cell death	2.41056330735226e-14				GO:0097062	dendritic spine maintenance	0.0270792
						GO:0031323	regulation of cellular metabolic process	2.41921535204342e-07				GO:0003148	outflow tract septum morphogenesis	0.0270792
						GO:0010628	positive regulation of gene expression	2.41921535204342e-07				GO:0045780	positive regulation of bone resorption	0.0270792
						GO:0048525	negative regulation of viral process	2.44135743909974e-18				GO:0006590	thyroid hormone generation	0.0270792
						GO:0060338	regulation of type I interferon-mediated signaling pathway	2.46140672087416e-05				GO:1903317	regulation of protein maturation	0.0271162
						GO:0032101	regulation of response to external stimulus	2.48161041104157e-24				GO:0045927	positive regulation of growth	0.0275313
						GO:0071479	cellular response to ionizing radiation	2.4851252456307e-05				GO:0031647	regulation of protein stability	0.0275313
						GO:0048519	negative regulation of biological process	2.48598911216562e-09				GO:0042593	glucose homeostasis	0.0278998
						GO:0007155	cell adhesion	2.52093235422803e-06				GO:0033500	carbohydrate homeostasis	0.0278998
						GO:0071675	regulation of mononuclear cell migration	2.56353321414644e-06				GO:1902893	regulation of miRNA transcription	0.0280226
						GO:0042110	T cell activation	2.60765352621482e-07				GO:2001259	positive regulation of cation channel activity	0.0280226
						GO:0071222	cellular response to lipopolysaccharide	2.6833773425417e-05				GO:0006936	muscle contraction	0.0282447
						GO:0010468	regulation of gene expression	2.71490314757143e-07				GO:0030217	T cell differentiation	0.0286194
						GO:1903131	mononuclear cell differentiation	2.74061912811767e-07				GO:0022409	positive regulation of cell-cell adhesion	0.0286194
						GO:0050896	response to stimulus	2.75970240630359e-18				GO:0034369	plasma lipoprotein particle remodeling	0.0289099
						GO:0002218	activation of innate immune response	2.75970240630359e-18				GO:0002115	store-operated calcium entry	0.0289099
						GO:0050727	regulation of inflammatory response	2.77316545487488e-06				GO:0006706	steroid catabolic process	0.0289099
						GO:1901701	cellular response to oxygen-containing compound	2.79689930966093e-05				GO:2000561	regulation of CD4-positive, alpha-beta T cell proliferation	0.0289099
						GO:0040029	epigenetic regulation of gene expression	2.82888151138502e-06				GO:0061614	miRNA transcription	0.0289099
						GO:0031328	positive regulation of cellular biosynthetic process	2.84408287541105e-06				GO:0010884	positive regulation of lipid storage	0.0289099
						GO:0030335	positive regulation of cell migration	2.86032245510063e-05				GO:0055117	regulation of cardiac muscle contraction	0.0289099
						GO:0045824	negative regulation of innate immune response	2.88474292294055e-15				GO:1902074	response to salt	0.0289099
						GO:0048585	negative regulation of response to stimulus	2.8910611504578e-09				GO:0034368	protein-lipid complex remodeling	0.0289099
						GO:0019835	cytolysis	2.96561606230541e-09				GO:0003206	cardiac chamber morphogenesis	0.0290043
						GO:0071674	mononuclear cell migration	2.98241298416682e-05				GO:0051098	regulation of binding	0.0290518
						GO:0032606	type I interferon production	2.99374295022656e-10				GO:0006790	sulfur compound metabolic process	0.0291583
						GO:0032479	regulation of type I interferon production	2.99374295022656e-10				GO:0007160	cell-matrix adhesion	0.029527
						GO:0051101	regulation of DNA binding	2.99977318690989e-05				GO:0002437	inflammatory response to antigenic stimulus	0.0296543
						GO:0044093	positive regulation of molecular function	3.06602509268551e-07				GO:0080164	regulation of nitric oxide metabolic process	0.0296543
						GO:0031333	negative regulation of protein-containing complex assembly	3.0727348102887e-11				GO:2000514	regulation of CD4-positive, alpha-beta T cell activation	0.0296543
						GO:0071396	cellular response to lipid	3.07913059097578e-05				GO:0098900	regulation of action potential	0.0296543
						GO:0043254	regulation of protein-containing complex assembly	3.14829208931376e-16				GO:0003008	system process	0.0300757
						GO:0071219	cellular response to molecule of bacterial origin	3.1773484955829e-05				GO:0001763	morphogenesis of a branching structure	0.0303665
						GO:0002683	negative regulation of immune system process	3.19318662124772e-20				GO:0010976	positive regulation of neuron projection development	0.0303665
						GO:0002376	immune system process	3.23534310361862e-24				GO:0019752	carboxylic acid metabolic process	0.0303665
						GO:0051701	biological process involved in interaction with host	3.24458488343098e-06				GO:0009725	response to hormone	0.0303665
						GO:1903900	regulation of viral life cycle	3.26753803817461e-14				GO:0046847	filopodium assembly	0.0305117
						GO:0048518	positive regulation of biological process	3.31354941033856e-10				GO:0051145	smooth muscle cell differentiation	0.0305117
						GO:0048522	positive regulation of cellular process	3.33447929413899e-10				GO:0046635	positive regulation of alpha-beta T cell activation	0.0305117
						GO:0141085	regulation of inflammasome-mediated signaling pathway	3.38356753905986e-16				GO:0009988	cell-cell recognition	0.0305117
						GO:0002757	immune response-activating signaling pathway	3.42024258049596e-11				GO:1900016	negative regulation of cytokine production involved in inflammatory response	0.0306492
						GO:0009617	response to bacterium	3.42024258049596e-11				GO:0035813	regulation of renal sodium excretion	0.0306492
						GO:0001775	cell activation	3.42595973724848e-06				GO:0003272	endocardial cushion formation	0.0306492
						GO:0051715	cytolysis in another organism	3.43161950212889e-10				GO:1903050	regulation of proteolysis involved in protein catabolic process	0.0306492
						GO:0033043	regulation of organelle organization	3.44715274434299e-07				GO:0006883	intracellular sodium ion homeostasis	0.0306492
						GO:0051094	positive regulation of developmental process	3.49102564145901e-05				GO:0001573	ganglioside metabolic process	0.0306492
						GO:0009891	positive regulation of biosynthetic process	3.50527680522717e-06				GO:0071222	cellular response to lipopolysaccharide	0.0312391
						GO:0045893	positive regulation of DNA-templated transcription	3.55010646708082e-06				GO:0043170	macromolecule metabolic process	0.0312424
						GO:0048583	regulation of response to stimulus	3.59754993320886e-12				GO:0060411	cardiac septum morphogenesis	0.0313214
						GO:0043068	positive regulation of programmed cell death	3.61076544811721e-06				GO:0003208	cardiac ventricle morphogenesis	0.0313214
						GO:0046649	lymphocyte activation	3.62557948110557e-06				GO:0045669	positive regulation of osteoblast differentiation	0.0313214
						GO:0031347	regulation of defense response	3.67263598567052e-26				GO:0010876	lipid localization	0.0314497
						GO:0007015	actin filament organization	3.67881170518247e-07				GO:0002449	lymphocyte mediated immunity	0.0315224
						GO:0050729	positive regulation of inflammatory response	3.68009766737778e-07				GO:0090316	positive regulation of intracellular protein transport	0.0317483
						GO:0002695	negative regulation of leukocyte activation	3.69604659717014e-05				GO:0051928	positive regulation of calcium ion transport	0.0317483
						GO:1902680	positive regulation of RNA biosynthetic process	3.74681374497777e-06				GO:0006639	acylglycerol metabolic process	0.0317483
						GO:0009892	negative regulation of metabolic process	3.74681374497777e-06				GO:0070050	neuron cellular homeostasis	0.0322557
						GO:2000145	regulation of cell motility	3.86880588410745e-06				GO:0045123	cellular extravasation	0.0322557
						GO:0051128	regulation of cellular component organization	3.94528505847223e-11				GO:0010638	positive regulation of organelle organization	0.0322767
						GO:0039532	negative regulation of viral-induced cytoplasmic pattern recognition receptor signaling pathway	3.96196762418308e-13				GO:0048857	neural nucleus development	0.0323995
						GO:0006952	defense response	3.97069850502691e-31				GO:0035739	CD4-positive, alpha-beta T cell proliferation	0.0323995
						GO:0002521	leukocyte differentiation	4.00485253304463e-08				GO:0031639	plasminogen activation	0.0323995
						GO:0045646	regulation of erythrocyte differentiation	4.00740130695785e-05				GO:0035162	embryonic hemopoiesis	0.0323995
						GO:0030155	regulation of cell adhesion	4.07208016100436e-07				GO:0043086	negative regulation of catalytic activity	0.0323995
						GO:0002758	innate immune response-activating signaling pathway	4.09326364494842e-14				GO:0099623	regulation of cardiac muscle cell membrane repolarization	0.0323995
						GO:0050688	regulation of defense response to virus	4.19681751483653e-12				GO:0072010	glomerular epithelium development	0.0323995
						GO:0001819	positive regulation of cytokine production	4.23922736622023e-09				GO:0034367	protein-containing complex remodeling	0.0323995
						GO:0002694	regulation of leukocyte activation	4.25080049716306e-05				GO:0065005	protein-lipid complex assembly	0.0323995
						GO:0051716	cellular response to stimulus	4.29563613099223e-11				GO:0099509	regulation of presynaptic cytosolic calcium ion concentration	0.0323995
						GO:0050776	regulation of immune response	4.30004937723461e-19				GO:0097190	apoptotic signaling pathway	0.0325475
						GO:0051254	positive regulation of RNA metabolic process	4.31412975020649e-06				GO:0050679	positive regulation of epithelial cell proliferation	0.0327291
						GO:0045595	regulation of cell differentiation	4.37441616400622e-05				GO:0006638	neutral lipid metabolic process	0.032786
						GO:0046596	regulation of viral entry into host cell	4.37441616400622e-05				GO:0061097	regulation of protein tyrosine kinase activity	0.0329045
						GO:0040011	locomotion	4.39480481607295e-06				GO:0003151	outflow tract morphogenesis	0.0329045
						GO:0140970	AIM2 inflammasome complex assembly	4.46602198585228e-14				GO:0051480	regulation of cytosolic calcium ion concentration	0.0329045
						GO:0065007	biological regulation	4.49931451627093e-10				GO:0044000	movement in host	0.0333704
						GO:0032956	regulation of actin cytoskeleton organization	4.58704674232409e-05				GO:0090277	positive regulation of peptide hormone secretion	0.0333704
						GO:2000147	positive regulation of cell motility	4.58704674232409e-05				GO:0042157	lipoprotein metabolic process	0.0333704
						GO:0045087	innate immune response	4.60143069623335e-30				GO:0071219	cellular response to molecule of bacterial origin	0.0335535
						GO:0032103	positive regulation of response to external stimulus	4.6434834968612e-24				GO:0044242	cellular lipid catabolic process	0.0336184
						GO:0032731	positive regulation of interleukin-1 beta production	4.67299738628256e-07				GO:0010035	response to inorganic substance	0.0337996
						GO:0048584	positive regulation of response to stimulus	4.76164828059701e-14				GO:0043436	oxoacid metabolic process	0.03381
						GO:0002253	activation of immune response	4.82885121345006e-14				GO:0051149	positive regulation of muscle cell differentiation	0.0338259
						GO:0050793	regulation of developmental process	4.93554094224759e-06				GO:0035812	renal sodium excretion	0.0342496
						GO:0051246	regulation of protein metabolic process	4.96378931686702e-05				GO:0019433	triglyceride catabolic process	0.0342496
						GO:0001906	cell killing	4.96422839675853e-07				GO:0042133	neurotransmitter metabolic process	0.0342496
						GO:2000026	regulation of multicellular organismal development	5.02141544729976e-07				GO:0046628	positive regulation of insulin receptor signaling pathway	0.0342496
						GO:0043933	protein-containing complex organization	5.06694775088602e-06				GO:0060143	positive regulation of syncytium formation by plasma membrane fusion	0.0342496
						GO:0022607	cellular component assembly	5.12264117187473e-06				GO:0010878	cholesterol storage	0.0342496
						GO:0001959	regulation of cytokine-mediated signaling pathway	5.12264117187473e-06				GO:0036211	protein modification process	0.0350239
						GO:0022407	regulation of cell-cell adhesion	5.15056156744932e-06				GO:0006082	organic acid metabolic process	0.0350239
						GO:0019058	viral life cycle	5.15243861484423e-13				GO:0048762	mesenchymal cell differentiation	0.0350239
						GO:0035456	response to interferon-beta	5.18687056709338e-30				GO:1901137	carbohydrate derivative biosynthetic process	0.0353826
						GO:0051241	negative regulation of multicellular organismal process	5.25688805248972e-09				GO:0002090	regulation of receptor internalization	0.0358176
						GO:0051173	positive regulation of nitrogen compound metabolic process	5.29673414726472e-06				GO:0016049	cell growth	0.0358176
						GO:0009607	response to biotic stimulus	5.33710009843186e-29				GO:0035023	regulation of Rho protein signal transduction	0.0358176
						GO:0046597	negative regulation of viral entry into host cell	5.34980498573875e-06				GO:0002460	adaptive immune response based on somatic recombination of immune receptors built from immunoglobulin superfamily domains	0.0358849
						GO:0002753	cytosolic pattern recognition receptor signaling pathway	5.37263885651315e-12				GO:0002793	positive regulation of peptide secretion	0.0358849
						GO:0065003	protein-containing complex assembly	5.45242121708542e-07				GO:1902894	negative regulation of miRNA transcription	0.0361766
						GO:0007165	signal transduction	5.47213540392755e-09				GO:0099149	regulation of postsynaptic neurotransmitter receptor internalization	0.0361766
						GO:0030036	actin cytoskeleton organization	5.57264798692032e-06				GO:1901018	positive regulation of potassium ion transmembrane transporter activity	0.0361766
						GO:0002764	immune response-regulating signaling pathway	5.57510712268879e-12				GO:0036336	dendritic cell migration	0.0361766
						GO:0044087	regulation of cellular component biogenesis	5.67529541181953e-14				GO:0002053	positive regulation of mesenchymal cell proliferation	0.0361766
						GO:0010556	regulation of macromolecule biosynthetic process	5.84637517572242e-07				GO:0090026	positive regulation of monocyte chemotaxis	0.0361766
						GO:0045597	positive regulation of cell differentiation	5.88241222378807e-06				GO:0006516	glycoprotein catabolic process	0.0361766
						GO:0140639	positive regulation of pyroptosis	5.9060454688937e-06				GO:0061298	retina vasculature development in camera-type eye	0.0361766
						GO:0016485	protein processing	6.00346520376303e-05				GO:0003094	glomerular filtration	0.0361766
						GO:0002697	regulation of immune effector process	6.00346520376303e-05				GO:0010512	negative regulation of phosphatidylinositol biosynthetic process	0.0362843
						GO:0016477	cell migration	6.00346520376303e-05				GO:1901076	positive regulation of engulfment of apoptotic cell	0.0362843
						GO:0071211	protein targeting to vacuole involved in autophagy	6.03338481031113e-05				GO:1901664	regulation of NAD+ ADP-ribosyltransferase activity	0.0362843
						GO:0035696	monocyte extravasation	6.03338481031113e-05				GO:0042371	vitamin K biosynthetic process	0.0362843
						GO:0023051	regulation of signaling	6.07175362964364e-07				GO:0035129	post-embryonic hindlimb morphogenesis	0.0362843
						GO:0040017	positive regulation of locomotion	6.12916153112174e-05				GO:0010877	lipid transport involved in lipid storage	0.0362843
						GO:0016192	vesicle-mediated transport	6.13113833720908e-05				GO:1903375	facioacoustic ganglion development	0.0362843
						GO:0010605	negative regulation of macromolecule metabolic process	6.16368848312476e-06				GO:1902766	skeletal muscle satellite cell migration	0.0362843
						GO:0051239	regulation of multicellular organismal process	6.22050003923554e-14				GO:1901631	positive regulation of presynaptic membrane organization	0.0362843
						GO:0071216	cellular response to biotic stimulus	6.31565339492437e-05				GO:0032499	detection of peptidoglycan	0.0362843
						GO:0046651	lymphocyte proliferation	6.34020835354181e-06				GO:0032701	negative regulation of interleukin-18 production	0.0362843
						GO:0071345	cellular response to cytokine stimulus	6.37294237372943e-27				GO:1904075	positive regulation of trophectodermal cell proliferation	0.0362843
						GO:0009605	response to external stimulus	6.37294237372943e-27				GO:0042628	mating plug formation	0.0362843
						GO:0051098	regulation of binding	6.40121798629784e-06				GO:0150018	basal dendrite development	0.0362843
						GO:0034314	Arp2/3 complex-mediated actin nucleation	6.47407585703311e-07				GO:0038190	VEGF-activated neuropilin signaling pathway	0.0362843
						GO:0009893	positive regulation of metabolic process	6.47407585703311e-07				GO:0007521	muscle cell fate determination	0.0362843
						GO:0009889	regulation of biosynthetic process	6.47407585703311e-07				GO:0035700	astrocyte chemotaxis	0.0362843
						GO:0002831	regulation of response to biotic stimulus	6.57941801649325e-24				GO:1902998	positive regulation of neurofibrillary tangle assembly	0.0362843
						GO:0046426	negative regulation of receptor signaling pathway via JAK-STAT	6.61579738934115e-05				GO:0035767	endothelial cell chemotaxis	0.0362843
						GO:0034340	response to type I interferon	6.61903830069429e-13				GO:0008049	male courtship behavior	0.0362843
						GO:0052372	modulation by symbiont of entry into host	6.64410189318781e-05				GO:0034418	urate biosynthetic process	0.0362843
						GO:0051249	regulation of lymphocyte activation	6.64567845253114e-06				GO:0009895	negative regulation of catabolic process	0.0362843
						GO:0006338	chromatin remodeling	6.67085649397748e-05				GO:1904019	epithelial cell apoptotic process	0.0362843
						GO:0002833	positive regulation of response to biotic stimulus	6.6792863663451e-18				GO:0036145	dendritic cell homeostasis	0.0362843
						GO:0002252	immune effector process	6.74746374229101e-06				GO:0150064	vertebrate eye-specific patterning	0.0362843
						GO:0008283	cell population proliferation	6.85345655684195e-05				GO:0010983	positive regulation of high-density lipoprotein particle clearance	0.0362843
						GO:0140888	interferon-mediated signaling pathway	6.94700741945544e-17				GO:0150020	basal dendrite arborization	0.0362843
						GO:0006955	immune response	6.95535797097039e-24				GO:0150019	basal dendrite morphogenesis	0.0362843
						GO:0040012	regulation of locomotion	7.00222530973675e-06				GO:1900076	regulation of cellular response to insulin stimulus	0.0362843
						GO:0097193	intrinsic apoptotic signaling pathway	7.13924643848119e-08				GO:0010982	regulation of high-density lipoprotein particle clearance	0.0362843
						GO:2000117	negative regulation of cysteine-type endopeptidase activity	7.16267650052881e-05				GO:0140651	futile creatine cycle	0.0362843
						GO:0032611	interleukin-1 beta production	7.20883268026835e-06				GO:1904073	regulation of trophectodermal cell proliferation	0.0362843
						GO:0032651	regulation of interleukin-1 beta production	7.20883268026835e-06				GO:1901666	positive regulation of NAD+ ADP-ribosyltransferase activity	0.0362843
						GO:0097435	supramolecular fiber organization	7.21206361273697e-06				GO:0006542	glutamine biosynthetic process	0.0362843
						GO:0050789	regulation of biological process	7.24588273461951e-10				GO:0021564	vagus nerve development	0.0362843
						GO:0032943	mononuclear cell proliferation	7.25800511305297e-06				GO:0002661	regulation of B cell tolerance induction	0.0362843
						GO:1903037	regulation of leukocyte cell-cell adhesion	7.30117868707343e-05				GO:0060434	bronchus morphogenesis	0.0362843
						GO:0050866	negative regulation of cell activation	7.30117868707343e-05				GO:0001887	selenium compound metabolic process	0.0362843
						GO:0039531	regulation of viral-induced cytoplasmic pattern recognition receptor signaling pathway	7.36389371706645e-13				GO:0046641	positive regulation of alpha-beta T cell proliferation	0.0362843
						GO:0030224	monocyte differentiation	7.47465911556551e-07				GO:1905562	regulation of vascular endothelial cell proliferation	0.0362843
						GO:0141061	disruption of cell in another organism	7.48054229134458e-05				GO:0090678	cell dedifferentiation involved in phenotypic switching	0.0362843
						GO:0031640	killing of cells of another organism	7.48054229134458e-05				GO:0090330	regulation of platelet aggregation	0.0362843
						GO:0030097	hemopoiesis	7.49387640101861e-09				GO:2000532	regulation of renal albumin absorption	0.0362843
						GO:0009615	response to virus	7.51453330446398e-25				GO:0002880	regulation of chronic inflammatory response to non-antigenic stimulus	0.0362843
						GO:0002573	myeloid leukocyte differentiation	7.58808389439993e-09				GO:0071677	positive regulation of mononuclear cell migration	0.0362843
						GO:0097190	apoptotic signaling pathway	7.60519369095171e-07				GO:2000458	regulation of astrocyte chemotaxis	0.0362843
						GO:0031349	positive regulation of defense response	7.66915609108032e-24				GO:0071900	regulation of protein serine/threonine kinase activity	0.0362843
						GO:0035458	cellular response to interferon-beta	7.66915609108032e-24				GO:0002663	positive regulation of B cell tolerance induction	0.0362843
						GO:0007159	leukocyte cell-cell adhesion	7.67396516188881e-07				GO:0002514	B cell tolerance induction	0.0362843
						GO:0001961	positive regulation of cytokine-mediated signaling pathway	7.68145395894682e-05				GO:0006809	nitric oxide biosynthetic process	0.0362843
						GO:0002682	regulation of immune system process	7.7176887465367e-22				GO:0002649	regulation of tolerance induction to self antigen	0.0362843
						GO:0032501	multicellular organismal process	7.85335834272471e-05				GO:0050870	positive regulation of T cell activation	0.0362843
						GO:0031324	negative regulation of cellular metabolic process	7.86497641449607e-07				GO:0002545	chronic inflammatory response to non-antigenic stimulus	0.0362843
						GO:1903901	negative regulation of viral life cycle	7.94538953799551e-06				GO:0002588	positive regulation of antigen processing and presentation of peptide antigen via MHC class II	0.0362843
						GO:0009967	positive regulation of signal transduction	8.10849896847933e-05				GO:0072012	glomerulus vasculature development	0.0362843
						GO:1900226	negative regulation of NLRP3 inflammasome complex assembly	8.11630584941606e-06				GO:0002582	positive regulation of antigen processing and presentation of peptide or polysaccharide antigen via MHC class II	0.0362843
						GO:0050792	regulation of viral process	8.15866367449264e-16				GO:0071396	cellular response to lipid	0.0362843
						GO:0045944	positive regulation of transcription by RNA polymerase II	8.16716061713794e-05				GO:0001766	membrane raft polarization	0.0362843
						GO:0060759	regulation of response to cytokine stimulus	8.18859109116579e-06				GO:0060977	coronary vasculature morphogenesis	0.0362843
						GO:0062207	regulation of pattern recognition receptor signaling pathway	8.27065505930324e-15				GO:0001508	action potential	0.0362843
						GO:0080134	regulation of response to stress	8.29188769907064e-22				GO:0099533	positive regulation of presynaptic cytosolic calcium concentration	0.0362843
						GO:0032496	response to lipopolysaccharide	8.36884031568297e-05				GO:0044062	regulation of excretion	0.0362843
						GO:0110053	regulation of actin filament organization	8.45482009294461e-06				GO:1904715	negative regulation of chaperone-mediated autophagy	0.0362843
						GO:1904893	negative regulation of receptor signaling pathway via STAT	8.54585890299122e-05				GO:0045055	regulated exocytosis	0.0362843
						GO:0060284	regulation of cell development	8.58631386960241e-07				GO:0006633	fatty acid biosynthetic process	0.0362843
						GO:0141086	negative regulation of inflammasome-mediated signaling pathway	8.91257086412466e-16				GO:0021649	vestibulocochlear nerve structural organization	0.0362843
						GO:0072331	signal transduction by p53 class mediator	8.92776290267291e-07				GO:1904835	dorsal root ganglion morphogenesis	0.0362843
						GO:0002684	positive regulation of immune system process	8.97280636235747e-16				GO:0097202	activation of cysteine-type endopeptidase activity	0.0362843
						GO:0051607	defense response to virus	9.05985302640769e-25				GO:0071307	cellular response to vitamin K	0.0362843
						GO:0006950	response to stress	9.05985302640769e-25				GO:0061552	ganglion morphogenesis	0.0362843
						GO:0097202	activation of cysteine-type endopeptidase activity	9.12302936113935e-08				GO:0061441	renal artery morphogenesis	0.0362843
						GO:0140546	defense response to symbiont	9.20523515415433e-25				GO:2001190	positive regulation of T cell activation via T cell receptor contact with antigen bound to MHC molecule on antigen presenting cell	0.0362843
						GO:0043067	regulation of programmed cell death	9.31848049157308e-06				GO:1905174	regulation of vascular associated smooth muscle cell dedifferentiation	0.0362843
						GO:0044085	cellular component biogenesis	9.46438926431339e-06				GO:1905223	epicardium morphogenesis	0.0362843
						GO:0045321	leukocyte activation	9.55729928838476e-06				GO:0003172	sinoatrial valve development	0.0362843
						GO:0030099	myeloid cell differentiation	9.71089379635565e-09				GO:0097214	positive regulation of lysosomal membrane permeability	0.0362843
						GO:0001818	negative regulation of cytokine production	9.74999798003446e-05				GO:1990936	vascular associated smooth muscle cell dedifferentiation	0.0362843
						GO:0045071	negative regulation of viral genome replication	9.78943143677141e-17				GO:0043604	amide biosynthetic process	0.0364777
						GO:0050900	leukocyte migration	9.8040114202165e-05				GO:2000628	regulation of miRNA metabolic process	0.0377956
						GO:0002832	negative regulation of response to biotic stimulus	9.82366173539584e-20				GO:2000629	negative regulation of miRNA metabolic process	0.0382383
						GO:0048468	cell development	9.85244448797879e-05				GO:1901652	response to peptide	0.0382383
						GO:0031348	negative regulation of defense response	9.96921172278459e-15				GO:0060384	innervation	0.0382383
						GO:0060337	type I interferon-mediated signaling pathway	9.9812571121578e-12				GO:0001516	prostaglandin biosynthetic process	0.0382383
						GO:0071357	cellular response to type I interferon	9.9812571121578e-12				GO:0010996	response to auditory stimulus	0.0382383
												GO:0021533	cell differentiation in hindbrain	0.0382383
												GO:0101023	vascular endothelial cell proliferation	0.0382383
												GO:0046457	prostanoid biosynthetic process	0.0382383
												GO:0006027	glycosaminoglycan catabolic process	0.0382383
												GO:0097205	renal filtration	0.0382383
												GO:0007274	neuromuscular synaptic transmission	0.0382383
												GO:1905523	positive regulation of macrophage migration	0.0382383
												GO:0086019	cell-cell signaling involved in cardiac conduction	0.0382383
												GO:0046885	regulation of hormone biosynthetic process	0.0382383
												GO:0035108	limb morphogenesis	0.0382627
												GO:0035107	appendage morphogenesis	0.0382627
												GO:0045670	regulation of osteoclast differentiation	0.0384743
												GO:0001558	regulation of cell growth	0.0387193
												GO:0043009	chordate embryonic development	0.0387782
												GO:0030900	forebrain development	0.0395359
												GO:2001236	regulation of extrinsic apoptotic signaling pathway	0.0397059
												GO:0030010	establishment of cell polarity	0.0397059
												GO:0060291	long-term synaptic potentiation	0.039969
												GO:0009968	negative regulation of signal transduction	0.0400178
												GO:0086005	ventricular cardiac muscle cell action potential	0.0402436
												GO:0097066	response to thyroid hormone	0.0402436
												GO:0010875	positive regulation of cholesterol efflux	0.0402436
												GO:0007026	negative regulation of microtubule depolymerization	0.0402436
												GO:0030149	sphingolipid catabolic process	0.0402436
												GO:0051651	maintenance of location in cell	0.0403805
												GO:0006304	DNA modification	0.0404429
												GO:0006942	regulation of striated muscle contraction	0.0404429
												GO:0090257	regulation of muscle system process	0.0409236
												GO:0034220	monoatomic ion transmembrane transport	0.0414856
												GO:0046209	nitric oxide metabolic process	0.0415241
												GO:0071277	cellular response to calcium ion	0.0415241
												GO:0050871	positive regulation of B cell activation	0.0415241
												GO:0007389	pattern specification process	0.0416573
												GO:0002687	positive regulation of leukocyte migration	0.0416618
												GO:1904706	negative regulation of vascular associated smooth muscle cell proliferation	0.0421365
												GO:1990000	amyloid fibril formation	0.0421365
												GO:0000096	sulfur amino acid metabolic process	0.0421365
												GO:0034405	response to fluid shear stress	0.0421365
												GO:0060317	cardiac epithelial to mesenchymal transition	0.0421365
												GO:0021697	cerebellar cortex formation	0.0421365
												GO:1900078	positive regulation of cellular response to insulin stimulus	0.0421365
												GO:0099622	cardiac muscle cell membrane repolarization	0.0421365
												GO:0060142	regulation of syncytium formation by plasma membrane fusion	0.0421365
												GO:0099003	vesicle-mediated transport in synapse	0.0423451
												GO:0071216	cellular response to biotic stimulus	0.0433332
												GO:0009792	embryo development ending in birth or egg hatching	0.0433332
												GO:0007405	neuroblast proliferation	0.0434527
												GO:1901879	regulation of protein depolymerization	0.0434527
												GO:2001057	reactive nitrogen species metabolic process	0.0434527
												GO:0014855	striated muscle cell proliferation	0.0434527
												GO:0031214	biomineral tissue development	0.0436633
												GO:0021700	developmental maturation	0.0436782
												GO:0099010	modification of postsynaptic structure	0.0442445
												GO:0002861	regulation of inflammatory response to antigenic stimulus	0.0442445
												GO:0032787	monocarboxylic acid metabolic process	0.0442445
												GO:0046697	decidualization	0.0442445
												GO:1901136	carbohydrate derivative catabolic process	0.0443291
												GO:1901019	regulation of calcium ion transmembrane transporter activity	0.0444289
												GO:0043367	CD4-positive, alpha-beta T cell differentiation	0.0444289
												GO:0009612	response to mechanical stimulus	0.0451408
												GO:0001570	vasculogenesis	0.0455881
												GO:0140747	regulation of ncRNA transcription	0.0455881
												GO:0070588	calcium ion transmembrane transport	0.0455881
												GO:1904064	positive regulation of cation transmembrane transport	0.0458157
												GO:1902904	negative regulation of supramolecular fiber organization	0.0458157
												GO:0042742	defense response to bacterium	0.0459869
												GO:0055085	transmembrane transport	0.0461972
												GO:0043537	negative regulation of blood vessel endothelial cell migration	0.0461972
												GO:0050869	negative regulation of B cell activation	0.0461972
												GO:0014912	negative regulation of smooth muscle cell migration	0.0461972
												GO:0001779	natural killer cell differentiation	0.0461972
												GO:0070723	response to cholesterol	0.0461972
												GO:0010922	positive regulation of phosphatase activity	0.0461972
												GO:0060306	regulation of membrane repolarization	0.0461972
												GO:0055088	lipid homeostasis	0.0463548
												GO:0045685	regulation of glial cell differentiation	0.0464397
												GO:1990428	miRNA transport	0.0471459
												GO:0097213	regulation of lysosomal membrane permeability	0.0471459
												GO:0097242	amyloid-beta clearance	0.0471459
												GO:0002585	positive regulation of antigen processing and presentation of peptide antigen	0.0471459
												GO:1905246	negative regulation of aspartic-type peptidase activity	0.0471459
												GO:0003138	primary heart field specification	0.0471459
												GO:0048738	cardiac muscle tissue development	0.0471459
												GO:0002605	negative regulation of dendritic cell antigen processing and presentation	0.0471459
												GO:1905581	positive regulation of low-density lipoprotein particle clearance	0.0471459
												GO:1905674	regulation of adaptive immune memory response	0.0471459
												GO:0050851	antigen receptor-mediated signaling pathway	0.0471459
												GO:0050770	regulation of axonogenesis	0.0471459
												GO:0003104	positive regulation of glomerular filtration	0.0471459
												GO:0090025	regulation of monocyte chemotaxis	0.0471459
												GO:0048754	branching morphogenesis of an epithelial tube	0.0471459
												GO:0050883	musculoskeletal movement, spinal reflex action	0.0471459
												GO:0021679	cerebellar molecular layer development	0.0471459
												GO:0055095	lipoprotein particle mediated signaling	0.0471459
												GO:0051491	positive regulation of filopodium assembly	0.0471459
												GO:2001237	negative regulation of extrinsic apoptotic signaling pathway	0.0471459
												GO:0061889	negative regulation of astrocyte activation	0.0471459
												GO:0061771	response to caloric restriction	0.0471459
												GO:0061110	dense core granule biogenesis	0.0471459
												GO:0061107	seminal vesicle development	0.0471459
												GO:2001188	regulation of T cell activation via T cell receptor contact with antigen bound to MHC molecule on antigen presenting cell	0.0471459
												GO:0060741	prostate gland stromal morphogenesis	0.0471459
												GO:0060562	epithelial tube morphogenesis	0.0471459
												GO:2001013	epithelial cell proliferation involved in renal tubule morphogenesis	0.0471459
												GO:2000866	positive regulation of estradiol secretion	0.0471459
												GO:0001894	tissue homeostasis	0.0471459
												GO:0001958	endochondral ossification	0.0471459
												GO:0060313	negative regulation of blood vessel remodeling	0.0471459
												GO:2000591	positive regulation of metanephric mesenchymal cell migration	0.0471459
												GO:0002028	regulation of sodium ion transport	0.0471459
												GO:0071641	negative regulation of macrophage inflammatory protein 1 alpha production	0.0471459
												GO:0071657	positive regulation of granulocyte colony-stimulating factor production	0.0471459
												GO:0060249	anatomical structure homeostasis	0.0471459
												GO:0055096	low-density lipoprotein particle mediated signaling	0.0471459
												GO:0097374	sensory neuron axon guidance	0.0471459
												GO:0002277	myeloid dendritic cell activation involved in immune response	0.0471459
												GO:0051674	localization of cell	0.0471459
												GO:0002532	production of molecular mediator involved in inflammatory response	0.0471459
												GO:2000111	positive regulation of macrophage apoptotic process	0.0471459
												GO:0051492	regulation of stress fiber assembly	0.0471459
												GO:0072223	metanephric glomerular mesangium development	0.0471459
												GO:0045963	negative regulation of dopamine metabolic process	0.0471459
												GO:0045672	positive regulation of osteoclast differentiation	0.0471459
												GO:0034764	positive regulation of transmembrane transport	0.0471459
												GO:0097491	sympathetic neuron projection guidance	0.0471459
												GO:1903711	spermidine transmembrane transport	0.0471459
												GO:1900238	regulation of metanephric mesenchymal cell migration by platelet-derived growth factor receptor-beta signaling pathway	0.0471459
												GO:0034371	chylomicron remodeling	0.0471459
												GO:1903509	liposaccharide metabolic process	0.0471459
												GO:1901074	regulation of engulfment of apoptotic cell	0.0471459
												GO:1901258	positive regulation of macrophage colony-stimulating factor production	0.0471459
												GO:0010716	negative regulation of extracellular matrix disassembly	0.0471459
												GO:0010717	regulation of epithelial to mesenchymal transition	0.0471459
												GO:0034230	enkephalin processing	0.0471459
												GO:0032805	positive regulation of low-density lipoprotein particle receptor catabolic process	0.0471459
												GO:1901629	regulation of presynaptic membrane organization	0.0471459
												GO:0031329	regulation of cellular catabolic process	0.0471459
												GO:0031114	regulation of microtubule depolymerization	0.0471459
												GO:0016036	cellular response to phosphate starvation	0.0471459
												GO:1902996	regulation of neurofibrillary tangle assembly	0.0471459
												GO:0021750	vestibular nucleus development	0.0471459
												GO:0017187	peptidyl-glutamic acid carboxylation	0.0471459
												GO:1902988	neurofibrillary tangle assembly	0.0471459
												GO:1902960	negative regulation of aspartic-type endopeptidase activity involved in amyloid precursor protein catabolic process	0.0471459
												GO:0018214	protein carboxylation	0.0471459
												GO:0019244	lactate biosynthetic process from pyruvate	0.0471459
												GO:1902227	negative regulation of macrophage colony-stimulating factor signaling pathway	0.0471459
												GO:0019676	ammonia assimilation cycle	0.0471459
												GO:1902336	positive regulation of retinal ganglion cell axon guidance	0.0471459
												GO:1900039	positive regulation of cellular response to hypoxia	0.0471459
												GO:0035783	CD4-positive, alpha-beta T cell costimulation	0.0471459
												GO:0070101	positive regulation of chemokine-mediated signaling pathway	0.0471459
												GO:0036075	replacement ossification	0.0471459
												GO:0006624	vacuolar protein processing	0.0471459
												GO:0035793	positive regulation of metanephric mesenchymal cell migration by platelet-derived growth factor receptor-beta signaling pathway	0.0471459
												GO:0098869	cellular oxidant detoxification	0.0471459
												GO:0044706	multi-multicellular organism process	0.0471459
												GO:0044273	sulfur compound catabolic process	0.0471459
												GO:0006664	glycolipid metabolic process	0.0471459
												GO:1902488	cholangiocyte apoptotic process	0.0471459
												GO:1904193	negative regulation of cholangiocyte apoptotic process	0.0471459
												GO:1904192	regulation of cholangiocyte apoptotic process	0.0471459
												GO:0045196	establishment or maintenance of neuroblast polarity	0.0471459
												GO:0006029	proteoglycan metabolic process	0.0471459
												GO:0045728	respiratory burst after phagocytosis	0.0471459
												GO:0045764	positive regulation of amino acid metabolic process	0.0471459
												GO:1905071	tight junction disassembly	0.0471459
												GO:1905073	regulation of tight junction disassembly	0.0471459
												GO:1905075	positive regulation of tight junction disassembly	0.0471459
												GO:0036486	ventral trunk neural crest cell migration	0.0471459
												GO:0043954	cellular component maintenance	0.0471459
												GO:0045200	establishment of neuroblast polarity	0.0471459
												GO:0002429	immune response-activating cell surface receptor signaling pathway	0.0474086
												GO:0046466	membrane lipid catabolic process	0.0476783
												GO:0003203	endocardial cushion morphogenesis	0.0476783
												GO:0098703	calcium ion import across plasma membrane	0.0476783
												GO:0033032	regulation of myeloid cell apoptotic process	0.0476783
												GO:0010464	regulation of mesenchymal cell proliferation	0.0476783
												GO:0042403	thyroid hormone metabolic process	0.0476783
												GO:0046928	regulation of neurotransmitter secretion	0.0479823
												GO:0060395	SMAD protein signal transduction	0.0479823
												GO:0010586	miRNA metabolic process	0.0479823
												GO:0045860	positive regulation of protein kinase activity	0.0481924
												GO:0008344	adult locomotory behavior	0.0492179
												GO:0043409	negative regulation of MAPK cascade	0.049652
												GO:0007584	response to nutrient	0.049652
												GO:0022604	regulation of cell morphogenesis	0.0497051
												GO:0051668	localization within membrane	0.0497131
												GO:0034381	plasma lipoprotein particle clearance	0.0498005
												GO:0050931	pigment cell differentiation	0.0498005
												GO:0046825	regulation of protein export from nucleus	0.0498005
												GO:0051128	regulation of cellular component organization	1.02578215560075e-05
												GO:0050794	regulation of cellular process	1.0290727192069e-10
												GO:0032502	developmental process	1.03882394549368e-15
												GO:0050896	response to stimulus	1.06511327275624e-11
												GO:0008285	negative regulation of cell population proliferation	1.06646199910071e-08
												GO:0010959	regulation of metal ion transport	1.0822920453853e-06
												GO:0019222	regulation of metabolic process	1.08311422533971e-05
												GO:0060284	regulation of cell development	1.08761185610073e-07
												GO:0040017	positive regulation of locomotion	1.09071037075706e-05
												GO:0098657	import into cell	1.11279385932162e-07
												GO:0022008	neurogenesis	1.11584803179218e-11
												GO:0023051	regulation of signaling	1.14653939886031e-05
												GO:0002521	leukocyte differentiation	1.24563190334249e-08
												GO:0048583	regulation of response to stimulus	1.24563190334249e-08
												GO:0048731	system development	1.24986921097283e-10
												GO:0065009	regulation of molecular function	1.29460732390261e-07
												GO:0050808	synapse organization	1.37474756644264e-08
												GO:0019538	protein metabolic process	1.41694536203124e-06
												GO:0055094	response to lipoprotein particle	1.4218731366195e-06
												GO:0009653	anatomical structure morphogenesis	1.42927789945527e-09
												GO:0002683	negative regulation of immune system process	1.4750890072174e-06
												GO:0032501	multicellular organismal process	1.49808531255369e-11
												GO:0051246	regulation of protein metabolic process	1.52628708304173e-06
												GO:0006959	humoral immune response	1.53941881873136e-06
												GO:0048666	neuron development	1.56287832395884e-05
												GO:0030097	hemopoiesis	1.57757490990041e-07
												GO:0030162	regulation of proteolysis	1.61575856355994e-06
												GO:0044093	positive regulation of molecular function	1.62851400994219e-07
												GO:0050801	monoatomic ion homeostasis	1.65481228893077e-05
												GO:0048878	chemical homeostasis	1.65614037128129e-06
												GO:0006955	immune response	1.65614037128129e-06
												GO:0042060	wound healing	1.65614037128129e-06
												GO:0051093	negative regulation of developmental process	1.66024216031194e-08
												GO:0043085	positive regulation of catalytic activity	1.66024216031194e-08
												GO:0048870	cell motility	1.69525969516513e-13
												GO:0050866	negative regulation of cell activation	1.69636836085229e-07
												GO:0098771	inorganic ion homeostasis	1.76361493115628e-05
												GO:0006954	inflammatory response	1.76361493115628e-05
												GO:0040012	regulation of locomotion	1.90189457267143e-10
												GO:0006897	endocytosis	1.9205236197381e-07
												GO:0001775	cell activation	1.924896610529e-11
												GO:0042552	myelination	1.9579246012987e-05
												GO:1903706	regulation of hemopoiesis	1.976752706194e-05
												GO:0070887	cellular response to chemical stimulus	2.04910251458518e-05
												GO:0055082	intracellular chemical homeostasis	2.06061309595211e-06
												GO:0048646	anatomical structure formation involved in morphogenesis	2.0613873489684e-06
												GO:0046649	lymphocyte activation	2.07252319094882e-05
												GO:0001667	ameboidal-type cell migration	2.09743511264494e-07
												GO:2000026	regulation of multicellular organismal development	2.12240311860858e-08
												GO:0010631	epithelial cell migration	2.12240311860858e-08
												GO:0034330	cell junction organization	2.12361847917119e-09
												GO:0051179	localization	2.14438383713696e-06
												GO:0008366	axon ensheathment	2.16746429534842e-05
												GO:0007272	ensheathment of neurons	2.16746429534842e-05
												GO:0010033	response to organic substance	2.16764561759241e-05
												GO:0051239	regulation of multicellular organismal process	2.26853761340237e-14
												GO:0042592	homeostatic process	2.27990668119172e-07
												GO:0008283	cell population proliferation	2.31542959718096e-08
												GO:0090132	epithelium migration	2.31542959718096e-08
												GO:0022603	regulation of anatomical structure morphogenesis	2.36186809510586e-05
												GO:0014902	myotube differentiation	2.36186809510586e-05
												GO:0002376	immune system process	2.40728841676413e-12
												GO:0030154	cell differentiation	2.41937878383189e-15
												GO:0048869	cellular developmental process	2.41937878383189e-15
												GO:0050789	regulation of biological process	2.45359785293e-15
												GO:0150146	cell junction disassembly	2.49821520322759e-07
												GO:0071402	cellular response to lipoprotein particle stimulus	2.52751798402579e-06
												GO:0010594	regulation of endothelial cell migration	2.53249266316837e-07
												GO:0065008	regulation of biological quality	2.61296050335292e-10
												GO:0060627	regulation of vesicle-mediated transport	2.61514287814449e-05
												GO:0040011	locomotion	2.6228301556254e-10
												GO:0019725	cellular homeostasis	2.64949129431292e-06
												GO:0016043	cellular component organization	2.74792627291128e-05
												GO:0071495	cellular response to endogenous stimulus	2.74888928966123e-05
												GO:0048584	positive regulation of response to stimulus	2.76257922726086e-06
												GO:0006810	transport	2.77560788804655e-05
												GO:0071404	cellular response to low-density lipoprotein particle stimulus	2.80658177786993e-05
												GO:0042692	muscle cell differentiation	2.80658177786993e-05
												GO:0006950	response to stress	2.83343244600094e-09
												GO:0048518	positive regulation of biological process	2.84100856591405e-12
												GO:0007596	blood coagulation	2.86799503217883e-06
												GO:0090130	tissue migration	2.93562398199041e-08
												GO:0007155	cell adhesion	2.95731386168698e-07
												GO:0045595	regulation of cell differentiation	2.96405919647847e-07
												GO:0032879	regulation of localization	3.10495727600418e-07
												GO:0050817	coagulation	3.3100494635093e-06
												GO:0002682	regulation of immune system process	3.3290687493661e-10
												GO:0098883	synapse pruning	3.34855561136847e-07
												GO:0050790	regulation of catalytic activity	3.36682549812086e-08
												GO:0050900	leukocyte migration	3.37769963994529e-05
												GO:0051234	establishment of localization	3.37769963994529e-05
												GO:0048522	positive regulation of cellular process	3.3862134727104e-10
												GO:0007599	hemostasis	3.43132598668074e-06
												GO:0030182	neuron differentiation	3.43132598668074e-06
												GO:0043542	endothelial cell migration	3.4417202548472e-07
												GO:0051050	positive regulation of transport	3.64681545291581e-06
												GO:0001818	negative regulation of cytokine production	3.68382430647435e-06
												GO:0042063	gliogenesis	3.73432998691154e-05
												GO:0051716	cellular response to stimulus	3.79676197004769e-06
												GO:0030168	platelet activation	4.01702502872577e-05
												GO:0043269	regulation of monoatomic ion transport	4.01702502872577e-05
												GO:0050865	regulation of cell activation	4.05721708540365e-08
												GO:0032101	regulation of response to external stimulus	4.19988499684231e-07
												GO:0009605	response to external stimulus	4.24485792933485e-09
												GO:0051240	positive regulation of multicellular organismal process	4.25390553196594e-05
												GO:0006952	defense response	4.2747652592448e-07
												GO:0051336	regulation of hydrolase activity	4.32079438889954e-08
												GO:0051345	positive regulation of hydrolase activity	4.54345145973914e-07
												GO:0002684	positive regulation of immune system process	4.75412100041e-06
												GO:0009987	cellular process	4.75412100041e-06
												GO:0010646	regulation of cell communication	4.75412100041e-06
												GO:0045807	positive regulation of endocytosis	4.75412100041e-06
												GO:0048468	cell development	4.89211035956366e-12
												GO:0007399	nervous system development	4.89211035956366e-12
												GO:0030334	regulation of cell migration	5.0418356826047e-10
												GO:0050793	regulation of developmental process	5.04398377900672e-11
												GO:0030193	regulation of blood coagulation	5.10820906745273e-05
												GO:0007154	cell communication	5.29680714292211e-05
												GO:0010544	negative regulation of platelet activation	5.31301300521707e-05
												GO:0031323	regulation of cellular metabolic process	5.31484803934688e-05
												GO:0051241	negative regulation of multicellular organismal process	5.34005024303435e-17
												GO:0055080	monoatomic cation homeostasis	5.48287769596727e-05
												GO:1903131	mononuclear cell differentiation	5.5325774160987e-06
												GO:0042127	regulation of cell population proliferation	5.59598313910368e-09
												GO:0048519	negative regulation of biological process	5.59598313910368e-09
												GO:0006873	intracellular monoatomic ion homeostasis	5.61429956943346e-05
												GO:1900046	regulation of hemostasis	5.80300463073991e-05
												GO:0008347	glial cell migration	5.80300463073991e-05
												GO:0016477	cell migration	5.85498847181589e-13
												GO:0023052	signaling	6.26104349891969e-05
												GO:0035556	intracellular signal transduction	6.27448599971451e-05
												GO:0010632	regulation of epithelial cell migration	6.27776981487597e-09
												GO:0009611	response to wounding	6.34742785782777e-07
												GO:0051049	regulation of transport	6.53542106575796e-07
												GO:1902105	regulation of leukocyte differentiation	6.56871105909349e-05
												GO:0052547	regulation of peptidase activity	6.65295583995609e-06
												GO:0050818	regulation of coagulation	6.69584433254966e-05
												GO:0048856	anatomical structure development	6.80535800029699e-17
												GO:0010595	positive regulation of endothelial cell migration	6.90764189518045e-05
												GO:0002181	cytoplasmic translation	6.95940496372607e-07
												GO:0051222	positive regulation of protein transport	6.97689677120982e-05
												GO:0098609	cell-cell adhesion	6.97689677120982e-05
												GO:2000145	regulation of cell motility	7.09229940233834e-11
												GO:0002694	regulation of leukocyte activation	7.1827854943829e-06
												GO:0007275	multicellular organism development	7.3686852090876e-14
												GO:0010634	positive regulation of epithelial cell migration	7.58284110905185e-06
												GO:0071840	cellular component organization or biogenesis	7.58284110905185e-06
												GO:0048699	generation of neurons	7.71629752426505e-08
												GO:0023056	positive regulation of signaling	7.74127520982755e-07
												GO:0010647	positive regulation of cell communication	7.74127520982755e-07
												GO:1901564	organonitrogen compound metabolic process	7.80077798552511e-07
												GO:2000147	positive regulation of cell motility	7.81808302190661e-06
												GO:0007610	behavior	7.84756889780639e-06
												GO:0009719	response to endogenous stimulus	8.14689558323258e-08
												GO:0016192	vesicle-mediated transport	8.36634398149053e-06
												GO:0030001	metal ion transport	8.67016351794317e-05
												GO:0030335	positive regulation of cell migration	8.70373658178899e-05
												GO:0051249	regulation of lymphocyte activation	8.70373658178899e-05
												GO:0007613	memory	8.73480024625146e-05
												GO:0060255	regulation of macromolecule metabolic process	8.73480024625146e-05
												GO:0045321	leukocyte activation	8.78444588989149e-08
												GO:0065007	biological regulation	8.80145494962673e-15
												GO:0048523	negative regulation of cellular process	8.8789275946825e-08
												GO:0002573	myeloid leukocyte differentiation	8.95883739066933e-06
												GO:0030029	actin filament-based process	8.97958784668025e-05
												GO:0040013	negative regulation of locomotion	9.33182946267917e-05
												GO:0000902	cell morphogenesis	9.3351657510869e-05
												GO:0150076	neuroinflammatory response	9.3351657510869e-05
												GO:0052548	regulation of endopeptidase activity	9.41982585884935e-05
												GO:0030100	regulation of endocytosis	9.68495227354626e-06
												GO:0097028	dendritic cell differentiation	9.94565273975173e-05

## Sheet: % of MAMS in lesions
Schirmer et al. 2019	Freq	Number	sum_microglia	sum_MAMS			MAMS % distribution	MAMS % over total
1	acute_chronic_active_not MAMS	2079	2234	251
2	acute_chronic_active_MAMS	155				acute_chronic_active	61.753	6.93823
3	chronic_inactive_not MAMS	925	1016
4	chronic_inactive_MAMS	91				chronic_inactive	36.255	8.95669
5	control_not MAMS	538	543
6	control_MAMS	5				control	1.99203	0.92081
Absinta et al. 2021	Freq	Number	sum_microglia	sum_MAMS			MAMS % distribution	MAMS % over total
1	chronic_active_multiple_sclerosis_lesion_edge_not MAMS	2811	3226	484
2	chronic_active_multiple_sclerosis_lesion_edge_MAMS	415				chronic_active_multiple_sclerosis_lesion_edge	85.7438	12.8642
3	chronic_inactive_multiple_sclerosis_lesion_edge_not MAMS	978	1000
4	chronic_inactive_multiple_sclerosis_lesion_edge_MAMS	22				chronic_inactive_multiple_sclerosis_lesion_edge	4.54545	2.2
5	control_white_matter_not MAMS	735	748
6	control_white_matter_MAMS	13				control_white_matter	2.68595	1.73797
7	multiple_sclerosis_lesion_core_not MAMS	1023	1031
8	multiple_sclerosis_lesion_core_MAMS	8				multiple_sclerosis_lesion_core	1.65289	0.775946
9	periplaque_white_matter_multiple_sclerosis_not MAMS	1246	1272
10	periplaque_white_matter_multiple_sclerosis_MAMS	26				periplaque_white_matter_multiple_sclerosis	5.3719	2.04403

## Sheet: DEGs MAMS
Schirmer et al. 2019		Absinta et al. 2021
Gene	avg_log2FC	Gene	avg_log2FC
APOE	2.45467	FTL	1.30753
FTL	2.07728	MT-RNR2	1.0332
SPP1	1.9992	CPM	0.848368
MT-ND3	1.83564	MT-CO3	0.835364
C1QB	1.82356	APOE	0.829903
C1QC	1.62555	MT-RNR1	0.770062
APOC1	1.59148	MT-ND3	0.750964
CD74	1.55748	CD74	0.739657
MAFB	1.54693	MT-CO2	0.701769
MT-CO3	1.53753	CD163	0.680134
GPNMB	1.52201	TMSB4X	0.670972
CD81	1.51103	HLA-DRA	0.661314
APOC2	1.49455	TMSB10	0.647494
CTSD	1.46904	DPYD	0.62887
PSAP	1.46717	MT-ND4	0.610606
RPL13	1.46694	MT-ND1	0.601356
RPS19	1.45639	RPS27	0.58548
B2M	1.43817	HS3ST2	0.581817
RPS28	1.39931	RPS28	0.580368
RPL41	1.38383	B2M	0.572858
RPS27	1.38067	MT-ND2	0.568949
CPM	1.37896	APOC1	0.562024
HLA-DRA	1.37867	FTH1	0.533965
RPS2	1.36998	HLA-DRB1	0.531162
MT-CYB	1.36703	RPL41	0.524851
HAMP	1.3428	FMN1	0.51061
CEBPD	1.33036	SPP1	0.502658
A2M	1.31761	RPL28	0.50217
RPL28	1.25661	GALNTL6	0.50144
TMSB4X	1.2507	RPLP1	0.500563
RPL10	1.24443	CTSD	0.494592
CTSB	1.23686	TMEM163	0.494375
EEF1A1	1.2264	RPLP2	0.493782
RPL7A	1.19322	MT-CYB	0.49092
C1QA	1.18564	RPL13	0.490894
RPLP1	1.18322	RPS20	0.490828
LAPTM5	1.17699	ACSL1	0.474789
HLA-DRB1	1.15907	RPL13A	0.470256
C3	1.14156	TPT1	0.469303
ITM2B	1.13368	MT-ATP6	0.468709
RPS27A	1.13145	RPL37A	0.462248
HLA-DPA1	1.1299	STARD13	0.457913
SRGN	1.12042	LINC00278	0.453195
ACTB	1.10637	RPS15	0.452176
RPL18	1.10168	EEF1A1	0.450557
MT-ND4	1.0983	RPS27A	0.446522
RPL17	1.09118	IGKC	0.445697
GK	1.08247	RPL32	0.439951
CD14	1.07622	RPL10	0.438144
HLA-E	1.074	HLA-DPB1	0.41458
DIRC3	1.06981	HLA-DRB5	0.409419
TREM2	1.04489	C1QB	0.398884
RPL3	1.03764	MT-CO1	0.391097
HLA-B	1.03581	RPL34	0.388054
VIM	1.03348	RPS19	0.378084
RPS9	1.02277	RBM47	0.37529
RPS3	1.0225	RPS11	0.372949
MT-ATP6	1.00275	PSAP	0.36461
RPL13A	0.997121	CLU	0.362384
CD68	0.986795	FAU	0.356387
RPL11	0.982759	RPL37	0.352419
RPS14	0.977454	RPL38	0.349862
RPL19	0.97574	RPL36	0.349708
CPVL	0.975665	RPS12	0.348491
HLA-C	0.975386	RPL18A	0.347906
SLC11A1	0.97065	RPS14	0.34391
TMSB10	0.963562	RPS24	0.341477
SAT1	0.961952	SRGN	0.341192
MT-CO2	0.957676	RPL18	0.34005
ASAH1	0.95484	RPL27A	0.336339
RPS18	0.954035	RPL19	0.335501
RPS15	0.949507	RPS18	0.334981
CYBA	0.94942	RPL3	0.333434
RPL18A	0.946192	SRGAP1	0.332839
DUSP1	0.939636	SLC1A3	0.332506
TYROBP	0.939424	KCNMA1	0.325464
RPL37A	0.936336	RPS29	0.322463
HLA-A	0.925406	HSP90AA1	0.321048
RPL15	0.91963	HLA-B	0.319601
RPSA	0.906918	MS4A7	0.318445
FAU	0.897329	PRKCE	0.313782
RPS16	0.896281	LINC01500	0.313047
MARCKS	0.894677	GAPDH	0.312112
RPL9	0.894056	RPL31	0.310131
RPS23	0.891347	RPL23	0.309505
RPS8	0.890056	RPL23A	0.309192
KCTD12	0.886648	RPS6	0.307162
LPL	0.885806	RPL35	0.304429
FCER1G	0.884935	RPS25	0.302728
FCGR3A	0.881514	RPL11	0.302611
NUPR1	0.878757	NUPR1	0.302484
AL035446.2	0.878121	HLA-A	0.301462
CEBPB	0.878052	TLR2	0.300787
RPL26	0.876747	RPS9	0.296677
RPL36A	0.863976	RPL26	0.296301
RPS25	0.860586	C1QC	0.292323
RPL35	0.853873	RPS16	0.289062
RPL6	0.85088	RPS2	0.282726
RPS15A	0.850306	RPS21	0.282197
FYB1	0.848711	TYROBP	0.282191
TPT1	0.845817	HLA-DQB1	0.279274
RPS29	0.841397	FAM20A	0.278718
ZFP36L2	0.840277	TPRG1	0.278216
RPS12	0.838758	HLA-DPA1	0.273618
RPS3A	0.837737	RPS8	0.272454
RPL14	0.834962	RPL12	0.271928
GRN	0.834451	RPS23	0.271523
CD63	0.83137	RPL36A	0.270711
SUSD1	0.824521	MSR1	0.26918
RPL5	0.824502	ACTB	0.268628
MT-ND1	0.823457	RPS3	0.267475
RPL32	0.817314	GK	0.266738
NHSL1	0.814979	CD63	0.262569
RPS4X	0.813679	ATP5F1E	0.259493
MSR1	0.812776	RPL21	0.256992
PTPRG	0.812682	MTSS1	0.256672
ITGB2	0.812124	RPL39	0.254204
SLCO2B1	0.809546	RPS17	0.25407
MS4A7	0.806749	CST3	0.253676
RPL36	0.803839	HSPA1A	0.251774
FTH1	0.79954
JUNB	0.793787
S100A11	0.786586
RPS6	0.786369
RPL8	0.785228
RPL37	0.782928
AC131944.1	0.780629
ZFP36	0.780015
NPL	0.776196
CTSL	0.773466
RPL23A	0.771406
CTSS	0.770542
HLA-DPB1	0.769784
RPLP0	0.764057
RACK1	0.762531
RPL21	0.762091
CTSC	0.75932
LRP1	0.759228
RPLP2	0.757597
RPL34	0.755076
RPS24	0.750372
RPL27	0.747251
NPC2	0.745725
ABCA1	0.744496
BTG1	0.743381
ID2	0.738779
TLR2	0.736404
RPS7	0.7338
CTSZ	0.733247
MT-CO1	0.730654
RPL10A	0.72747
LIPA	0.724071
VSIG4	0.722799
DDX5	0.722139
MS4A6A	0.721548
CD84	0.721345
TMBIM6	0.713271
ZFP36L1	0.712748
CEBPA	0.712064
HCLS1	0.711352
ITGAV	0.70714
KCNMA1	0.701753
CD37	0.700827
CST3	0.700586
ATG7	0.698867
RPS21	0.697449
RPL29	0.696002
RPL39	0.695216
CXCL16	0.693814
PLD3	0.691268
BTG2	0.690328
ALOX5AP	0.689606
EEF2	0.688515
RPS5	0.686516
RPL30	0.679551
CXCR4	0.677952
RPL27A	0.677265
OLR1	0.670772
TPRG1	0.668898
CSF1R	0.668867
TGFBR1	0.665745
LINC01094	0.664747
IL18	0.66222
PABPC1	0.661157
HLA-DMB	0.659058
LINC01091	0.658859
APLP2	0.658604
IFI16	0.657563
TUBA1B	0.656943
FCGR2A	0.655766
FCGRT	0.654003
RNF149	0.65051
RPL38	0.648417
EIF1	0.646906
RPL23	0.646358
MERTK	0.645529
RNASET2	0.645271
ARPC1B	0.641704
RPL12	0.640882
GNB4	0.628333
RPS11	0.626902
TYMP	0.62608
UBA52	0.621167
MAN1A1	0.619161
HLA-DMA	0.616045
RPS20	0.61544
HERPUD1	0.614966
SDCBP	0.614881
CAPG	0.613966
SELPLG	0.609224
SIGLEC8	0.609195
SLC2A5	0.608717
TXNIP	0.608657
GPR34	0.605912
PIK3IP1	0.604431
RPL35A	0.602585
GPX4	0.600324
NIBAN1	0.599664
MT-ND2	0.593081
RASSF4	0.591641
DAB2	0.590647
PPT1	0.59064
EEF1G	0.583401
AP1B1	0.583332
GALNT10	0.581591
NACA	0.580917
BRI3	0.579853
SLA	0.579174
ACTG1	0.577314
ATP6V0C	0.575903
RPL24	0.569797
CSF3R	0.569671
GLUL	0.5682
MGAT4A	0.565998
SCIN	0.565745
CFD	0.564021
TBXAS1	0.558863
GABARAP	0.556751
TIMP2	0.556046
SEC14L1	0.55595
CD9	0.555624
IL10RA	0.555209
NRP1	0.553959
CNPY3	0.550916
CSF2RA	0.550572
BST2	0.549917
SWAP70	0.547462
NOP53	0.546712
PCED1B	0.545412
BNC2	0.542974
HCK	0.541246
RAB20	0.54115
MGAT1	0.540654
SERPINE1	0.539811
SLC25A6	0.539082
RPS13	0.538534
PLTP	0.538437
GNAI2	0.53805
AXL	0.537951
RBM47	0.537928
FPR1	0.533725
PTAFR	0.53367
MT-ND5	0.533472
LITAF	0.532583
FCGR1A	0.529185
HLA-DQB1	0.527388
RNASEK	0.526841
OAZ1	0.52391
PELI1	0.520235
PTPRC	0.519938
DPYD	0.517971
IFI44L	0.516509
GLDN	0.516048
PLSCR1	0.515826
RGS1	0.515698
LAIR1	0.515669
FNIP2	0.515514
PTPN1	0.515405
CCR1	0.515086
RPS17	0.514261
ETV6	0.513946
BMP2K	0.512329
LGALS1	0.511715
GOLIM4	0.511692
SERF2	0.510473
PRKCE	0.509726
ITGB1	0.506636
AL078590.2	0.506125
PHC2	0.505073
NRP2	0.504952
PLD4	0.504881
FCGR2B	0.501592
HGF	0.500919
GAA	0.500481
TBC1D16	0.498934
METTL7A	0.496729
C3AR1	0.495344
TNS3	0.495187
CDK14	0.49483
DTNBP1	0.492084
TNFRSF1A	0.49194
LY96	0.491515
THEMIS2	0.490811
LIMK2	0.489669
FGD2	0.489288
TNFAIP2	0.488489
GPCPD1	0.487291
CD164	0.485006
TRIM22	0.484364
GPR65	0.482063
FMN1	0.481012
ANOS1	0.480958
BCAP31	0.479697
ATP6AP1	0.478119
HRH2	0.477987
FLVCR2	0.477584
AP003086.1	0.476995
NME2	0.47524
ATP6V0B	0.474564
ATP5MC2	0.474372
ARHGAP24	0.474111
FCGBP	0.473867
LGALS9	0.473704
TRHDE	0.472673
RPL7	0.47166
RPL22	0.471469
IQGAP2	0.470579
MITF	0.46994
DPEP2	0.469646
GAPDH	0.468143
SLC1A3	0.467944
FAM20A	0.467944
XIST	0.4679
ABHD2	0.466382
LIMS1	0.465622
ACER3	0.464474
ARHGAP18	0.461381
SARAF	0.460711
PLA2G7	0.459899
EEF1B2	0.459325
H3F3B	0.459009
PARVG	0.458726
ATP5F1E	0.458701
ANXA2	0.458233
UNC93B1	0.458046
ALDH2	0.457663
TPP1	0.456401
ARL6IP1	0.4564
DLEU1	0.455087
AKR1B1	0.453193
IL13RA1	0.452609
ARHGAP26	0.452224
TFEC	0.451889
MX1	0.451725
CFL1	0.45122
SIPA1L2	0.449998
TBC1D14	0.449532
HAVCR2	0.448479
NOTCH2	0.447318
RNASE1	0.444994
DMXL2	0.444823
CXADR	0.444364
TNFRSF1B	0.444268
TSPO	0.443783
AC012368.1	0.4437
SLC18B1	0.443116
H3F3A	0.440213
PFDN5	0.440196
IL4R	0.440101
VEGFB	0.43899
PROS1	0.43609
ARPC3	0.436012
ETS2	0.436008
CD163	0.433654
CD44	0.43331
CD53	0.432509
MTRNR2L12	0.432166
PIK3R5	0.430278
ANXA5	0.430163
ALOX15B	0.428818
SOCS3	0.428444
MS4A4A	0.428048
USF2	0.42761
DENND4C	0.42742
ZNF804A	0.427334
LRRK2	0.42725
NAP1L1	0.426909
RGS10	0.426513
TMEM176B	0.425572
NCEH1	0.423568
ADGRE2	0.422872
RPL4	0.422254
AIF1	0.422044
CTSH	0.421574
EIF4A1	0.421573
FRRS1	0.421425
CHCHD10	0.42087
ATP6V1F	0.420153
LST1	0.419485
GPSM3	0.419252
RCSD1	0.419195
COLGALT1	0.418822
NPM1	0.41829
GNAS	0.418153
SRGAP3	0.417843
RAC1	0.417644
RPL36AL	0.417498
CANX	0.417178
SNHG29	0.415781
RIN3	0.414892
XAF1	0.414787
LCP2	0.41331
FPR3	0.412906
RPS10	0.412683
TSPAN14	0.41196
CSTB	0.411857
STOM	0.411764
TLR5	0.411679
FGL2	0.41066
LAMP1	0.408847
LILRB4	0.40848
MYO1F	0.408422
LAPTM4A	0.40702
CYBB	0.406734
TLR7	0.405811
ARPC5	0.405437
PTPN2	0.404661
MAF	0.403108
SIRPB2	0.403047
CCNI	0.402264
PLXNC1	0.401133
CYBC1	0.401043
MT-ND4L	0.400808
SLC15A3	0.400517
MTHFD2	0.399828
LINC02698	0.399737
SOAT1	0.39884
C5AR1	0.397966
TGOLN2	0.397693
YBX3	0.397294
UGCG	0.396346
LTA4H	0.394945
MX2	0.394634
GRINA	0.39463
TLR1	0.394199
CD86	0.394125
ITPRIPL2	0.394067
NAMPT	0.393707
GYPC	0.392882
MFSD1	0.392373
SERP1	0.392275
NFKBIA	0.390466
NABP1	0.389678
LYN	0.388897
HEXB	0.388822
BHLHE41	0.388317
BHLHE40	0.387758
AKR1A1	0.387677
ALDH1A2	0.386613
UQCRB	0.386368
EEF1D	0.386113
CALR	0.385935
LTBR	0.385879
TM6SF1	0.385363
PSTPIP2	0.38523
SAMHD1	0.384782
ITGAX	0.384674
SUSD6	0.384331
FAM20C	0.384017
CD300A	0.383931
OLFML3	0.383882
FAM177B	0.382155
ARF1	0.381722
EPSTI1	0.381273
MT2A	0.381259
COX7C	0.380401
TMBIM1	0.379693
TMEM119	0.379564
FGR	0.379417
CREG1	0.37811
SLC47A1	0.37805
MR1	0.377824
TRPM2	0.3778
S100A6	0.377579
ARRB2	0.376048
TMBIM4	0.375672
EIF2AK2	0.375338
SYK	0.375109
PECAM1	0.374223
SLC7A7	0.374084
CPEB4	0.373565
CCM2	0.372953
SPRY1	0.372677
ADORA3	0.372416
FMNL1	0.37151
RGS19	0.371472
HSPA5	0.370191
FOS	0.36962
SNHG12	0.369352
CREBL2	0.368215
PARP9	0.368213
EIF3F	0.36805
DLEU7	0.367771
PLAUR	0.367524
PABPC4	0.367168
IFI30	0.365431
SRSF7	0.365181
CLIC1	0.364653
DRAM2	0.363887
RNASE6	0.362927
ST8SIA4	0.362899
FLOT1	0.362865
LGALS3	0.362574
CD99	0.361331
CD4	0.361023
SLC37A2	0.36091
GCA	0.36078
YWHAH	0.360643
CYFIP1	0.360443
RAB31	0.360372
INTS10	0.358296
SNHG8	0.357825
FLOT2	0.357623
SCPEP1	0.357379
IFNAR1	0.357353
RAP2B	0.356857
MAP3K8	0.356707
ATG16L2	0.356632
RSRP1	0.356614
M6PR	0.356557
TMEM219	0.356404
SERPING1	0.356137
CDCP1	0.356112
NINJ1	0.35608
ZMAT3	0.355874
IER3	0.355751
C6orf62	0.35529
MCL1	0.354673
SELENOH	0.354401
ACTR2	0.353615
SHOC1	0.353471
FXYD5	0.35328
KCNJ5	0.353197
PARP14	0.353116
GM2A	0.352945
TGFB1	0.351693
CHST11	0.351597
DNASE2	0.351538
CD302	0.351369
CORO1A	0.351346
PCBP1	0.34972
DDX60L	0.349673
MYL6	0.349342
DYNLT1	0.349279
DPP7	0.348962
SORL1	0.348563
KLHL6	0.348406
ITGAM	0.348393
SIGLEC9	0.348329
PRAM1	0.348156
HSP90B1	0.348155
PIK3AP1	0.34789
H2AFY	0.346824
PPARG	0.345812
HTRA1	0.345796
ARL5A	0.345715
ADAP2	0.345678
RNF213	0.345414
CD59	0.345389
GSTP1	0.344918
CMTM3	0.344391
FARP1	0.343809
LPAR6	0.343659
LTC4S	0.343575
PLEC	0.343516
MLXIP	0.343383
ALPK1	0.34334
PPP1R3B	0.342628
CMKLR1	0.342549
CAP1	0.34227
ACSM5	0.342093
GAB3	0.342011
SYNGR2	0.342005
DPP4	0.341154
AC008957.2	0.340756
TNFSF13	0.340483
SSH1	0.339916
PILRA	0.339886
RHOA	0.339795
MAN2B1	0.339746
TMED9	0.33954
TPCN1	0.338766
MIS18BP1	0.338746
CIITA	0.338508
YBX1	0.338118
TGFBR2	0.336911
BTF3	0.336892
EVI2B	0.336087
SKIL	0.336016
NCKAP1L	0.335941
DHRS7	0.335792
IL1RAP	0.335697
CLEC7A	0.335668
RAB27A	0.33537
APMAP	0.33495
CHIT1	0.334373
CH25H	0.334184
LDHA	0.334181
TBC1D2B	0.334115
SLC1A5	0.333737
CDKN1A	0.333683
TNFRSF10D	0.332515
PLXND1	0.331998
RPL31	0.331807
SLC29A1	0.33153
BTK	0.331472
HMGN1	0.331268
IL10RB	0.331145
SLAMF8	0.330551
TRIM38	0.330352
USP15	0.329988
NLRC5	0.329814
CHI3L1	0.329577
NFE2L2	0.329029
RHOG	0.328865
SP100	0.328786
DACT1	0.328777
IER5L	0.328086
AC044781.1	0.327769
PTPN18	0.326979
LY86	0.325564
C9orf72	0.325288
TLN1	0.324989
IDS	0.324805
ST5	0.32452
NUMB	0.324335
UBXN1	0.324157
GPR155	0.324111
SAMD9L	0.32411
NCF2	0.324065
PTBP3	0.323929
SYTL3	0.323876
TAPBP	0.323625
S100A1	0.323472
ADPGK	0.323443
ABCC3	0.323263
IGSF6	0.322899
PRKCH	0.322609
IRF9	0.322427
PIM1	0.321705
TOMM7	0.321382
STX6	0.321246
THBD	0.321216
RBMS1	0.320765
ATF6	0.320625
COX4I1	0.319917
CDC42	0.319659
SLC25A3	0.319021
VASH1	0.319
TG	0.318389
EML4	0.317513
TBC1D8	0.317423
LACTB	0.317178
ISCU	0.316797
SLC16A3	0.316036
SIGLEC10	0.315784
ATP6V0E1	0.315202
VAV1	0.31511
LMBRD1	0.314782
GSDME	0.314676
S100Z	0.314522
PNRC1	0.313729
TUBB	0.312309
SLC11A2	0.311726
FAM102B	0.311683
AGO4	0.310793
SF1	0.310705
WASF2	0.310699
STX7	0.309738
ATP6AP2	0.309681
CREB3L2	0.309585
CAPZA2	0.309431
SAMD4A	0.309326
TMEM51	0.308974
SERPINB1	0.308919
WNT5A	0.30884
YWHAB	0.3087
PFN1	0.308339
EYA2	0.307877
TNFSF12	0.307537
GSAP	0.307399
IL17RA	0.307391
VSIR	0.306821
ATP2B4	0.306798
EIF4A2	0.306703
PKM	0.306619
TMA7	0.306228
IRAK4	0.30602
HEXA	0.305564
GAB2	0.305442
SPI1	0.305296
LINC01374	0.304845
XACT	0.304801
STAT5A	0.304214
PHYKPL	0.304074
ADAR	0.303897
ZYG11B	0.302703
SLC35F6	0.302664
FLI1	0.302525
MTDH	0.302295
SMCO4	0.301845
SNX10	0.30183
SMS	0.301462
RPS6KA1	0.301433
CKLF	0.30129
ALOX5	0.301134
TMIGD3	0.301052
GALC	0.300798
FNDC3B	0.300419
CAST	0.300358
NAGK	0.300112
TNS1	0.299816
RGL3	0.299129
SP110	0.299003
GRAMD1B	0.298895
PLXNB2	0.297699
BASP1	0.296417
DOP1B	0.29635
SH3TC1	0.296
ATP1B3	0.295719
HNMT	0.295195
PRDM1	0.295007
PSMA7	0.294947
GAL3ST4	0.294836
LPCAT2	0.29479
SRGAP1	0.294756
APPL1	0.294452
GPR183	0.294414
HLA-DQA1	0.294351
SCAMP2	0.29424
LINC02256	0.292921
VPS35	0.292854
SRSF2	0.292615
TPK1	0.292496
MXD4	0.291968
ABI3	0.291519
IGF2R	0.291487
TNPO1	0.291212
GPD2	0.290987
AC127502.2	0.290475
PTMA	0.289729
HM13	0.289661
PYGL	0.289444
DENND2D	0.2889
PPP1R18	0.288841
PRDX1	0.288225
SPIDR	0.288143
ARHGAP10	0.287594
PTMS	0.287408
GIMAP4	0.287408
FEZ2	0.28712
TNFRSF11B	0.287107
TPM3	0.28689
FKBP15	0.286763
CMTM6	0.286746
ABHD15-AS1	0.286022
TFRC	0.285961
NAIP	0.28589
WIPI1	0.285662
ZFAS1	0.285627
ERP29	0.285302
GLIPR1	0.285176
GNS	0.284705
MEF2C-AS1	0.284144
TNFSF13B	0.284011
GRB2	0.283559
RASAL2	0.283526
EIF4G2	0.283232
HPSE	0.28247
EIF2S3	0.282093
ZNF438	0.281828
MBD4	0.281766
LSP1	0.281437
CTSA	0.281226
RPN2	0.280716
ATP5F1D	0.280675
SIRPA	0.280472
DENND4B	0.279654
TRIM27	0.279189
AC079793.1	0.278942
SERTAD2	0.278857
CHSY3	0.278762
GGA1	0.2785
PDCD4	0.27838
ASXL2	0.278142
SLC2A9	0.27762
RNF13	0.277569
CREM	0.27741
STK4	0.277334
HLA-DRB5	0.27707
GOLPH3	0.276813
IRF2BP2	0.276759
ARHGDIB	0.276633
S100A4	0.276626
GNG10	0.276576
FRMD4A	0.27634
CTDNEP1	0.276335
CARD8	0.276298
MYDGF	0.276163
CHCHD7	0.276039
STARD13	0.275705
CSGALNACT1	0.275604
JAK1	0.275477
PRKCD	0.275395
P4HB	0.275218
SOD2	0.274814
HADHA	0.274772
GRAMD1A	0.274685
RPS27L	0.274356
AC079760.2	0.274343
CXorf21	0.274181
OS9	0.273945
ZNF700	0.273709
CPQ	0.273625
RALGAPA2	0.273293
RAB5C	0.273147
ARAP1	0.273069
CAPZA1	0.272674
STX12	0.272619
MNDA	0.27255
COMMD6	0.272503
ELL	0.272376
NT5C2	0.272359
DSE	0.272172
PDXK	0.272068
MAP3K20	0.271833
ATP6V1B2	0.271739
ARL6IP5	0.271534
CNBP	0.271446
DDIT4	0.271425
NEK6	0.271387
EIF1AX	0.271284
PARP4	0.271247
KIFC3	0.271215
HS2ST1	0.271123
CERT1	0.270908
KLHL8	0.269797
SERINC1	0.269751
ABHD12	0.268518
CEPT1	0.268301
MDM2	0.268268
SPPL2A	0.267803
ERICH1	0.26731
SLC2A3	0.26682
DDX24	0.266708
PPP1R12A	0.266443
RUNX1	0.266239
PDE3B	0.266176
EFCAB14	0.266097
MRPL41	0.26524
KLHL5	0.265117
TGIF1	0.264892
OAS1	0.264732
SPCS3	0.264667
TM7SF3	0.26464
LAP3	0.264514
IRAK3	0.26441
ABL2	0.263815
TMEM30A	0.263655
AL590617.2	0.263602
SPSB1	0.263571
F11R	0.263235
VPS29	0.263139
BAX	0.262992
LGMN	0.262974
PPIA	0.26293
RUNX2	0.262352
MAP3K3	0.262152
MGST2	0.261993
LMAN1	0.261986
GPATCH2L	0.261873
MIR34AHG	0.261672
MMP2	0.261616
SERPINB6	0.261325
OTULINL	0.261175
MAP4K3-DT	0.260748
IFNGR1	0.26061
LILRB1	0.260579
DISP1	0.260369
DAZAP2	0.260077
MMP24OS	0.25994
STAT6	0.259841
KCNAB2	0.259638
ADCY3	0.259285
CFAP97	0.258981
SLC40A1	0.258937
SET	0.258872
CDKN2B-AS1	0.258816
OSTF1	0.258681
ZYX	0.257966
HIPK3	0.25791
PTGS1	0.257716
SELENOF	0.257091
ARHGEF40	0.257091
IFI44	0.257068
TANGO2	0.25706
DCP2	0.257058
LINC02611	0.256968
ATP2B1	0.256819
CMTM7	0.256669
ANXA11	0.256561
CCDC12	0.25624
STEAP3	0.255759
AUP1	0.255724
TUT7	0.255512
TBRG1	0.254178
POLD4	0.253916
OSTM1	0.253698
CDC42SE1	0.253694
MANBA	0.253593
SMAD7	0.253384
JTB	0.253216
AC017101.1	0.253019
RNH1	0.252974
RCBTB2	0.252597
AQP9	0.252461
TCAIM	0.252413
CCDC40	0.252349
PRPF38B	0.252193
CYP27A1	0.252107
ELF1	0.252086
MARCH2	0.252083
ZFX	0.251966
SNHG6	0.251923
ENG	0.251874
PTPN12	0.251855
ATF4	0.251582
PYCARD	0.251445
FES	0.251226
NFIL3	0.251131
GNAI3	0.251092
HIF1A	0.250935
REX1BD	0.250933
ABCG1	0.250913
DARS	0.250774
SH3BGRL	0.250578
TSC22D3	0.250395
