# Supplementary material for: Mitochondrial complex I activity in microglia sustains neuroinflammation
Source: Nature. 2024 Mar 13;628(8006):195–203. doi: 10.1038/s41586-024-07167-9 (PMC10990929; doi:10.1038/s41586-024-07167-9)
Supplement: Supplementary file 4 — LC–MS analysis of the intracellular metabolome of myeloid cells isolated from Cx3cr1-YFPcreERT2R26tdTomato EAE mice. Tabs report original raw data, normalized data and data depicted in the volcano plots. [file 41586_2024_7167_MOESM4_ESM.xlsx]

## Sheet: Raw LC-MS data
	Label	Ctrl Resident					A-EAE Resident					A-EAE Infiltrating					C-EAE Resident					C-EAE Infiltrating
1	(5-L-Glutamyl)-L-glutamine	2393.41	10646.2	11973.2	5202.98	13043.9	2615.9	9461.78	13258.1	9627.21	12536.4	5221.4	4449.74	17254	9451.75	9370.55	11059.2	14611.5	2566.84	7065.2	9447.48	14121.7	5575.72	11093.8	14122.2	4338.53
2	(5Z-8Z-11Z-14Z-17Z)-Icosapentaenoic acid	12874.5	13358.7	6088.77	5689.78	9766.19	8979.09	7832.18	6980.31	11376.3	9938.02	7596.04	7000.94	6327.91	14912.4	9318.47	10531.7	10013.5	14543.7	8873.96	67384	6135.84	14148	11353.5	8293.93	9668.1
3	(8Z-11Z-14Z)-Icosatrienoic acid	3803.1	2465.04	322.34	414.41	673.394	2157.84	940.83	834.61	1007.39	1658.68	2190.16	517.61	1340.34	3063.86	1591.16	2016.05	1437.99	6765.56	12110.9	994.52	922.35	1300.07	6324.31	5616.93	2165.83
4	1-4-beta-D-Xylan	28955.4	15005.2	7041.49	20047.8	3858.13	13875.3	3764.04	5313.07	8332.95	10100.3	41591.5	6087.67	11274.7	9150.39	10216.9	8555.08	7553.88	50067.1	74239.5	23233.3	48837.6	46821.9	54088.9	32955.1	10234.2
5	10-Hydroxydecanoic acid	22262.8	18014.9	26756.3	36805.7	19794.5	45057.4	29051.9	43325.8	31297.1	21774.5	22664.6	18152.8	21691.9	21980.5	22449.1	25088.3	35862.8	44850.2	32151.1	74611.9	29409.8	41155.1	21100.6	20300.8	53916
6	2-Hydroxyglutarate/Citramalate	12224.1	25870.5	8434.72	9741.75	7152.48	15038.9	6303.01	3823	15575.5	13742.4	6024.23	2136.65	17403.8	20885.3	17323.5	15001.6	18545.5	18072.2	25688.7	11635.2	6860.07	9160.23	7855.17	13108.7	14019.4
7	2-Methyleneglutarate	15217.7	4892.3	2435.63	3885.32	1917.71	8223.1	1482.47	2925.71	4843.66	6991.4	5728.42	2433.85	9305.36	5377.91	2031.77	5842.87	5902.57	99664.5	201355	3840.74	4362.59	8645.31	42960.6	58257.6	2897.31
8	2-Oxo-7-methylthioheptanoic acid	45915.2	18557.7	14657.1	10405.5	42313.2	17104	21540.9	13701.5	27064.5	6383.72	23934	19605.7	28449.9	16400.5	13286.6	2812.69	4431.14	5923.3	10709.9	9661.8	8773.98	10544.2	10301.1	4058.28	7080.47
9	2-Oxoglutarate	3094.13	5143.08	3529.45	2491.82	4141.84	5730.35	5340.47	1596.99	8787.78	4734.58	3443.83	788.34	4468.75	13073.6	8816.28	6680.76	8554.04	13321.6	11996.8	3555.61	3375.28	3483.59	1176.93	1963.53	2771.85
10	2/3-Phospho-D-glycerate	20017.4	2	2973.7	2644.13	1638.89	49954.2	6512.8	1335.91	9896.93	24390.8	95469.2		3182.14	53774.5	32030.9	12603.5	10380.7	8333.64	3088.99	2282.8	4165.24	6506.87	4471	632.25	6821.08
11	2S-5S-Methionine sulfoximine	1266.12	572.69	438.16	1465.04	762.539	2466.78	960.12	694.5	1260.83	1825.22	1003.41	778.85	1008.22	3078.1	1395.02	1468.4	2219.43	5268.61	5734.22	589.38	597.11	1167.97	3062.03	1857.86	793.13
12	5-Hydroxyindoleacetate	56251.3	16620.3	14926.5	11685.7	46879.7	27711.8	23262.1	15479.1	32908.4	10679.5	22062	24970.5	28309.8	18506.4	13834.8	4146.29	7174.99	8819.61	11761.9	13461.7	5062.46	11492.7	11802.6	4054.07	7856.9
13	5-Oxoproline	2371.07	27237.2	17503.6	28933.9	12738.5	7579.37	21298.1	19100.5	35390.6	14556.1	6088.73	13150.7	17643.1	10191.5	14288.3	20987.5	47127.7	30683.2	31834.2	5459.74	23125.7	7264.47	5087.86	19288.8	9415.1
14	6-Phospho-D-gluconate	1635.2	2178.33	2993.22	4134.48	5895.64	856.66	2529.95	3240.39	3317.55	4087.67	1294.33	2413.72	2439.63	3169.96	2884.41	3629.45	2862.64	14933.3	5800.45	4325.73	2082.05	3411.05	1784.52	5595.61	4310.65
15	acyl-C4-OH		542.43	849.64	1413.87	446.089	2353.21	522.67	530.05	3372.46		1003.46	3053.22	764.6	3714.14	531.31	439.1	433.24	462.91	679.77		1461.54	1179.88	446.72	597.53	474.33
16	acyl-C5-OH	10126.1	61715.6	86568.7	64647.7	5157.36	5582.38	14014.3	9940.37	62108.7	23003.1	6073.11	19615.7	20339.4	29159.3	24509.8	27721.9	28671.7	18206.2	61304.4	267939	61721.9	41719.6	47905.3	32600.9	14180.8
17	acyl-C5:1	10587.6	15099.6	15553.8	16868.4	7085.57	6104.15	11060.9	7356.03	16510.5	10352.6	9880.58	17380.1	23448.9	8220.19	10241.3	7121.71	7576.62	9849.81	14602.9	8906.75	17451.3	14360.4	17904.3	8606.42	5121.9
18	ADP	1521.7	2643.63	4775.08	3060.67	2007.41	3598.97	5352.42	5048.66	3714.76	1332.34	2091.23	2409.44	2252.58	6639.28	1699.76	3178.85	3806.67	1857.7	1893.07	1740.35	2325.91	1418.16	2347.53	1954.19	3316.87
19	Alanine	7216.39	18998.2	14822.1	12789.5	11407.7	13376.7	18876.1	16445.3	20964.2	17547.5	11529.5	19612.6	23203.9	16205.2	10378.2	27159	56430.4	36349.7	59520.5	8067.41	20878.7	8445.65	8614.31	22537.8	11282.8
20	Allantoate	3159.41	33972.1	14060.7	993.5	8860.48	20162.7	6182.82	4070.07	10348	13612.2	14777.7		2912.72	9483.67	18597.2	33301.7	13168.5	10749.5	5168.43	10053.1	4413.99	3433.13	1653.77		10196.8
21	alpha-D-Ribose 1-phosphate		15787.8	5221.4	1985.99	1510.76	7237.8			1275.96	2522.51	2995.12			2441.85	4113.83	12241.1	10965.6	11192.4	8242.77	3335.21	1071.75	1924.55	3335.1		3015.39
22	Arginine	29805.8	20780.7	22146.4	22135	6402.84	28179.3	22272.3	13402.2	11632.6	19666.1	28761.2	16837.5	118158	19024.2	21961.3	19538.5	30562.1	152620	231948	22257.1	20962.8	16578.1	70787.6	74837.3	13247.4
23	Ascorbate	12505.1	7069.33	10163	2178.84	6105.43	12439.3	71132.7	30695.9	44065.9	51514.2	5011.68	2473.92	9419.5	48912.7	9498.76	24828.4	61783.5	11701.4	35651.2	6259.48	2602.4	6273.23	9459.97	3678	3106.95
24	Asparagine	3257.58	834.21	2619.44	2232.23	413.439	1097.88	479.4	469.55		942.49	2662.61	1072.55	5453	1892.3	1583.02	761.22	465.89	8601.29	18192.7	2181.79	3156.18	389.12	4684.01	5851.79	503.27
25	Aspartate	1969.28	16838.7	6789.51	1527.48	4968.75	10277	13408.1	13117.6	19608.2	14218.7	3588.87	1878.52	10764.6	22439.3	5608.24	12882.8	24024.6	9050.39	6092.75	1352.16	1109.64	2123.61	700.96	699.67	1278.72
26	ATP	1492.98	2761.43	2307.79	2131.17	1725.11	5103.63	6328.09	3346.59	3309.88	2731.52	811.11	1349.79	1290.93	1507.78	1561.35	2818.55	1623.41	2100.41	3214.81	2049.49	753.98	3171.31	1585.27	906.41	3694.61
27	Butanoic acid	33305.1	18219.9	13100.5	17066.5	20927.8	20623	15794	13302.8	14768.5	23480.8	10962.4	12042.3	17856.7	23067.3	25253.2	15471.6	16968.9	24238.5	19837.2	31533.9	8869.52	21816.5	20445.7	19925.7	21789
28	Choline	503058	262325	313443	194589	124425	397784	257964	209394	220499	238953	295164	79443.4	625400	582349	237330	573712	1019507	759915	1097200	277772	583051	198663	452804	400984	168520
29	cis-p-Coumarate	2147.58	4577.73	6290.29	9272.73	1941.67	5181.54	6852.29	2473.82	1132.2	2228.21	5817.14	5746.77	21041.1	3656.44	3265.22	1934.61	4965.81	24521.8	36674.6	1562.6	3454.78	3829.78	14530.6	13308.2	2597.49
30	Citrate	62496.1	92657	24190.4	20096	21300.1	40566	35987.3	12617.3	30373.9	27582.2	53025.8	4058.91	41408.7	133308	69276.1	15592	10215.8	15874.4	113311	16510.3	18514.2	40378.1	35777.9	15201.6	26515.1
31	Creatine	131637	857402	558228	85312.3	169206	326109	114708	116456	125229	209130	157545	6788.27	91795.3	156596	317558	886553	1031862	877182	1076671	253887	268341	85309.5	107738	309728	271743
32	Creatinine	1562.43	769.03	1956.4	2014.03	1002.05	1597.87	684.46	558.29	641.74	1291.51	1363.62	1585.17	776.26	606.9	453.94	7937.91	14359.1	18145.5	21211.1	794.09	5047.35	485.18	2232.1	7295.36	2571.73
33	Cytidine	11866.7	7323.3	2664.43	1572.66	4155.41	8084.79	5560.43	2063.7	8346.5	10004.3	2527	3596.5		15046.4	5465.32	6247.72	12738.8	13907.8	6239.73	4760.55	589.52			4344.81	3866.99
34	D-Fructose 1-6-bisphosphate	2269.92	6283.08	1888.41	1110.65	1129.09	4703.15	1548.87	1245.72	1398.32	2998.93	18436.2		5003.52	17103.7	4555.42		4335.58	5655.11	4320.5		1053	15057.3	4629.27	1205.03	852.22
35	D-Glucosamine		733.35	319.05	497.74	1643.3	970.87	998.78	1145.24	1203.5	2173.34		1771.71	422.83	2032.3	1309.32	983.76	1305.47	646.09					2308.63	1186.95	592.06
36	D-Glucose	111589	56557.1	24975	28165.3	26650.9	71648.3	25977.5	23024.2	22518.6	55204.2	49709.8	23909.2	109926	52290.9	52156.4	82609	123051	1233388	1984492	53650.2	23382.7	67824.3	501317	611509	45211.7
37	D-Glyceraldehyde 3-phosphate/Glycerone phosphate	11232.8	7969.3	1901.98	6262.59	1908.97	10869.9	5670.69	4679.97	8216.25	7167.03	18125		3198.16	17539.2	7617.63	3718.16	11331.8	9852.85	5140.28	3331.82	13271.9	5338.62	8420.64	4772.15	5639.79
38	D-Ribose	24981.2	13367.9	8982.07	12179.4	18790.9	19060.1	12666.6	9543.15	15175.1	21837	11257.5	12181.8	10209.2	24232.2	14901.4	17000	13127	53360.4	73033.5	10328.3	7388.72	14890.9	22346.5	38931.7	14152.6
39	Decanoic acid (caprate)	725476	662555	404469	252126	420058	425011	321455	281042	703411	331632	425952	280302	299220	853998	679336	381406	418155	411039	652836	2350541	234753	520094	543344	367402	447447
40	Dehydroascorbate	57916.3	4950.87	10139.2	2322.01	5920.1	49517.9	31519.7	29470.5	20017.9	26956.7	20829.7	549.34	10432.2	31415.7	6638.84	28204.3	28374.5	33650.2	28084.5	34533.6	6171.53	19951.5	5360.78	1671.19	3874.31
41	Dimethylglycine	8845.61	67955.4	38930.8	38029.2	13919.8	12009.7	24093.4	23110	18183.7	20422.8	15004.1	30504.3	30319.6	12783.2	16449.7	27593	19743.1	9495.99	16463.4	13530.8	30637.1	14085.7	19613.9	19772.8	15870.1
42	Diphosphate	11904040	5015403	6258850	5305666	2806877	9968813	7133998	9023764	1964230	4956657	11749260	140591	5398094	2688510	4577088	6895020	4027463	7435546	8737062	8708219	7510126	9585697	8589359	5597406	7108374
43	Docosahexaenoic acid	2220.74	1823.85	1018			2907.55	338.29	349.84	2367.63	1542.99	2089.6	372.68	1528.8	3060.09	1652.58	3116.33	2751.28	7708.77	13944.2	1874.95	439.48	1951.04	8183.36	6108.01	1334.33
44	Dodecanedioic acid	11308	4080.39	11909.2	10951	9125.06	14726	12220.2	10743.2	13217.8	14452.7	15872.3	13024.5	17462.1	15686.2	15941.5	16796.8	9875.08	15208.2	31256.7	14322.9	15203.6	33657	14628.5	14986.9	14345.9
45	Dodecanoic acid	714704	1216358	994577	501995	386764	497928	333612	253920	935813	525576	397163	254033	305442	940221	705222	628422	676124	682676	1123116	1108624	500283	961843	732258	647303	619028
46	Eicosapentaenoic acid	12874.5	13358.7	6088.77	5689.78	9766.19	8979.09	7832.18	6980.31	11376.3	9938.02	7596.04	7000.94	6327.91	14912.4	9318.47	10531.7	10013.5	14543.7	8873.96	67384	6135.84	14148	11353.5	8293.93	9668.1
47	Eicosatetraenoic acid	15040.7	10160.3	5833.18	2995.81	4250.5	10850.3	2807.59	2649.62	5803.52	7321.02	9671.9	1248.27	4390.1	8033.97	8046.7	10382.5	13441.9	29626.1	57827.3	6684.8	5219.07	7490.34	30493.8	18144.5	6139.7
48	Ethanolamine phosphate	800.57	1167.14	541.66	755.15	2273.39	4695.12	9929.4	3736.16	13137.3	4926.99	644.27	468.8	1557.54	14005.2	1477.95	1517.87	9105.36	3520.95	465.56	0	754.54	379.78	329.19	794.28	472.45
49	Fumarate	19280.6	29591.2	28401.2	15062.3	10879.3	15767.2	11741.7	7030.31	57076.2	23983.1	10327.5	14905	9332.97	30618.6	18974.7	13773.2	15197.3	10078.4	37003.2	10133.4	7107.85	17672	10101.6	12424.6	4762.75
50	g-Oxalo-crotonate	16335.1	21410.9	9156.44	9613.29	13216.1	36051.3	15574.7	25869.5	12752.9	12884	60032.7	7162.97	12049.4	18394.1	13122.9	18052.4	11610.1	23440.2	19898.4	61605.4	45310	91229.5	61167.6	13986.9	17041.5
51	Glutamate	14624	64914.1	23389.3	5980.67	11661.7	12042.3	22852.3	12846.4	22090.7	17455.7	9879.93	8725.29	10948.3	32993.2	17347.6	42591.9	104437	63568.4	40238.4	11061.9	5845.64	11242	10635.3	18492.5	14294.7
52	Glutamine	566.16	6485.07	4333.33	1289.68	1189.04	2446.34	2579.67	2176.99	3597.44	10316.3		1742.27	11040.4	7068.72	14341.8	11807.5	35206.4	28645.4	33436.8	3493.41	1867.31	1225.37	2908.94	12302.7	2885.33
53	Glutathione disulfide	28315.8	19955.5	13878.3	1763.01	11395.2	66225.6	44687.8	31298.1	39483.2	45485.8	29230.5	20483.2	57128.6	21087.8	592047	60525.9	19207.8	10145.7	18224.3	13753.2	17620.7				3067.91
54	Glycerol 3-phosphate	9343.67	25417.3	13993.2	19520.9	24209.7	14873.5	21003.9	21506.8	19533.2	28715.1	16008	19931.7	15152.6	26477.2	21065.1	14361	18482.7	18877.2	14585.7	19566.8	15922.2	16401.6	10211.9	21848.4	13137.7
55	Glycolate	11263740	1489831	8186198	8741270	10922670	13909760	11731330	16612450	13421020	13776680	7545826	7730364	7867190	10366990	9646943	14176360	14079380	14532250	12051230	14019540	6338954	9902923	9296753	13265780	12590700
56	Guanidinoacetate	928.12	2803.84	1698.44		2603.07	2062.68	2839	1123.3	634.72	1430.38		914.12	1850.2	2433.28	1118.63	667.67	4148.35	836.54	2123.32	585.01	6513.28	950.95	1682.57	1403.06	492.97
57	Heptanoic acid	147031	81332.3	76370.2	64535.6	88597.9	117746	83463.3	77063.4	102450	107348	115986	77603.8	91873.1	230507	120923	76522.5	104622	159716	125404	1111388	77079.4	137859	136748	86148.1	112306
58	Hexadecenoic acid	437416	154591	66665.6	75912.7	58765	106776	38687.2	37606.3	71814.5	63556.4	106040	37495.9	81253.1	84657.2	45882.9	36968.7	42594.6	90341.2	109057	49313.3	75631.4	97278.2	105204	48787.6	147104
59	Hexadecenoyl-carnitine	564.69	1157.49	1429.28	1452.19	522.611	1326.02	691.86		670	1941.22	601.36	1529.35	953.05	1642.22	4329.4	1133.91	853.32	2295.94	4993.29	969.49	2511.82	1172.5	950.4	677.12	587.28
60	Hexanoic acid (caproate)	211917	106556	157936	173547	160868	187205	141092	128649	273483	178031	176320	150085	154598	464315	198390	198554	237687	469255	350738	3419993	175656	290117	225069	191423	276676
61	hexanoyl-L-carnitine	18540.8	16276	22114.4	38455	7021.79	10236.8	10155.3	10730.1	21237.7	17933.8	11854	15874.3	37310.5	16206.8	15278.1	10359.5	9648.22	20869.7	25808.6	24500.8	30068.6	17153.6	27572.4	18110.1	11027
62	Histidine	9580.83	7241.7	11342.8	6533.05	1419.41	7348.9	11350.7	4211.6	3695.46	7259.86	6667.45	5049.37	43967.9	6892.17	7995.04	6610.96	16105.7	58877.9	71917.4	12040.1	8113.89	2196.89	18259	24062.3	4501.45
63	Hypoxanthine	4328.85	3444.37	7951.8	1772.47	6025.84	3115.16	780.12	1764.21	2106.81	1340.63	3243.08	1604.92	510.53	1052.73	2030.19	4138.5	7313.45	4039.95	5440.38	2316.3	1336.78	488.77	393.99	910.51	2567.41
64	Indole	10897.6	3669.46	12847	5780.27	4689.19	7564.79	5683.43	2866.47	4998.61	8444.95	5963.19	6801.33	11387.6	5321.73	6865.42	5763.14	5777.14	6597.13	8318.64	13132.8	11988.4	8743.31	8271.26	5027.85	4930.51
65	Indole-3-acetaldehyde	49483.4	8424.71	5963.45	3541.87	3699.91	36007	6377.33	7749.87	5800.11	12064.6	33700.6	1128.65	39770.8	15156.9	14545.6	13320.6	13977.2	123925	137067	28810.2	7265.24	40023.5	68829.5	23269	10776.1
66	Indole-3-acetate	3552.22	401.77	376.82	1462.7	1537.34	2027.5	890.84	1659.86	1294.88	1117.7	3220.38	737.02	1464.17	2135.8	1968.08	1200.73	719.89	9546.6	11892.9	3553	1022.71	2472.52	5574.81	3372.16	770.41
67	Inosine	87434.2	4461.85	3408.46	1802.94	1837.58	30327.5	405.25	2338.14	3007.4	11260.6	23005.1	2986.9	9863.98	18400.8	7730.27	6994.07	8643.23	109906	85051.4	25596.9		29138.2	33934.9	13044.3	3475.97
68	Itaconate	25743.8	8877.86	6365.29	3862.78	10239	36210.6	18629	19268.2	22263.5	17997.8	10327	4713.63	6218.28	28001.2	8766.15	18320.5	24249.2	24472.2	23838.2	14686.7	7708.66	17653.6	12084.3	5062.97	4765.35
69	L-Carnitine	16024.3	43494.2	26177.2	22022.8	7300.14	101403	155620	62115.6	88193.4	136542	29666.2	6845.91	101258	87645.4	226982	89953.1	256720	207062	220066	33372.6	85177.8	32160.5	21205.3	89083.9	34303.8
70	L-Citrulline	2063.55	1500.7	1911.57	9058.05	600.701	486.1	2279.84	1110.53	2202.13	741.6	672.97	2182.8	2785.35	1525.35	1360.45	5581.25	20064.7	14694.1	10435.8	2770.42	3191.13	716.27	1834.5	2984.51	1021.64
71	L-Methionine S-oxide	1106.51	1521.98	2227.82	3918.3	1132.23	1291.55	1155.73	2377.68	900.09	2077.2	2558.29	4389.79	9917.33	856.44	1925.92	1387.41	1541.11	14066	10514.8	1712.09	2109.1	1833.59	9542.75	6202.46	1694.58
72	L-octanoylcarnitine	56815.8	38582.7	49726.5	43297.4	14852.7	34570.7	29663.4	24519.1	38483	26377	26889.2	46079.9	111318	17168.4	25046	16354.5	19253.3	17196.2	34885.5	15221.1	55194	33217.9	32312.3	20597.8	20048.6
73	Lactate	705116	311218	324745	436949	319481	554788	525174	529735	734318	411453	550152	281348	370610	353470	277813	393840	363812	712326	1233974	509443	321306	780576	811287	442342	308098
74	Leucine/isoleucine	900129	545407	695656	739439	276394	887439	497043	434808	356454	603845	911619	718847	2790550	625377	579710	482973	723260	3451937	7186418	777774	984678	620813	2429135	1825910	313196
75	Linoleate	46719.4	24720.7	22156.5	11971.7	16300.5	28415.2	10553.3	12022.5	16696.8	18554.3	27325.1	10228.8	18651	20443.3	13542	21598.5	13969	24607.9	33954.4	23985.7	13312.9	33786.3	25395.7	14128.4	48939.8
76	Lysine	30454.5	21529.3	17471.2	19752.8	9361.64	34774.3	16685.6	14556.4	14991.5	23102	38889.6	13738.5	80502.6	37772.1	34447.9	27920	41683.4	202516	354303	31569.6	40655.8	21576.7	86355.4	80490.9	16988
77	Malate	79110.2	80498.2	20931.5	22329.5	33435.9	114497	48336.6	13857.2	74535.7	100012	72809.2	5509.75	25277.6	254204	63400.6	42922.4	46773.4	49928.1	125926	15303.1	4217.69	36839.3	14378.1	10535.6	7499.41
78	Mannitol/sorbitol	8918.48	5132.32	1884.74	3464.41	13078.9	12597	6689.75	7476.1	11849	3489.94	5881.21	6445.42	151311	4149.34	1860.97	8937.58	5870.96	11961.4	37572.9	10077.1	2291.75	8160.83	18843.3	9314.69	8264.87
79	Methionine	45079.6	29816.5	37677.2	33233.6	13743.1	43708.3	22974.6	21390.3	23832.6	33843.5	42271.1	49766.4	151490	40072.7	33000.3	30400.4	50883.1	211067	363902	40421.9	54647.4	31035.3	130914	96019.8	14524.9
80	N-Acetyl-L-citrulline	839590	161726	111910	211679	64913.6	445520	94940.3	116367	37225.9	186312	561978	53331.8	525033	145872	205729	142921	161256	1309657	1924191	366426	223547	416223	1151792	620200	132915
81	N-Acetylmethionine	56251.3	16620.3	14926.5	11685.7	46879.7	27711.8	23262.1	15479.1	32908.4	10679.5	22062	24970.5	28309.8	18506.4	13757.9	4560.15	7174.99	8819.61	11761.9	13461.7	5062.46	11492.7	11802.6	5406.69	7856.9
82	N-Acyl-D-aspartate	40679.9	50889.2	59084	72365.6	35488.6	78906.8	77543.7	52428.9	73901.4	71295.3	67130.4	96312.9	152835	93142.3	49602.1	66354.9	68800.3	158720	225044	60774.8	60435.2	37498.8	92520.4	69513.4	34090.5
83	Nicotinamide	26180.2	56125	69390.9	94703.9	27462.7	32549.8	45724.9	44260.9	34408.9	39587.8	55767.6	52303	121434	32504.6	33859.8	33417.3	38659.3	48236.2	104617	30607.8	102858	32116.7	91168.1	56945	20231.3
84	Nonanoic acid (pelargonate)	3318728	1470785	940148	600495	1518604	2095436	1277075	1140622	1859674	1048627	1933699	971282	1122171	2567368	1861714	1011023	1148295	1619334	1840888	10959340	643209	1880547	1892348	1058303	1266903
85	O-Decanoyl-L-carnitine	19002.2	13085.4	15305.3	14409.6	22835	12231.9	22503.4	22799.9	7857.59	7172.69	20761.1	35325.1	32176.3	4824.44	10613	6573.13	9871.48	7300.6	8559.04	4779.46	18846.8	7802.13	15657	8341.35	5575.07
86	O-Decenoyl-L-carnitine	8499.94	7717.36	7066.74	9268.98	10818.5	6662.13	10345.9	11926.9	7747.35	7225.49	11681	9605.41	9212.57	6402.51	3962.2	5463.75	6265.12	6125.52	7740.46	7648.67	11328.3	8563.02	7382.39	6989.44	7068.12
87	O-dodecanoyl-carnitine	2771.85	1728.32	1356.1	2050.15	1855.9	3343.38	2608.11	1323.87	3416.98	5753.57	4016.21	2597.78	4378.84	3660.44	10150.8	4337.88	6600.98	4198.05	7954.91	2390.33	5962.95	3787.37	3636.79	4914.97	2557.76
88	O-dodecenoyl-carnitine		1420.57	2487.81	3025.69	3237.3	1848.38	4504.98	3931.76	3315.49	2589.64	2699.7	3147.9	5826.97	3170.61	1988.49	2504.38	2754.59	2484.77	4096.88	2742.96	1917.94	2616.06	1241.81	1196.85	837.62
89	O-octadecenoyl-L-carnitine	214.32	1519.41	1525.75	1460.92	278.644	548.89	370.58	288.58	1165.39	2638.85	1182.52	333.19	1070.66	2807.2	7178.16	7861.92	8318.45	16089.8	29932.6	2576.32	9866.21	2214.82	3029.45	5013.36	1835.87
90	O-tetradecanoyl-L-carnitine	559.32	1925.94	1271.84	715.88	584.815	2710.39	646	1055.91	2638.47	5750.49	1382.93		1341.5	4737.45	17665.8	3854.62	6784.11	7087.82	14621	1199.68	5546.28	2607.71	1490.05	3137.39	1096.02
91	Octadecanoic acid (stearic acid)	1634014	1226629	886104	774685	750410	802963	563817	531786	745437	820318	743660	484989	647817	927191	907623	1672953	900964	899241	1640776	1046023	694182	1190837	2336923	1252276	981415
92	Octadecanoyl-L-carnitine	1920.96	10887.5	1145.48	2565.17	2793.22	3700.4	2708.84	3141.31	889.23	1767.81	2880.3	1958.09	1050.76	921.13	4751.5	3607.5	4864.25	6378.61	16832	1534.95	3110.04	1254.07	3466.69	2622.88	1637.57
93	Octadecatrienoic acid (linolenic acid)	1648.46	10094.4			787.94	1985.31	570.96		787.93	377.12	1026.32	483.06	669.57	1620.11	359.42	357.02	363.37	1110.14	878.79	1152.01		2211.91	1365.91	796.36	2667.2
94	Octadecenoic acid (oleic acid)	381029	320286	191387	212452	120599	277616	126628	78159.1	182879	127926	195181	96630.7	251371	191436	167156	215820	138534	238977	311774	179613	185240	381166	361563	138227	406308
95	Octanoic acid (caprylate)	748511	282565	652207	352473	534430	620920	330047	301607	808074	378970	477437	270706	388017	2054648	664682	447190	734641	1405910	779983	50702780	489987	923721	590295	596410	1388246
96	octenoyl-l-carnitine	15505.2	13496.9	15571	20525	6908.53	6214.84	12172.4	9749.19	9941.93	10762.7	9860.6	11078.4	19394.3	13456.6	12221.5	9425.33	8758.6	10847.8	15544.6	12542.2	15783.4	13685.4	23621.6	11654.6	9077.71
97	Ornithine	3102.98	556.68	567.39	849.2	432.654	5412.77	461.92	553.02	3421.27	510.59	562.1	718.62	4224.54	3696.64	799.78	623.74	1679.21	9012.5	22128.1	2199.01	707.1	417.48	8684.74	2593.13	349.34
98	Pantothenate	2687.52	1174.29	2361.62	850.53	507.639	3125.35	846.98	583.74	442.52	627.7	3328.18	658.32	9364.33	647.7	665.02	1875.89	770.3	8488.17	19320.8	2812.96	6547.06	3247.42	10457.4	3372.75	932.1
99	Pentanoate (valerate)	74534.2	28594.4	25969.5	26856.1	54945.3	51402.8	37137.4	28716.2	33686.1	24507.6	19939.5	29549.8	24835.8	58926.5	30696.8	29912.9	35930.4	56746.1	44500.2	269216	15277.2	30637.8	26279.7	39133.9	60392.1
100	Phenylalanine	130398	99345	114404	107504	47049.9	163767	91212.2	84972.2	69538.9	96444.1	145772	110444	415436	99620.2	86742.5	70405.3	111954	542978	1112122	130742	162098	106694	385962	283592	51525.9
101	Phosphate	72077760	34018520	30670830	28378500	19219870	69307860	32944080	47147010	17720550	26362850	85873660	3607103	44758480	21849590	32992500	46292130	25574890	41379510	55686980	71798540	46042730	61042740	60038120	38877800	44697920
102	Phosphocreatine	824.18	3040.92	3871.65	601.2	3493.04	3593.99	10304.9	5144.81	8731.7	6543.45	533.28	1562.81	1508.74	9904.08	2071.5	4519.8	9496.91	3810.03	779.04	648.7	648.73	591.25	724.76	661.13	599.58
103	Proline	21507.9	42851.4	52570.3	37823.2	31696.4	66394	106379	65687.2	110096	67728.4	24175.2	53483.3	90530.2	77781.1	28548.8	83095.3	142185	107147	163025	34024.6	55298.2	22831.4	20612.8	52863.5	25256.2
104	Putrescine	3016.95	6323.26	9757.83	9882.2	1484.6	5222.69	7184.16	5298.33	4604.28	5379.37	7550.03	7057.11	8510.97	5727.45	4794.36	8704.13	6962.55	12479.9	12125.6	3427.38	13105.3	5663.35	5549.97	6343.04	4326.12
105	Pyruvate	97473	48549.1	48357.9	74536.2	27313.4	55086.8	51796.6	41907.1	37501.6	48762.3	106658	18638.4	104380	48219.1	49452.1	42669.4	34005.6	50784.6	96826.4	70541	85337.4	115956	108837	33282.4	34408.5
106	Serine	3202.7	4299.25	4541.53	2592.92	2176.96	1805.02	5795.7	3907.47	6574.73	3654.45	2618.6	11489.6	8833.18	4308.37	2170.26	4187.98	11773.1	16594.1	30431.2	1155.48	2450.9	1432.98	3468.79	6869.65	939.03
107	sn-glycero-3-Phosphoethanolamine	43180.6	16334.2	12748.4	6052.76	37668.6	54637.6	46022.9	35190.3	43840.8	69154.1	6357.9	561.06	3985.27	37102.3	9288.94	59237.3	73549.3	49417.1	44624.9	25065.1	3705.24	3832.23	2822.35	9533.61	6973.99
108	Spermidine	20914.6	5971.76	29453.7	63557.9	939.028	19568.5	18594.6	28027.1	15735.4	3817.52	70495.8	5319.99	41044.4	10288.9	2530.05	36357.8	12752.1	297270	260499	21033.4	272116	45973.8	69090.5	11175.3	16684.4
109	Sphingosine	4510.97	9994.37	8591.01	2081.38	1992.57	23759.1	6512.09	7450.76	28400	38329.9	7385.14	2611.11	6599.08	37701.1	25659.5	51562.1	78615.4	62620.7	154109	26574.7	73868.6	17684.6	26202.5	33387	23551.2
110	Succinate	50840.6	73883.5	82194.4	61290.7	33548.8	78210.4	20878.2	69938	124676	87107.9	92044.9	66942.6	45886.6	109510	57759.7	59085.8	50369.1	91538.3	108788	312042	93691.9	117647	78887.3	42240.1	70391.7
111	Taurine	6983.7	16331.3	9106.9	2361.86	16107.7	18219.8	24595.5	12321.6	38180.4	27061	1182.68	27628.8	4275.38	30788.5	6729.89	17770.8	56815.9	15880.8	15302.6	5938.29	1348.52	3314.27	1933.03	2827.66	3438.16
112	Tetradecenoic acid	146816	54695.9	46048.9	15550	21785.5	62141.9	18349.8	13579.9	51931.4	15260.5	45854.8	14878.4	37488.9	26133	17582.8	11366.3	14815.1	14379.1	41736.5	16325.7	24858.1	27360.5	21430.3	9504.88	5015.68
113	Tetradecenoyl Carnitine	466.09	379.22	837.54	669.59	351.752	1708.17	530.59	831.02	2365.81	3085.62	1388.93	232.51	635.22	2484.7	7248.71	1389.95	1900.34	1525.14	3347.53	734.25	1144.61	952	650.11	433.21	683.06
114	Threonine	30898.8	29610.6	22784	16025.1	6420.75	13477.7	15321	7154.07	13480.6	23579	12290.7	33716.9	87051.3	25568.3	23799.1	16527.9	36593.4	123396	160383	18304.1	16762.2	11199.2	50683.4	44031.7	11626.2
115	Thymidine	12283.5	20858	9435.08	12079.8	23450.1	12575.7	14011.7	7397.96	28195.6	28813.6	7286.68	21125.8	6181.92	22778.3	22835.4	13331.3	20929.2	15257.4	12610	9702.94	1723.2	12092.8	10898.2	19365.1	12002.1
116	trans-4-Hydroxy-L-proline		12659	12343	13757.4	5056.68	5849.72	7388.73	6848.6	6568.32	7060.22	6414.56	8138.05	10143.8	5893.34	5795.01	5780.8	5846.52	5456.87	4188.78	4639.48	10070.8	3877.68	6607.35	7097.81	3726.49
117	Tryptophan	140722	48523.7	54410.7	55504.6	12696.1	101031	38325.4	31622.5	21481	34279.6	126102	8222.07	239224	41395.1	40712.4	57656.2	54624.9	329702	605550	97077.1	120533	81797.7	326556	82176.5	33909
118	Tyrosine	52503.4	42843.3	47601.1	46558.8	17817.6	58880.4	34208.8	23707.8	27545.6	39599.2	47014.4	59874.9	173057	33342	44511.2	38031.8	65906.9	242949	407797	47077.2	64465.6	41590.6	156971	118864	24052.1
119	Urate	122726	64731.7	63497.8	65911.2	119813	77792.2	98735.4	80556.4	126478	121925	59843.6	59477.5	48853.6	117214	112777	90590.7	118387	67996.2	71071.1	73564.8	47666.8	71628.6	49970.2	107408	87029.8
120	Valine	345188	621039	664026	757311	367136	412537	559729	568352	496100	531833	514236	569141	1128024	466003	435009	532256	590528	1231252	2304688	394495	711532	468786	935003	630745	395065
121	Xanthine	422.42		493.56			535.67	420.79		758.31	399.94	513.64		813.99	1799.95	367.08	519.94	463.19	1125.09	2073.06	1090.61			1763.57	421.99	377.38

## Sheet: Normalised LC-MS data
	Label	Ctrl Resident					A-EAE Resident					A-EAE Infiltrating					C-EAE Resident					C-EAE Infiltrating					Average					One-way Anova	t test A-EAE Resident vs Ctrl Resident	t test C-EAE Resident vs Ctrl Resident	t test C-EAE Resident vs A-EAE Resident	t test A-EAE Infiltrating vs Ctrl Resident	t test C-EAE Infiltrating vs Ctrl Resident	t test C-EAE Infiltrating vs A-EAE Infiltrating	t test A-EAE Resident vs A-EAE Infiltrating	t test C-EAE Resident vs C-EAE Infiltrating
1	(5-L-Glutamyl)-L-glutamine	-2.09242	0.157411	0.723933	-0.228158	1.32802	-1.82827	0.316842	1.09904	0.0623228	0.575145	-0.462862	0.029582	0.771336	-0.191909	0.197631	0.480211	0.798491	-2.26951	-1.50386	0.258175	1.29807	-0.627647	0.367301	0.895045	-0.153921	-0.0222431	0.0450168	0.0687557	-0.447298	0.355769	n.s.	0.932132	0.62619	0.547998	0.886315	0.591469	0.497864	0.96603	0.283347
2	(5Z-8Z-11Z-14Z-17Z)-Icosapentaenoic acid	0.233692	0.210816	-0.856843	-0.550969	0.67576	-0.319752	-0.409815	-0.311783	-0.02872	-0.167346	-0.284276	0.496129	-1.44339	0.220363	-0.198226	0.074973	-0.171826	0.111591	-1.89705	3.77718	-0.439033	0.607179	0.0740839	-0.354607	0.951864	-0.0575086	-0.247483	-0.241879	0.378973	0.167898	n.s.	0.528987	0.664288	0.519394	0.682772	0.57874	0.366372	0.987208	0.832463
3	(8Z-11Z-14Z)-Icosatrienoic acid	0.937249	0.282782	-2.14485	-1.5019	-0.734612	0.277389	-0.725804	-0.664859	-0.878308	-0.112958	0.548996	-0.763134	-0.664932	0.435192	-0.103177	0.239412	-0.320126	1.46998	1.55303	-0.699528	-0.441406	-0.391773	1.68886	1.66	1.05448	-0.632266	-0.420908	-0.109411	0.448553	0.714032	n.s.	0.73548	0.175421	0.125303	0.427369	0.10531	0.170669	0.395756	0.69841
4	1-4-beta-D-Xylan	0.634998	-0.236201	-0.866219	0.699658	-1.23597	-0.173451	-1.67122	-1.04252	-0.91333	-0.595566	1.41012	-0.374218	-0.698615	-0.976526	-0.521212	-0.720967	-0.966254	1.08427	0.927317	0.530679	1.77531	1.34474	1.46188	0.970477	0.152825	-0.200747	-0.879217	-0.232091	0.171009	1.14105	0.0122	0.17968	0.537144	0.0656993	0.957817	0.0230292	0.0265503	0.223321	0.0930084
5	10-Hydroxydecanoic acid	-0.824153	-1.36704	-0.0281143	1.10117	-0.0266451	0.815135	0.0896447	1.26716	-0.132045	-0.753151	-0.232133	0.297838	-1.16479	-1.17142	-0.587751	-0.323123	0.267418	0.254134	-1.52766	1.98223	0.593681	0.654877	-0.842004	-0.719504	2.37625	-0.228956	0.257348	-0.571652	0.1306	0.41266	n.s.	0.401703	0.623432	0.854441	0.515836	0.397451	0.16698	0.105013	0.737606
6	2-Hydroxyglutarate/Citramalate	-0.0946495	1.53028	-0.496442	0.352671	-0.178576	0.572461	-1.2315	-2.0085	0.44618	0.306893	-1.11837	-2.41738	0.405874	0.790461	0.956529	0.659382	0.978717	0.385842	-0.00674422	0.105279	-0.503827	-0.544461	-1.01505	0.397256	1.72767	0.222657	-0.382894	-0.276577	0.424495	0.0123193	n.s.	0.36478	0.625161	0.181585	0.518364	0.73546	0.730736	0.90151	0.44948
7	2-Methyleneglutarate	0.591772	-0.508265	-0.92783	-0.286965	-0.869266	0.0945362	-1.41346	-0.628344	-0.480759	-0.0790426	-0.0693687	-0.422621	0.0068773	-0.518086	-1.18255	-0.185971	-0.245561	2.16823	2.33758	-0.562064	-0.196829	0.153895	1.59848	1.97215	-0.346537	-0.400111	-0.501413	-0.43715	0.702442	0.636232	n.s.	0.79656	0.150484	0.118673	0.917512	0.0976557	0.0748266	0.853688	0.935854
8	2-Oxo-7-methylthioheptanoic acid	1.49717	0.271941	0.285018	0.130668	2.03384	0.332994	0.746094	0.376673	0.807172	-0.96364	1.00209	1.35706	0.706442	-0.0217585	0.039984	-1.93312	-1.44496	-1.36762	-1.27623	-0.329611	-0.112548	-0.270327	-0.363663	-1.43451	-0.0691588	0.843728	0.259858	0.616762	-1.27031	-0.450042	0.0005	0.278432	0.00192365	0.00602169	0.642761	0.023067	0.0199961	0.418179	0.053633
9	2-Oxoglutarate	-0.773396	0.0368676	-0.192928	-0.414627	0.621559	0.455075	0.491526	-1.3461	1.05094	0.0755107	-0.116029	-1.87597	-0.367411	1.49593	1.25736	0.796069	1.10085	1.47629	0.373119	-0.28923	0.0869701	-0.397958	-2.39781	-1.32398	0.17737	-0.144505	0.145389	0.0787771	0.69142	-0.771081	n.s.	0.55176	0.0611247	0.312085	0.741469	0.278816	0.307902	0.929744	0.0342348
10	2/3-Phospho-D-glycerate	0.581747	-3.88151	-0.242289	-0.191716	-0.383901	1.06155	0.123215	-0.561165	0.237851	0.704121	1.46313	0.555715	-0.371119	0.984104	0.859011	0.416864	0.287512	0.0707215	-0.65902	-0.399669	0.0182687	0.085477	-0.11925	-1.01542	0.375771	-0.823534	0.313115	0.698167	-0.0567184	-0.13103	n.s.	0.208026	0.371058	0.312899	0.107644	0.421532	0.0634119	0.376054	0.817768
11	2S-5S-Methionine sulfoximine	-0.302838	-1.85882	-1.89877	0.743209	-0.316371	1.07896	-0.496652	-0.790855	-0.327022	0.477049	-0.241291	0.17022	-0.977567	1.05507	0.0703715	0.194098	0.820324	1.99311	1.1865	-1.4654	-0.950648	-0.277438	1.41271	0.669144	0.032894	-0.726717	-0.0117028	0.0153601	0.545727	0.177333	n.s.	0.277594	0.137823	0.433006	0.254956	0.201307	0.763811	0.956047	0.616784
12	5-Hydroxyindoleacetate	1.64806	-0.0518825	0.134058	0.103999	2.07381	0.806835	0.694337	0.368957	0.917226	-0.504622	0.749437	1.55379	0.543212	-0.0488092	-0.0921046	-1.68694	-1.05114	-1.08282	-1.39554	-0.0876196	-1.04311	-0.354958	-0.385485	-1.68791	-0.120794	0.78161	0.456547	0.541106	-1.06081	-0.718451	0.0013	0.545973	0.00772179	0.00356499	0.667311	0.0223217	0.0163887	0.83637	0.409651
13	5-Oxoproline	-2.67547	0.61941	0.349468	1.34776	0.327838	-0.964195	0.584026	0.660848	1.0345	-0.0992388	-1.01072	0.705064	-0.100832	-0.879099	-0.0576652	0.493364	1.50502	0.597371	-0.0694722	-1.34016	1.01318	-1.00365	-1.56205	0.407113	0.117593	-0.00619862	0.243189	-0.268651	0.237224	-0.205563	n.s.	0.756511	0.778282	0.992133	0.73853	0.817839	0.913855	0.308776	0.52384
14	6-Phospho-D-gluconate	-1.302	-0.900689	0.0489431	0.967309	1.69908	-2.25482	-0.277783	0.41631	-0.125663	0.335484	-1.24798	0.602936	-0.859465	-0.446095	-0.169512	0.243787	-0.28093	2.11338	-0.35653	0.564587	-0.219719	0.0951401	-1.07898	1.00942	1.42377	0.10253	-0.381294	-0.424023	0.45686	0.245927	n.s.	0.532716	0.634525	0.240567	0.436511	0.846195	0.254379	0.943066	0.746898
15	acyl-C4-OH	0.00284646	-0.903971	-0.00151914	0.948635	-0.445963	1.16951	-0.666103	-0.434013	1.52056	0.781496	0.303125	2.36637	-0.573474	1.45786	-0.731594	-0.958789	-1.07268	-1.28535	-1.4631	0.465111	0.967148	0.290838	-1.03461	-0.530427	-0.171918	-0.0799943	0.474289	0.564459	-0.862961	-0.0957936	n.s.	0.328781	0.127437	0.042452	0.36413	0.973466	0.36476	0.905739	0.1526
16	acyl-C5-OH	-1.20348	0.718504	1.35723	1.28115	-1.39464	-1.76604	-0.660676	-0.856028	0.76869	-0.245492	-1.47161	0.329621	-0.591392	-0.215703	-0.122885	0.0288089	-0.01553	-0.763086	-0.0058547	2.52401	1.20989	0.446799	0.543918	0.229734	-0.125931	0.151753	-0.55191	-0.414394	0.353669	0.460881	n.s.	0.364085	0.812773	0.230675	0.425783	0.643061	0.0472509	0.795054	0.863508
17	acyl-C5:1	-0.385173	0.300388	0.917217	1.59603	-0.16573	-1.43655	0.0968777	-0.447085	0.588699	-0.309666	0.054865	2.38266	1.08623	-1.29498	-0.224775	-1.00225	-1.02987	-0.957418	-1.2422	-0.468432	1.62973	0.507754	0.890648	-0.530032	-0.556929	0.452547	-0.301546	0.4008	-0.940034	0.388233	n.s.	0.16581	0.00676387	0.113748	0.944594	0.91071	0.987088	0.350692	0.0165753
18	ADP	-1.20929	-0.302531	1.20451	0.80423	0.188606	0.485042	1.36335	1.55459	0.380872	-1.3473	-0.158688	0.95283	-0.750437	1.16536	-0.82123	0.333627	0.524338	-1.18068	-2.08452	-0.723542	0.27616	-1.16616	-0.347981	-0.502814	1.36164	0.137106	0.487313	0.0775674	-0.626155	-0.0758307	n.s.	0.613373	0.269606	0.153477	0.922816	0.732349	0.803782	0.553546	0.418446
19	Alanine	-1.95447	-0.110129	-0.1143	0.035859	-0.0335951	-0.55481	0.318752	0.372581	0.16677	-0.0594846	-0.481411	1.53891	0.112853	-0.640078	-1.01512	0.945885	2.26376	0.920253	0.864177	-1.45878	0.980986	-1.44956	-1.50893	0.615438	0.244451	-0.435327	0.0487617	-0.0969696	0.707058	-0.223523	n.s.	0.278509	0.147321	0.322885	0.580575	0.752602	0.859135	0.768336	0.277744
20	Allantoate	-1.17112	1.4447	0.72965	-1.99958	0.550089	1.00334	-0.223154	-0.508072	0.152722	0.534161	0.862225	0.536978	-1.41687	-0.108111	0.939812	1.61244	0.48586	-0.000914897	-1.41006	0.282733	-0.344202	-0.971543	-1.84824	-0.00908654	0.87625	-0.0892527	0.1918	0.162807	0.194011	-0.459365	n.s.	0.696978	0.734092	0.996917	0.753751	0.651432	0.353853	0.956224	0.356227
21	alpha-D-Ribose 1-phosphate	-0.239718	2.01671	0.658414	-0.516686	-0.822647	0.989231	-0.00115839	-0.258716	-1.89238	-0.713539	-0.111414	0.362753	-0.702761	-1.09621	0.13565	1.88202	1.59103	1.26023	-0.0454292	-0.147174	-1.52039	-1.08035	-0.290257	0.0380493	0.504738	0.219215	-0.375312	-0.282397	0.908136	-0.469642	n.s.	0.417942	0.329966	0.0768363	0.412062	0.307169	0.692711	0.868314	0.0393727
22	Arginine	-0.0791936	-0.690564	-0.227656	0.103821	-1.63053	-0.0425315	-0.25785	-0.770722	-1.49839	-0.616518	0.264742	0.175932	1.7737	-0.979712	-0.37871	-0.529957	0.0275488	2.08688	1.93368	-0.312874	-0.00572456	-0.81463	1.28061	1.5092	-0.320554	-0.504824	-0.637201	0.171189	0.641056	0.32978	n.s.	0.748721	0.114073	0.0729887	0.256962	0.168261	0.812228	0.160448	0.679663
23	Ascorbate	-0.0436252	-0.701131	-0.0539429	-1.45386	-0.274416	0.0364602	1.98591	1.26797	1.28515	1.52025	-0.73265	-0.977	-0.49054	1.2422	-0.224252	0.813252	1.70295	-0.309289	0.320737	-0.63477	-1.28521	-0.676233	-0.292253	-1.19253	-0.833173	-0.505395	1.21915	-0.236449	0.378575	-0.855879	0.0019	0.00331232	0.110524	0.148598	0.584386	0.306201	0.18746	0.0206975	0.025913
24	Asparagine	0.615422	-0.92833	0.593147	0.661428	-1.09659	-0.486478	-1.29347	-1.13597	-0.361718	-0.680231	0.685647	0.211508	1.02895	-0.147157	-0.059408	-0.843459	-1.46199	1.47697	1.72649	0.325229	1.01976	-1.60645	1.06214	1.41226	-0.717693	-0.0309849	-0.791575	0.343909	0.244648	0.234003	n.s.	0.122814	0.720339	0.150157	0.438822	0.720385	0.866292	0.00434662	0.990431
25	Aspartate	-1.00104	0.982629	0.356422	-0.844069	0.34683	0.637787	0.975488	1.11053	1.16406	0.921688	-0.182028	-0.344094	0.475521	1.15469	0.0879889	0.889319	1.40844	0.267663	-0.599367	-1.2283	-1.16418	-0.840377	-1.93532	-1.84499	-0.795286	-0.0318447	0.96191	0.238416	0.147551	-1.31603	0.0014	0.0354018	0.777412	0.13415	0.578494	0.0220085	0.00262933	0.0339359	0.0262346
26	ATP	-0.80814	0.179777	0.296072	0.544992	0.31537	1.47607	2.01003	1.18628	0.564729	0.343339	-1.40852	0.30972	-1.30113	-1.05893	-0.546998	0.510412	-0.581198	-0.533049	-0.699515	-0.0190804	-1.29999	0.670344	-0.624963	-1.43006	1.90444	0.105614	1.11609	-0.801172	-0.264486	-0.156046	0.0241	0.0300988	0.290244	0.00646957	0.05015	0.709613	0.389696	0.00232472	0.876283
27	Butanoic acid	1.35592	-0.548219	-0.792823	0.629633	1.45849	0.191085	-0.322096	-0.34244	-1.04622	0.498861	-1.11424	0.551086	-0.866528	-0.16632	0.853967	-0.531812	-0.478889	-0.109075	-2.21717	1.5926	-1.338	0.395746	0.0618557	0.271049	2.01354	0.4206	-0.204163	-0.148407	-0.348868	0.280838	n.s.	0.279408	0.345299	0.832401	0.375385	0.848921	0.531722	0.907632	0.458122
28	Choline	0.609081	-0.894948	0.0169761	-0.529885	-1.3199	0.277694	-0.45744	-0.55184	-1.18326	-0.870517	0.0343785	-1.76397	0.781937	0.593363	-0.780328	1.15099	2.22738	1.10116	0.770548	-0.376093	1.78868	-1.18532	0.479686	0.427695	-0.346055	-0.423736	-0.557073	-0.226925	0.974796	0.232939	n.s.	0.757906	0.0315438	0.0132577	0.743044	0.304452	0.51894	0.550914	0.284043
29	cis-p-Coumarate	-1.17496	-0.305385	0.386888	1.13622	-0.685241	0.00521704	0.460173	-0.588309	-1.97173	-1.06072	0.374594	0.943947	1.45795	-0.71037	-0.531783	-1.15506	-0.0890554	1.58899	1.44344	-1.39879	-0.0989699	-0.348948	1.22732	1.23895	-0.144346	-0.128497	-0.631075	0.306867	0.0779039	0.374801	n.s.	0.416465	0.789483	0.376297	0.475861	0.37706	0.904072	0.152889	0.690908
30	Citrate	0.962324	1.48634	-0.178021	-0.121992	0.0872657	0.4289	0.385468	-0.955079	-0.14606	-0.193577	1.11639	-2.06101	0.129391	1.87869	1.2779	-0.961367	-1.71568	-1.39584	0.795902	-0.851758	-0.275087	0.442767	0.184294	-0.966817	0.646659	0.447183	-0.0960696	0.468272	-0.825749	0.00636324	n.s.	0.227019	0.0479568	0.18349	0.978739	0.344329	0.554835	0.46525	0.148749
31	Creatine	-0.6431	1.23117	1.04327	-0.657169	0.127812	0.371191	-0.608048	-0.423421	-0.703472	-0.110084	-0.18565	-2.92565	-1.1542	-0.622617	0.368877	1.43915	1.51874	1.11583	0.791187	0.170619	0.500049	-0.991516	-0.802547	0.381688	0.76788	0.220397	-0.294767	-0.903847	1.00711	-0.0288891	0.0261	0.281623	0.133139	0.0031984	0.143094	0.656618	0.227775	0.337355	0.0451007
32	Creatinine	-0.262533	-0.942465	0.11681	0.342502	-0.212667	-0.169989	-0.849302	-0.88437	-1.06938	-0.383038	-0.146043	0.416448	-1.01379	-1.24948	-1.27798	1.30504	1.77052	1.77415	1.44647	-0.748369	1.15035	-1.22769	0.0981587	1.2488	0.767858	-0.191671	-0.671216	-0.65417	1.10956	0.407495	0.0081	0.120096	0.0371222	0.00758505	0.28281	0.26983	0.0981838	0.965072	0.316648
33	Cytidine	1.2019	0.373891	-0.818555	-1.29381	0.345151	0.729401	0.28797	-1.00044	0.639466	1.02339	-0.794819	0.497376	-0.663817	1.33242	0.156902	0.389911	1.38476	1.16308	-0.898726	-0.0104887	-2.8529	-0.708953	-0.806979	-0.142405	0.466272	-0.0382847	0.335958	0.105613	0.405707	-0.808993	n.s.	0.531421	0.487606	0.901111	0.815286	0.314128	0.217167	0.674075	0.118714
34	D-Fructose 1-6-bisphosphate	-0.541123	0.707575	-0.523532	-0.92073	-0.796871	0.500884	-0.812108	-0.880517	-1.17648	-0.110076	2.49862	0.157851	0.299955	1.86174	0.4911	0.0151093	0.351952	0.39794	-0.61978	-0.199928	-1.01372	2.01715	0.434657	-1.17321	-0.966464	-0.414936	-0.49566	1.06185	-0.0109413	-0.140317	n.s.	0.852684	0.276682	0.212448	0.0283482	0.695956	0.158116	0.0239522	0.844953
35	D-Glucosamine	0.235043	-1.12105	-2.10898	-0.984594	1.16291	-0.430496	-0.229104	0.279123	-0.219389	0.886537	0.606417	1.6978	-2.19887	0.419683	0.11458	-0.340855	0.0108641	-1.56235	1.0173	0.3714	1.21606	0.501684	0.969534	0.0123056	-0.305544	-0.563334	0.0573342	0.127921	-0.100729	0.478807	n.s.	0.344327	0.534769	0.755547	0.443193	0.140415	0.629863	0.920215	0.292767
36	D-Glucose	0.250928	-0.421458	-0.949016	-0.632634	-0.610058	-0.0837665	-0.936566	-0.895924	-1.23541	-0.34714	-0.250343	-0.486729	0.110271	-0.591047	-0.354555	0.0846348	0.384064	2.30035	2.25834	-0.300139	-0.821959	-0.121695	1.68009	1.9535	0.0162571	-0.472448	-0.69976	-0.31448	0.94545	0.541239	0.0237	0.455823	0.0429914	0.0242752	0.517683	0.117103	0.161584	0.15099	0.616383
37	D-Glyceraldehyde 3-phosphate/Glycerone phosphate	0.709436	0.0656997	-1.88424	0.439563	-1.3818	0.788008	-0.13153	-0.17644	0.180893	0.0633601	1.93259	0.481421	-1.58066	1.18917	0.243698	-0.909218	0.800077	0.192282	-1.73332	-1.06485	1.64275	-0.357828	0.309941	-0.463318	0.64432	-0.410269	0.144858	0.453243	-0.543005	0.355173	n.s.	0.337433	0.851974	0.196597	0.301595	0.267249	0.892226	0.628408	0.169842
38	D-Ribose	0.640192	-0.915545	-1.26532	-0.0487288	1.13661	0.201751	-0.53135	-0.804868	-0.53135	0.459367	-0.586476	0.694813	-1.74306	0.215048	-0.310457	0.0299759	-0.7385	1.96868	1.49014	-1.08603	-1.24644	-0.336419	0.486873	1.99354	0.827555	-0.0905574	-0.24129	-0.346026	0.332852	0.345021	n.s.	0.776618	0.589803	0.402602	0.687739	0.55636	0.342401	0.832272	0.988432
39	Decanoic acid (caprate)	0.691069	0.390186	-0.144531	-0.685529	0.590131	-0.290386	-0.697001	-0.631425	0.605077	-0.879469	0.114705	0.23905	-1.52	0.711441	0.775924	-0.437925	-0.399614	-0.933847	-1.0602	3.52529	-0.880715	0.175799	0.163603	-0.471732	1.0501	0.168265	-0.378641	0.0642242	0.138741	0.0074103	n.s.	0.176284	0.974481	0.579694	0.837054	0.710052	0.917336	0.395201	0.889723
40	Dehydroascorbate	1.34973	-1.06692	-0.138973	-1.34504	-0.366372	1.27648	0.929023	1.02295	0.317443	0.666951	0.620498	-2.42396	-0.434286	0.612211	-0.636361	0.772641	0.706878	0.649576	-0.0267753	0.982192	-0.42132	0.413813	-0.900138	-1.92949	-0.630743	-0.313517	0.842569	-0.45238	0.616902	-0.693575	0.0347	0.0489174	0.100158	0.3674	0.85373	0.546994	0.729634	0.0562461	0.0135441
41	Dimethylglycine	-1.55024	1.73673	1.22329	1.55179	0.023726	-0.912074	0.388152	0.591297	-0.374952	-0.0756757	-0.238636	1.71911	0.257327	-1.19597	-0.35241	0.527652	-0.147797	-1.73629	-1.68811	-0.624323	1.16363	-0.626015	-0.160819	0.0132661	0.487354	0.597057	-0.0766506	0.0378832	-0.733774	0.175484	n.s.	0.344417	0.116025	0.238045	0.493837	0.555637	0.815082	0.840567	0.12745
42	Diphosphate	0.821291	-0.293457	0.277604	0.347377	-0.332814	0.703124	0.405828	0.893913	-1.38988	-0.18001	1.12996	-3.69336	-0.312111	-1.18337	-0.217751	0.301758	-0.445521	0.0223671	-0.417004	0.605191	0.748625	0.672095	0.477776	0.0737258	0.984643	0.164	0.0865947	-0.855326	0.0133582	0.591373	n.s.	0.871849	0.625668	0.877193	0.253704	0.145084	0.113652	0.32574	0.0528414
43	Docosahexaenoic acid	0.0339768	-0.279627	-0.710301	0.329725	0.236908	0.481467	-2.15144	-1.89804	0.104466	-0.359567	0.295967	-1.29913	-0.618673	0.247326	-0.209544	0.621213	0.367057	1.38992	1.48145	-0.00897647	-1.52388	-0.0108149	1.75854	1.50912	0.212857	-0.0778636	-0.764624	-0.316811	0.770132	0.389166	n.s.	0.259302	0.0400697	0.0352741	0.516536	0.473166	0.31675	0.483816	0.578598
44	Dodecanedioic acid	-0.815837	-3.43648	-0.203584	0.136294	-0.115759	0.03028	-0.203818	-0.115759	-0.454682	-0.0756875	0.668792	1.35167	-0.0863412	-0.38979	0.284617	0.451356	-1.03455	-0.539213	-0.0500645	0.0971541	0.895134	2.09281	-0.0733735	0.22495	1.36189	-0.887074	-0.163933	0.365789	-0.215064	0.900282	0.0427	0.306038	0.368826	0.85556	0.121429	0.0473014	0.310996	0.130731	0.0444032
45	Dodecanoic acid	0.0884152	1.33659	1.45242	0.260808	-0.20684	-0.636723	-1.43566	-1.71529	0.761614	-0.560292	-0.742382	-0.667218	-2.46178	0.399818	0.325031	0.067726	0.0648832	-0.504229	-0.56428	1.57262	0.203161	1.09935	0.267461	0.200399	1.39439	0.586279	-0.71727	-0.629306	0.127345	0.632953	n.s.	0.0449134	0.397375	0.182723	0.084733	0.915096	0.0599306	0.899313	0.306026
46	Eicosapentaenoic acid	0.233692	0.210816	-0.856843	-0.550969	0.67576	-0.319752	-0.409815	-0.311783	-0.02872	-0.167346	-0.284276	0.496129	-1.44339	0.220363	-0.198226	0.074973	-0.171826	0.111591	-1.89705	3.77718	-0.439033	0.607179	0.0740839	-0.354607	0.951864	-0.0575086	-0.247483	-0.241879	0.378973	0.167898	n.s.	0.528987	0.664288	0.519394	0.682772	0.57874	0.366372	0.987208	0.832463
47	Eicosatetraenoic acid	0.777118	0.108029	-0.360716	-1.03472	-0.382664	0.403798	-1.51006	-1.34796	-0.682035	-0.230582	0.510418	-1.87519	-1.30064	-0.408124	-0.0130799	0.39761	0.676922	1.52747	1.75171	-0.24799	-0.220737	-0.137841	1.91843	1.27811	0.402739	-0.178591	-0.673367	-0.617324	0.821143	0.648139	0.0267	0.317865	0.0684069	0.0191305	0.428414	0.145166	0.0675537	0.922557	0.763055
48	Ethanolamine phosphate	-0.187555	-0.0433945	-0.272256	-0.0288661	0.489751	0.624107	0.992775	0.636116	1.03634	0.634532	-0.166207	-0.0968538	0.0442592	1.00088	0.127549	0.146124	0.899721	0.381847	-0.734682	-4.15298	-0.0375168	-0.473364	-0.557765	-0.128522	-0.134028	-0.00846405	0.784773	0.181925	-0.691995	-0.266239	n.s.	0.00122512	0.476126	0.14312	0.466974	0.164693	0.0934	0.0312211	0.652596
49	Fumarate	0.255606	1.04468	1.47068	0.615186	0.105017	0.00529078	-0.417694	-1.14097	2.49132	0.825658	-0.48889	1.26179	-1.53654	0.897062	0.440413	-0.192483	-0.142364	-1.47316	0.14593	-0.798731	-0.983938	0.270792	-0.993431	-0.361296	-1.29991	0.698232	0.35272	0.114767	-0.492162	-0.673557	n.s.	0.620706	0.0146424	0.253217	0.332379	0.00665721	0.210463	0.774282	0.664949
50	g-Oxalo-crotonate	-0.492477	-0.174759	-1.03775	-0.650031	-0.0807082	0.755291	-0.314917	0.646509	-0.859326	-0.751563	1.74967	-0.610567	-1.12415	-0.542489	-0.655537	-0.176903	-0.914548	-0.238534	-1.21827	1.60042	1.54069	2.1031	1.46062	-0.510758	0.496986	-0.487146	-0.104801	-0.236614	-0.189568	1.01813	n.s.	0.346962	0.582003	0.890587	0.652354	0.0156419	0.104555	0.83472	0.11026
51	Glutamate	-0.545983	1.75263	0.517752	-1.30177	-0.110176	-0.72706	0.43948	-0.216182	0.0974024	-0.174217	-0.747332	-0.18667	-1.2263	0.506081	-0.106386	1.35047	2.66189	1.50381	-0.0558668	-0.774753	-1.36831	-0.814714	-0.981859	0.0551862	0.452884	0.0624907	-0.116115	-0.352122	0.937109	-0.531363	n.s.	0.754021	0.304477	0.137033	0.505337	0.364225	0.70051	0.522049	0.0677893
52	Glutamine	-2.29252	0.18476	0.021998	-1.00377	-1.00537	-0.691945	-0.542462	-0.547673	-0.385039	0.774467	-0.202886	-0.358399	0.64422	0.165041	1.16651	0.981206	2.03666	1.58449	1.20466	-0.265623	-0.639728	-1.39429	-0.549312	1.04636	0.0686466	-0.81898	-0.278531	0.282897	1.10828	-0.293665	0.0148	0.328205	0.0113938	0.018566	0.06937	0.409233	0.277456	0.18558	0.037351
53	Glutathione disulfide	-0.00358938	-0.389929	-0.503424	-2.28867	-0.401661	0.898561	0.605481	0.419819	0.310179	0.510554	0.285049	0.401781	0.543927	-0.438427	3.04639	0.850072	-0.334978	-1.17697	-1.11431	-0.572346	-0.0745986	0.428982	0.161324	0.365834	-1.52905	-0.717455	0.548919	0.767743	-0.469705	-0.129502	n.s.	0.0156494	0.660876	0.0278767	0.072223	0.308056	0.232916	0.725951	0.526878
54	Glycerol 3-phosphate	-1.85704	0.428368	-0.41334	0.919302	1.62725	-0.547756	0.499274	0.951326	-0.108597	0.972383	0.0731338	1.74162	-1.02619	0.273935	0.345885	-0.535931	-0.108606	-0.609905	-2.4795	0.242438	0.384878	-0.279978	-1.53564	0.523372	0.519322	0.140909	0.353326	0.281677	-0.698301	-0.0776103	n.s.	0.759408	0.303239	0.0962114	0.854746	0.768463	0.560153	0.896343	0.341596
55	Glycolate	-0.0484993	-3.83052	-0.270283	0.255488	0.807793	0.48401	0.33943	1.27531	0.255202	0.421823	-0.294515	0.618665	-0.954422	-0.480562	-0.139752	0.591694	0.443566	0.081441	-1.21178	0.598783	-0.365744	-0.111173	-0.316651	0.510223	1.34048	-0.617205	0.555155	-0.250117	0.10074	0.211427	n.s.	0.202155	0.443849	0.274992	0.681625	0.376182	0.295327	0.0342275	0.819571
56	Guanidinoacetate	-0.891024	0.71305	0.325904	0.67759	1.43218	0.443169	1.0662	-0.0908145	-1.48111	-0.149402	-0.0508469	0.211588	-0.052492	0.338323	-0.448442	-1.20774	1.45139	-1.32728	-0.70458	-1.38552	2.67424	-0.710857	0.0800845	-0.0478537	-0.865749	0.45154	-0.0423911	-0.000373944	-0.634747	0.225972	n.s.	0.409691	0.136747	0.409771	0.295824	0.76937	0.737773	0.926668	0.331868
57	Heptanoic acid	0.224899	-0.922234	-0.594175	-0.497504	0.212721	-0.0284354	-0.481464	-0.329405	-0.43798	-0.237767	0.276248	0.409006	-0.863035	0.754896	0.0628	-0.728539	-0.301422	0.0442742	-1.32199	4.09006	-0.213283	0.278651	0.17574	-0.477383	0.905314	-0.315259	-0.30301	0.127983	0.356478	0.133808	n.s.	0.961025	0.515671	0.513326	0.247964	0.209146	0.987488	0.16732	0.827571
58	Hexadecenoic acid	2.90624	0.967749	-0.0916997	0.535572	0.22158	0.538735	-1.10682	-0.864009	-0.327058	-0.428659	0.85622	-0.147417	-0.335789	-0.291898	-0.922053	-1.27881	-1.15881	-0.229488	-0.822143	-0.739021	0.495297	0.397382	0.448938	-0.746069	2.12204	0.907888	-0.437563	-0.168187	-0.845656	0.543518	0.0198	0.0552303	0.0140457	0.260576	0.11207	0.616671	0.22461	0.52321	0.0226076
59	Hexadecenoyl-carnitine	-1.56622	-0.398357	0.399223	0.814989	-0.829304	0.0641696	-0.912013	1.29735	-1.28335	0.686596	-0.992512	1.46689	-0.892456	0.0284634	2.17139	-0.139154	-0.764842	0.560967	1.00745	-0.386337	1.73815	-0.126496	-0.579127	-1.00086	-0.364612	-0.315934	-0.0294488	0.356355	0.0556163	-0.066589	n.s.	0.667514	0.505857	0.886799	0.403849	0.705586	0.607193	0.640569	0.83628
60	Hexanoic acid (caproate)	-0.315856	-1.42856	-0.461493	0.017173	0.0229826	-0.381376	-0.671119	-0.56171	0.0562817	-0.494297	-0.191947	0.284106	-1.00018	0.637644	-0.256874	-0.231927	-0.072237	0.608384	-0.619522	4.09392	0.0068525	0.301762	-0.156704	-0.254321	1.06901	-0.433151	-0.410444	-0.10545	0.755725	0.19332	n.s.	0.940404	0.222183	0.215492	0.418414	0.117586	0.437296	0.34549	0.54522
61	hexanoyl-L-carnitine	-0.0850307	-0.481543	0.744382	2.46482	-1.13027	-1.22369	-1.03926	-0.551808	0.196459	-0.0341981	-0.487541	1.21606	1.16161	-0.724348	-0.281522	-1.10854	-1.43106	-0.229857	-0.914566	0.834128	1.87721	-0.0480623	0.895164	0.178716	0.202749	0.302472	-0.5305	0.17685	-0.569979	0.621156	n.s.	0.254372	0.271751	0.937438	0.870864	0.666644	0.440165	0.195996	0.056344
62	Histidine	-0.110391	-0.539371	0.368363	-0.0618794	-1.95204	-0.351491	0.335468	-0.744535	-1.36651	-0.39935	-0.23668	0.0219874	1.70073	-0.741423	-0.209639	-0.437485	0.628719	2.02166	1.60228	0.365289	0.196512	-1.9109	0.790916	1.27862	-0.248857	-0.459064	-0.505283	0.106994	0.836093	0.0212593	n.s.	0.926698	0.0611462	0.0327831	0.356201	0.499152	0.904047	0.256714	0.279969
63	Hypoxanthine	0.690762	0.375018	1.60911	0.151787	1.63729	0.40769	-1.06648	0.0512491	-0.140121	-0.581116	0.664633	0.405386	-1.90198	-1.09585	-0.052567	0.777012	1.34131	0.402774	0.148075	0.132665	-0.191286	-1.68753	-1.98949	-0.923811	0.835467	0.892793	-0.265755	-0.396076	0.560367	-0.791329	0.0263	0.0205019	0.412684	0.0423341	0.0546484	0.0228722	0.589753	0.817216	0.0425829
64	Indole	0.782024	-1.81872	1.61061	0.292367	-0.00380851	0.131514	-0.314095	-1.50306	-1.02111	0.327359	0.0109703	1.40058	0.568619	-1.209	-0.0347592	-0.399235	-0.563561	-0.786054	-1.44764	1.51908	1.91779	0.494221	0.254323	-0.661657	0.453253	0.172494	-0.475878	0.147281	-0.335483	0.491585	n.s.	0.358074	0.519754	0.822409	0.972553	0.661767	0.578234	0.289357	0.236594
65	Indole-3-acetaldehyde	1.07247	-0.827383	-0.931178	-1.2431	-1.11425	0.824641	-0.88812	-0.512506	-1.17594	-0.342965	0.948938	-2.10148	0.700855	-0.323858	-0.0967032	-0.172222	-0.199529	1.83956	1.40057	0.649185	-0.512442	0.949492	1.4642	0.43314	0.158616	-0.608688	-0.418978	-0.174449	0.703513	0.498602	n.s.	0.737804	0.0573306	0.0689735	0.544277	0.076112	0.319657	0.711219	0.709643
66	Indole-3-acetate	0.778156	-2.18608	-1.94389	0.156467	0.32874	0.139363	-0.833562	0.213555	-0.576354	-0.685511	1.00138	-0.327319	-0.583692	-0.103173	0.132142	-0.504436	-1.28391	1.8492	1.44828	0.958931	-0.344774	0.421714	1.43774	0.898422	-0.391394	-0.573321	-0.348502	0.0238683	0.493613	0.404341	n.s.	0.740649	0.249621	0.221692	0.402497	0.207372	0.418661	0.316617	0.900798
67	Inosine	1.69844	-0.769528	-0.788429	-1.12672	-1.04613	0.900064	-2.54761	-0.982753	-1.0592	0.0714864	0.825679	-0.452046	-0.194514	0.300998	-0.195733	-0.264623	-0.15244	1.73527	1.10072	0.806543	0.441028	0.87866	0.962745	0.261857	-0.403753	-0.406475	-0.723603	0.0568766	0.645094	0.428108	n.s.	0.697811	0.145857	0.0844361	0.445626	0.191535	0.300077	0.247037	0.64437
68	Itaconate	1.07709	-0.983086	-1.14329	-1.65618	0.295565	1.85778	0.796356	1.16361	0.791799	0.518614	-0.121462	-0.692116	-1.80647	0.948223	-0.722522	0.670772	1.05223	0.643496	-0.36954	0.289372	-0.412326	0.553633	-0.239272	-1.66922	-0.84306	-0.481979	1.02563	-0.47887	0.457266	-0.522049	0.0239	0.0265549	0.131394	0.126547	0.996442	0.95032	0.942361	0.0176768	0.055208
69	L-Carnitine	-1.59837	-0.517117	-0.81484	-0.758447	-1.92441	0.593224	1.18442	0.326595	0.33246	0.904024	-0.594839	-1.72199	0.34356	0.160591	1.53795	0.502379	1.61139	1.10497	0.581233	-0.609037	0.759508	-0.698054	-1.22825	0.5161	0.00694982	-1.12264	0.668145	-0.0549455	0.638187	-0.12875	0.0152	0.000490224	0.00494761	0.943013	0.114663	0.0624155	0.913005	0.235998	0.181699
70	L-Citrulline	-0.20607	-0.600704	-0.0757702	1.83635	-0.995773	-1.67409	0.0858646	-0.510516	-0.145741	-1.24614	-1.12512	0.652102	-0.0311458	-0.696315	-0.541204	0.993656	2.28979	1.70746	0.779094	0.256583	0.694097	-1.24241	-0.28414	0.3439	-0.263763	-0.00839402	-0.698124	-0.348337	1.20532	-0.150462	0.018	0.276622	0.0798685	0.00454072	0.571363	0.815656	0.671545	0.460462	0.0236949
71	L-Methionine S-oxide	-1.16587	-0.822049	-0.0243754	0.97659	-0.501039	-0.866617	-0.892016	0.234985	-1.4398	-0.293337	0.238268	1.53041	1.44886	-1.68717	-0.327491	-0.724688	-0.685515	1.83443	0.801574	-0.438154	0.164742	-0.403378	1.63181	1.20766	0.202163	-0.307349	-0.651356	0.240577	0.157529	0.560599	n.s.	0.484606	0.478982	0.200101	0.459188	0.138	0.661981	0.21567	0.538017
72	L-octanoylcarnitine	0.924451	0.139286	1.04055	1.19184	-0.593446	0.17414	0.0624478	0.0159823	0.205983	-0.35766	0.0549971	1.88434	1.88957	-1.5103	-0.363093	-1.10327	-0.942962	-1.56136	-1.22548	-1.20571	1.59544	0.127017	-0.0118377	-0.648117	0.21718	0.540535	0.0201786	0.391104	-1.20776	0.255937	0.0259	0.17706	0.0010932	2.61877e-05	0.845624	0.583734	0.8628	0.59491	0.00495643
73	Lactate	0.896494	-1.80854	-0.907147	0.713773	-0.0150104	0.399651	0.512946	1.05416	0.995413	-0.609928	0.951707	0.344048	-1.54049	-1.73952	-1.68396	-0.545322	-1.02483	0.354949	0.443522	0.305139	-0.305135	1.50879	1.47512	-0.114737	0.338911	-0.224087	0.470449	-0.733643	-0.0933091	0.58059	n.s.	0.27246	0.829094	0.215302	0.524427	0.242842	0.0937788	0.0995308	0.202288
74	Leucine/isoleucine	-0.0878918	-0.957677	-0.182889	0.2657	-1.16582	0.0172987	-0.755992	-0.707048	-1.56829	-0.630855	0.353008	0.730394	1.4858	-0.907623	-0.618233	-0.88241	-0.36077	1.74915	2.08499	-0.104434	0.68916	-0.52648	1.55488	1.25713	-0.731096	-0.425715	-0.728976	0.20867	0.497304	0.448717	n.s.	0.437457	0.196238	0.0944784	0.254281	0.141868	0.716364	0.101155	0.950196
75	Linoleate	1.63034	0.0619376	0.374786	-0.525575	0.363636	0.676508	-1.38269	-0.707164	-0.745963	-0.355377	1.01098	-0.148989	-0.786493	-0.613946	-0.964758	0.140016	-1.02781	-0.257958	-0.713922	0.414413	-0.325727	1.10447	0.337772	-0.781966	3.22349	0.381025	-0.502938	-0.300641	-0.289053	0.711607	n.s.	0.107961	0.167205	0.632094	0.210049	0.685596	0.235061	0.690687	0.220098
76	Lysine	-0.318134	-0.910034	-0.854205	-0.337469	-1.33616	0.00125242	-0.961842	-0.919658	-1.39271	-0.64772	0.446047	-0.39928	0.931835	-0.225803	0.023543	-0.267588	0.221296	2.24384	2.30109	-0.0611646	0.715099	-0.69276	1.30996	1.35042	-0.219845	-0.751201	-0.784137	0.155268	0.887495	0.492575	0.0108	0.915108	0.0261989	0.0263786	0.0185589	0.0252107	0.498326	0.022363	0.589624
77	Malate	0.798668	0.762886	-0.504314	-0.17393	0.382564	1.31709	0.429317	-0.8193	0.71986	1.13325	1.00915	-1.41436	-0.672708	1.96547	0.664677	0.23369	0.24711	0.0574899	0.52257	-0.936238	-2.11418	0.0275928	-1.11229	-1.35816	-1.1659	0.253175	0.556043	0.310448	0.0249243	-1.14459	0.0457	0.52614	0.544049	0.275186	0.932644	0.0116407	0.0695714	0.739063	0.0251989
78	Mannitol/sorbitol	-0.0138345	-0.718862	-1.60521	-0.630315	1.02147	0.485845	-0.149616	0.173929	0.309001	-1.04847	-0.190384	0.475403	3.14615	-1.09165	-1.72884	0.130192	-0.449872	0.115134	0.846509	0.288559	-1.13721	-0.00720383	0.916462	0.204202	0.658599	-0.38935	-0.0458615	0.122137	0.186104	0.12697	n.s.	0.521443	0.266204	0.51612	0.604879	0.384659	0.99592	0.854515	0.889299
79	Methionine	-0.212989	-0.93846	-0.184253	-0.032098	-1.29396	-0.134824	-1.00192	-0.855459	-1.22816	-0.575024	0.10357	1.10766	1.47533	-0.639326	-0.538057	-0.642335	0.0500937	1.92352	1.96062	-0.171214	0.719435	-0.651045	1.53244	1.19844	-0.972001	-0.532351	-0.759078	0.301837	0.624137	0.365455	n.s.	0.486322	0.0911679	0.0445095	0.129581	0.146125	0.925359	0.0528961	0.736736
80	N-Acetyl-L-citrulline	1.23851	-0.680832	-0.819003	0.154237	-1.09361	0.612478	-1.03446	-0.617651	-2.29886	-0.402119	1.08501	-1.04201	0.551671	-0.916714	-0.234691	-0.629307	-0.576742	1.53397	1.37961	0.453491	0.194588	0.551076	1.64743	1.05687	-0.112946	-0.240138	-0.748123	-0.111347	0.432205	0.667403	n.s.	0.447095	0.314677	0.111856	0.833121	0.123448	0.170884	0.339928	0.684191
81	N-Acetylmethionine	1.68409	-0.0746246	0.117745	0.0866466	2.12457	0.813783	0.697395	0.360765	0.92799	-0.543018	0.7544	1.58657	0.541045	-0.071445	-0.123966	-1.63422	-1.10844	-1.1412	-1.46474	-0.111597	-1.10012	-0.388178	-0.419761	-1.36778	-0.145919	0.787686	0.451383	0.53732	-1.09204	-0.684352	0.0012	0.545973	0.00773325	0.00336492	0.665647	0.021715	0.0139792	0.839452	0.280754
82	N-Acyl-D-aspartate	-1.84504	-1.36123	-0.270675	0.90171	-0.843395	0.204454	0.407742	-0.217412	-0.223225	-0.142695	0.269453	2.57753	1.42656	0.0156391	-1.00871	-0.163028	-0.268028	1.40298	0.92883	-0.36389	0.352745	-1.80917	0.54522	0.025236	-0.541592	-0.683726	0.00577286	0.656093	0.307372	-0.285512	n.s.	0.19873	0.134963	0.452297	0.123725	0.548887	0.243733	0.332265	0.316949
83	Nicotinamide	-1.42799	-0.00492456	0.908414	1.97129	-0.336805	-0.833299	0.0256246	0.288977	-0.901066	-0.491926	0.608737	1.42946	1.35613	-1.30304	-0.706208	-0.701182	-0.558802	-0.576079	-0.0716908	-0.846283	2.09821	-0.832533	1.14823	0.40438	-0.647618	0.221996	-0.382338	0.277016	-0.550807	0.434133	n.s.	0.359156	0.226477	0.547837	0.946613	0.796589	0.845091	0.302749	0.119706
84	Nonanoic acid (pelargonate)	1.1834	-0.368901	-0.731419	-1.13815	0.675631	0.500798	-0.226597	-0.133537	0.124704	-0.789504	0.689599	0.306881	-1.01581	0.444613	0.331668	-0.739239	-0.643733	-0.438965	-1.14622	3.57824	-1.04848	0.330819	0.253194	-0.617774	0.618772	-0.0758867	-0.104827	0.151391	0.122016	-0.0926931	n.s.	0.953852	0.844135	0.806779	0.678595	0.975845	0.590308	0.50524	0.822673
85	O-Decanoyl-L-carnitine	0.440602	-0.135072	0.415087	0.6364	1.374	-0.0508416	0.906168	1.14896	-0.777528	-0.813167	0.924565	2.30047	0.972384	-1.6414	-0.2115	-0.844373	-0.390434	-1.11654	-1.61099	-1.25907	0.977184	-0.646087	0.237698	-0.489299	-0.347219	0.546204	0.0827176	0.468904	-1.04428	-0.0535447	n.s.	0.360206	0.00105632	0.0396379	0.915295	0.157641	0.491542	0.632999	0.0254412
86	O-Decenoyl-L-carnitine	-0.117878	-0.439154	-0.0890662	1.0042	1.52311	-0.47881	0.697856	1.37756	-0.342907	-0.353169	1.175	1.79589	-0.243616	-1.08582	-1.57582	-0.829426	-0.690789	-1.25007	-1.88591	-0.051161	1.40668	0.107641	-0.33028	-0.235806	0.911764	0.376241	0.180106	0.0131259	-0.941472	0.371999	n.s.	0.718819	0.0262077	0.0465615	0.639955	0.993522	0.635621	0.827661	0.0203998
87	O-dodecanoyl-carnitine	-0.725634	-1.83342	-1.82574	-0.473756	-0.515932	-0.155368	-0.48975	-1.58165	-0.299518	0.947206	0.62852	0.714241	-0.0450526	-0.461064	2.25844	0.48355	1.21854	-0.233272	0.0178679	-0.752076	1.75684	0.139146	-0.0521592	0.795496	0.48455	-1.0749	-0.315817	0.619017	0.146922	0.624774	0.0201	0.174481	0.0280525	0.402673	0.0162414	0.00508951	0.992085	0.166831	0.33053
88	O-dodecenoyl-carnitine	-1.47186	-1.5032	0.176262	1.04691	1.35368	-0.686095	1.35889	1.41843	0.344181	-0.0347876	0.488462	1.79952	1.25109	-0.0503586	-0.483301	0.0296888	0.0733417	-0.620279	-0.664107	0.250432	0.05819	0.0659554	-1.58848	-1.46254	-1.15003	-0.0796399	0.480123	0.601083	-0.186185	-0.815381	n.s.	0.465066	0.871	0.175428	0.381897	0.329035	0.0338345	0.840477	0.164956
89	O-octadecenoyl-L-carnitine	-1.92387	-0.348767	-0.14236	0.00519245	-1.29536	-1.08188	-1.33066	-1.40108	-0.53487	0.192754	-0.296277	-0.948297	-0.710648	0.0706809	1.05815	1.1461	1.13141	1.48576	1.56794	0.238491	1.56464	0.0798284	0.297388	0.793042	0.382693	-0.741032	-0.831147	-0.165279	1.11394	0.623518	0.0007	0.854833	0.00296653	0.000906194	0.293947	0.0171864	0.110095	0.186768	0.201727
90	O-tetradecanoyl-L-carnitine	-1.79468	-0.394677	-0.59361	-1.00885	-1.15322	0.160161	-1.42243	-0.649289	0.0229358	1.0178	-0.414571	-0.168725	-0.925505	0.542082	2.39793	0.622331	1.20102	0.981589	1.22081	-0.735532	1.38167	0.130888	-0.586853	0.405355	-0.236622	-0.989008	-0.174165	0.286242	0.658044	0.218887	n.s.	0.125636	0.00557506	0.167612	0.0766185	0.0194804	0.922243	0.534149	0.401336
91	Octadecanoic acid (stearic acid)	1.22452	0.274584	0.0506041	0.299899	0.435551	-0.560146	-1.30377	-1.00285	-1.02453	-0.568827	-0.252776	-0.115275	-1.78604	-0.816521	-0.144074	1.63311	-0.330955	-0.988077	-0.760596	0.345007	-0.0645719	0.595612	2.36602	0.874108	1.62	0.457032	-0.892025	-0.622937	-0.0203032	1.07823	0.0032	0.000610609	0.379244	0.115044	0.0207483	0.219325	0.0120519	0.46217	0.120223
92	Octadecanoyl-L-carnitine	-0.665367	1.81972	-1.13596	0.379806	0.622786	0.419657	0.0942994	0.555282	-1.81354	-0.704977	0.323358	0.456076	-1.75677	-1.97496	0.823941	0.441125	0.772161	0.832647	1.49468	-0.796047	0.635793	-1.15463	0.271059	0.0034772	0.0563795	0.204197	-0.289856	-0.425671	0.548913	-0.0375837	n.s.	0.487741	0.605274	0.185461	0.44756	0.697033	0.576307	0.858815	0.258634
93	Octadecatrienoic acid (linolenic acid)	0.329375	2.41566	0.500711	0.872698	0.0473189	0.644726	-0.721641	1.00327	-0.554375	-1.349	0.0833137	-0.245079	-0.898796	0.127064	-1.34818	-1.33756	-1.40456	-0.355505	-1.24837	0.0659574	1.11989	0.788881	0.16026	-0.362798	1.66674	0.833153	-0.195405	-0.456336	-0.856008	0.674596	0.0155	0.128574	0.0110372	0.249734	0.0347171	0.78	0.0389054	0.633581	0.0109905
94	Octadecenoic acid (oleic acid)	1.19026	0.675562	0.0528176	0.809956	-0.317353	0.643475	-0.964162	-1.70055	-0.531165	-1.20836	0.256274	-0.269793	-0.0915858	-0.760661	-0.475631	0.152732	-1.04655	-0.316082	-0.907341	-0.237996	0.44858	1.4099	1.17316	-0.829175	2.8437	0.482248	-0.752152	-0.268279	-0.471047	1.00923	0.0164	0.033199	0.0262965	0.553763	0.0475911	0.447771	0.0756013	0.295689	0.0499388
95	Octanoic acid (caprylate)	-0.0630003	-1.06137	-0.00447947	-0.388177	0.0959845	-0.16671	-0.694694	-0.621885	0.0030633	-0.672598	-0.242439	-0.331684	-0.838462	0.772769	-0.0764815	-0.448092	-0.0359821	0.373132	-0.710766	4.18498	-0.0850505	0.23452	-0.250838	-0.145734	1.17399	-0.284209	-0.430565	-0.143259	0.672655	0.185378	n.s.	0.583001	0.329478	0.259425	0.685947	0.198111	0.399277	0.365609	0.616044
96	octenoyl-l-carnitine	0.313983	-0.191682	0.859393	2.20626	-0.519874	-1.93782	0.124306	-0.0304586	-0.91057	-0.52042	-0.190566	1.4098	0.547706	-0.483946	-0.0453199	-0.704776	-1.10358	-1.14698	-1.58282	0.107537	1.44558	0.231822	1.57292	-0.0724907	0.621977	0.533616	-0.654992	0.247535	-0.886122	0.759963	0.015	0.0849383	0.0342767	0.633405	0.63788	0.706161	0.305165	0.108114	0.00519893
97	Ornithine	0.675315	-1.12311	-0.853131	-0.216258	-0.821615	1.32384	-1.08883	-0.73793	0.765665	-1.10452	-0.793255	-0.0586201	0.849663	0.697084	-0.598028	-0.83515	0.0974306	1.57385	1.95779	0.462851	-0.421924	-1.27056	1.76893	0.637561	-0.887032	-0.46776	-0.168356	0.0193689	0.651353	-0.0346064	n.s.	0.631677	0.0987999	0.28545	0.322531	0.517366	0.935305	0.764626	0.386499
98	Pantothenate	0.239954	-0.652967	0.309639	-0.504278	-0.948867	0.47589	-0.761442	-0.972877	-1.60694	-1.18446	0.728638	-0.437401	1.37186	-1.36633	-1.07593	-0.00343107	-0.985898	1.22458	1.53167	0.424634	1.55577	0.528966	1.67011	0.616428	-0.177317	-0.311304	-0.809965	-0.155834	0.43831	0.838792	n.s.	0.280199	0.182968	0.0598789	0.795873	0.0271383	0.15196	0.330263	0.499737
99	Pentanoate (valerate)	0.936697	-0.749835	-0.49874	-0.0699011	1.26313	0.44924	0.0572741	-0.0976742	-0.40893	-0.832856	-0.827217	0.629485	-1.13477	0.285483	-0.373847	-0.39092	-0.208232	0.172145	-1.10833	3.3159	-1.04684	-0.394723	-0.734554	0.0957834	1.67223	0.176271	-0.166589	-0.284174	0.356113	-0.0816207	n.s.	0.469046	0.840412	0.531088	0.398007	0.688547	0.736329	0.773599	0.641555
100	Phenylalanine	-0.291652	-0.828601	-0.179712	0.088619	-1.16232	0.225252	-0.602642	-0.445436	-1.35996	-0.70286	0.340519	0.673022	1.4198	-1.00023	-0.798794	-1.12217	-0.469466	1.79078	2.11895	-0.0599562	0.745041	-0.469582	1.60202	1.24874	-0.75935	-0.474734	-0.57713	0.126864	0.451627	0.473372	n.s.	0.771653	0.209062	0.172876	0.271052	0.105324	0.609505	0.213757	0.978746
101	Phosphate	0.917984	-0.420978	-0.182184	0.0601687	-0.459083	0.987442	-0.105758	0.770588	-1.44717	-0.672697	1.65669	-2.8561	-0.110126	-1.33882	-0.215238	0.378375	-0.739987	-0.319225	-0.694675	1.13872	0.839161	0.797811	0.687304	0.122445	1.20535	-0.0168187	-0.0935183	-0.572719	-0.0473591	0.730415	n.s.	0.88577	0.946051	0.938135	0.499876	0.0407206	0.127193	0.597496	0.0866768
102	Phosphocreatine	-0.978336	0.209807	0.670741	-0.879503	0.858984	0.4898	1.57156	1.07067	1.2442	1.03305	-1.13854	0.327613	-0.536597	1.22643	-0.00800257	0.744242	1.37585	0.295195	-1.69765	-1.07642	-0.825454	-1.20302	-1.05725	-1.05209	-0.665282	-0.0236613	1.08185	-0.0258176	-0.0717569	-0.960619	0.0171	0.0309653	0.946102	0.0901432	0.996993	0.0456673	0.0524118	0.0348567	0.164013
103	Proline	-1.89921	-0.72062	0.108014	-0.0885337	-0.266948	0.322158	1.35675	0.772984	1.08759	0.313795	-1.19527	1.14047	0.49162	0.182317	-1.18532	0.808377	1.65966	0.716331	0.529864	-0.806189	0.575229	-1.61571	-1.89452	0.0166191	-0.409476	-0.573459	0.770656	-0.113236	0.581609	-0.66557	n.s.	0.0117489	0.0630476	0.684159	0.456445	0.880604	0.429906	0.121213	0.0783795
104	Putrescine	-1.74564	-0.322125	1.07765	1.56146	-2.17664	-0.449949	0.394074	0.106297	-0.893723	-0.439425	0.689954	1.53081	0.106701	-0.74241	-0.576046	0.683858	0.0714035	0.799259	-0.33271	-1.20383	2.10363	-0.254832	-0.398103	0.0772575	0.333075	-0.321058	-0.256546	0.201801	0.00359658	0.372206	n.s.	0.935683	0.70454	0.562224	0.556	0.4472	0.788995	0.364314	0.543305
105	Pyruvate	1.01686	-0.696019	-0.139518	1.3655	-0.758018	-0.109043	-0.0411332	-0.149535	-1.19832	-0.445424	1.83462	-1.07982	0.858722	-0.953407	-0.301103	-0.604045	-1.29617	-0.903084	-0.617634	0.585514	1.63301	1.63279	1.37377	-1.12491	0.116389	0.157761	-0.388691	0.0718023	-0.567083	0.726211	n.s.	0.295519	0.216253	0.651486	0.906685	0.43832	0.424685	0.463576	0.0727037
106	Serine	-0.520405	-0.179215	0.238263	-0.230752	-0.362728	-1.20394	0.540623	0.222231	0.464923	-0.259409	-0.430939	2.28058	0.696427	-0.322202	-0.914593	0.0190027	1.34971	1.50678	1.62514	-1.74638	-0.335111	-1.50499	-0.347196	0.735672	-1.32151	-0.210967	-0.0471137	0.261856	0.550852	-0.554627	n.s.	0.647864	0.278512	0.429518	0.440603	0.439481	0.275144	0.648831	0.183218
107	sn-glycero-3-Phosphoethanolamine	0.730687	-0.147236	-0.148709	-0.598192	1.04309	1.00249	0.933299	0.844115	0.736085	1.18414	-0.688504	-2.3673	-1.43707	0.467992	-0.500772	1.10643	1.22869	0.688787	0.1528	0.379498	-1.03661	-1.27144	-1.57702	-0.4462	-0.279044	0.175927	0.940027	-0.905132	0.711241	-0.922063	0.0002	0.041425	0.18433	0.327049	0.0920741	0.0231558	0.975522	0.0049862	0.000928626
108	Spermidine	-0.15414	-1.13233	0.251632	0.996606	-2.11042	-0.143528	-0.113402	0.31863	-0.374617	-1.38987	0.958608	-0.625353	0.249288	-0.802616	-1.66232	0.351988	-0.491034	1.70218	1.21144	-0.04796	2.0751	0.508611	0.77758	-0.518052	0.163986	-0.429731	-0.340558	-0.376478	0.545322	0.601446	n.s.	0.887974	0.187152	0.110431	0.941712	0.173953	0.15429	0.947997	0.926234
109	Sphingosine	-1.40523	-0.688698	-0.59773	-1.74426	-1.70963	0.26575	-0.888294	-0.601168	0.350995	0.701038	-0.677402	-1.2181	-1.17202	0.48386	0.36288	1.0473	1.38063	0.941836	1.30581	0.425925	1.66115	-0.00424979	0.325501	0.651298	0.802816	-1.22911	-0.0343357	-0.444157	1.0203	0.687302	0.0001	0.0155686	6.79795e-05	0.0159756	0.113909	0.000895126	0.0399779	0.414019	0.338863
110	Succinate	-0.920348	-0.306266	0.359583	0.22537	-0.761709	0.0449112	-2.27605	0.316805	0.756115	0.20215	0.701949	0.999335	-1.37302	0.237987	-0.481351	-0.408912	-0.850391	-0.156897	-0.814637	2.76072	0.990765	0.841627	-0.0060104	-1.00136	0.919624	-0.280674	-0.191213	0.0169806	0.105977	0.34893	n.s.	0.883711	0.607281	0.739121	0.566977	0.208526	0.579069	0.768833	0.76251
111	Taurine	-0.365074	0.386971	0.0697284	-0.988567	0.888717	0.610939	0.978211	0.483892	1.22144	0.959379	-1.78268	1.62258	-0.954662	0.883487	-0.30128	0.625057	1.64652	0.233834	-0.290214	-0.389959	-1.53249	-0.97618	-1.52871	-1.08021	-0.420723	-0.00164486	0.850772	-0.106512	0.365048	-1.10766	0.0173	0.0396681	0.474751	0.251184	0.883387	0.0197937	0.160629	0.166087	0.00827368
112	Tetradecenoic acid	2.60284	1.0146	1.12815	-0.195487	0.443717	1.40827	-0.322249	-0.53129	0.995758	-0.782138	1.22621	0.230237	0.299256	-0.279149	-0.490177	-1.13505	-0.842618	-1.24105	-0.406184	-0.556868	0.494812	0.171642	-0.278626	-1.3759	-1.57871	0.998764	0.153671	0.197276	-0.836355	-0.513356	0.0219	0.222871	0.00578616	0.0670551	0.184574	0.0411984	0.200503	0.936486	0.48731
113	Tetradecenoyl Carnitine	-1.27226	-1.6285	-0.176178	-0.178201	-0.966986	0.656889	-0.850745	0.00702413	0.98714	1.44967	0.626558	-1.20738	-1.03128	0.853237	2.71227	0.424514	0.758053	0.128818	0.499479	-0.446977	0.545165	-0.141413	-0.743878	-1.1754	0.170386	-0.844425	0.449995	0.390681	0.272777	-0.269028	n.s.	0.0311665	0.014066	0.704606	0.148572	0.213353	0.422001	0.944124	0.183381
114	Threonine	0.207249	0.0663305	0.0416788	-0.158797	-1.45085	-0.951899	-0.612485	-1.53613	-1.09015	-0.124163	-0.807967	1.49034	1.59771	-0.323621	-0.0343252	-0.57429	0.540792	2.06595	1.66525	-0.393105	-0.118457	-1.21717	1.04283	0.975763	-0.300477	-0.258879	-0.862966	0.384428	0.660919	0.0764976	n.s.	0.155331	0.170936	0.0305507	0.296552	0.538192	0.647186	0.0509652	0.414672
115	Thymidine	-0.319197	0.444452	-0.42423	0.321089	1.50078	-0.153835	0.162532	-0.590002	0.985844	1.12363	-0.726203	1.71943	-1.62727	0.417258	0.831868	0.00229829	0.600461	-0.2665	-1.39636	-0.478247	-2.80059	-0.194124	-0.437638	0.629605	0.674955	0.304579	0.305633	0.123017	-0.30767	-0.425559	n.s.	0.998289	0.233216	0.222615	0.796703	0.340711	0.543354	0.793318	0.872705
116	trans-4-Hydroxy-L-proline	-0.739771	0.947157	1.39494	2.06567	0.198151	-0.356134	0.30216	0.482148	-0.302784	-0.0243838	0.206211	1.65368	0.31803	-0.816144	-0.325885	-0.299081	-0.426725	-1.03284	-2.62545	-0.714556	1.39494	-1.16176	-0.181385	0.161153	-0.11733	0.773228	0.0202013	0.207179	-1.01973	0.0191223	n.s.	0.179747	0.0234972	0.0503552	0.400903	0.269309	0.755371	0.686022	0.115122
117	Tryptophan	0.723448	-0.610567	-0.178379	0.111936	-1.5603	0.423009	-0.629345	-0.662363	-1.53965	-0.90155	0.91058	-1.79084	1.19479	-0.92704	-0.63702	-0.20125	-0.354965	1.52369	1.62777	0.44108	1.01855	0.186461	1.78623	0.249494	-0.20376	-0.302773	-0.66198	-0.249906	0.607265	0.607393	n.s.	0.489674	0.146483	0.041747	0.940214	0.119066	0.235623	0.543167	0.999819
118	Tyrosine	-0.314111	-0.725076	-0.151481	0.175287	-1.26227	0.00460317	-0.732904	-1.06256	-1.38138	-0.682736	-0.0604435	1.11104	1.40847	-1.30598	-0.412309	-0.643482	0.132659	1.88651	1.88133	-0.270759	0.675535	-0.540272	1.54684	1.25188	-0.52838	-0.455531	-0.770995	0.148155	0.597251	0.48112	n.s.	0.379675	0.114206	0.0480516	0.31063	0.0997068	0.629552	0.133398	0.871371
119	Urate	0.683911	-0.977143	-0.429481	0.197259	1.83212	-0.221858	0.573556	0.479916	0.735117	0.803752	-0.407968	0.726096	-1.87076	0.202068	0.733203	0.242302	0.708977	-1.18456	-2.33556	-0.223969	-0.630583	-0.387837	-1.3761	0.705859	1.42168	0.261334	0.474097	-0.123472	-0.558564	-0.0533953	n.s.	0.691117	0.2921	0.109508	0.589125	0.661834	0.922095	0.281967	0.512305
120	Valine	-1.90498	-0.392747	0.485896	1.47887	-0.32946	-1.17841	-0.0662677	0.438847	-0.912061	-0.534149	-0.0401989	1.58037	1.03303	-1.49403	-0.961296	-0.351065	-0.267914	1.14875	1.44574	-1.14955	1.25082	-0.780999	1.01806	0.186506	0.296257	-0.132484	-0.450408	0.0235724	0.165191	0.394128	n.s.	0.626935	0.698864	0.310937	0.851041	0.449761	0.601207	0.48563	0.715452
121	Xanthine	-1.21361	1.09582	-0.719371	1.33361	1.17031	-0.768533	-0.978704	1.48801	-0.407587	-1.21149	-0.568206	1.65794	-0.488064	0.599106	-1.26321	-0.75428	-1.01984	-0.100099	0.0258986	0.302973	1.62592	0.823629	0.848549	-1.01582	-0.462945	0.33335	-0.375661	-0.0124864	-0.309071	0.363867	n.s.	0.355922	0.309729	0.905643	0.654103	0.967297	0.607065	0.620626	0.248996

## Sheet: Volcano plots
	A-EAE Resident vs Ctrl Resident						C-EAE Resident vs A-EAE Resident						C-EAE Resident vs Ctrl Resident						A-EAE Infiltrating vs A-EAE Resident						C-EAE infiltrating vs C-EAE Resident						C-EAE Infiltrating vs A-EAE Infiltrating
		FC	log2(FC)	raw.pval	-log10(p)			FC	log2(FC)	raw.pval	-log10(p)			FC	log2(FC)	raw.pval	-log10(p)			FC	log2(FC)	raw.pval	-log10(p)			FC	log2(FC)	raw.pval	-log10(p)			FC	log2(FC)	raw.pval	-log10(p)
	Ethanolamine phosphate	5.4014	2.4333	0.0012251	2.9118		D-Glucose	10.344	3.3708	0.024275	1.6148		Sphingosine	9.6675	3.2732	6.798e-05	4.1676		D-Fructose 1-6-bisphosphate	4.1718	2.0607	0.010791	1.9669		Octadecatrienoic acid (linolenic acid)	3.8765	1.9548	0.0077393	2.1113		2-Methyleneglutarate	4.8547	2.2794	0.07331	1.1348
	Ascorbate	5.3127	2.4094	0.0033123	2.4799		Creatinine	9.4754	3.2442	0.0075846	2.1201		D-Glucose	8.1036	3.0186	0.042991	1.3666		Asparagine	2.8656	1.5188	0.0051702	2.2865		Hexadecenoic acid	2.5432	1.3466	0.01597	1.7967		Creatinine	3.5099	1.8114	0.097774	1.0098
	L-Carnitine	4.5476	2.1851	0.00049022	3.3096		O-octadecenoyl-L-carnitine	9.0463	3.1773	0.00090574	3.043		O-octadecenoyl-L-carnitine	7.853	2.9733	0.0029665	2.5278		Threonine	2.6151	1.3868	0.051082	1.2917		L-octanoylcarnitine	2.5395	1.3445	0.0028475	2.5455		Sphingosine	2.9748	1.5728	0.040136	1.3965
	Sphingosine	3.6382	1.8632	0.015569	1.8077		L-Citrulline	6.1726	2.6259	0.0045397	2.343		Glutamine	5.9299	2.568	0.011394	1.9433		Methionine	2.2209	1.1511	0.052886	1.2767		O-Decanoyl-L-carnitine	2.2954	1.1988	0.021733	1.6629		Octadecatrienoic acid (linolenic acid)	2.7949	1.4828	0.038511	1.4144
	Glutathione disulfide	2.9861	1.5782	0.015649	1.8055		Glutamine	4.0689	2.0247	0.018566	1.7313		Creatinine	5.3737	2.4259	0.037122	1.4304		Glutamine	2.0157	1.0112	0.074494	1.1279		g-Oxalo-crotonate	2.2172	1.1488	0.096184	1.0169		1-4-beta-D-Xylan	2.4992	1.3215	0.026494	1.5769
	Tetradecenoyl Carnitine	2.6848	1.4248	0.031166	1.5063		Lysine	3.8826	1.957	0.026379	1.5787		L-Carnitine	5.1124	2.354	0.0049476	2.3056		Itaconate	0.48425	-1.0462	0.017885	1.7475		Octadecenoic acid (oleic acid)	2.207	1.1421	0.037412	1.427		Eicosatetraenoic acid	2.3146	1.2108	0.065652	1.1828
	Phosphocreatine	2.5749	1.3645	0.030965	1.5091		Creatine	3.641	1.8643	0.0031984	2.4951		O-tetradecanoyl-L-carnitine	4.3276	2.1136	0.0055751	2.2538		Ethanolamine phosphate	0.41764	-1.2597	0.031286	1.5046		1-4-beta-D-Xylan	2.0501	1.0357	0.082317	1.0845		acyl-C5-OH	2.1399	1.0975	0.047413	1.3241
	Aspartate	2.1713	1.1185	0.035402	1.451		Pantothenate	3.6048	1.8499	0.059884	1.2227		Lysine	3.864	1.9501	0.026199	1.5817		Phosphocreatine	0.41468	-1.2699	0.035385	1.4512		acyl-C5:1	2.0284	1.0203	0.014119	1.8502		D-Fructose 1-6-bisphosphate	0.45846	-1.1251	0.093998	1.0269
	Taurine	2.08	1.0566	0.039668	1.4016		Inosine	3.4892	1.8029	0.084432	1.0735		Ornithine	3.6995	1.8873	0.0988	1.0052		Dehydroascorbate	0.39703	-1.3327	0.055853	1.253		2-Oxoglutarate	0.47937	-1.0608	0.030449	1.5164		2-Oxo-7-methylthioheptanoic acid	0.42832	-1.2232	0.020746	1.6831
	Dehydroascorbate	2.0471	1.0336	0.048917	1.3105		Threonine	3.2039	1.6798	0.030551	1.515		Indole-3-acetaldehyde	3.0623	1.6146	0.057331	1.2416		ATP	0.33836	-1.5634	0.002469	2.6075		Hypoxanthine	0.42984	-1.2181	0.042633	1.3703		N-Acetylmethionine	0.39382	-1.3444	0.014037	1.8527
	Itaconate	2.0004	1.0003	0.026555	1.5759		Histidine	3.171	1.665	0.032783	1.4844		Histidine	2.8805	1.5263	0.061146	1.2136		Ascorbate	0.3033	-1.7212	0.020689	1.6843		Malate	0.41965	-1.2528	0.030686	1.5131		5-Hydroxyindoleacetate	0.3822	-1.3876	0.016531	1.7817
	Hexadecenoic acid	0.40161	-1.3161	0.05523	1.2578		Tryptophan	3.1425	1.6519	0.041747	1.3794		Methionine	2.5407	1.3452	0.091168	1.0402		sn-glycero-3-Phosphoethanolamine	0.19696	-2.3441	0.0049134	2.3086		Creatine	0.4193	-1.2539	0.04794	1.3193		Phosphocreatine	0.26774	-1.9011	0.05335	1.2729
	Hypoxanthine	0.34345	-1.5418	0.020502	1.6882		Indole-3-acetaldehyde	3.0744	1.6203	0.068974	1.1613		Docosahexaenoic acid	2.4357	1.2843	0.012137	1.9159								alpha-D-Ribose 1-phosphate	0.39449	-1.342	0.033697	1.4724		Ethanolamine phosphate	0.22171	-2.1733	0.095123	1.0217
	Octadecatrienoic acid (linolenic acid)	0.3097	-1.691	0.050695	1.295		Methionine	2.9837	1.5771	0.044509	1.3515		L-Citrulline	2.3241	1.2167	0.079869	1.0976								Glutamate	0.34611	-1.5307	0.07813	1.1072		Malate	0.21214	-2.2369	0.069775	1.1563
							Arginine	2.9717	1.5713	0.072989	1.1367		Tetradecenoyl Carnitine	2.1247	1.0872	0.014066	1.8518								Dehydroascorbate	0.33051	-1.5972	0.01413	1.8499		Aspartate	0.18429	-2.4399	0.0026853	2.571
							Tyrosine	2.754	1.4615	0.048052	1.3183		Citrate	0.47335	-1.079	0.047957	1.3192								Glutamine	0.29791	-1.747	0.0433	1.3635		2/3-Phospho-D-glycerate	0.1363	-2.8751	0.056221	1.2501
							Leucine/isoleucine	2.7333	1.4507	0.094478	1.0247		trans-4-Hydroxy-L-proline	0.38794	-1.3661	0.011239	1.9493								L-Citrulline	0.28001	-1.8365	0.027924	1.554
							Docosahexaenoic acid	2.7241	1.4458	0.035265	1.4527		L-octanoylcarnitine	0.35823	-1.481	0.0010932	2.9613								Ascorbate	0.25897	-1.9491	0.033525	1.4746
							Eicosatetraenoic acid	2.6837	1.4242	0.019131	1.7183		Hexadecenoic acid	0.30956	-1.6917	0.014046	1.8525								Taurine	0.16863	-2.5681	0.0088146	2.0548
							1-4-beta-D-Xylan	2.6701	1.4169	0.065699	1.1824		O-Decanoyl-L-carnitine	0.30574	-1.7096	0.0010563	2.9762								sn-glycero-3-Phosphoethanolamine	0.16181	-2.6276	0.0008639	3.0635
							Sphingosine	2.6573	1.4099	0.015976	1.7965		Tetradecenoic acid	0.25312	-1.9821	0.0057862	2.2376								Aspartate	0.15752	-2.6664	0.027213	1.5652
							Choline	2.1359	1.0948	0.013258	1.8775		N-Acetylmethionine	0.22247	-2.1683	0.0077333	2.1116
							Hypoxanthine	2.0462	1.033	0.042333	1.3733		5-Hydroxyindoleacetate	0.21996	-2.1847	0.0077218	2.1123
							Phosphocreatine	0.49718	-1.0081	0.090133	1.0451		Octadecatrienoic acid (linolenic acid)	0.19907	-2.3287	0.0097441	2.0113
							Glutathione disulfide	0.47519	-1.0734	0.027877	1.5548		2-Oxo-7-methylthioheptanoic acid	0.17423	-2.5209	0.0019236	2.7159
							Tetradecenoic acid	0.45305	-1.1423	0.067055	1.1736
							ATP	0.442	-1.1779	0.0064698	2.1891
							O-Decanoyl-L-carnitine	0.38425	-1.3799	0.039638	1.4019
							Ethanolamine phosphate	0.36005	-1.4737	0.079409	1.1001
							acyl-C4-OH	0.3447	-1.5366	0.042475	1.3719
							N-Acetylmethionine	0.33454	-1.5797	0.0033649	2.473
							5-Hydroxyindoleacetate	0.33076	-1.5962	0.003565	2.4479
							2-Oxo-7-methylthioheptanoic acid	0.30041	-1.735	0.0060217	2.2203
