# Supplementary material for: Mitochondrial complex I activity in microglia sustains neuroinflammation
Source: Nature. 2024 Mar 13;628(8006):195–203. doi: 10.1038/s41586-024-07167-9 (PMC10990929; doi:10.1038/s41586-024-07167-9)
Supplement: Supplementary file 5 — Multivariate analysis of the LD-REIMS metabolomics data of the EAE mice. Tabs show the average normalized intensity values of metabolites of interest driving the stratification of various regions of interest. Species names have also been assigned alongside the corresponding m/z values where appropriate. [file 41586_2024_7167_MOESM5_ESM.xlsx]

## Sheet: Multivariate Analysis
LD REIMS_neg	m.z	102.057	129.019	130.051	133.014	134.047	145.062	145.098	146.046	147.03	147.049	160.062	174.041	175.025	175.043	198.085	215.033	221.059	251.237	281.036	281.248	298.068	321.096	331.264	391.26	646.613	700.525	726.544	728.558	754.575	767.623	769.552	797.649	806.594	848.65	880.6	899.7	983.717	1001.73
ID	Label	GABA	Itaconic acid	Hydroxy-proline	Malate	Adenine	Glutamine	L-lysine	glumatic acid	2-hydroxyglutarate	methylbutyrate	2-Aminoadipate	N-Acetyl-L-aspartic acid	ascorbic acid	No match	No match	Glucose	Cysthationine	No match	Uridine	Oleic acid	No match	No match	Adrenic acid	MG(18:1) Monoacylglycerol	No match	No match	No match	No match	Octaprenyl-Methyl-OH-Methoxy-BenzQ	No match	No match	(GalNAc)2 (GlcA)1 (S)2	No match	No match	No match	No match	No match	No match
1	I	6.45677	6.70686	6.96791	6.62672	8.82747	8.70467	6.34212	8.1716	6.12249	5.61313	6.51767	8.82644	7.814	5.12396	5.12396	7.09174	6.06843	5.81711	5.66296	8.38366	6.44731	5.12396	6.44731	6.2106	5.48894	7.57763	7.75791	7.979	7.1624	5.35186	5.12396	5.12396	6.47543	7.15227	5.73334	5.92959	5.68358	5.65948
2	I	5.98896	6.24222	6.44889	6.24998	8.55121	8.6174	6.09131	8.38868	5.86363	5.71703	5.82895	8.61087	7.82365	5.12396	5.12396	6.71538	5.90536	6.08904	5.12396	8.57187	6.24417	5.12396	6.72743	6.1717	5.47227	7.66435	7.29029	7.66341	7.21744	5.12396	5.68698	5.12396	6.06379	7.41998	5.63479	5.73334	5.92426	5.9108
3	I	6.06146	6.06146	6.99577	6.4552	8.1792	8.85466	6.24998	8.38913	5.63835	6.29157	6.09807	8.56522	7.63095	5.12396	5.12396	6.88141	5.71703	5.93754	5.43372	8.43185	5.66643	5.42495	6.41836	6.04737	5.12396	7.78281	7.5863	7.98207	7.28413	5.63479	5.12396	5.12396	6.84375	7.12044	5.84932	6.07304	6.56386	5.58725
4	I	5.87774	6.24998	6.90375	6.37161	7.80384	8.67077	6.39024	8.33062	6.19032	5.93225	6.22258	8.74528	7.60539	5.12396	5.12396	6.67077	5.97889	5.45104	5.44674	8.20522	6.24417	5.12396	6.45362	5.75257	5.12396	7.70346	7.93236	7.7757	7.32581	5.12396	5.59099	5.12396	6.49527	7.03791	5.81711	5.90536	5.61677	6.02587
5	I	6.2804	6.22456	6.87833	6.47543	8.85338	8.27995	5.12396	8.26488	5.64897	5.95842	5.8999	8.56903	8.09803	5.12396	5.53733	6.93828	5.95842	5.86647	5.49717	8.5305	6.75693	5.12396	7.22621	6.93731	5.12396	7.46908	7.45645	7.46394	6.53379	5.12396	5.8861	5.63121	6.13556	6.69084	5.36598	5.77455	5.12396	5.80513
6	I	6.42649	6.34212	7.15149	6.51026	9.26823	8.5796	6.48004	8.20604	6.24611	6.01372	6.05444	9.18554	8.72875	5.12396	5.12396	7.19594	5.88053	6.04973	6.22851	8.7603	7.21524	5.12396	7.07412	7.08506	5.77455	7.50053	7.35436	7.82084	7.20489	5.12396	6.05678	5.56834	6.65028	7.08841	6.02102	5.76519	5.77144	5.42495
7	I	6.32436	6.47697	7.18917	7.06133	9.21821	8.62748	6.05209	8.64365	5.90808	6.02102	6.03309	9.21473	8.37977	5.12396	5.12396	6.7901	5.12396	5.73657	5.95064	8.66043	6.82655	5.12396	6.80461	6.78672	5.12396	7.46049	7.6353	7.78904	7.10003	5.12396	5.12396	5.66988	6.40192	6.96319	5.97635	5.12396	5.8999	6.09357
8	I	6.24998	6.56526	7.29029	6.59167	8.30499	8.83565	5.12396	8.6788	6.1334	6.09357	6.22059	8.86178	8.25166	5.12396	5.12396	7.08423	6.05912	6.1591	5.68017	8.47324	6.25958	5.12396	6.50429	5.57215	6.19032	7.33106	7.49832	7.75961	7.00488	5.12396	5.46806	5.81711	6.17794	6.92067	5.57215	5.8693	6.04025	6.41017
9	I	6.09131	6.46303	7.03439	6.84268	8.41361	8.85723	6.2634	8.46716	5.67675	6.17587	6.34914	9.24879	8.34498	5.12396	5.83481	6.98286	6.19644	5.87212	5.52943	8.36101	6.22654	5.12396	6.31355	6.58341	5.31321	7.5761	7.28824	7.71155	7.32053	5.12396	5.66988	5.12396	6.60665	7.2233	5.87774	5.86363	5.88332	6.16961
10	I	6.286	6.68835	7.21964	7.05704	8.82996	8.80986	6.18415	8.36124	6.29342	5.79909	6.21461	9.5223	8.3816	5.12396	5.12396	7.25559	6.02828	5.37528	6.23048	8.59914	6.52356	5.12396	6.52062	6.83841	5.12396	7.39326	7.17549	7.75105	7.04925	5.63479	5.72031	5.12396	6.13123	7.06305	5.60947	5.99396	6.15486	6.32615
11	I	6.02828	6.01616	6.83841	6.77537	8.09468	8.85581	5.78074	8.45787	5.8999	6.1506	6.28972	8.99293	7.81157	5.12396	5.12396	7.15149	6.11147	5.12396	5.40268	8.26127	6.46303	5.12396	6.42487	5.86647	5.12396	7.42357	7.48829	7.71378	7.33368	5.12396	5.12396	5.66643	6.42811	7.30519	5.56834	5.84064	6.13556	5.98896
12	I	5.70044	6.29157	7.33498	6.68461	8.37701	8.8452	5.12396	8.31654	5.9162	6.11147	5.81711	9.01067	7.80547	5.12396	5.63121	6.98008	5.8693	5.71703	5.82895	8.23827	6.40357	5.12396	6.6053	6.13123	5.48064	7.5868	7.57405	7.71289	7.27448	5.12396	5.83773	5.12396	6.50279	6.99302	5.65948	5.77765	5.95842	5.83773
13	I	6.00389	6.18415	6.92756	6.06146	8.284	8.45914	5.12396	8.15191	5.69373	6.00881	5.97889	8.40223	7.91279	5.12396	5.60212	6.5903	6.07764	5.75257	5.57215	8.58279	6.17794	5.12396	6.6107	6.4677	5.12396	7.40245	7.01031	7.6024	6.83626	5.12396	5.12396	5.74939	6.32972	6.93731	5.61313	5.65948	5.12396	5.12396
14	I	6.09131	6.3613	6.94312	6.61607	8.46083	8.65207	5.73657	8.01994	5.73657	6.34036	5.52545	8.68101	8.13886	5.12396	5.6204	6.80793	5.96358	6.02587	5.72685	8.57111	6.22456	5.12396	7.00851	6.49224	5.12396	7.05531	7.10003	7.29234	6.8533	5.3845	5.12396	5.12396	5.81711	7.12528	5.82895	5.70378	5.79909	5.37064
15	I	6.286	6.58617	7.56941	7.1107	9.10975	8.92851	6.14419	8.41005	5.99645	6.45205	6.6174	9.36461	8.70434	5.12396	5.12396	7.44717	5.62762	5.93754	5.97889	8.74481	6.69827	5.12396	7.11314	7.27448	5.12396	7.58274	7.22257	7.66575	7.25134	6.01616	5.7462	5.68017	6.51767	7.28551	5.59099	5.55296	6.12687	6.31716
16	I	5.64897	6.80461	7.1325	7.01121	8.92784	8.75021	5.98141	8.33062	6.29527	5.88053	6.1717	9.43436	8.72891	5.12396	5.73334	7.02465	5.83773	5.82895	5.84354	8.51158	6.36647	5.12396	6.4151	6.24028	5.12396	7.37337	7.46279	7.51643	7.06987	5.12396	5.71373	5.12396	6.24222	6.78106	5.55296	5.12396	5.7869	5.12396
17	I	6.37502	6.92756	7.24708	7.14598	8.70566	9.23063	6.23245	8.55853	6.51767	6.16331	6.44572	9.54845	8.45914	5.12396	5.72359	7.17702	6.1203	6.04737	5.48064	8.17075	6.42162	5.12396	5.97126	6.48768	5.48064	7.56993	7.66435	7.62071	7.49499	5.12396	5.12396	5.12396	6.38856	7.20712	5.68017	5.65599	6.23048	6.46614
18	I	6.24028	7.03527	7.26822	6.8977	8.30425	9.32385	6.76273	8.7397	6.22258	6.22456	6.14633	9.62026	8.62083	5.12396	5.32301	7.41035	6.16542	6.01372	5.98141	8.51839	6.40853	5.12396	6.55251	6.58755	5.12396	7.25912	7.64635	7.87778	7.25982	5.12396	5.12396	5.12396	6.22258	7.26822	5.12396	6.06611	6.31355	5.97126
19	I	6.17379	6.74288	7.36771	7.83716	9.38564	9.31991	6.2653	8.68339	6.13123	6.37161	6.4708	10.0577	8.92159	5.12396	5.12396	7.50879	5.78074	6.13556	5.92426	8.74799	7.18614	5.12396	7.06732	7.47193	5.12396	7.27794	7.29574	7.48605	7.01392	5.12396	5.2832	5.53733	6.632	7.09091	5.12396	5.83481	5.87493	5.92426
20	I	5.94803	6.81014	7.5868	7.15149	8.93879	9.14729	6.38519	8.6364	6.21261	6.3613	6.61204	9.86532	8.49433	5.12396	5.12396	7.37212	6.08904	5.76205	6.03309	8.33062	6.4677	5.12396	6.77992	6.3315	5.12396	7.42655	7.68478	7.66528	7.10414	5.12396	6.10479	5.12396	6.3613	7.35564	5.88053	5.12396	5.65599	5.70378
21	I	6.64898	6.05444	6.95845	6.79682	8.58054	9.17658	6.38351	8.68135	6.19236	6.17794	5.99894	9.54488	8.34213	5.12396	5.66988	7.06817	6.30262	5.9135	5.70378	8.37402	6.24417	5.12396	6.70564	6.1334	5.12396	7.67415	7.5979	7.79565	7.26473	5.12396	5.86647	5.12396	6.60123	7.5807	5.81711	6.4677	6.03787	6.4599
22	I	5.87493	6.25575	6.95559	6.02345	8.7093	8.51999	5.98141	8.27665	6.10479	5.9428	5.95842	8.76045	8.33615	5.12396	5.61313	7.10497	5.8693	5.52146	5.12396	8.5696	6.3613	5.12396	6.76504	6.92067	5.36598	7.19218	7.29506	7.57917	7.17396	5.12396	5.59099	5.60947	6.50578	6.95655	5.12396	5.66988	5.75257	5.58725
23	I	6.09807	6.72623	7.37212	6.99942	8.70566	8.67761	6.24028	8.57168	6.47389	5.12396	5.90536	9.1691	8.59137	5.12396	5.80814	7.10414	5.97635	5.81711	5.76519	8.61178	6.58755	5.12396	7.07242	6.44889	5.12396	7.57815	7.51534	7.43897	7.21744	5.12396	6.22258	5.56834	6.15273	7.13489	5.95584	5.44674	6.00389	6.05912
24	I	6.65544	6.61338	7.43367	7.22911	9.07073	8.61541	6.74876	8.41516	6.00881	6.25383	6.13556	9.24252	8.51097	5.12396	5.7462	7.27586	5.84644	5.94542	5.9108	8.22121	6.60394	5.12396	6.20254	6.10479	5.12396	7.37963	7.33889	7.80873	6.75227	5.12396	5.34711	5.12396	6.22654	6.97261	5.8693	5.12396	5.47227	6.18002
25	I	6.4892	7.02019	7.55329	7.34859	8.91449	9.08353	6.55678	8.80297	6.19236	5.12396	6.24804	9.8504	9.07131	5.12396	5.12396	7.7643	6.64509	5.20401	5.79909	8.45532	6.49072	5.12396	6.85646	6.68336	5.12396	7.28551	7.37212	7.52672	7.11802	5.12396	5.12396	5.12396	6.40523	7.29097	5.56452	5.12396	5.73979	5.86647
26	I	6.60394	6.95177	7.96936	7.47704	9.64173	8.99814	6.33859	8.6165	6.40192	6.1334	5.8861	10.114	9.20412	5.12396	5.68698	7.75491	6.75693	6.27852	6.06379	8.38503	6.86276	5.12396	6.78897	6.74288	5.12396	7.64826	7.4725	7.62021	6.67708	5.12396	5.68017	5.12396	6.44572	6.92756	5.8944	5.12396	6.25958	5.93489
27	I	6.57368	6.25575	7.38956	7.13489	8.80538	9.0477	6.38351	8.87487	6.12468	6.48158	6.1591	9.90159	8.97803	5.12396	6.1506	7.48268	6.48616	5.12396	6.08222	8.1806	5.99146	5.12396	6.22654	6.28413	5.78074	7.29097	7.38771	7.66106	7.29641	5.74939	5.12396	5.12396	6.38519	7.13648	6.03787	5.42495	6.37843	6.43775
28	I	6.96697	6.63595	7.48829	7.24208	8.4502	9.27096	6.60259	9.1544	6.53524	6.35437	6.66441	9.72179	8.90842	5.12396	5.12396	7.42178	6.57228	5.9162	5.82895	8.48921	6.69332	5.12396	6.65929	6.24804	5.12396	7.65917	7.89432	7.80751	7.11477	5.12396	5.59099	5.48064	6.1717	7.18159	5.65249	5.8861	6.39359	6.53524
29	I	6.43615	6.46303	7.5632	7.5148	8.77277	9.06728	6.13773	8.95429	6.6107	6.2672	6.77079	9.95793	8.94468	5.12396	5.12396	7.56112	6.16121	5.97126	6.16961	8.84822	6.99485	5.12396	6.80461	6.89871	5.12396	7.57302	7.54961	7.70481	7.21156	5.12396	6.11147	5.42495	6.74288	7.6353	5.90263	5.12396	6.76619	6.09582
30	I	6.38182	6.12905	7.30586	7.34601	9.11151	9.15525	6.31355	8.85023	6.9594	6.27476	6.67203	9.99456	8.65242	5.12396	5.12396	7.33694	6.18208	5.54126	5.84644	8.72891	6.64379	5.12396	6.83195	6.74993	5.62762	7.15851	7.41938	7.57558	6.93925	5.12396	6.06843	5.12396	6.37502	7.5251	5.12396	5.12396	6.37843	5.84932
31	I	6.64769	6.23245	7.14677	6.81454	8.07527	9.29835	6.61874	8.84347	6.86589	6.01372	6.2519	9.47624	8.20303	5.12396	5.70044	7.32449	6.14847	6.33683	6.25383	8.33807	6.20254	5.12396	6.27852	6.04263	5.12396	7.35692	7.73325	8.05928	7.07327	5.12396	5.50533	5.12396	6.77537	7.17702	5.83188	5.65599	6.34914	6.23245
32	I	5.98896	6.0845	6.84588	6.52649	9.07452	8.34474	6.05209	8.13124	5.12396	5.59842	5.58725	8.39976	8.17301	5.12396	5.12396	6.88038	5.88888	5.99396	5.72685	8.95001	7.06817	5.12396	7.1301	6.97915	5.12396	7.4961	7.43721	7.69667	6.84162	5.65599	5.12396	5.8522	6.42972	7.06817	5.71703	5.12396	5.80212	5.47646
33	I	5.97126	6.50279	7.08003	6.58064	8.57301	8.63994	6.03309	8.40088	6.02828	6.48768	5.62762	8.79012	8.20522	5.12396	5.12396	7.00397	6.15698	5.67675	5.81711	8.67642	6.24222	5.12396	6.49527	6.34564	5.12396	7.42357	7.32251	7.20489	6.79571	5.12396	5.12396	5.12396	6.30445	6.93828	5.84644	5.68017	6.01127	5.57215
34	I	6.13123	6.71296	7.0859	7.33433	9.01018	8.72567	5.87774	8.27995	6.22059	6.3081	6.05912	9.46164	8.67522	5.12396	5.12396	7.21818	5.71703	6.1203	6.34212	8.28929	6.83518	5.12396	6.70319	6.2186	5.12396	7.10003	7.3192	7.50549	7.22839	5.32788	5.84064	5.55296	6.38351	6.64118	5.82305	5.12396	5.93225	6.04501
35	I	5.63479	6.51767	7.26333	6.84268	8.96623	8.69283	6.46459	8.49699	6.23048	6.24611	6.41999	9.4193	8.64962	5.12396	5.69373	7.15149	6.22851	5.88332	6.08222	7.979	6.34739	5.12396	6.57786	5.73334	5.12396	7.18841	7.29438	7.5632	7.09589	5.12396	5.90536	5.51343	6.632	7.11233	5.73979	5.12396	5.86647	6.18208
36	I	6.53379	6.7178	6.87936	7.23273	8.65487	8.99541	6.54103	8.61214	6.36819	6.06611	6.38182	9.5234	8.84217	5.12396	5.12396	7.48493	6.20456	5.826	5.92959	8.37286	6.27476	5.12396	6.58893	6.18826	5.12396	7.32909	7.60539	7.4553	7.14283	5.12396	5.8861	5.12396	6.28972	7.31655	5.66988	5.84932	6.19644	6.05444
37	I	6.81674	6.53524	7.14441	7.19594	8.86771	8.96431	6.47543	8.65155	6.74288	6.20859	6.39024	9.60481	8.99007	5.12396	5.72685	7.6256	5.69036	6.17587	5.69373	8.48281	6.68461	5.12396	6.72383	6.59578	5.12396	7.02198	7.25134	7.48156	7.48549	5.12396	5.53733	5.56834	6.54535	7.16317	5.70044	5.34233	6.46614	5.77455
38	I	6.44889	6.59987	7.11558	6.91968	8.13623	9.06277	5.12396	8.81596	6.46303	6.65929	6.57368	9.55825	8.70666	5.12396	5.12396	7.24922	6.50279	5.56834	5.61677	8.19202	6.17794	5.12396	6.51175	6.03548	5.12396	7.2086	7.62852	7.5989	6.95177	5.12396	5.65249	5.12396	6.40688	7.13489	5.78383	5.54518	6.16961	5.95842
39	I	6.60123	6.41999	7.54433	6.73815	7.88946	9.45062	6.5903	8.99268	6.54391	6.52503	6.7546	9.67401	8.71817	5.12396	5.12396	7.30317	6.25575	5.58725	5.84644	7.91608	5.89715	5.12396	6.02587	6.43455	5.59471	7.43838	7.51861	7.74932	7.21524	5.57595	5.62402	5.49717	6.61607	7.02997	5.95584	6.02102	6.2634	6.22059
40	I	6.66185	6.20658	7.41216	7.43956	8.34474	9.54588	6.53669	8.81329	6.43294	6.44889	6.64898	9.84039	8.71735	5.12396	5.6204	7.49832	6.05209	5.826	5.78996	8.50472	6.4708	5.12396	6.40357	5.81711	5.12396	7.45934	7.79276	7.97419	7.29506	5.52545	6.23441	5.12396	6.33859	7.55433	6.12249	5.87493	6.35263	6.39693
41	I	6.79234	6.71901	7.24208	7.08087	8.65678	9.28749	5.93754	8.52258	6.27852	6.52062	6.28227	10.0369	8.58784	5.12396	5.12396	7.31588	6.32257	5.51745	5.97126	8.15076	6.32615	5.12396	6.53233	5.93754	5.12396	7.26822	7.44717	7.688	7.07665	5.12396	5.92959	5.44674	6.33505	7.29029	5.39816	5.12396	6.34212	5.72031
42	I	5.86363	6.81344	6.97821	6.86171	9.17895	8.49126	6.12687	8.30869	6.07304	5.7462	5.64191	8.56159	8.00537	5.12396	5.45104	6.69208	6.04737	6.33859	5.93754	8.66751	6.96224	5.12396	6.76273	6.54391	5.12396	7.38337	7.32712	7.71155	7.20638	5.12396	5.3033	5.45959	6.09357	7.24494	5.72031	5.12396	5.51343	5.66988
43	I	5.84354	6.69827	7.14204	7.01392	9.14644	8.71915	6.32436	8.25583	6.03548	5.62762	5.94542	9.08885	8.67642	5.12396	5.12396	7.04839	5.12396	5.99146	6.23441	8.182	6.75577	5.12396	6.80461	6.32794	5.12396	7.1333	7.57866	7.44191	7.2086	5.12396	5.69373	5.35659	6.38519	7.3815	5.73979	5.12396	5.87774	5.78383
44	I	6.1717	5.99894	6.98564	6.82111	8.57848	8.66389	5.12396	8.49638	5.91889	6.11368	6.35957	8.96941	8.56044	5.12396	5.52146	7.28276	5.85507	6.01859	5.83481	8.41094	6.83411	5.12396	6.8533	5.8944	5.78074	7.53048	7.62364	7.69074	7.31854	5.12396	5.12396	5.12396	6.17587	7.01481	5.88332	5.92426	5.92158	6.06146
45	I	6.50728	6.1591	7.47022	6.92756	8.56217	8.84607	6.39526	8.56159	6.02345	6.15273	6.2186	9.24329	8.53895	5.12396	5.12396	7.00488	6.42162	6.2804	6.03309	8.05928	6.79234	5.12396	6.40192	5.95064	5.79301	7.81116	7.67089	7.72489	7.32909	5.66296	5.12396	5.12396	6.2106	7.26753	5.93754	5.76205	6.25575	6.20051
46	I	6.50578	6.7901	7.25771	7.04054	8.3914	9.20563	5.12396	8.7413	6.31355	6.30262	6.28413	9.50308	8.83303	5.12396	5.12396	7.29438	6.08904	5.89715	6.17379	8.13535	6.2672	5.12396	6.29711	5.51745	5.12396	7.60788	7.69348	7.55276	7.31122	5.12396	5.17615	5.43808	6.02102	7.33368	5.12396	5.60947	6.32615	6.43775
47	I	6.48464	6.49072	7.2086	7.37588	9.02208	9.03253	5.12396	8.6484	6.49224	6.46925	6.0845	9.7547	8.91355	5.12396	5.12396	7.3473	6.61338	5.94542	6.04737	8.34213	6.19848	5.12396	6.37502	6.14419	5.12396	7.50879	7.48437	7.62462	7.16858	5.12396	5.12396	6.00881	6.58755	7.4553	5.9108	5.67332	6.25767	6.13123
48	I	6.37332	6.92854	7.2937	7.28413	8.87403	9.33441	6.46303	8.84159	6.78333	6.52649	6.63068	9.97785	9.12652	5.12396	5.12396	7.29302	6.28227	5.46383	6.31897	8.25036	6.93537	5.12396	6.47697	5.97635	5.12396	7.56008	7.31655	7.69667	7.0282	5.12396	5.62402	5.2832	6.64769	7.35883	5.2933	5.65599	6.10032	6.27288
49	I	6.83841	6.60123	7.32185	6.86485	8.01731	9.43308	6.24222	8.76202	6.02828	6.4552	6.48768	9.53892	8.72713	5.12396	5.42935	7.83003	6.23637	5.89164	5.7462	8.12267	5.8693	5.12396	6.42811	5.7301	5.12396	7.38337	7.52833	7.56993	7.09672	5.12396	5.34711	5.12396	6.30079	7.39142	5.54908	5.7869	6.32794	6.5903
50	I	5.73657	6.13123	6.8742	6.4599	9.0705	8.80882	6.90675	8.29929	6.19644	6.35089	5.76205	8.7185	8.40514	5.12396	5.12396	7.20564	5.9428	6.11147	5.89164	8.97866	6.90475	5.12396	6.93731	6.43294	5.12396	7.74803	7.62462	7.78863	6.94986	5.12396	5.98141	5.12396	6.46303	7.20192	6.11589	5.84644	5.98394	5.9162
51	I	6.06611	6.2804	6.99302	7.11233	9.08636	8.63034	6.32615	8.56293	6.00635	5.80212	6.30445	9.32839	8.74656	5.12396	5.87212	7.49332	6.51026	6.03787	5.76205	8.80222	6.91075	5.12396	7.00307	6.6958	5.12396	7.71468	7.7178	7.95085	7.17319	5.12396	5.77765	5.67332	6.44572	7.07157	5.9108	5.46383	6.15698	6.09357
52	I	6.0845	6.23245	7.03351	7.09008	8.83303	8.81774	6.12468	8.34901	5.89164	6.3613	6.41346	9.2009	8.69064	5.12396	5.12396	7.03878	6.10925	5.79606	5.97381	8.61178	6.52649	5.12396	6.49677	6.42162	5.12396	7.34472	7.45182	7.6516	7.02554	5.12396	6.01372	5.8522	6.24998	7.48605	5.93489	5.98141	5.9135	5.60947
53	I	6.37161	6.27099	7.06902	6.74052	8.67094	8.78615	6.03548	8.60776	6.38182	6.49072	6.74052	9.31127	8.80882	5.12396	5.12396	7.28139	6.09357	5.47646	6.10256	8.37008	6.67456	5.12396	6.02345	5.52146	5.12396	7.84854	7.65064	8.08425	7.1507	5.12396	5.59471	5.12396	6.22851	7.257	5.80814	5.63479	5.93754	5.97635
54	I	6.4552	6.74406	7.32317	7.06902	8.76218	8.96444	5.95842	8.69316	6.2519	6.38519	6.64639	9.51222	8.76296	5.12396	5.12396	7.22402	5.72685	6.03069	5.96358	8.26796	6.25958	5.12396	6.62141	5.81711	5.12396	7.55224	7.91279	7.69166	7.07072	5.37528	5.84354	5.88332	6.89467	7.19519	5.54126	5.95324	6.08677	6.07535
55	I	6.49979	6.51323	6.94216	7.09091	8.70814	9.18492	6.20051	8.95493	6.19441	6.62539	6.62672	9.59689	8.56159	5.12396	5.61313	7.12044	6.04973	5.66988	5.57215	8.44806	6.43935	5.12396	6.31536	5.59842	5.12396	7.45876	7.77444	7.65964	7.40123	5.12396	5.78996	5.7589	6.45834	7.51698	5.90808	6.1334	6.42972	5.99894
56	I	6.42325	6.38351	7.27725	7.33302	8.61921	9.10542	6.43294	8.85481	6.4708	6.23637	6.39024	9.45978	8.79513	5.12396	5.12396	7.37838	6.06146	6.19236	6.01127	8.2769	6.21261	5.12396	6.18826	6.19441	5.50533	7.61579	7.5863	7.8148	7.20489	5.12396	5.12396	5.53339	6.03548	7.30115	6.00141	5.61677	6.22059	5.99645
57	I	6.15698	6.62007	7.61283	7.30653	8.57998	9.39616	6.95655	8.90937	6.2653	6.21261	6.81235	9.95309	8.90896	5.12396	5.12396	7.38709	6.25767	6.04025	5.92693	8.1873	6.45047	5.12396	6.60259	6.71296	5.70044	7.23921	7.6695	7.7698	7.26613	5.12396	5.12396	5.60947	6.45205	7.57353	5.86647	5.5835	6.43615	6.32077
58	I	6.2653	6.29342	6.80572	6.6796	8.60959	8.6718	6.07993	8.1834	6.3315	6.24417	6.16331	8.90775	8.43707	5.12396	5.12396	7.09257	5.94017	5.70711	6.1334	8.49023	6.52503	5.12396	6.35957	6.91672	5.12396	7.09506	7.50769	7.69848	7.17702	5.62402	5.72359	5.49306	6.45362	7.21818	5.95064	5.12396	5.58725	5.76832
59	I	6.27288	6.85118	7.10661	7.15618	8.91274	8.94533	6.36819	8.54052	6.04501	6.12249	6.33505	9.46908	8.81106	5.12396	5.60212	7.38709	6.06379	6.06843	5.89715	8.63994	6.83411	5.6204	6.75577	6.2653	5.12396	7.64156	7.57661	7.59186	7.12769	5.12396	6.35957	5.59099	6.6733	7.12125	6.03309	5.99396	6.19236	5.92426
60	I	6.25958	6.23637	7.31854	7.27309	8.91072	8.95648	6.52503	8.34093	5.84064	6.12687	6.20051	9.48113	8.89864	5.12396	5.12396	7.29641	6.15698	6.19644	5.99146	8.25166	6.77308	5.12396	5.99396	6.40853	5.12396	7.57199	7.68937	7.64969	7.1507	5.12396	6.04737	5.46383	5.99146	7.08003	5.7589	5.12396	5.9135	6.44254
61	I	6.57368	6.58479	7.3601	7.64348	9.34862	8.96457	6.44572	8.39661	6.64769	5.94542	6.3613	9.63417	8.96699	5.12396	6.03787	7.49554	6.21461	5.92426	6.02587	8.23563	6.14633	5.12396	6.35784	5.81711	5.12396	7.28345	7.67043	7.58984	6.87213	5.12396	6.03548	5.70378	6.47543	7.17549	5.68017	5.826	6.10702	6.25958
62	I	6.49224	6.13123	6.88653	6.91274	8.43837	9.10342	6.30628	8.83098	6.10925	6.25575	6.55251	9.44343	8.55795	5.12396	5.12396	7.19519	6.09131	6.08677	5.96101	8.03139	6.48616	5.12396	5.8861	5.69709	5.98896	7.42237	7.57044	7.78489	7.22257	5.12396	5.49306	5.12396	6.37161	7.13409	5.78996	5.826	6.00141	6.2106
63	I	6.38012	6.58617	7.14677	6.9344	8.33974	9.09695	6.37673	8.77307	6.56526	6.2519	6.35957	9.59553	8.51759	5.12396	5.12396	7.14913	6.00141	5.93489	5.8693	8.1778	5.91889	5.12396	6.29711	5.5835	5.12396	7.63385	7.66809	7.86902	7.38461	5.12396	5.70711	5.12396	6.57508	7.45356	5.6204	5.99396	6.21461	6.35263
64	I	6.44889	6.97728	7.20192	7.38647	8.89645	9.16795	6.75926	8.84477	6.24417	6.27099	6.73221	9.94703	8.91153	5.12396	5.42053	7.44892	6.31355	5.9162	5.97889	8.388	6.32972	5.12396	6.9344	6.57925	5.12396	7.84659	7.64396	7.84737	7.21818	5.12396	5.84354	5.12396	6.21461	7.34794	5.12396	5.71703	6.35957	5.97126
65	I	5.92426	6.47235	7.02019	6.55962	8.69333	8.47887	6.10479	8.20576	5.95324	6.07304	6.21461	8.73536	8.10137	5.12396	5.12396	6.70808	6.20456	6.30445	6.03309	8.71703	6.70564	5.12396	6.43775	6.78106	5.12396	7.36708	7.72179	7.75448	6.90776	5.12396	5.12396	5.12396	5.96871	6.89871	5.12396	6.10256	5.95324	5.66643
66	I	6.29342	6.40357	7.0076	6.91274	8.93366	8.74305	6.08904	8.36264	5.94017	5.66296	6.35437	9.11801	8.65067	5.12396	5.12396	7.32909	5.86647	5.63835	5.79606	8.74194	6.94312	5.12396	6.85857	6.79906	5.12396	7.34343	7.72577	7.64683	6.75577	5.12396	5.72359	5.65599	6.39192	7.2233	6.13123	5.60947	5.87212	5.81711
67	I	6.1591	6.55108	7.26822	7.08171	9.01554	8.85095	6.2634	8.54597	5.8861	5.826	6.32257	9.35539	8.80717	5.12396	5.12396	7.23921	5.85793	6.13988	6.04025	8.4362	6.57647	5.12396	6.33859	6.45047	5.12396	7.33368	7.49387	7.63143	7.19369	5.12396	5.12396	5.12396	6.22654	7.07242	5.66296	5.51745	5.90536	5.98645
68	I	6.30079	6.67834	6.83948	6.93537	8.61758	8.90978	6.34739	8.3717	5.77765	5.8999	6.4599	9.01372	8.51298	5.12396	5.12396	7.27586	6.26149	5.75257	5.65599	8.18144	6.07074	5.12396	6.51175	5.79909	5.54126	7.59337	7.46336	7.68754	7.02997	5.12396	5.68358	5.86647	6.4599	7.09257	5.77765	5.51745	5.82895	6.12249
69	I	6.58893	6.50877	6.90776	6.93245	8.41804	9.31919	6.57786	8.54247	6.76157	6.48464	6.59304	9.2015	8.83768	5.12396	5.66296	6.96035	6.38688	5.6204	5.56452	8.22524	6.35437	5.12396	6.44572	5.82008	5.12396	7.69348	7.79852	8.04783	6.86276	5.12396	5.49306	5.12396	6.38519	7.52564	5.84932	5.68358	5.94017	6.01859
70	I	6.55536	6.45362	7.06732	7.11964	8.5485	9.18071	6.6695	8.57301	5.94803	6.08904	6.36819	9.22533	8.5307	5.12396	5.6204	7.01392	6.02828	6.38182	6.08677	8.22202	5.97126	5.12396	6.66313	6.05444	5.12396	7.51806	7.74803	7.58376	7.42417	5.12396	5.53339	5.12396	5.91889	7.17702	5.84354	5.72031	5.98896	5.86647
71	I	6.35957	6.74876	7.03703	6.96414	7.75534	9.21134	6.80572	9.01991	6.15486	6.46147	6.39024	9.32313	8.53778	5.12396	5.64897	7.57558	5.81114	5.94803	5.96871	8.16309	5.56068	5.12396	6.15486	6.25575	5.12396	7.66996	7.90581	7.8071	7.27863	5.12396	5.79909	5.12396	6.53379	7.4055	5.61313	5.743	5.85507	6.1203
72	I	6.70319	6.51026	7.14283	7.3473	8.49311	9.27575	6.63068	8.80342	6.12249	6.42487	6.48768	9.57803	8.94585	5.12396	5.61677	7.65917	6.17587	5.84354	5.65599	8.59969	5.86363	5.12396	6.62407	6.51175	5.36598	7.51152	7.83201	7.81359	7.12206	5.12396	5.99894	5.12396	6.46147	7.47591	5.47227	5.87493	6.27099	6.04263
73	I	6.19848	6.05678	6.55678	6.48158	8.68913	8.56446	5.12396	8.22202	5.84064	6.19848	5.50533	8.48239	8.1374	5.12396	5.12396	7.25559	5.79606	6.16542	5.45104	8.63444	6.60394	5.12396	6.83948	6.73578	5.12396	7.65539	7.89878	7.81843	7.17166	5.12396	5.6204	5.12396	6.23048	6.9256	5.71703	5.56068	5.77455	5.92426
74	I	5.96101	6.14204	7.09174	6.96508	9.14473	8.6332	5.93225	8.65643	5.90263	6.02102	6.54391	9.13151	8.65574	5.12396	5.8693	7.18766	5.84644	6.02345	5.83773	8.57885	6.6995	5.12396	6.43455	6.57925	5.12396	7.42297	7.61283	7.72356	7.31986	5.12396	5.9108	5.50533	6.20859	7.09506	5.87493	5.65249	6.03787	6.04973
75	I	5.90536	6.14204	7.01031	6.68211	8.58579	8.70018	6.09582	8.4312	5.50533	6.15486	6.00881	9.10809	8.40021	5.12396	5.56452	7.2349	5.79909	6.13556	5.87212	8.36171	6.55962	5.12396	6.4599	5.87774	5.12396	7.51752	7.77444	7.96936	6.77765	5.12396	6.03069	5.12396	6.40523	7.32909	5.94017	5.82008	6.22851	6.2186
76	I	6.27852	6.52503	6.7901	6.90875	8.70185	8.95661	5.7589	8.59674	5.95584	6.1181	6.31897	9.30647	8.60722	5.12396	5.45104	7.14756	6.30628	6.37332	6.13123	8.3202	6.2804	5.12396	6.32257	5.81413	5.12396	7.70571	7.69166	7.64492	7.41457	5.12396	5.6204	5.42495	6.31355	7.19893	6.07764	5.62762	6.22456	6.41017
77	I	6.7511	6.32794	7.25982	6.85224	8.37101	8.85481	5.96615	8.6866	6.64898	6.36647	6.51767	9.57004	8.50977	5.12396	5.12396	7.17396	5.95324	6.07535	6.00141	8.20467	6.25767	5.12396	6.34388	5.69709	5.12396	7.46566	7.92226	7.93416	7.39326	5.12396	5.81711	5.29832	6.02828	7.41156	5.94542	5.73979	6.20254	6.04737
78	I	6.49979	6.2672	6.85013	7.24993	8.33062	8.71703	6.27476	8.45702	5.99396	6.62936	6.37161	9.31524	8.82791	5.12396	5.12396	7.31122	5.92959	6.35784	5.99396	8.51419	6.20859	5.12396	6.58617	6.12687	5.72685	7.69257	7.82084	7.92008	7.13409	5.58725	5.12396	5.92426	6.31173	7.37838	5.78383	6.24417	6.17379	6.05444
79	I	6.30262	6.50877	7.24993	7.38895	8.56331	9.01079	6.16542	8.43185	6.608	6.64898	6.19236	9.59233	8.80597	5.12396	5.12396	7.28688	5.73979	6.2672	5.98141	8.52258	6.62007	5.12396	6.35437	6.62539	5.50126	7.35819	7.60937	7.75148	7.0639	5.12396	5.6058	5.68017	6.17587	7.4776	5.76205	5.56452	6.33683	6.27852
80	I	6.01616	6.62936	7.12609	7.40428	9.06335	8.93208	5.83773	8.48198	6.43935	6.30628	6.28972	9.34679	8.5984	5.12396	5.12396	7.46908	6.08677	6.2106	5.48894	8.42989	6.55393	5.12396	6.30262	6.50578	5.12396	7.42714	7.58477	7.57199	7.18992	5.12396	5.64897	5.59471	6.71052	7.19143	5.76205	5.83481	5.84064	6.04973
81	I	6.36819	6.59441	7.11964	7.10906	8.84966	9.22286	6.43294	8.71325	6.06146	6.85646	6.6174	9.5309	8.7592	5.12396	5.70711	7.49554	6.14419	6.03069	5.65249	8.70218	6.62672	5.12396	6.47697	6.29527	5.36598	7.67276	7.77863	7.84424	7.36391	5.12396	5.39816	5.12396	6.29157	7.41095	5.87774	5.85507	6.16542	6.03309
82	I	6.68211	6.25575	7.31522	7.09008	8.3864	9.29753	6.4677	8.77524	6.36819	6.19032	6.31355	9.672	8.56998	5.12396	5.12396	7.72135	6.64249	6.24028	6.11589	8.33351	6.35437	5.12396	6.40523	5.95842	5.35186	7.45588	7.69074	7.88156	7.17855	5.12396	5.12396	5.12396	6.57368	7.5353	5.78383	6.00881	6.19441	6.04737
83	I	6.7511	6.30628	7.33237	7.1293	8.35984	9.39939	6.4708	8.7834	6.47543	6.36819	6.49375	9.47386	8.77802	5.12396	5.12396	7.30988	6.23441	5.92426	5.90263	8.06275	6.11368	5.12396	6.31173	5.67675	5.12396	7.58274	7.64588	7.87398	6.74993	5.72685	5.32788	5.12396	6.79347	7.10497	5.73334	6.18826	6.1181	6.17379
84	I	6.75926	6.35263	7.33889	7.22475	8.01994	9.48828	6.39526	9.13551	6.21261	6.63332	6.28972	9.94717	9.10587	5.12396	5.46806	7.73017	5.95584	5.8861	5.99645	8.61903	5.87493	5.12396	6.33859	6.41673	5.12396	7.61184	7.77359	7.98207	7.64779	5.12396	5.62402	5.12396	6.83948	7.81843	6.17587	6.02828	6.2672	6.14419
85	I	6.11368	6.52649	6.76273	6.76734	8.33495	8.42617	6.37161	8.05959	5.88053	5.99894	6.00389	9.20059	8.32797	5.12396	5.12396	6.96885	5.12396	5.61313	5.70378	7.87664	6.37332	5.12396	5.96358	6.22456	5.12396	7.08924	7.25276	7.3072	6.92363	5.12396	5.47646	5.12396	6.17379	6.82329	5.12396	5.12396	6.1334	5.68358
86	I	6.53669	6.28972	7.19369	7.31588	9.01189	8.87571	6.10702	8.4974	6.31355	5.81413	6.32077	9.72227	8.73343	5.12396	5.12396	7.37963	5.80513	6.35611	5.87212	8.13769	6.77765	5.12396	6.81014	6.71174	5.12396	7.29709	7.30854	6.9613	6.47235	5.12396	5.12396	5.12396	6.40026	6.82329	5.70378	5.12396	6.2653	6.22059
87	I	6.04737	6.83948	7.32119	7.55014	8.75794	8.93168	6.28227	8.26359	6.6107	6.1717	6.41182	9.9227	9.01042	5.12396	5.12396	7.56424	6.06379	6.23048	5.95584	7.97039	6.12249	5.12396	6.59987	5.98394	5.12396	7.06647	7.5863	7.49776	6.92363	5.12396	5.45104	5.12396	6.24611	7.25912	5.57973	5.65249	6.09131	6.20254
88	I	6.27664	6.56667	7.4061	7.2717	8.22791	9.11052	6.04973	8.81344	6.34564	6.54679	6.67203	9.66199	8.67676	5.12396	5.12396	7.33041	6.04501	5.92158	6.25575	8.24012	6.07304	5.12396	6.48158	6.22258	5.12396	7.19293	7.32647	7.6454	7.34859	5.12396	5.78074	5.47646	6.35784	6.83087	5.82305	5.83481	6.13773	6.14847
89	I	6.34388	6.57786	7.69029	7.49443	8.34783	9.52872	6.30262	8.95144	6.66058	6.58617	6.94794	10.1835	9.19766	5.12396	5.61313	7.56528	5.7462	6.15273	6.23245	8.54578	6.2653	5.12396	6.84482	6.58617	5.12396	7.10497	7.86557	7.61579	6.84907	5.12396	5.73657	5.12396	6.2519	7.4961	5.9162	5.52545	6.64118	6.6174
90	I	6.24222	5.74939	7.28139	6.69827	8.4585	8.81463	5.12396	8.1608	6.03309	6.19236	6.12905	8.84318	8.15047	5.12396	5.52943	7.3815	6.01127	6.23832	5.64545	8.13886	6.35437	5.12396	5.83188	5.95064	5.12396	7.44132	7.11964	7.53262	6.87936	5.12396	5.12396	5.12396	6.12468	7.16007	5.12396	5.51745	5.77765	5.46383
91	I	6.48158	6.72982	7.21156	6.6695	8.02911	9.24744	6.6896	8.61849	6.18621	5.94542	6.54679	9.23464	8.44376	5.12396	5.12396	7.48605	6.1203	5.99645	5.82008	8.079	6.31536	5.12396	6.04501	6.18621	5.12396	7.22694	7.64826	7.61431	7.21744	5.43372	5.47646	5.12396	6.34739	7.1317	5.12396	5.99396	5.77765	6.25767
92	I	6.55108	6.55678	7.4725	7.20934	8.6718	8.91018	6.11368	8.45681	5.89715	5.92693	6.09357	9.49017	8.48302	5.12396	5.69373	7.43721	5.95064	6.88755	5.27811	8.34948	5.84354	5.12396	6.29711	5.90536	5.12396	7.48156	7.3473	7.61382	7.02997	5.12396	5.12396	5.12396	6.42325	7.1309	5.57973	5.33272	5.87774	6.18415
93	I	6.99668	6.14419	7.31322	7.06305	7.92335	9.3217	6.06146	8.92904	6.06843	6.59304	6.38182	9.64303	8.69333	5.12396	5.12396	7.42952	5.7589	5.743	6.20658	8.17132	5.9108	5.12396	6.54391	6.06146	5.60212	6.96791	7.67322	7.83241	7.01751	5.12396	5.62402	5.6204	6.33683	6.93049	5.56452	5.64191	6.33683	6.09357
94	I	6.04263	6.83841	7.40914	7.47022	8.58036	9.42157	6.53088	8.90382	6.36303	6.48004	6.17794	10.0044	8.78661	5.12396	5.12396	7.54697	6.04025	6.40688	6.35784	8.23933	5.75257	5.12396	6.44413	6.53379	5.12396	7.4793	7.72002	7.36391	7.06133	5.12396	5.61313	5.12396	6.51471	7.60589	5.66643	5.7462	6.41673	6.23245
95	I	6.3315	6.16752	6.83087	6.3613	8.28501	8.62281	6.08904	8.28577	5.8693	5.54518	5.8861	8.67454	7.89878	5.12396	5.12396	6.85224	5.98394	6.13123	5.84064	7.88533	6.04263	5.12396	6.60665	6.07074	5.12396	7.21744	7.24065	7.40671	6.77765	5.12396	5.81413	5.12396	6.15698	6.95655	5.12396	5.81114	6.08222	5.78074
96	I	6.70808	6.6958	7.34666	6.58479	8.5568	9.00282	6.54679	8.49311	5.78074	6.24998	6.29895	9.24387	8.2033	5.12396	5.58725	7.05359	5.54908	6.21461	5.96615	8.07993	6.35263	5.12396	5.88053	5.72031	5.12396	7.61923	7.48773	7.55799	6.96697	5.12396	5.12396	5.12396	6.55962	7.0282	5.12396	5.43808	5.96615	6.13123
97	I	6.69084	6.26149	7.38585	7.08841	8.01434	9.37135	6.48004	8.62227	6.13556	6.20456	6.47851	9.31767	8.4929	5.12396	5.12396	7.53956	5.81114	6.35784	5.45532	8.31164	6.34212	5.12396	6.35263	5.82305	5.12396	7.33954	7.63095	7.77233	7.03615	5.12396	5.12396	5.12396	6.51471	7.25559	5.78383	5.45104	6.11147	6.07764
98	I	6.42649	6.58755	7.51969	7.11477	8.42112	9.15652	6.28227	8.64997	6.18208	6.22456	6.4151	9.69585	8.65609	5.12396	5.78074	7.64348	6.10032	6.21261	6.1203	8.51879	6.10479	5.12396	6.40026	6.60394	5.12396	7.23921	7.50053	7.59589	7.14362	5.12396	5.62402	5.12396	6.71417	7.43956	5.77455	5.51745	6.22456	6.57786
99	I	6.61607	6.3613	7.75876	7.53102	8.73488	9.15789	6.36647	8.51939	6.24028	5.96358	6.37502	10.0469	8.81403	5.12396	5.12396	7.4922	6.1203	5.8522	6.40688	8.08672	6.34739	5.12396	6.41836	6.23441	5.12396	7.24065	7.38956	7.48043	6.95655	5.12396	5.95842	5.77144	6.37502	7.19519	5.12396	5.3845	6.34036	5.12396
100	I	5.90536	6.25958	7.18992	6.61874	8.00537	8.72404	5.75257	8.27334	5.826	6.02587	6.22258	8.45447	7.89506	5.12396	5.12396	7.00307	6.18208	5.7869	5.54518	7.79852	5.92693	5.12396	6.54391	6.23441	5.12396	7.6034	7.42058	7.8332	6.80461	5.12396	5.90808	5.12396	5.96871	7.13489	5.12396	5.8522	5.8944	5.92693
101	I	6.46303	5.69036	6.92756	6.64769	8.13065	8.83855	6.23441	8.52774	6.10925	6.31536	6.04263	9.00871	8.23111	5.12396	5.12396	7.28619	6.55678	5.90263	5.75574	8.10742	6.1181	5.12396	6.2519	6.28413	5.12396	7.34472	7.5761	7.60837	7.26473	5.36129	5.12396	6.12468	6.40688	7.11964	5.47227	5.73979	5.7462	5.70711
102	I	6.77079	6.48616	7.05876	6.59304	7.94272	9.12696	6.2653	8.41715	6.12905	6.45677	6.09807	9.21054	8.30524	5.12396	5.12396	7.21524	5.92158	6.32436	5.88053	8.08117	6.17379	5.12396	6.51323	5.66988	5.12396	7.47647	7.56424	7.78197	7.06561	5.12396	5.12396	5.12396	6.35957	7.13648	5.82305	5.53733	6.09807	6.46459
103	I	6.34739	6.13123	7.2385	7.22621	8.39004	8.94115	5.12396	8.54985	6.02828	5.95842	6.30262	9.58706	8.51138	5.12396	5.12396	7.15851	5.81413	6.14204	5.66643	8.36171	5.12396	5.12396	6.32436	6.55536	5.32788	7.39203	7.62949	7.61036	6.94698	5.12396	5.82008	5.12396	6.04025	7.4668	5.72031	5.79606	5.99894	6.10479
104	I	6.52503	6.25958	7.29845	7.6029	8.50714	8.80567	5.9135	8.28299	6.27288	6.09582	6.53233	9.93557	8.74241	5.12396	5.12396	7.23418	6.08222	6.31173	6.21661	8.35913	6.2672	5.12396	6.35437	6.57088	5.12396	7.36265	7.46851	7.24494	6.66568	5.31812	5.36598	5.12396	6.05444	7.42118	5.76832	5.12396	6.30992	6.31897
105	I	6.23441	6.41346	7.20638	5.79909	8.86489	8.6403	6.20254	8.14873	5.63479	5.99396	6.34564	8.28551	7.63868	5.12396	5.12396	6.72022	5.743	6.52062	5.73334	8.35655	6.36647	5.12396	6.54247	5.95842	5.12396	7.75705	7.67229	7.61678	7.51425	5.12396	5.55296	5.84644	6.44731	7.0639	5.826	5.71043	5.42053	5.62402
106	I	6.53379	5.73979	6.77422	6.50728	8.45191	8.86996	5.12396	8.47408	5.8999	6.2634	6.10256	8.53228	7.82525	5.12396	5.12396	6.96979	5.94803	6.18826	5.12396	8.27001	6.48616	5.12396	6.45047	5.85507	5.57595	7.61628	7.65255	8.015	7.37275	5.12396	5.12396	5.12396	6.36819	7.02909	5.12396	5.75257	6.07764	5.73979
107	I	6.65673	5.79909	6.85541	6.34739	8.10591	9.24319	6.81783	8.4253	5.97889	6.37332	6.31173	9.00085	8.2446	5.12396	5.63121	7.11396	6.02828	6.46925	5.84064	8.18032	5.68698	5.12396	5.72031	6.13123	5.36129	7.61184	7.67229	7.79028	7.21229	5.12396	5.7869	5.12396	6.56386	6.71659	5.95064	6.1334	5.72685	6.05444
108	I	6.38012	6.01127	7.19669	7.33368	8.23058	9.36529	6.2186	8.82512	5.75257	6.41017	6.68835	9.36126	8.58261	5.12396	5.12396	7.4668	5.78996	6.1203	6.1334	8.38114	5.84644	5.12396	6.62539	7.09423	5.76832	7.85205	7.95543	7.88269	7.29709	5.12396	5.12396	5.12396	6.35957	7.72091	5.83773	6.32077	6.05912	6.30262
109	I	6.42649	6.18826	7.55276	7.52402	8.55853	9.0457	6.28227	8.38435	5.95064	6.18208	6.12687	10.0197	8.74257	5.12396	5.12396	7.27932	6.13988	6.68711	5.92693	8.56255	6.79122	5.12396	6.50578	6.33859	5.12396	7.28001	7.76217	7.37838	6.82329	5.12396	5.98141	5.12396	6.04263	7.38895	5.70378	6.02828	6.27476	5.94017
110	I	5.82305	6.16542	7.04925	6.49828	8.87696	8.54772	6.28972	8.10802	5.66988	5.12396	6.12687	8.67163	7.80547	5.12396	5.12396	6.92952	5.64191	6.6107	5.95324	8.35843	6.18002	5.12396	6.50877	5.84644	5.12396	7.61036	7.7111	7.90986	7.30921	5.12396	5.73334	5.12396	6.28413	7.19968	5.82305	5.743	5.50126	6.17587
111	I	6.16542	6.06611	6.90274	6.50279	8.78294	8.92877	6.31355	8.59877	5.52146	5.60947	6.42162	8.56236	8.03301	5.12396	5.12396	6.98286	6.14847	6.31173	5.59842	8.21555	6.18002	5.12396	6.75227	5.58725	5.57595	7.41578	7.77022	7.78821	7.33498	5.12396	5.12396	5.12396	6.19848	7.15618	5.98645	5.78996	5.87493	5.75257
112	I	6.34036	6.1181	7.33302	6.6695	8.1044	9.20472	6.40357	8.37494	6.31716	6.08222	5.65599	9.01299	8.24958	5.12396	5.12396	7.23993	5.69036	6.29527	6.00389	8.63711	6.48464	5.12396	6.46147	5.95064	5.42935	7.49276	7.83201	8.02453	7.17166	5.12396	5.12396	5.12396	6.31536	7.41998	5.62762	6.18826	6.36819	5.62402
113	I	5.93754	6.30992	7.02465	6.82979	7.26683	9.16262	6.68211	8.50755	6.04263	6.22258	5.94803	9.00761	7.98446	5.12396	5.12396	6.66441	5.92158	6.52942	5.61313	8.09468	5.61677	5.12396	6.02587	6.16331	5.50126	7.36074	7.58121	7.70481	7.10661	5.12396	5.12396	5.12396	6.39024	7.1325	5.12396	6.02587	6.13556	5.95324
114	I	5.77765	5.88888	6.72143	6.00881	8.50228	8.35303	6.12905	7.83162	5.12396	6.1506	6.25958	8.19809	7.50439	5.12396	5.12396	6.74759	5.12396	6.27852	5.12396	8.42046	6.29527	5.12396	6.28413	5.69373	5.12396	7.54327	7.55276	7.92805	7.05618	5.12396	5.12396	5.12396	5.99894	7.29506	5.47227	5.81711	5.80212	5.53339
115	I	5.99146	5.98394	6.9921	6.32436	8.65487	8.464	5.79606	7.92732	5.67675	6.04737	6.2804	8.03528	7.63579	5.12396	5.12396	7.03351	6.08222	6.14633	5.12396	8.47991	6.24417	5.12396	6.74993	5.60212	5.82305	7.52456	7.43956	7.77402	7.26822	5.12396	5.3845	5.12396	6.32615	7.16162	5.59099	6.48464	5.51745	5.71373
116	I	5.77144	6.23245	6.44413	6.50429	8.44031	8.60447	5.65948	8.48508	5.8693	6.08222	5.84354	8.77338	7.81722	5.12396	5.12396	6.62672	6.02587	6.45677	5.12396	8.06086	6.10925	5.80513	6.25767	5.96101	5.57973	7.21008	7.4313	7.70526	7.27863	5.12396	5.58725	5.59842	6.41017	7.11396	5.59842	5.65249	5.86079	5.77144
117	I	6.12905	5.93754	6.72863	6.56526	8.03625	8.87919	5.12396	8.39548	5.91889	6.04263	5.83481	8.75621	7.90692	5.12396	5.12396	6.77765	5.75574	6.70441	6.15486	8.32579	5.82305	5.47646	6.42487	5.35186	5.12396	7.49499	7.64683	7.42178	7.07918	5.12396	5.64545	5.12396	6.45834	7.18083	5.67332	5.12396	5.63121	6.14847
118	I	6.37161	5.88888	6.77765	6.52209	7.61628	8.63994	6.02587	8.26307	5.88888	6.47389	5.80513	9.06751	7.7476	5.12396	5.30827	6.98749	5.79301	6.45677	5.63835	7.84189	6.20051	5.12396	6.15273	6.09131	5.12396	7.13489	7.14283	7.33237	6.85435	5.12396	5.79301	5.12396	6.31173	7.04925	5.66296	5.78383	5.94803	6.18621
119	I	6.34564	6.28786	6.86901	5.65948	8.91892	8.17498	5.12396	8.00437	5.70378	5.66988	5.90808	7.9452	7.7003	5.12396	5.12396	6.25767	5.53733	6.32615	5.12396	8.53169	6.79571	5.12396	6.63332	6.49979	5.12396	7.69074	7.5989	8.03333	7.32515	5.61677	5.90263	5.12396	6.28786	7.07242	5.69036	5.93489	5.50533	5.59842
120	I	6.12249	6.32257	6.82437	6.32615	8.80777	8.65956	5.89715	8.21365	5.3845	6.46925	5.9135	8.56006	7.99396	5.12396	5.12396	7.31522	6.19441	6.30079	5.7301	8.59693	6.56526	5.12396	6.52649	6.69332	5.12396	7.46107	7.83716	7.95648	7.34987	5.12396	5.12396	5.53339	6.72982	7.20638	5.87774	5.94542	5.62402	5.77765
121	I	6.48768	5.92426	6.77308	6.56526	9.05928	8.68033	5.69373	8.29505	5.84932	6.00389	6.10032	8.43707	7.834	5.12396	5.12396	6.63332	5.95064	6.43133	5.12396	8.51399	6.40192	5.12396	6.50429	6.55108	5.12396	7.57096	7.58934	7.88307	7.45066	5.12396	5.41165	5.66296	5.94017	7.13807	5.42053	5.8693	5.70378	5.71373
122	I	6.06843	5.94803	6.91374	5.97889	8.17555	8.66354	5.12396	8.3724	6.04737	6.02828	6.29157	8.21067	7.73936	5.12396	5.12396	6.67203	6.05444	6.00881	5.62762	8.45255	6.04973	5.12396	6.17587	6.35784	5.12396	7.44483	7.54856	7.52078	6.8742	5.43372	5.12396	5.12396	5.94542	6.97261	5.62402	5.98896	5.74939	5.23644
123	I	6.77308	6.16542	6.73221	6.28972	7.82044	8.91018	6.42649	8.24249	6.24222	6.35437	5.96615	8.52496	7.72886	5.12396	5.44674	7.08171	5.12396	6.63068	5.8999	8.23536	5.9108	5.12396	6.06379	5.77765	5.12396	7.25064	7.35244	7.79111	7.19519	5.12396	5.12396	5.12396	6.79122	7.16935	5.12396	5.41165	5.57973	5.69373
124	I	6.38182	6.35784	7.19594	6.82871	8.0861	8.96393	5.92959	8.3848	6.03787	6.05678	6.04263	9.1168	7.99867	5.12396	5.45959	6.78219	5.78383	6.20658	5.61677	8.22282	5.98141	5.12396	6.65544	6.02828	5.12396	7.49387	7.81561	7.81964	7.26052	5.12396	6.11368	5.47227	6.57088	7.33368	5.12396	5.63121	5.75257	6.06146
125	I	5.81114	6.25575	6.91075	6.4708	9.13021	8.50714	5.12396	8.16565	5.50126	6.12905	5.66296	8.77663	8.00403	5.12396	5.32788	6.7901	5.94542	6.42649	5.8944	8.37055	6.96035	5.12396	6.7511	6.41999	5.12396	7.2807	7.52941	7.66388	7.29097	5.12396	5.66296	5.32788	6.53088	7.1293	5.70711	5.70711	5.61677	5.49306
126	I	6.27288	6.52209	7.26333	6.6958	9.69665	8.58597	6.13556	8.12445	6.43133	6.2186	6.15698	9.12402	8.22309	5.12396	5.12396	7.11151	5.12396	6.34036	6.23245	8.15909	7.30586	5.12396	6.94216	6.29157	5.12396	7.26193	7.40245	7.41095	7.1624	5.12396	6.02102	5.12396	6.38856	7.09257	6.18208	5.12396	5.51745	5.7462
127	I	6.13123	6.01372	7.17166	6.88551	9.08557	9.08704	5.96358	8.37332	5.73979	5.86363	6.20456	9.02281	8.24801	5.12396	5.12396	7.37963	6.34212	6.42649	5.93754	8.35326	6.82763	5.12396	6.53814	6.99942	5.12396	7.6039	7.20341	7.70436	7.48324	5.12396	5.56834	5.70044	6.43615	7.13966	5.56068	6.03787	5.72031	5.87493
128	I	6.32257	6.68711	7.2807	6.67077	9.46846	8.47575	6.18208	8.11821	5.7301	5.94017	5.12396	8.60209	8.02617	5.12396	5.12396	6.9256	5.78074	6.63595	5.72359	8.51999	6.9187	5.12396	6.89061	6.71901	5.12396	7.55171	7.65397	8.05198	7.06561	5.5835	5.75257	5.78996	6.49072	7.32647	5.12396	5.62762	5.66643	5.99894
129	I	6.63332	6.02587	7.41998	6.32972	7.55486	9.23912	6.31716	8.88599	6.12249	6.42972	6.45205	9.64847	7.41878	5.12396	5.12396	7.83597	6.07993	5.64897	5.7589	7.78945	5.90808	5.12396	6.06843	5.12396	5.12396	7.5224	7.43308	7.69803	7.10988	5.9428	5.12396	5.12396	6.17794	7.33171	5.62402	5.12396	6.54247	6.03787
130	I	6.56808	5.95842	7.49332	7.18539	6.74759	9.12074	6.58479	9.18122	5.9135	6.52649	6.1506	9.86739	7.98037	5.12396	5.12396	7.6034	5.84644	5.86647	5.48064	7.8973	5.6058	5.12396	6.34036	5.12396	5.34233	7.49887	7.41337	7.84893	7.21598	5.12396	5.36598	5.5835	6.58064	7.50439	5.55683	5.86079	6.6695	6.21661
131	I	6.29157	6.05678	6.99393	6.78333	7.00941	9.15863	6.54679	8.86574	6.57786	6.49527	6.44889	9.47884	8.00837	5.12396	5.69373	7.7411	6.03309	5.84932	5.12396	7.6382	5.12396	5.12396	5.97381	5.12396	5.12396	7.11558	7.40489	7.74846	6.81783	5.45104	5.12396	5.12396	6.46459	6.98749	5.73334	5.89164	6.32972	6.42487
132	I	6.47851	5.8522	7.27656	6.78784	6.83518	8.98017	6.27288	8.86757	6.43615	6.01859	6.71901	9.52959	8.02682	5.12396	5.12396	7.58376	5.37528	5.88332	5.43372	7.75705	5.96871	5.12396	5.80814	5.34233	5.12396	7.40367	7.22694	7.47477	7.41457	5.12396	5.12396	5.12396	6.62274	6.84801	5.59471	5.69373	6.40357	6.30262
133	I	7.01661	5.79606	7.29029	6.62539	6.93049	9.57956	6.62274	9.31064	6.5903	6.46303	6.76273	9.91729	8.015	5.12396	5.12396	8.07059	6.22851	5.80513	5.8693	8.07309	5.12396	5.12396	6.49677	5.12396	5.12396	7.15774	7.50988	7.86134	7.47534	5.7462	5.77144	5.12396	6.79794	7.52023	5.56068	5.70378	6.65801	6.06146
134	I	6.67456	5.85507	7.4961	7.40367	7.38771	8.9638	6.18002	8.99231	5.97635	6.6733	6.7334	9.7727	7.84815	7.27586	5.12396	7.85748	5.71373	5.98896	5.94803	7.98207	5.9135	5.12396	5.63121	5.41165	5.12396	7.21671	7.5353	7.82405	7.04578	5.12396	5.48894	5.50533	6.31173	7.09008	5.42495	5.39816	5.8861	6.32972
135	I	6.35784	6.48464	7.38585	7.30519	8.1041	9.29927	6.1181	9.28638	6.27099	5.94803	6.54679	10.0593	8.57168	5.12396	5.2575	7.72798	6.03069	6.05444	6.10256	7.96901	6.4708	5.12396	6.05678	5.48894	5.12396	7.61481	7.80629	8.03139	7.42417	5.12396	5.81114	5.55296	6.64379	7.46508	5.61313	5.84932	5.97635	5.95324
136	I	7.07834	6.28413	7.62803	7.62706	8.54481	9.52988	6.1203	9.27594	6.32794	6.64898	6.87213	10.1695	9.19136	5.12396	5.66296	8.27792	6.47851	5.69709	5.92693	8.06809	5.8522	5.12396	6.19236	6.72743	5.42935	7.47307	7.48773	7.89506	7.31055	5.48894	5.56068	5.5835	6.6107	7.62217	6.27852	5.6058	6.1591	6.18621
137	I	6.41999	6.27852	7.67322	7.88946	9.06601	9.15282	6.02587	8.98944	6.80128	6.13556	7.06817	10.5093	9.4809	5.12396	5.7462	8.04591	6.03548	5.79606	5.81114	8.05261	6.83195	5.12396	6.63988	6.27476	5.12396	7.30452	7.03615	7.4061	7.0282	5.12396	5.71043	5.62762	6.7546	6.94601	5.87212	5.12396	6.46303	6.2691
138	I	6.7334	6.04501	7.4553	7.41337	8.89905	8.69283	6.66568	8.7413	6.22059	6.28413	6.53379	10.1	9.11548	5.12396	5.6204	7.52779	5.96358	5.66296	6.34212	7.79111	6.42325	5.12396	6.37502	5.99146	5.12396	7.52023	7.02997	7.42774	6.34739	5.12396	5.53733	5.64897	6.22059	7.04665	5.73334	5.12396	6.38688	6.22258
139	I	6.50129	5.66296	7.59539	7.25134	8.72762	8.83127	6.06843	8.92877	6.45834	6.30992	6.67582	10.0467	9.1935	5.12396	5.12396	7.86978	6.48768	5.4161	6.08222	8.27843	6.20051	5.12396	6.62936	6.53088	5.12396	7.23346	7.54009	7.77486	6.92952	5.12396	5.12396	5.12396	6.75227	7.33629	5.77765	5.12396	6.00141	5.6204
140	I	7.04229	5.76205	7.62657	7.44483	7.19068	9.69227	6.6896	9.23611	6.37673	6.46459	7.05099	10.0752	8.54071	5.12396	5.65249	7.66106	5.73657	6.26149	5.19296	7.72002	5.52146	5.12396	6.28786	5.12396	5.12396	7.5979	7.54645	7.66575	7.47591	5.12396	5.80513	5.12396	6.76619	7.5353	5.12396	5.38907	6.48768	6.41999
141	I	6.67582	6.55678	7.41216	7.51589	7.76089	9.42198	6.39693	9.07567	6.63332	6.82655	6.87213	10.0039	8.41892	5.12396	5.12396	8.06809	6.08222	5.743	5.81413	7.93952	6.19644	5.12396	6.12687	5.12396	5.69036	7.35756	7.49499	7.97316	7.39018	5.12396	5.12396	5.12396	6.80239	7.59689	6.19032	5.65948	6.38182	5.92959
142	I	6.65544	6.58893	7.4055	7.79235	9.11976	9.44002	6.97354	9.35409	6.53524	6.74052	6.96791	10.3559	8.96776	5.12396	5.54518	8.23854	6.40523	5.39816	5.64545	8.04591	6.04263	5.12396	6.52503	6.1591	5.71043	7.65634	7.39695	7.75448	7.40732	5.12396	5.43808	5.36129	6.94505	7.66856	5.83188	5.97126	6.7178	6.47235
143	I	6.88551	6.94505	8.0956	8.2968	9.4767	9.25636	6.59441	9.09874	6.99668	6.43133	7.01302	10.9129	9.69412	5.12396	6.08222	8.26049	6.35957	5.12396	6.41346	8.12622	6.90174	5.12396	6.85013	7.01212	5.12396	7.24993	7.4524	7.64348	6.87626	5.12396	5.89164	5.83481	6.63332	7.2086	5.89164	5.12396	6.53959	6.76849
144	I	6.92756	6.85013	8.24643	8.25635	9.68645	8.96636	6.18002	8.9887	6.95273	6.3613	7.05876	10.7533	9.51746	5.12396	5.12396	7.65917	6.57508	5.42935	6.70441	7.80016	6.96224	5.12396	6.13773	6.16121	5.12396	6.83087	6.8742	6.98379	6.65801	5.12396	5.12396	6.13556	6.49677	6.33505	5.12396	5.12396	5.91889	5.79301
145	I	6.92854	6.50728	7.69074	7.62803	8.69299	9.47769	6.22456	9.28257	6.92756	6.52796	7.00579	10.3344	9.39856	5.12396	5.12396	8.03883	6.24998	5.9162	6.23832	8.0356	6.28413	5.12396	6.30992	6.08904	5.12396	7.79276	7.39265	7.89506	6.97167	5.12396	5.45959	5.82008	6.4708	7.86787	6.16752	5.12396	6.66313	6.02345
146	I	6.75926	6.33859	7.42952	7.36897	9.31767	8.80072	6.35611	9.12696	6.37843	6.42325	6.89264	10.0594	9.48235	5.12396	5.12396	7.95191	6.29157	6.01616	6.32794	8.25557	6.62007	5.12396	6.64379	6.54247	5.12396	7.31854	7.18614	7.45298	6.91274	5.12396	5.35659	5.12396	6.53814	7.27517	5.68017	5.85507	6.10032	5.82008
147	I	6.52503	6.88959	7.71065	7.50549	9.29972	8.91045	6.37843	8.81967	6.31536	6.83733	6.93245	10.2454	9.62013	5.12396	5.75257	7.97212	6.18208	6.23637	6.41836	8.45978	7.03174	5.12396	6.82655	6.8742	5.12396	7.32119	7.46107	7.85127	6.98193	5.12396	6.05209	5.97381	6.51175	7.39756	5.45104	5.12396	6.40688	6.09131
148	I	6.92264	6.77765	7.43544	7.43367	7.12367	9.69067	6.34739	9.2485	6.8773	6.61204	7.27725	10.2539	8.54481	5.12396	5.12396	7.77149	5.95324	5.65599	5.8944	8.12711	5.56834	5.12396	6.49375	6.01859	5.67332	7.57456	7.71423	8.09925	7.54645	5.12396	5.12396	5.84932	6.65415	7.74846	5.37064	5.60947	6.52503	5.99396
149	I	6.75926	6.0845	7.77191	7.72135	8.11223	9.66275	6.36819	9.49092	6.93828	6.83518	6.77992	10.4036	9.20462	5.12396	5.12396	8.18479	5.65249	6.32257	5.44674	7.97556	5.90808	5.12396	6.6896	6.26149	5.12396	7.6024	7.59438	7.52941	7.21377	5.12396	5.44242	5.12396	6.77537	7.73849	5.66643	5.7301	6.56103	6.56667
150	I	6.63332	6.74406	8.13856	8.37839	9.62324	9.28192	6.608	9.29523	7.05876	5.12396	6.87005	10.7182	9.64426	5.12396	5.12396	8.04302	6.47235	5.7589	6.29895	8.0087	6.19441	5.98394	6.38688	6.4552	5.12396	6.95464	7.01121	7.28756	7.0579	5.79606	5.46806	5.54908	6.22654	7.04054	5.55683	5.12396	6.2672	5.12396
151	I	6.63595	6.4552	7.92841	8.32555	9.74993	9.00933	6.43455	9.02497	6.72743	5.89715	6.68085	10.6586	9.34705	5.12396	5.12396	7.72312	5.86363	5.12396	7.00941	7.85825	6.80572	5.12396	6.59304	6.50279	5.12396	7.19893	6.84055	7.49832	6.4892	5.12396	5.84064	5.73334	6.19441	6.86276	5.70711	5.12396	5.76832	5.12396
152	I	6.63068	6.8222	7.45472	7.61135	9.20964	8.99937	6.56103	8.93498	6.06379	6.39859	6.9613	10.1325	9.22975	5.12396	5.12396	7.99193	6.18621	5.66296	6.39192	7.99733	6.50578	5.12396	6.13556	5.93754	5.12396	7.04054	7.16704	7.38771	6.79459	5.12396	5.3799	5.87774	6.94119	7.2937	5.64545	5.12396	6.20254	5.9162
153	I	6.6958	6.49677	7.47986	7.63723	9.37263	9.00491	6.87005	9.28998	6.33859	6.24028	7.02997	10.1564	9.53344	5.12396	5.56452	8.11821	6.2186	5.81413	6.43455	8.1747	5.51745	5.12396	6.44731	6.89568	5.12396	7.38833	7.34923	7.39265	6.80683	5.28827	5.75574	5.12396	6.75227	7.37776	5.49717	5.6058	6.19848	6.20859
154	I	6.35611	6.79682	7.78655	7.93057	9.47263	8.82615	6.41673	8.81656	6.90274	6.13556	6.74524	10.1425	9.71402	5.12396	5.12396	7.81116	6.34388	5.9108	6.2672	8.46337	6.32436	5.12396	6.32257	6.93342	5.12396	7.7698	7.5606	7.4378	6.98008	5.12396	5.39816	5.12396	6.74052	6.92363	5.62762	5.12396	6.31536	5.12396
155	I	6.2634	6.78559	7.61036	7.78531	8.97576	8.80282	5.12396	8.8204	6.67456	6.72143	7.08255	10.2259	9.78019	5.12396	5.12396	7.65539	6.27852	5.89715	6.59851	8.52794	6.96319	5.12396	6.59304	7.08087	5.63835	7.27517	7.09091	7.18463	6.88038	5.12396	5.94017	5.79909	6.32615	7.24423	5.65599	5.12396	5.93489	6.34564
156	I	6.31716	6.24222	7.3025	7.72002	8.67659	8.51559	6.17379	8.72713	6.77079	6.15698	6.608	10.1919	9.44438	5.12396	5.7301	7.91754	6.11368	5.88888	6.29711	8.44031	6.87213	5.12396	6.94794	7.20564	5.12396	6.91274	6.89366	7.00125	6.47697	5.12396	5.94017	5.79909	6.40853	7.08087	5.18739	5.12396	6.1717	5.86079
157	I	6.70686	6.53379	7.71824	8.06872	7.67508	9.85708	6.67834	9.34163	6.63463	6.6174	7.06817	10.6718	8.99343	5.12396	5.12396	8.31041	6.09357	6.39024	6.39024	8.27767	5.92158	5.12396	6.2691	6.52062	5.12396	7.0639	7.77359	7.78406	7.1107	5.12396	5.50533	5.12396	6.22851	7.96416	6.03069	5.12396	6.43615	6.52209
158	I	6.68461	6.18826	7.37838	8.03851	8.18952	9.66001	6.51915	9.17347	6.58893	6.30628	6.80793	10.3515	8.81388	5.12396	5.66988	8.14119	5.90536	5.826	6.31355	8.182	6.19032	5.12396	6.37502	6.52356	5.46806	7.15305	7.3696	7.66575	7.20415	5.12396	5.12396	5.60947	6.42972	7.93809	5.48894	5.62402	6.70686	6.3613
159	I	6.82002	6.36819	7.34794	7.6039	8.39208	9.26208	6.12468	9.17077	6.59304	6.53959	6.91572	10.2391	8.69818	5.12396	5.12396	7.7643	5.89164	5.80212	5.43372	7.95928	5.80513	5.12396	6.09357	5.91889	5.12396	7.11151	7.47136	7.48493	7.03966	5.12396	5.12396	5.39363	6.28786	7.23346	5.65948	5.12396	6.30445	6.62539
160	I	6.71901	6.3315	7.55852	7.56112	8.52635	9.617	6.94312	9.286	7.15851	6.58341	6.15273	10.2464	9.17046	5.12396	5.54908	8.10198	6.10479	5.26786	6.12468	7.98037	5.74939	5.12396	6.37161	6.02587	5.64897	7.36138	7.52941	7.85709	7.1309	5.31812	5.12396	5.12396	6.84694	7.53102	5.79301	5.12396	6.56526	6.2653
161	I	6.76388	6.58064	7.56424	7.8067	9.03884	9.16816	6.30079	9.02353	6.35957	6.30079	6.77651	10.2769	9.24397	5.12396	5.12396	8.03722	6.43455	5.9162	6.22059	8.10772	6.45362	5.12396	6.35611	6.29895	5.76519	7.55486	7.4776	7.73368	7.0579	5.12396	5.9108	5.32301	6.58064	7.37963	5.55296	5.58725	6.41182	5.75574
162	I	6.70073	6.37332	7.40732	7.28893	8.77277	9.25837	6.68586	9.10164	6.16752	6.41182	6.94216	9.91086	9.39091	5.12396	5.52943	8.01764	5.7462	6.20051	5.97126	8.05674	6.17379	5.12396	6.54391	5.95584	5.12396	7.42357	7.65681	7.84737	6.76504	5.12396	5.54908	5.56834	6.94409	7.5807	5.76519	5.12396	6.10702	6.07074
163	I	6.97915	6.56103	7.48829	7.90802	9.14067	9.17118	6.09357	9.20231	6.94022	6.68835	6.98193	10.3339	9.76474	5.12396	5.66988	8.17498	5.84932	6.2653	6.04501	8.42836	6.36303	5.12396	6.58617	6.6995	5.63121	7.56735	7.71869	7.8071	7.52132	5.12396	5.57215	5.96358	6.52649	7.55119	5.69709	5.12396	6.50279	6.51915
164	I	6.69084	6.24804	7.62413	7.66247	9.0418	8.94703	5.99396	9.13	6.9489	6.48616	7.07242	10.1555	9.82455	5.12396	5.12396	8.27232	5.99645	5.59842	6.54965	8.32603	5.79909	5.12396	6.73697	7.14283	5.12396	7.31389	7.52726	7.87398	7.15383	5.12396	5.64191	5.12396	6.45834	7.26333	5.70044	5.12396	6.35957	6.12468
165	I	6.43133	6.27664	7.95121	7.64969	9.04641	9.14238	6.30445	8.87235	6.48616	6.1334	6.40688	10.26	9.74911	5.12396	5.55296	8.16423	6.13988	5.72359	6.28227	8.39909	6.51026	5.12396	6.66185	6.97915	5.7462	7.21082	7.20786	7.48493	6.62804	5.12396	5.92959	6.18826	6.34564	7.28893	5.60947	5.12396	6.39859	6.23637
166	I	6.86901	6.60665	7.6774	8.2343	8.13652	9.15101	6.67203	8.98042	6.97073	6.52062	6.85857	10.4884	8.75935	5.12396	5.68358	7.98446	5.66988	6.43133	5.88053	8.56522	5.90808	5.12396	6.30992	5.84064	5.12396	7.52132	7.83281	7.28413	6.94312	6.08904	5.73657	5.12396	6.77194	8.00837	5.79606	5.67675	6.77765	6.42811
167	I	6.58064	6.27664	7.7437	7.89655	7.8999	9.35911	6.60665	9.24058	6.73459	6.54822	6.79682	10.1673	8.74735	5.12396	5.743	7.95963	6.38519	6.57088	6.02102	8.34069	5.57973	5.12396	6.20456	6.1181	5.12396	7.24708	7.34987	7.55486	6.93828	5.12396	6.05912	5.12396	6.3315	7.56941	5.75574	5.12396	6.39024	6.21261
168	I	6.72743	6.59441	7.72046	7.61776	7.3815	9.51569	6.53814	9.46125	6.48464	6.63595	6.84694	10.1627	8.79392	5.12396	5.47646	7.89952	6.0845	6.00635	5.56452	8.07059	5.12396	5.12396	6.13988	6.2106	5.64545	7.36834	7.79194	7.8148	7.10579	5.22036	5.4848	5.12396	6.56808	7.66622	5.70378	5.81413	6.9976	6.16121
169	I	6.79571	6.16542	7.73805	7.8536	8.42398	9.51871	6.286	9.36083	6.38688	6.82546	7.14835	10.3617	9.17565	5.12396	5.12396	8.43468	6.15486	5.63121	6.10925	8.13476	6.55393	5.12396	5.94803	6.07074	5.65948	7.3473	7.44717	7.97212	7.26263	5.73334	5.7462	5.12396	7.03174	7.45356	5.50939	5.12396	6.48158	6.32615
170	I	6.84588	6.85013	7.6811	8.04366	9.58246	9.1805	6.45834	9.16031	6.52649	6.49224	6.74759	10.3363	9.43068	5.12396	5.12396	8.13359	6.26149	6.42972	6.43455	8.08733	7.04054	5.12396	6.22059	5.73979	5.88332	7.53743	7.47817	7.71602	7.39449	5.47646	6.01372	6.22654	6.37332	7.48381	5.12396	5.12396	6.1334	6.17379
171	I	6.81124	6.19236	7.43189	7.54062	8.79194	9.14878	6.28786	9.16251	6.23832	6.92264	6.87109	10.0453	9.37746	5.12396	5.40268	8.05801	6.59851	5.7589	6.27664	7.93809	6.45205	5.12396	6.23441	6.44572	5.12396	7.37713	7.58528	7.79111	7.11233	5.12396	5.42495	5.55683	6.42325	7.15149	5.86363	5.12396	6.3699	6.11589
172	I	6.96508	6.69332	8.12148	7.78904	9.28656	9.29063	6.73578	9.35729	6.8742	6.62936	7.05012	10.4572	9.88359	5.12396	5.12396	8.11193	6.36819	5.71043	5.8693	8.48011	6.6174	5.12396	6.4677	7.43426	5.12396	7.83043	7.88871	8.05674	7.38026	5.12396	5.12396	5.49306	7.15227	7.58934	5.81114	5.12396	6.39693	5.95064
173	I	6.58064	6.48616	7.48212	7.58731	8.75274	9.06485	6.20254	9.21662	6.7901	6.74524	6.55251	10.318	9.75104	5.12396	5.25227	7.97694	6.47235	6.43455	6.69456	8.57678	6.23832	5.12396	6.40853	7.07327	5.12396	7.27932	7.45124	7.58528	6.90274	5.12396	5.88053	5.12396	6.48004	7.23921	5.8522	5.12396	6.00389	6.02102
174	I	6.57925	6.53088	7.86902	7.38833	8.68744	8.76249	6.80793	8.89453	6.53233	6.60123	7.19293	10.1932	9.68365	5.12396	6.06843	8.19395	6.06379	5.96358	6.71538	8.28652	6.63726	5.12396	6.12468	7.13409	5.12396	7.17166	7.02287	7.15149	7.01121	5.12396	5.61677	5.95842	6.42487	6.99485	5.43808	5.12396	5.69709	5.98394
175	I	6.65544	6.47235	7.6382	8.23377	7.84854	9.51473	7.00307	8.98306	7.00125	6.608	6.46925	10.6062	9.12631	5.12396	5.49717	8.04591	6.13556	5.96615	6.5903	8.20221	5.47227	5.7301	6.61607	5.9135	5.61677	6.8222	7.35756	7.54062	6.49375	5.12396	5.88332	5.12396	6.13988	7.90175	5.73334	5.12396	6.21661	6.66568
176	I	6.47697	6.42325	7.76302	7.80995	8.23271	9.46374	6.47851	9.26293	6.6896	6.66568	6.78446	10.3779	9.07875	5.12396	5.12396	8.15076	5.82008	6.30079	6.1506	8.49208	5.12396	5.12396	6.51471	6.17794	5.12396	7.24922	7.53423	7.59085	6.63988	5.12396	5.58725	5.54126	6.53959	7.65492	5.12396	5.12396	6.50877	6.08677
177	I	6.77308	5.56452	7.22839	7.95437	8.48157	9.39266	6.23441	9.32679	6.90575	6.80351	7.13728	10.3223	8.99962	5.12396	5.54908	8.03236	5.77765	5.87212	6.00635	8.01698	6.20254	5.12396	5.99645	5.9162	5.70711	7.38212	7.41638	7.64779	7.02554	5.12396	5.53733	5.12396	6.75809	7.23921	5.34233	5.12396	6.59715	6.44413
178	I	7.10497	6.34564	7.7757	7.6953	8.40872	9.71493	6.40688	9.38815	6.88244	6.60123	7.03615	10.2611	9.20241	5.12396	5.12396	8.19974	6.17587	6.27288	6.18415	8.06778	6.02345	5.12396	6.24804	5.99894	5.95842	7.44308	7.45761	8.12326	7.28139	5.12396	5.61313	5.12396	6.83841	7.84071	6.02345	5.56068	6.48311	6.41017
179	I	6.78559	6.76041	7.45298	7.71378	8.84678	9.20241	6.13988	9.09762	6.48311	6.4552	6.9187	10.2024	9.39083	5.12396	5.82895	8.07527	6.24222	6.15698	6.27664	8.15794	6.24222	5.12396	6.50279	6.05912	5.57973	7.69394	7.73674	7.90802	7.02108	5.12396	5.43372	5.5835	6.65544	7.24065	5.52545	5.12396	6.53088	6.1506
180	I	6.81454	6.24417	7.49998	7.41818	8.57263	9.06935	6.14419	9.09369	6.45834	6.52942	6.81014	9.88827	9.1934	5.12396	5.12396	7.84424	5.90536	6.32972	5.92693	8.03073	5.86079	5.12396	6.66696	6.60259	5.12396	7.37963	7.39018	7.60539	7.08339	5.12396	5.59099	5.80212	6.55393	7.27586	5.61313	5.12396	6.28227	6.1334
181	I	6.57228	6.61338	7.86288	7.8808	9.19146	9.16639	6.3315	9.31884	6.54822	6.65673	7.12528	10.316	9.66941	5.12396	5.78074	8.31115	6.23637	6.40026	6.35437	8.4701	6.42811	5.12396	6.16121	7.31854	5.12396	7.57405	7.45645	7.68294	7.04403	5.12396	5.55296	5.42053	6.54822	7.52941	5.79606	5.12396	6.38688	5.95064
182	I	6.7178	6.40523	7.49165	8.09346	8.98017	9.08941	6.20456	9.04452	6.72982	6.64379	6.94216	10.1878	9.5657	5.12396	5.12396	7.8411	6.40357	5.68017	6.87626	8.44247	6.49979	5.12396	6.59167	6.63332	5.12396	7.20192	7.23418	7.65917	6.96414	5.12396	5.54518	5.39816	6.06379	7.48043	5.30827	5.12396	5.96101	6.08904
183	I	6.43294	6.46925	7.73412	7.95015	8.7581	8.94455	6.51175	8.89302	6.7511	6.92363	7.19444	10.3818	9.76933	5.12396	5.12396	7.77149	6.03787	5.12396	6.43294	8.17047	6.48768	5.93754	6.73697	7.35372	5.12396	6.80351	6.43133	7.21598	6.30992	5.12396	5.6204	5.78996	6.22456	6.82111	5.12396	5.12396	5.92959	5.78074
184	I	6.66313	6.2653	7.92841	7.99463	7.96555	9.31506	6.6695	9.22975	6.89669	6.75693	7.20266	10.6743	8.94494	5.12396	5.12396	8.33663	5.70378	6.30262	6.30079	8.31825	6.01127	5.12396	6.65673	6.2653	5.12396	7.24494	7.72091	7.58325	6.96508	5.12396	5.86079	5.12396	6.49224	7.86288	5.78383	5.12396	6.16961	6.10256
185	I	7.11396	6.47697	7.80098	8.0067	8.37747	9.75232	6.63726	9.34119	6.79906	6.95845	6.80793	10.5337	9.13863	5.12396	5.12396	7.97109	6.23441	6.41182	6.32436	8.34617	6.04501	5.12396	6.34914	6.56808	5.3033	7.34472	7.76811	7.51534	7.07412	5.62762	5.40268	5.60947	6.87626	7.64922	5.97889	5.12396	6.88038	6.32794
186	I	7.00488	6.68085	7.8625	7.76811	7.99463	9.42311	6.72743	9.30865	6.608	6.95845	6.91374	10.5248	8.89357	5.12396	5.12396	8.23191	5.87774	5.95324	5.62402	8.014	6.07993	5.12396	6.58341	6.10032	5.12396	7.68386	7.83992	7.86711	7.10579	5.12396	5.78996	5.5835	6.74993	7.79565	5.43372	5.53733	6.8977	6.13123
187	I	6.36819	6.53959	7.6019	7.96207	8.87431	9.42489	6.73815	9.23766	6.91175	6.20254	7.04578	10.4999	9.50889	5.12396	5.45532	8.02682	6.29527	6.22851	6.61473	8.29004	6.52062	5.12396	6.31355	6.27664	5.12396	7.5475	7.77695	7.75791	7.43603	5.12396	5.98896	5.39363	6.72022	7.84267	5.82008	5.57973	6.16121	6.28227
188	I	6.89264	6.9594	7.98548	8.0762	9.79807	9.54902	6.42162	9.56781	6.68711	6.96885	6.70073	10.7011	9.78448	5.12396	5.12396	8.51879	6.24998	6.36819	6.86066	8.2255	6.62141	5.12396	6.03069	6.68835	5.12396	7.56528	7.86057	7.86596	7.30317	5.12396	5.73657	5.65599	7.0193	7.78655	5.73657	5.73334	6.21261	6.71052
189	I	7.27309	6.69703	7.95683	7.95015	9.2273	9.53842	6.50129	9.40104	6.67582	6.8222	7.19218	10.426	9.62622	5.12396	5.12396	8.11492	5.8861	6.19441	6.57368	8.4722	6.52503	5.12396	6.40523	6.75577	5.12396	7.49776	7.63868	7.83439	7.31986	5.12396	6.10032	5.6204	6.71659	7.76557	5.273	5.79909	6.56244	6.16331
190	I	6.68586	6.99026	7.4313	7.73237	9.04239	9.28665	6.44731	9.23659	6.53814	6.33328	7.18539	10.1812	9.2808	5.12396	5.12396	7.89469	6.0845	6.03548	6.28413	8.52556	5.98141	5.12396	6.58755	7.07496	5.12396	7.44717	7.33759	7.65681	7.09257	5.12396	5.63121	5.25227	6.79906	7.48324	5.16479	5.12396	5.98896	6.09582
191	I	6.72022	6.57925	7.67971	7.55276	8.61577	9.62549	6.4552	9.33229	6.88346	6.56808	7.08423	10.4382	9.79601	5.12396	5.12396	8.34877	6.40026	5.94542	6.11589	8.49597	6.35263	5.12396	6.8222	7.13569	5.12396	7.32844	7.36138	7.60887	7.16935	5.50126	5.12396	5.80814	6.41836	7.63095	5.84064	5.12396	6.12905	6.22258
192	I	7.07834	6.38519	7.99125	8.21067	8.33783	9.30283	6.84055	9.30901	6.92166	6.92756	6.79459	10.6447	8.88461	5.12396	5.12396	7.89395	5.67675	6.05444	6.18002	8.43055	5.8522	5.12396	6.53088	5.67675	5.12396	6.96508	7.83597	7.52348	6.86171	5.12396	5.69036	5.12396	6.62274	7.84267	5.7301	5.12396	6.79571	5.97889
193	I	7.05186	6.7178	8.03041	8.04879	8.30918	9.58431	6.42649	9.29081	7.24993	6.9256	6.83411	10.5833	9.06323	5.12396	5.37528	8.09955	6.13988	6.04263	6.18826	8.52218	6.05912	5.12396	6.48311	6.48311	5.12396	7.53956	7.65207	7.54168	7.03351	5.12396	5.68698	5.33272	6.45834	8.12859	5.72685	5.12396	6.41673	6.39359
194	I	6.69827	5.93489	7.92226	7.71913	8.22121	9.45985	6.6107	9.32063	6.45205	6.51323	6.79122	10.1877	8.61287	5.12396	5.12396	7.73193	5.12396	6.07304	6.15486	8.08425	5.98394	5.12396	6.39859	6.04025	5.12396	7.17012	7.53743	7.45356	7.24137	5.12396	5.12396	5.12396	6.64249	7.6029	5.12396	5.12396	6.33505	6.08904
195	I	6.83087	6.36647	7.80303	7.79647	8.2592	9.87354	6.7511	9.60238	6.53959	6.95845	6.65673	10.4575	9.27059	5.12396	5.12396	8.18004	5.82895	5.96101	5.8693	8.1873	5.90536	5.12396	6.19441	6.61874	5.86647	7.70796	7.65444	8.12504	7.40062	5.39816	5.68698	5.12396	6.79906	7.94803	5.81114	5.67675	6.32257	6.6796
196	I	6.57786	6.20658	7.74023	7.76684	8.77416	9.18287	6.14419	8.90761	6.51619	6.63463	6.8533	10.1184	9.02172	5.12396	5.96871	7.57096	5.70711	6.13123	5.98896	7.80098	5.87493	5.50939	6.30992	6.12905	5.12396	7.52132	7.61972	7.52779	7.09838	5.12396	5.84932	5.46806	6.80461	7.40671	5.86079	5.12396	6.30992	6.07764
197	I	7.01661	6.49828	7.6353	7.88307	9.72041	9.43148	6.51323	9.22088	6.77537	6.57786	7.11314	10.6625	9.59404	5.12396	5.12396	8.1044	6.48464	6.22059	6.38012	8.31508	6.7093	5.12396	6.57088	6.32077	5.53733	7.97968	7.91826	8.1047	7.5438	5.7589	5.27811	5.12396	6.96224	7.77191	5.78074	5.12396	6.15698	6.78333
198	I	7.0067	6.49979	7.67833	7.97074	9.32438	9.5134	6.6695	9.38471	6.60259	6.90174	7.13569	10.3806	9.53539	5.12396	5.743	8.32724	6.45205	5.96358	6.00881	8.42398	6.98193	5.12396	7.03791	6.54965	5.12396	8.02158	7.62754	7.7757	7.12689	5.35659	5.79606	5.93754	6.52796	7.76769	5.68698	5.46806	6.1717	6.2106
199	I	6.70073	6.51767	7.74932	7.78863	9.15208	9.41874	6.29157	9.25703	6.93049	7.04491	7.18463	10.4421	9.70504	5.12396	5.12396	8.07962	6.45205	6.15273	6.43133	8.16223	6.2186	5.12396	6.58203	6.68085	5.54518	7.5148	7.72002	7.68754	7.46566	5.12396	5.86363	6.18208	6.40026	7.82923	5.42935	5.12396	6.43615	6.02828
200	I	6.68336	6.92363	7.79647	7.8973	9.08998	9.40311	6.73815	9.14591	6.90375	6.47851	6.99942	10.4807	9.4971	5.12396	5.12396	8.10289	6.53233	5.98141	7.04839	8.39638	6.86485	5.12396	6.89871	6.95368	5.12396	7.04229	7.3994	7.63192	6.81454	5.12396	5.73657	6.09582	6.54535	7.31721	5.93754	5.12396	6.32794	6.14633
201	I	6.83626	6.74876	7.98037	8.14729	7.84815	9.58624	6.6995	9.20281	6.92756	6.64639	6.62804	10.5374	8.79407	5.12396	5.40268	7.72489	6.04973	6.31173	6.18208	8.38891	5.87493	5.7462	6.36303	6.09807	5.64897	7.2724	7.56008	7.55486	6.98008	5.12396	5.68017	5.12396	6.27288	7.61923	5.39363	5.12396	6.66313	6.63595
202	I	7.45934	6.90575	7.86134	8.27257	8.68761	9.6341	6.58203	9.1743	7.04578	6.21261	6.46459	10.7849	9.07635	5.12396	5.12396	7.96172	5.92158	6.23832	6.74288	8.60995	5.826	5.12396	6.31173	6.49677	5.12396	7.33433	7.54221	7.45124	7.03527	5.12396	5.7301	5.12396	6.24028	7.56579	5.92426	5.12396	6.10925	6.28413
203	I	6.96979	6.71659	7.79441	7.98616	8.09377	9.49439	6.14847	9.24571	6.92264	6.608	6.65286	10.3519	8.75337	5.12396	5.12396	7.94874	6.10032	6.44413	6.31355	8.24827	6.06146	5.12396	6.29157	6.22258	5.12396	7.16007	7.48043	7.44542	6.90975	5.81114	5.12396	5.12396	6.59851	7.53796	5.31321	5.67332	6.07074	6.42162
204	I	6.65415	6.2653	7.75705	7.25912	7.52833	9.53373	5.12396	9.3051	5.98896	6.76041	6.7334	10.1384	8.91959	5.12396	5.56068	7.63337	5.70044	5.92158	5.61313	8.01961	6.07535	5.12396	6.24417	6.07074	5.12396	7.2717	7.73105	7.69939	7.21156	5.49306	5.42495	5.12396	6.6995	7.62462	5.27811	5.64897	6.15486	6.52356
205	I	6.88141	6.15273	7.82844	7.41518	9.06381	9.74003	6.28972	9.40755	6.86066	6.66313	7.12125	10.291	9.28795	5.12396	5.71703	7.82604	6.08677	6.13773	6.09357	8.13944	6.34564	5.12396	6.37161	6.38012	5.12396	7.56528	7.66388	7.75534	7.17242	5.12396	5.43808	5.72685	6.41017	7.65064	5.72359	5.4848	6.608	6.58755
206	I	6.88244	6.70073	7.81116	8.11133	9.43644	9.54051	6.89163	9.37949	6.60935	6.54103	7.33041	10.5749	9.53799	5.12396	5.32301	7.9848	6.19644	6.45047	6.41346	8.30251	6.64509	5.12396	6.14204	6.39192	5.12396	7.69485	7.85903	7.91972	7.16781	5.12396	5.98645	5.69036	6.58617	7.81319	5.96101	5.12396	6.8742	6.84801
207	I	7.01571	6.59441	7.78863	7.65681	9.13583	9.4879	6.36475	9.43428	6.62804	6.72863	6.89972	10.3952	9.66675	5.12396	5.12396	7.95753	6.52649	6.13556	6.67834	8.25816	6.28786	5.12396	6.286	6.58341	5.12396	7.40367	7.48099	7.58376	7.42237	5.79301	5.56452	5.73334	6.62936	7.69348	5.64897	5.12396	6.52062	5.94017
208	I	6.70073	6.12468	7.72445	7.58172	8.84592	9.6136	6.49375	9.34382	6.93634	5.9162	7.08924	10.6125	9.74601	5.12396	5.12396	8.32676	6.20254	6.03069	6.1717	8.25972	5.12396	5.12396	6.82763	7.00941	5.12396	7.19218	7.27656	7.51316	6.7901	5.12396	5.55683	5.12396	6.50877	7.15696	5.67332	5.12396	6.4708	6.02587
209	I	6.43455	6.89163	7.81682	8.20221	6.98193	9.50069	6.28786	9.15978	6.86589	6.74406	6.61874	10.5685	8.71981	5.12396	5.75574	7.99024	5.95842	5.7869	5.97889	8.48343	5.76832	5.12396	6.10479	6.40026	5.12396	7.45298	7.5807	7.794	7.11233	5.12396	5.79301	5.52545	6.48616	7.9047	5.35186	5.65599	6.35784	6.54679
210	I	7.30384	6.31355	7.8625	8.1441	7.54539	9.60952	6.62407	9.30447	7.02731	6.84375	6.96697	10.4947	8.85623	5.12396	5.12396	8.14555	5.8944	6.76504	6.48158	8.25453	6.06379	5.12396	6.54535	6.30628	5.57595	7.27586	7.62168	7.57044	7.04316	5.99894	5.66296	5.46806	6.35089	8.04559	5.12396	5.12396	6.58617	6.29342
211	I	6.82871	5.65249	7.97419	7.68248	6.75344	9.41418	6.49828	9.28989	6.71659	6.43455	6.96035	10.191	8.75258	5.12396	5.6204	7.52994	6.28413	6.17587	6.19236	8.12917	5.63121	5.12396	6.56103	6.02345	5.12396	7.40306	7.59539	7.80507	6.76619	5.50126	5.12396	5.75257	6.33683	7.78904	5.49306	5.66988	6.88038	6.14847
212	I	7.16858	6.03787	7.39572	7.56424	7.32647	9.48113	6.59851	9.15324	6.49979	6.40853	6.65801	10.0069	8.71292	5.12396	5.21494	7.58172	5.34233	6.04025	6.01616	7.78197	5.8861	5.12396	6.30445	5.60947	5.12396	7.57044	7.56735	7.58376	7.07412	5.12396	5.53733	5.12396	6.68336	7.6039	5.12396	5.66296	6.68586	6.4552
213	I	6.80793	6.4599	7.26613	7.31389	7.71824	9.48949	5.12396	9.07039	6.64639	6.53088	6.53233	9.93562	8.90815	5.12396	5.12396	7.84149	6.21661	6.27099	6.24222	7.71423	6.16542	5.12396	6.22258	5.82895	5.12396	7.57044	7.54221	7.73892	7.02376	5.12396	5.1299	5.12396	6.89163	7.65349	5.12396	5.65249	5.84932	5.8999
214	I	7.04141	6.12468	7.70706	7.6811	8.97234	9.5799	6.608	9.27021	6.43775	6.45362	7.03174	10.1889	9.26198	5.12396	5.12396	7.78945	6.55962	6.16752	6.32615	8.11343	5.45104	5.12396	5.94542	5.76832	5.49717	7.47591	7.76811	7.76938	7.16395	5.12396	5.52146	5.50126	6.63857	7.7907	5.62402	5.50126	6.63857	6.11368
215	I	6.63595	6.49072	7.53048	7.49443	8.80162	9.3156	6.81892	8.97664	6.89366	6.83518	7.0992	10.1795	9.02942	5.12396	5.12396	7.74066	5.83773	5.87493	5.65948	7.82365	6.43615	5.12396	6.53669	6.27664	5.12396	7.07581	7.18917	7.56528	6.9921	5.12396	5.60947	5.12396	6.51915	7.53476	5.8522	5.12396	6.19236	6.53379
216	I	7.23562	6.36303	8.11999	8.17752	9.19157	9.36811	6.1181	9.16618	7.08506	6.57088	6.66058	10.6896	9.62648	5.12396	5.12396	7.94839	6.78333	6.06611	6.79794	8.05198	6.94312	5.12396	6.45677	6.55393	5.12396	7.22548	6.77537	7.48493	6.91274	5.12396	5.87212	5.70044	6.62672	7.56476	6.02828	5.12396	6.52942	6.49677
217	I	6.99485	6.43133	7.83241	8.2718	7.88194	9.61827	6.23637	9.30365	6.91968	6.51915	6.65028	10.7318	8.85723	5.12396	5.77765	8.1277	6.49224	6.55678	6.6958	8.62299	5.59842	5.12396	6.64639	6.03787	5.54908	7.60986	7.73456	7.45124	7.17242	5.12396	5.63835	5.50939	6.18415	8.03819	5.80814	5.12396	6.84588	6.25575
218	I	6.79906	6.13123	7.69848	7.87626	7.69439	9.45736	6.65801	9.20703	6.62539	7.03703	7.08841	10.4863	8.79876	5.12396	6.22059	7.73325	5.67332	5.89164	5.92959	8.07278	6.02102	5.12396	6.27664	6.22258	5.12396	7.27725	7.86711	7.38523	6.54391	5.12396	5.67675	5.12396	6.87626	7.50714	5.12396	5.29832	6.57088	6.69332
219	I	6.81783	6.42649	7.73631	7.53849	7.68891	9.52763	6.43133	9.42859	6.60123	6.88346	6.87523	10.214	8.66734	5.12396	5.12396	7.72709	5.92959	6.45205	5.53733	8.10953	5.44674	5.12396	6.22258	6.24028	5.12396	7.40914	7.52456	7.67322	7.00216	5.12396	5.743	5.12396	6.68085	7.64874	5.12396	5.12396	6.51915	6.46925
220	I	6.84375	6.13123	7.75491	7.69257	8.31017	9.55137	6.25767	9.17585	6.43935	6.42649	6.97261	10.2823	8.88184	5.12396	5.12396	7.74284	5.94803	6.39024	5.92693	7.87322	5.64191	5.12396	6.39526	5.79909	5.12396	7.75662	7.68662	7.79852	7.18841	5.12396	6.04973	5.12396	6.72383	7.55486	5.71043	5.12396	6.86693	6.54535
221	I	6.81124	6.44572	7.69348	7.3908	8.45105	9.64885	6.16542	9.33847	6.75809	6.59304	6.97728	10.1388	8.84966	5.12396	5.12396	7.48099	5.12396	5.67675	5.71703	8.05325	6.12905	5.96101	6.23832	6.286	5.12396	7.48885	7.80751	7.72709	6.90875	5.12396	5.12396	5.61677	6.69827	7.85671	5.51745	5.59471	6.6995	6.32257
222	I	6.73459	6.37843	7.83003	7.85166	8.99665	9.41597	6.35957	9.24271	6.34739	6.13988	6.96414	10.5475	9.28433	5.12396	5.12396	7.84463	6.23441	6.11589	5.7589	8.38936	6.35957	5.12396	6.47851	6.34914	5.12396	7.53743	7.40671	7.75876	7.25347	5.12396	5.12396	5.6058	6.42649	8.0077	5.7589	5.12396	6.6896	6.38351
223	I	6.89467	6.56667	8.06621	8.07931	9.20964	9.48189	6.51619	9.28767	6.74288	6.55536	7.15305	10.8705	9.58197	5.12396	5.70711	8.23217	6.54965	6.40688	6.36303	8.04109	6.84694	5.12396	6.3315	6.18826	5.12396	7.50219	7.16395	7.53262	6.87936	5.12396	5.65249	5.81413	6.51915	6.99485	5.9162	5.12396	6.48768	6.30262
224	I	6.60259	6.38182	7.48437	7.93416	8.62748	9.46506	5.76205	9.24503	6.56808	6.58341	7.2717	10.3047	9.12565	5.12396	5.51343	7.25912	5.96615	6.08222	6.13773	8.08024	6.36647	5.12396	5.9162	6.41999	5.12396	7.34536	7.34278	7.60788	6.81454	5.12396	5.72685	5.41165	6.23637	7.5989	5.12396	5.12396	6.43133	6.25767
225	I	7.51262	6.6896	8.20303	8.51339	8.56808	9.66561	6.72743	9.48562	7.04839	6.72982	6.78897	11.0124	9.03014	5.12396	5.12396	8.28954	6.09131	6.13123	6.64898	8.52019	5.93489	5.12396	6.68336	6.7546	5.7301	7.64683	7.94697	7.8462	6.94216	5.12396	6.14419	5.12396	6.64379	8.39435	5.72359	5.12396	6.58617	6.84801
226	I	6.93925	6.16961	7.77233	7.68616	8.11791	9.58699	6.12905	9.37958	6.84162	6.80351	6.95081	10.7054	8.82527	5.12396	5.12396	8.00537	5.88888	6.63595	6.34914	8.67043	5.8999	5.12396	6.1591	6.29711	5.69036	7.62266	7.69303	7.48885	7.16935	5.12396	5.77455	5.12396	6.43935	7.80425	5.76519	5.12396	6.72982	6.17379
227	I	7.33563	6.34388	7.71735	7.61431	8.14989	9.59866	6.36647	9.49544	5.90808	6.7093	7.05704	10.4541	8.69383	5.12396	5.12396	7.79235	6.10256	6.17794	6.21661	8.26462	5.6058	5.12396	6.4708	6.35784	5.12396	7.85516	7.91022	7.67508	7.05962	5.90808	5.69709	5.12396	6.60394	7.66341	5.12396	5.57595	6.57368	6.57088
228	I	6.99393	6.1506	7.32778	7.65444	8.25505	9.5574	6.3081	9.29817	6.61874	6.87833	7.18235	10.1981	8.52496	5.12396	5.12396	7.84463	6.41346	5.84354	5.52943	8.2948	5.12396	5.12396	6.4677	6.1181	5.72031	7.58731	7.47647	7.81035	7.36391	5.56068	5.56452	5.12396	6.79906	7.7562	5.93754	5.62402	6.84694	6.24804
229	I	6.98472	6.1203	7.72489	7.629	8.13212	9.57415	6.07074	9.22326	6.77992	6.93925	7.18539	10.2123	8.80627	5.12396	5.12396	7.83518	5.64897	6.19032	5.97635	8.23669	5.12396	5.12396	6.36819	6.83195	5.12396	7.37901	7.78489	7.74284	7.257	5.56834	5.12396	5.12396	6.53233	7.64683	5.78383	5.12396	5.96871	6.22654
230	I	7.30115	6.60935	7.78114	7.90839	8.35796	9.88283	6.23637	9.49092	6.71417	5.12396	7.10332	10.7144	9.27622	5.12396	5.12396	8.31336	6.48616	6.34914	6.16961	8.33471	6.23048	5.12396	6.70564	7.18463	5.12396	7.58325	7.76387	7.74414	7.24708	5.12396	6.00389	5.88332	6.76273	8.00737	5.79606	5.12396	6.86693	6.60935
231	I	7.01212	6.53524	7.90397	8.23986	9.25273	9.73032	6.77765	9.09963	6.38012	6.70441	7.07834	10.8127	9.45321	5.12396	5.12396	7.92117	6.42162	6.2106	6.42162	7.97074	6.56526	5.72031	6.66696	7.22548	5.12396	7.16395	7.41818	7.38026	7.05618	5.12396	5.92959	5.94542	6.30445	7.68202	6.1717	5.12396	6.41017	6.34914
232	I	7.16472	6.08677	8.02486	8.24591	8.69098	9.56605	6.71901	9.50054	7.04403	6.85224	6.91572	10.6926	8.92146	5.12396	5.6058	8.11432	6.19236	6.34564	6.43294	8.56884	5.80513	5.12396	6.31536	6.63857	5.8693	7.84424	7.73805	7.8625	7.03439	5.68358	5.84644	5.54518	6.75344	8.10712	5.59842	5.12396	6.53379	6.64249
233	I	6.98379	6.86797	7.84346	7.7437	8.20111	9.48926	7.09008	9.49484	6.56808	6.53669	7.14913	10.4839	8.63177	5.12396	5.45532	7.78531	5.12396	6.00635	6.19032	8.2918	5.84064	5.12396	6.13988	6.30628	5.12396	7.76938	7.57712	7.72002	7.15696	5.12396	5.50533	5.12396	6.81892	7.79811	5.46383	5.51745	5.90263	6.66185
234	I	7.21744	6.09357	7.6811	7.57199	8.42858	9.4919	6.48464	9.48554	6.68711	6.85961	6.88857	10.304	8.56389	5.12396	5.12396	7.85787	6.01616	6.54103	5.95064	8.30943	5.69373	5.12396	6.27476	5.99645	5.65599	7.68754	7.80098	7.98344	7.33889	5.12396	5.86647	5.12396	6.55536	7.90212	5.78383	5.12396	6.31355	6.07993
235	I	6.87316	6.49527	7.5761	7.41578	8.44398	9.5253	5.12396	9.37696	6.29527	6.64898	6.67708	10.1995	8.58223	5.12396	5.12396	7.87588	6.12905	6.06611	6.08677	7.90212	5.71703	5.12396	6.42162	6.54391	5.12396	7.10332	7.31986	7.89395	6.6958	5.12396	5.45104	5.64897	6.10925	7.68202	5.12396	5.12396	6.25383	6.04025
236	I	6.8742	6.29157	7.82325	7.83241	8.57149	9.84702	6.22654	9.37203	6.99302	6.65673	7.02287	10.5755	9.25158	5.12396	5.12396	8.08579	6.01616	6.28972	6.56808	7.9882	5.66988	5.12396	6.43775	7.05186	5.12396	7.37337	7.55643	7.6774	7.25982	5.12396	5.66643	5.66296	6.54679	7.71065	5.12396	5.12396	6.60123	6.29711
237	I	6.69456	5.81413	7.25841	7.44425	7.53636	8.95118	6.07993	8.99863	6.67582	6.33859	6.63857	9.83847	8.21365	5.12396	5.12396	7.04491	5.51745	6.63857	5.63479	7.79482	6.07535	5.12396	6.04737	6.35089	5.12396	7.14125	7.51698	7.51698	6.92264	5.12396	5.44242	5.12396	6.16752	7.31655	5.2575	5.12396	6.21461	6.09807
238	I	6.53088	6.41673	7.20117	7.2724	7.5224	9.15462	6.7093	8.86729	6.38856	6.72503	6.28227	9.60851	8.10501	5.12396	5.3845	7.35116	5.89164	6.43455	5.86363	7.9498	5.6058	5.12396	5.68698	6.08222	5.42495	7.49665	7.35244	7.39756	6.73459	5.12396	5.12396	5.12396	6.39192	7.56631	5.12396	5.12396	6.0845	6.17794
239	I	7.11477	6.32077	7.37713	7.01661	7.36708	9.17025	6.12468	9.11162	6.25958	6.91274	6.42162	9.86006	8.30771	5.12396	5.12396	7.5148	5.91889	6.4677	5.98645	7.73587	5.86363	5.12396	6.23832	5.98896	5.12396	6.85961	7.30182	7.02108	6.77878	5.12396	5.52943	5.12396	6.32615	7.56579	5.12396	5.37528	5.91889	6.59987
240	I	6.32794	6.65157	7.54486	7.48043	7.99463	8.96891	6.39024	8.93261	6.20254	6.31897	6.50429	10.0353	8.35491	5.12396	5.40717	7.41337	5.98896	6.07304	5.95842	7.83479	5.62762	5.12396	6.03787	6.65415	5.12396	7.02909	7.20564	7.33106	6.90475	5.12396	5.42053	5.12396	6.28413	7.53423	5.12396	5.12396	6.7417	6.10479
241	I	6.69084	6.08904	7.1301	7.08841	7.2937	8.9161	6.28413	8.68067	6.34739	5.12396	6.73815	9.53221	8.09529	5.12396	5.12396	7.11477	5.76205	6.03069	6.11147	7.4742	5.12396	5.12396	6.05678	6.2186	5.12396	6.82111	6.76273	7.10661	6.29157	5.12396	5.12396	5.12396	5.77144	7.11964	5.12396	5.12396	6.03069	5.83481
242	I	6.50129	6.54535	7.82724	7.51098	7.92045	9.0457	6.35263	8.92306	6.69084	6.53814	6.79459	9.97934	8.25868	5.12396	5.82305	7.62462	5.47227	6.23832	6.28972	8.22416	5.7462	5.12396	6.2106	5.73979	5.12396	7.23201	7.52294	7.34859	6.91175	5.12396	5.49717	5.12396	6.32077	7.12206	5.12396	5.12396	6.56808	6.33505
243	I	6.88244	6.52942	7.68891	7.7698	7.84932	9.6611	6.50279	9.40212	6.96791	6.75693	6.1181	10.3383	8.45447	5.12396	5.12396	7.86672	5.63479	6.97073	5.75257	8.08487	5.12396	5.12396	6.28972	6.84588	5.12396	7.50769	7.74932	7.53476	7.19818	5.12396	6.03787	5.57595	6.31355	7.6029	5.52545	5.12396	6.38182	6.23048
244	I	6.7901	6.22851	7.61332	7.67971	8.36171	9.37924	6.37161	9.18492	6.69084	6.32615	6.85118	10.2891	8.54384	5.12396	5.85507	7.6034	5.8861	6.03309	5.83481	7.89655	5.12396	5.12396	5.81413	6.57368	5.12396	7.06305	7.45356	7.24993	6.82871	5.12396	5.80814	5.12396	6.50279	7.64635	5.49717	5.12396	6.41346	6.29895
245	I	7.04054	6.35784	7.45066	7.25982	8.92492	9.17357	6.28227	8.71177	5.69709	6.50728	6.4151	9.6403	8.55661	5.12396	5.64545	7.46566	6.14419	6.89972	5.86079	7.88758	6.07764	5.12396	6.28972	5.77765	5.55296	7.44132	7.56838	7.81238	7.23056	5.12396	5.55296	5.7869	6.70808	7.55014	5.61677	5.12396	6.27099	6.25767
246	I	6.7901	6.30079	7.28551	6.62007	8.14352	9.0059	6.22654	8.69785	6.14204	6.14633	6.4552	9.4236	8.4602	5.12396	5.12396	7.2233	6.14204	6.8638	5.12396	8.04911	5.3799	5.12396	5.90536	6.31716	5.12396	7.07157	7.4378	7.99665	7.2807	5.12396	6.00389	5.12396	6.13988	7.6912	5.80814	5.45532	6.01127	5.85793
247	I	6.70196	6.20254	7.51698	7.26052	8.51739	9.10598	6.2804	8.75242	6.28227	6.00389	5.94017	9.63939	8.4826	5.12396	5.12396	7.26822	6.17794	6.60259	5.67332	7.86978	5.72359	5.12396	6.54535	6.06146	5.61313	7.6587	7.68891	7.81964	7.29709	5.42495	5.7301	5.12396	6.54965	7.55643	5.80814	5.12396	5.96358	5.64897
248	I	6.84588	6.0845	7.24137	7.16472	8.24905	8.88281	6.10256	8.55968	5.97889	6.10702	6.75693	9.32892	8.36334	5.12396	5.12396	6.85224	5.81413	6.85646	5.20401	7.70661	5.59099	5.12396	6.22059	5.86363	5.12396	7.36391	7.41035	7.44425	6.90675	5.64191	5.12396	5.39363	6.31716	7.40853	5.12396	5.12396	6.06843	5.96871
249	I	6.2804	5.85793	7.04839	6.76041	8.17358	8.81611	6.31536	8.32045	6.04263	5.81711	6.13556	9.04239	7.96728	5.12396	5.12396	7.10824	5.69709	6.78106	5.86647	8.02027	5.59471	5.12396	6.51767	6.31716	5.12396	7.09672	7.20934	7.29166	7.03086	5.12396	5.31321	5.12396	6.25767	7.43662	5.47227	5.12396	6.1506	6.23245
250	I	6.90174	5.75257	7.37526	7.33433	8.11133	9.27716	6.36475	8.83971	6.49527	6.54247	6.40192	9.49995	8.29054	5.12396	5.12396	6.82871	5.69373	7.01481	5.77144	7.5148	5.12396	5.12396	6.01616	5.8944	5.12396	7.51861	7.51152	7.71824	7.08924	5.12396	5.68358	5.12396	6.09582	7.43956	5.12396	5.57215	6.28227	5.98896
251	I	6.42649	6.02345	7.34794	6.63857	7.90249	9.19014	6.66441	8.76561	6.20658	6.52503	6.44572	9.26606	8.1191	5.12396	5.12396	7.15462	5.92693	6.94119	5.56834	7.65681	5.12396	5.12396	6.3081	5.12396	5.38907	7.08255	7.37212	7.49499	7.37275	5.48064	5.70711	5.12396	6.29342	7.09672	5.12396	5.60947	6.2106	5.58725
252	I	6.44889	6.02828	7.29777	6.83626	8.22255	8.70118	5.12396	8.39615	5.71703	6.38182	6.01372	9.14335	7.87702	5.12396	5.12396	6.92854	6.21661	6.63857	5.50533	7.52078	5.84644	5.12396	6.12687	5.51745	5.12396	6.91572	7.0282	7.42536	7.0193	5.12396	5.12396	5.12396	6.5582	7.02108	5.12396	5.12396	5.97126	5.93225
253	I	6.31536	5.64191	7.31854	6.53233	7.54221	8.99194	6.09131	8.36171	6.32794	5.89715	6.43455	9.21224	7.98684	5.12396	5.12396	6.9575	5.99396	6.90975	5.64897	7.75833	5.12396	5.12396	5.80513	5.59099	5.12396	7.11558	7.54274	7.48212	7.02997	5.12396	5.31812	5.12396	6.45677	7.12125	5.57595	5.12396	6.04973	5.88888
254	I	5.98645	5.96615	7.1285	6.43294	7.97763	8.78859	5.826	8.43966	6.17379	6.13988	6.2672	9.25091	7.8067	5.12396	5.12396	6.87213	5.96871	6.51915	5.12396	7.53583	5.12396	5.12396	5.79301	5.33754	5.12396	6.71659	6.6995	7.17012	6.80572	5.12396	5.82305	5.12396	6.34739	7.11964	5.24702	5.12396	6.08904	5.79301
255	I	6.79347	5.97635	7.33498	6.79234	8.47824	8.83754	6.05678	8.34735	6.02828	6.21261	6.1591	9.05193	7.90839	5.12396	5.73657	7.04491	5.68358	6.84162	5.12396	7.50163	5.12396	5.12396	6.29342	5.96358	5.12396	7.07834	7.03262	7.43603	6.76388	5.12396	5.12396	5.12396	6.63463	7.03351	5.59471	5.12396	6.12687	5.74939
256	I	6.56526	6.16331	7.53155	6.85857	7.88908	9.47332	6.56103	8.93984	6.58617	6.24028	6.36647	9.53828	7.84189	5.12396	5.12396	7.28688	5.97381	6.72263	6.01616	7.58883	5.56452	5.12396	6.40357	5.12396	5.12396	7.13728	7.54274	7.7021	7.2937	5.12396	5.60212	5.50126	6.608	7.59237	5.12396	5.50939	6.14847	6.14204
257	I	6.23048	5.8522	7.36771	6.62672	8.27741	8.96124	6.64639	8.42552	6.0845	6.40523	5.88053	9.53597	7.87664	5.12396	5.12396	6.75926	6.43133	6.85013	5.88053	7.69074	5.59099	5.12396	5.80814	5.83773	5.2575	7.29029	7.42893	7.61283	7.10168	5.12396	5.50939	5.12396	6.79571	7.44073	5.12396	5.12396	5.12396	6.14419
258	I	6.38688	6.08677	7.45472	6.85857	8.12711	8.84707	6.04973	8.77277	5.99146	6.46459	6.31716	9.3979	8.11313	5.12396	5.12396	7.10579	5.12396	6.86901	5.2832	7.8999	6.06146	5.12396	5.68698	5.68698	5.12396	7.4922	7.61923	7.58121	7.18614	5.12396	5.12396	5.67675	6.79122	7.41698	5.18739	5.35659	6.1203	6.2804
259	I	6.74641	6.03548	7.64252	7.11802	8.27792	9.24677	6.13123	8.81567	6.06843	6.58203	6.46147	9.72538	8.08579	5.12396	5.24702	6.96791	5.87774	6.90174	5.63835	7.89655	5.7301	5.12396	6.15273	5.50126	5.1299	7.43308	7.80384	7.64204	7.30047	5.12396	5.7589	5.46383	6.98193	7.44542	5.44242	5.73334	6.19848	6.01372
260	I	6.51175	6.67456	7.3601	7.02643	8.66665	9.00969	5.12396	8.64576	5.92959	6.05209	6.3699	9.51657	8.06715	5.12396	5.12396	7.08757	6.08904	6.90274	5.59842	7.54274	5.12396	5.12396	5.86647	5.61313	5.12396	7.51698	7.4742	7.65112	6.87109	5.12396	5.12396	5.12396	6.54822	7.35564	5.42935	5.42053	6.36819	6.10479
261	I	6.74759	6.05912	7.32909	6.84162	8.61957	8.97853	5.82008	8.34783	6.2653	6.38351	6.46614	9.40722	8.09071	5.12396	5.12396	7.06048	6.28972	6.63726	5.80814	7.88458	5.12396	5.12396	6.06379	6.02102	5.12396	7.32909	7.42417	7.6587	6.80904	5.12396	5.58725	5.12396	6.67077	7.34794	5.76519	5.50126	6.77878	6.10032
262	I	6.31173	5.90263	7.22111	6.54391	8.84722	8.80087	5.62402	8.43533	6.27476	6.16752	6.23441	9.22434	8.08825	5.12396	5.59842	7.11721	6.08904	6.83195	6.00635	7.61579	5.52146	5.12396	5.85507	6.42649	5.12396	7.3192	7.38895	7.48941	7.13648	5.12396	5.37528	5.33754	6.27288	6.90875	5.60212	5.12396	6.33683	6.10032
263	I	6.53959	6.30992	7.48717	6.8638	8.34308	9.20814	6.51767	8.71177	6.18002	6.34914	6.73102	9.72388	8.22577	5.12396	5.54908	7.15305	6.04025	6.77537	5.64191	7.70931	5.69373	5.12396	6.13123	6.05209	5.12396	7.42774	7.15851	7.68432	7.2724	5.3033	5.72685	5.72359	6.57088	7.39572	5.50939	5.12396	6.12905	5.98141
264	I	6.99393	5.99894	7.41156	6.9489	8.38435	9.0222	5.68017	8.71194	6.2691	6.35089	6.6107	9.4806	8.4105	5.12396	5.37528	7.42237	5.826	6.60665	5.42935	7.6811	5.6204	5.12396	6.0845	5.71703	5.12396	7.06561	7.31389	7.48099	7.09008	5.80814	5.62402	5.12396	6.56386	7.28756	5.12396	5.81413	6.31536	6.18002
265	I	6.64639	6.17587	7.56786	7.00397	8.53385	9.05719	5.88332	8.65956	6.01616	6.1717	6.14419	9.54345	8.11193	5.12396	5.23644	7.46508	5.8944	6.68711	5.79301	7.83913	5.73979	5.12396	6.15486	6.48768	5.45532	7.62021	7.54062	7.68616	7.04491	5.12396	5.12396	5.12396	6.62672	7.44833	5.61313	5.12396	6.21261	6.36647
266	I	6.11589	6.19236	7.52402	7.36581	9.60029	8.7491	6.3315	8.36985	6.25958	6.07535	6.35611	9.95047	8.25531	5.12396	5.12396	7.34666	6.10479	6.95464	5.63835	7.85049	6.31716	5.12396	6.35263	6.80904	5.12396	7.32778	7.56372	7.68156	6.95464	5.12396	5.84932	5.65948	6.69084	7.34148	5.88888	5.12396	5.95064	5.67675
267	I	6.85224	5.88053	7.62949	7.07157	8.75747	9.1525	5.12396	8.45255	6.24611	6.70441	6.72982	9.8314	8.15708	5.12396	5.12396	7.24494	5.84354	6.95464	5.79606	7.82525	5.12396	5.12396	6.4552	5.62762	5.12396	7.00941	7.43426	7.67415	6.8773	5.12396	5.63121	5.12396	6.57368	7.42655	5.12396	5.12396	5.79909	6.12905
268	I	6.86589	6.44254	7.43426	6.94022	8.603	9.38244	6.37332	8.89124	5.7869	6.27288	6.3699	9.6964	8.13153	5.12396	5.12396	7.68248	5.83188	6.92166	5.90808	7.81278	6.15486	5.12396	6.32794	5.69036	5.12396	7.32975	7.30452	7.68708	7.05445	5.12396	5.81413	5.12396	6.87213	7.26613	5.12396	5.12396	6.37161	6.06611
269	I	6.56808	6.35784	7.60738	7.21891	8.68727	8.75542	5.92426	8.52119	6.19441	6.47389	6.33328	9.72155	8.19589	5.12396	5.69373	6.99302	6.53959	6.65544	5.38907	7.76217	5.94803	5.12396	6.62936	6.51915	5.52943	6.87936	7.50384	7.30653	6.85118	5.12396	5.4161	5.60947	6.51619	7.27309	5.77455	5.84932	6.07074	6.03548
270	I	6.72623	5.93225	7.59337	6.42649	8.61903	8.73198	6.20658	8.3163	5.93225	6.16961	6.46303	9.37118	8.07278	5.12396	5.12396	6.50279	5.12396	6.88857	5.59471	7.7437	5.73979	5.12396	6.29342	6.09357	5.12396	7.24208	7.17931	7.42893	6.9187	5.12396	5.12396	6.00141	6.64249	6.94986	5.81711	5.42935	5.96871	5.98141
271	I	6.48158	5.97889	7.29234	7.21598	8.35538	9.26046	6.38182	8.80882	5.96358	6.4708	6.40523	9.4717	7.95226	7.1309	5.12396	7.446	5.90808	6.85435	5.62402	7.64252	5.12396	5.12396	6.35089	5.59842	5.12396	7.07834	7.50659	7.40914	7.02554	5.12396	5.12396	5.66296	6.69208	7.28482	5.50126	5.12396	6.34212	6.32257
272	I	6.22654	5.92426	7.31189	6.93342	8.64471	8.95183	5.95064	8.76842	5.86647	6.06379	6.3081	9.44145	7.92624	5.12396	5.12396	7.14677	6.25958	6.96602	5.60212	7.42118	5.12396	5.12396	6.26149	5.12396	5.12396	7.35436	7.36518	7.48997	7.32251	5.12396	5.12396	5.26269	6.37502	7.4668	5.61677	5.12396	5.98394	6.07535
273	I	6.98841	5.88888	7.00941	6.42325	8.25661	8.8371	6.20658	8.78996	6.52503	6.51767	6.63988	9.52967	8.30524	5.12396	5.12396	7.14835	6.29711	6.53814	5.50939	7.41758	5.8999	5.12396	5.60212	5.59099	5.12396	7.31255	7.33302	7.6953	6.84268	5.12396	5.12396	5.49306	6.43615	6.91473	5.3845	5.69373	5.8861	5.88888
274	I	6.73934	6.00141	7.32119	6.29895	7.67508	9.05882	5.12396	8.78125	6.47697	6.51175	6.34036	9.55945	7.98854	5.12396	5.48894	6.9344	5.83481	6.53814	5.12396	7.27656	6.00881	5.12396	5.96358	5.34711	5.12396	7.14677	7.31588	7.16781	6.56244	5.12396	5.12396	5.12396	5.82895	6.96508	5.59099	5.1358	6.0845	6.28972
275	I	6.4708	5.743	7.1025	6.45677	7.84815	8.87094	5.12396	8.58485	6.13773	5.92158	6.03548	9.29441	8.14177	5.12396	5.12396	7.26753	5.77144	7.05012	5.66296	7.63675	5.12396	5.12396	5.73979	5.44242	5.12396	7.19818	7.42178	7.47704	6.98841	5.42053	5.4848	5.12396	6.72022	7.04578	5.12396	5.12396	6.37843	5.80814
276	I	6.38351	6.1203	7.0184	6.03069	7.58528	8.39548	5.50533	8.40133	5.92959	6.1334	5.98896	9.01189	7.80262	5.12396	5.12396	6.7417	5.6058	6.85013	5.56452	7.53476	5.96871	5.12396	5.79606	5.79909	5.12396	6.78784	6.82655	7.1309	6.76273	5.12396	5.12396	5.67332	6.62539	7.14283	5.12396	5.12396	6.02828	5.93489
277	I	6.80683	6.21261	7.46049	6.86276	7.45934	9.16272	5.83188	8.64171	5.98645	6.08222	6.23048	9.41654	8.11313	5.12396	5.61677	6.90875	5.8522	6.90274	5.76832	7.62852	5.74939	5.12396	5.73657	5.34711	5.12396	7.37337	7.39265	7.62608	6.90073	5.12396	5.65599	5.12396	6.72022	7.19143	5.12396	5.61313	6.33859	6.18826
278	I	6.60259	6.08222	7.17319	7.11558	7.52564	8.93748	5.57973	8.76561	6.2691	6.18621	6.20254	9.46614	8.45233	5.12396	5.12396	7.23634	6.53524	7.05012	5.32301	7.4793	5.9162	5.12396	6.03548	5.52943	5.79909	7.27031	6.90875	7.68018	6.90475	5.12396	5.2832	5.9108	6.37332	7.25205	5.12396	5.12396	6.39024	5.99645
279	I	6.52649	6.16542	7.47647	6.83733	7.96867	8.88958	6.2519	8.4855	6.3613	6.05209	6.42325	9.30955	8.44849	5.12396	5.75574	7.20042	5.83481	7.11233	5.81413	7.41457	5.63835	5.12396	5.59099	5.63835	5.12396	7.05704	7.42417	7.50714	6.83841	5.12396	5.12396	5.12396	6.05209	7.49165	5.80814	5.12396	5.96101	6.1203
280	I	6.82002	6.46614	7.54961	6.91274	8.10832	9.12674	5.93489	8.8124	5.70378	6.46925	6.55393	9.64374	8.22791	5.12396	5.12396	7.21964	6.23441	6.97073	5.53339	7.55066	6.09807	5.12396	6.4708	6.01127	5.12396	7.19893	7.45124	7.7907	6.90073	5.12396	5.12396	5.72685	6.48004	7.40123	5.57595	5.12396	6.1506	6.19644
281	I	6.58479	6.42325	7.39756	7.15618	8.69768	8.98369	6.20051	8.81967	6.49375	6.37332	6.09807	9.67514	8.45084	5.12396	5.12396	6.89061	6.35263	6.88755	5.9108	8.18256	6.44095	5.12396	5.9135	6.48158	5.9108	7.33954	7.63337	7.80995	6.78559	5.12396	5.12396	5.32301	5.96358	7.37023	5.76519	5.12396	6.34212	6.3081
282	I	6.54965	6.6796	7.70481	7.2428	8.82835	8.78033	6.17587	8.62605	6.53669	6.18415	6.30262	9.88425	8.5514	5.12396	5.12396	6.96414	6.00881	6.85224	6.02345	8.05611	6.61874	5.12396	6.36303	6.76041	5.12396	6.95464	7.37651	7.3518	7.08506	5.12396	5.39363	5.12396	6.34388	7.28893	5.30827	5.12396	6.41017	6.09582
283	I	6.55393	6.47235	7.51371	7.53423	9.22464	8.53346	6.16752	8.5309	6.49828	5.98896	6.6174	9.85969	8.26488	5.12396	5.12396	6.93925	6.35784	6.89669	6.07993	7.65964	6.01616	5.12396	6.45362	6.73459	5.12396	6.77537	7.31455	6.87316	6.69208	5.12396	5.7462	5.65249	6.33328	6.78219	5.85793	5.12396	5.8861	6.27099
284	I	6.58064	6.57228	7.68202	7.4378	9.16764	8.76671	5.12396	8.67931	6.2653	6.15273	6.52503	9.8188	8.63782	5.12396	5.12396	7.09672	5.86363	7.0184	5.95064	8.00703	6.13773	5.12396	6.1334	6.41182	5.12396	6.90274	7.17319	7.2233	6.39024	5.12396	5.30827	5.58725	6.18621	7.35883	5.65948	5.12396	6.42649	6.11368
285	I	6.70196	6.23441	7.55643	7.16935	8.95854	8.60539	5.12396	8.37055	6.1506	5.84064	6.00635	9.78239	8.36054	5.12396	5.12396	6.73934	5.29832	6.85961	5.6058	8.00403	5.80814	5.12396	6.13773	6.54103	5.12396	7.40428	6.85224	7.50274	7.05531	5.12396	5.81114	5.7869	6.15698	7.06817	5.60212	5.12396	5.97889	6.18621
286	I	6.71052	5.76832	7.09423	6.55251	8.0901	8.8588	6.20658	8.69165	5.91889	6.36647	6.39526	9.39881	8.07059	5.12396	5.12396	6.77537	5.91889	6.80128	5.57973	7.37526	5.12396	5.12396	5.86079	5.12396	5.12396	7.17242	7.16162	7.27932	7.02997	5.37064	5.12396	5.7589	6.73102	7.00125	5.12396	5.64545	6.05912	5.84064
287	I	6.59851	5.90808	7.59085	6.70686	8.11851	8.84621	6.14633	8.67778	6.41182	6.08677	6.30992	9.54553	8.00703	5.12396	5.65249	6.96319	6.73697	7.37838	5.77144	7.75448	5.37064	5.12396	6.09357	5.88888	5.12396	7.28482	7.38647	6.90475	6.73578	5.12396	5.4848	5.12396	6.25383	7.16781	5.53339	5.12396	6.16752	6.61473
288	I	6.65929	6.4677	7.17472	6.83411	7.91059	8.5781	5.74939	8.6105	6.22654	6.83841	6.30079	9.45634	7.91389	5.12396	5.12396	6.83948	6.01616	7.14835	5.5835	7.4378	5.94803	5.12396	5.84064	5.12396	5.65599	7.17702	6.77878	7.26613	6.90776	5.12396	5.12396	5.64545	6.11368	7.13807	5.12396	5.12396	6.2186	6.10032
289	I	5.87493	5.66296	7.58579	6.95368	8.52556	8.77524	5.76832	8.44677	6.19848	6.29527	6.23048	9.70192	8.22844	5.12396	5.12396	6.39024	5.98141	6.39693	5.59471	7.36834	5.7462	5.12396	5.89715	6.29527	5.12396	7.01571	6.92461	7.27725	6.54391	5.12396	5.12396	5.12396	6.20658	6.96602	5.42935	5.71043	5.90536	5.78074
290	I	6.52649	5.98141	7.37463	6.8533	8.67214	8.71621	5.8522	8.23483	5.88888	5.45104	5.98394	9.6176	8.40961	5.12396	5.12396	6.47389	6.31536	6.45047	5.76519	7.73281	5.56452	5.12396	6.05444	6.01859	5.12396	6.94505	7.23201	7.2724	6.74524	5.12396	5.12396	5.12396	6.69703	6.85646	5.49717	5.12396	6.24611	6.46614
291	I	6.56244	5.84354	7.01481	7.27448	8.71948	9.0187	5.12396	8.68186	5.95324	6.3315	6.22654	9.66269	8.78585	5.12396	5.12396	6.55108	6.07993	6.67077	5.60212	7.84659	5.23111	5.12396	6.55393	6.13556	5.12396	7.10003	7.22621	7.32515	6.97448	5.12396	5.66643	5.12396	6.28413	7.20266	5.12396	5.12396	5.76832	5.96615
292	I	6.70686	6.46925	7.12448	6.78897	7.85864	9.04688	5.12396	8.92439	6.23245	6.50279	6.68461	9.62635	8.50005	5.12396	5.12396	6.84907	5.12396	6.53814	5.81114	7.54062	5.826	5.12396	5.88888	6.10479	5.12396	7.11477	7.3072	7.76599	6.70808	5.12396	5.7869	5.12396	6.25575	7.38833	5.45104	5.12396	6.34036	6.4677
293	I	6.32972	5.92158	6.97167	6.43775	7.77191	8.88807	6.12249	8.3483	5.71373	5.94542	5.8693	9.1382	7.81682	5.12396	5.12396	6.30262	6.17587	6.3081	5.78074	7.18992	5.12396	5.12396	5.97126	5.81114	5.12396	6.80683	7.29438	7.31655	7.08171	5.12396	5.57595	5.12396	6.56386	7.09423	5.12396	5.57973	6.2106	6.19848
294	I	6.45047	5.64545	6.87936	6.46614	7.65444	8.97753	6.10032	8.59859	6.04973	6.06379	6.43133	9.19014	7.92371	5.12396	5.26269	6.88755	6.25383	7.0282	5.66643	7.52887	5.62762	5.12396	5.9162	5.68017	5.12396	7.21303	7.04578	7.50163	7.01392	5.73979	5.52146	5.12396	6.2672	7.36201	5.12396	5.65948	5.79606	5.55683
295	I	6.62539	5.96871	7.21377	6.89568	8.41649	8.69467	5.12396	8.3864	6.01127	6.22654	5.97635	9.47501	8.2255	5.12396	5.12396	6.6053	6.4151	6.92363	5.55683	7.83003	5.12396	5.12396	6.3081	6.29157	5.12396	7.13966	7.35564	7.44717	6.79234	5.12396	5.78383	5.12396	6.13988	7.11883	5.69373	5.58725	6.04501	5.93225
296	I	7.07327	6.18826	7.17472	6.1506	8.07278	8.92877	5.12396	8.12888	6.05678	5.73334	6.00389	9.22405	8.42178	5.12396	5.54518	6.3081	5.12396	6.93049	5.55296	7.47704	5.12396	5.12396	6.01127	5.8522	5.12396	7.2086	7.34601	7.36328	6.77422	5.12396	5.12396	5.12396	6.40192	7.10743	5.56834	5.12396	5.75574	5.73334
297	I	6.4892	5.77455	7.28824	6.61874	7.97074	8.83666	5.80513	8.52138	6.40192	5.54908	6.20051	9.22671	8.73809	5.12396	5.12396	6.55108	5.93489	7.02108	5.52146	7.66669	5.12396	5.12396	6.24804	6.27664	5.12396	7.03966	7.52833	7.34923	6.81564	5.12396	5.83481	5.12396	6.39859	7.32119	5.12396	5.12396	5.95842	6.19236
298	I	5.12396	6.65929	7.67508	7.24566	9.18441	8.89137	6.24222	8.59951	5.98896	5.81114	6.52062	9.6885	9.21989	5.12396	5.12396	6.27852	5.81114	6.8533	5.87774	8.17414	5.61313	5.57215	6.28413	7.22766	5.51745	6.64898	7.1624	7.32712	6.98101	5.12396	5.67675	5.95064	6.14633	7.65017	5.12396	5.12396	5.97381	6.17587
299	I	5.12396	6.60935	7.62266	7.31655	9.23054	8.56025	5.63835	8.50856	6.16961	5.83773	6.12468	9.71317	9.02846	5.12396	5.12396	6.1506	6.04973	6.74524	5.92158	8.07278	6.05912	5.12396	6.49072	6.60935	5.12396	7.06219	7.12287	7.14756	6.94601	5.12396	5.9428	5.5835	6.54679	7.38461	5.7301	5.12396	5.90536	5.98896
300	I	6.6053	6.09357	7.37963	7.02376	8.80222	8.60795	5.12396	8.43468	6.00389	5.92426	5.76519	9.53402	8.70168	5.12396	5.12396	6.91771	6.11589	6.6995	5.93489	7.9848	5.7462	5.12396	6.1334	6.43294	5.12396	7.08255	7.39879	7.49165	6.47851	5.12396	5.83481	5.12396	6.72503	7.21964	5.45959	5.12396	5.93489	6.01859
301	I	6.62936	6.25767	7.22184	6.67834	8.05674	8.7344	5.79909	8.62838	6.55962	5.65948	6.34036	9.40162	8.48074	5.12396	5.12396	6.41346	6.01372	6.89467	5.34711	7.59287	5.59471	5.12396	6.20051	6.18415	5.12396	7.07918	7.19818	7.23201	6.68586	5.12396	6.1591	5.12396	6.58893	7.28619	5.54518	5.12396	5.97889	5.69036
302	I	6.44731	6.37502	7.06048	6.75577	8.7892	8.81745	5.86363	8.51439	5.12396	6.04263	6.34564	9.33873	8.07993	5.12396	5.12396	6.50728	6.35784	6.56526	5.55683	7.39018	5.12396	5.12396	6.18621	5.48894	5.12396	7.07157	7.22475	7.24993	6.81674	5.12396	5.55683	5.12396	6.64249	7.15305	5.60947	5.12396	6.19848	5.88332
303	I	6.40026	6.56667	7.51861	6.94505	8.51218	9.20432	5.79301	8.69115	5.86079	6.39024	6.32436	9.46374	8.72177	5.12396	5.12396	6.13556	5.69709	6.91374	6.1181	7.6857	5.97889	5.12396	6.18621	5.80212	5.61677	7.44366	7.45124	7.58782	6.85541	5.12396	5.63121	5.12396	6.65929	7.38709	5.12396	5.66296	6.45047	6.02587
304	I	6.65544	5.82008	7.23201	6.82871	8.42617	8.87361	6.25958	8.66665	6.67456	5.88053	6.03548	9.48888	8.45255	5.12396	5.12396	6.00881	5.64191	6.92952	5.54518	8.01367	5.12396	5.12396	5.62402	5.89715	5.12396	6.90675	7.04403	7.35628	7.07327	5.61677	5.65599	5.33754	6.89669	7.01121	5.40717	5.12396	6.2186	5.9108
305	I	6.39359	6.20859	7.17089	6.91175	8.95687	8.80747	6.10256	8.41892	6.28972	6.03548	6.39359	9.39939	8.77833	5.12396	5.12396	6.36819	5.83481	6.76388	5.65948	7.67462	5.42935	5.12396	6.18415	6.63857	5.12396	7.07918	6.99668	7.15774	6.80793	5.12396	5.12396	5.12396	6.46459	7.24708	5.69373	5.12396	5.77455	6.04501
306	I	6.33328	6.10032	7.19669	6.78784	8.68525	8.66734	5.12396	8.3426	6.52796	6.15486	6.12249	9.55095	9.04334	5.12396	5.28827	6.32077	6.27852	6.92264	5.82305	8.25868	5.12396	5.70044	6.62936	7.1309	5.12396	7.25559	7.00033	7.34859	6.79794	5.12396	5.76205	5.12396	6.1203	7.21156	5.54126	5.12396	6.0845	5.70378
307	I	6.51026	5.97889	7.41638	6.84268	8.69031	8.58279	6.09807	8.4472	6.30992	6.54535	6.07535	9.459	8.80882	5.12396	5.9135	6.18826	6.39359	6.72022	5.75257	8.27538	5.69709	5.12396	6.36303	6.89264	5.12396	6.77079	7.09423	7.31986	6.62274	5.12396	5.743	5.12396	6.54391	7.06305	5.66988	5.12396	5.12396	6.02587
308	I	6.54822	5.7301	7.23778	6.41836	8.37701	8.7344	5.95842	8.61812	6.03548	6.78219	6.07304	9.33132	7.61579	5.12396	5.12396	6.48311	5.54908	6.94698	5.12396	7.6256	5.12396	5.12396	6.14419	5.90536	5.12396	6.65801	7.20712	7.02997	6.63332	5.12396	5.12396	5.55296	6.61473	7.4961	5.12396	5.12396	6.07304	5.81413
309	I	6.51026	6.51767	7.31854	6.97821	8.40961	8.79407	5.86647	8.53993	5.12396	6.41017	6.22059	9.55279	8.39751	5.12396	5.12396	6.65801	6.13988	6.74052	5.83773	7.44659	5.25227	5.12396	5.96871	5.9108	5.12396	6.95655	7.26683	7.29029	6.74406	5.12396	5.53339	5.12396	6.58893	7.28413	5.66296	5.12396	5.12396	5.89164
310	I	6.19644	6.56526	7.03527	7.05186	8.93208	8.45191	5.98896	8.14671	5.12396	5.68698	6.25575	9.17937	8.41117	5.12396	5.74939	6.72143	5.59842	6.90274	5.92426	7.5251	5.45532	5.12396	5.79301	6.09357	5.12396	6.94312	7.00125	7.42536	6.69456	5.3845	5.12396	5.48894	6.50728	7.12367	5.52943	5.9162	5.69036	5.90808
311	I	6.19236	6.16752	7.01121	6.6995	8.61159	8.28627	5.12396	8.00903	6.28227	6.40853	6.39024	9.03456	8.7692	5.12396	5.12396	6.20859	6.15273	6.47851	6.09582	7.55276	5.68698	5.12396	6.2519	5.92959	5.66988	6.8977	7.29166	7.13728	6.7178	5.12396	5.67332	5.12396	6.44095	7.14125	5.57215	5.12396	5.78996	5.97126
312	I	6.29157	6.02828	7.0282	6.80239	8.1038	8.15104	5.12396	8.28627	6.10256	6.43133	6.46459	8.64418	8.11552	5.12396	5.55683	5.95324	5.12396	6.50429	5.35659	7.78738	5.45959	5.12396	5.84644	6.29711	5.12396	6.4599	6.57088	6.94409	6.16752	5.53733	5.12396	5.12396	6.2634	6.65673	5.12396	5.12396	5.70378	5.51745
313	N1	6.70564	5.52545	7.55171	6.50279	6.3081	8.6788	5.12396	8.99268	6.07535	6.04501	5.12396	10.2137	7.44366	7.45066	5.12396	8.11552	5.70711	5.61677	5.12396	7.91462	5.12396	5.12396	5.78996	5.12396	5.12396	7.26613	7.30921	7.5974	6.89871	5.65249	5.12396	5.12396	6.58893	7.06732	5.78996	5.20401	6.35611	6.64898
314	N1	6.83411	6.07074	7.7643	6.66313	6.99851	8.54966	5.12396	9.01384	6.43294	6.50877	5.12396	10.1722	7.39018	7.6774	5.12396	8.31606	5.12396	5.87212	5.72359	7.89058	5.12396	5.12396	5.81413	5.47227	5.60947	7.33433	7.4553	7.77947	7.03262	5.12396	5.81413	5.12396	6.42972	7.1554	5.82895	5.65249	6.56667	6.44095
315	N1	6.12468	6.10702	7.662	5.97889	6.89871	8.50734	5.12396	8.93248	5.95842	6.75577	5.19296	9.95128	7.4776	7.19893	5.37528	8.27512	5.45104	5.82008	5.743	8.01928	5.33272	5.12396	6.19848	5.12396	5.12396	7.59186	7.73412	7.25982	6.97354	5.12396	5.1985	5.12396	6.48616	7.33759	5.12396	5.12396	6.8773	6.53814
316	N1	6.35784	5.8522	7.28756	6.09131	6.50429	8.50249	5.12396	8.80493	5.12396	6.04025	5.55296	9.59866	6.8222	7.10579	5.12396	8.01301	5.12396	5.69709	5.12396	7.65112	5.12396	5.12396	6.13773	5.12396	5.12396	7.07157	7.09091	7.20341	6.32257	5.39816	5.12396	5.12396	6.34739	7.26613	5.84644	5.12396	6.24222	5.86079
317	N1	6.50877	6.34036	7.27517	6.29527	6.55393	8.80387	5.12396	9.03527	5.93489	6.47697	5.50939	10.1418	7.42297	7.46794	5.52545	7.98514	5.90263	5.37528	5.59842	7.57353	5.12396	5.12396	5.78383	5.12396	5.71703	7.41638	7.36897	7.25134	6.72982	5.65599	5.12396	5.63121	6.53379	7.29506	5.6204	5.59471	6.29157	6.72263
318	N1	6.54535	5.84064	7.31788	6.56948	7.48324	8.7639	5.12396	8.97449	5.98394	6.35957	6.10702	10.3477	7.70841	7.20415	5.12396	8.33327	5.51745	6.19848	5.43808	7.7757	5.56068	5.12396	6.21261	5.12396	5.70044	7.42774	7.46908	7.44892	6.6995	5.77455	5.7589	5.57215	6.62141	7.28413	5.70378	5.9108	6.92461	6.33859
319	N1	6.8773	5.93489	7.67786	6.10702	6.81124	8.59767	5.12396	8.83768	6.1334	6.62672	5.64191	10.2051	7.74457	7.31255	5.12396	8.0542	5.56068	5.70044	5.65948	7.60788	5.76519	5.12396	5.87493	5.60947	5.12396	7.31588	7.43248	7.36771	6.73221	5.12396	5.12396	5.12396	6.51915	7.42058	5.63479	5.43808	6.67077	6.35437
320	N1	6.74052	6.47389	7.77612	6.95273	7.46164	8.74146	5.65599	9.11229	6.59987	6.51619	5.72359	10.3998	7.81763	7.23921	5.12396	8.64594	5.95842	5.57973	5.31321	7.62413	5.12396	5.12396	6.2106	5.12396	5.12396	7.58274	7.51207	7.57917	6.92658	5.743	5.47227	5.68358	6.43615	7.25276	5.42053	5.87774	6.70319	6.66058
321	N1	6.56386	5.8522	7.48717	6.6796	6.76273	8.74989	5.12396	9.11888	5.743	6.50129	5.12396	10.1125	7.22839	7.00033	5.97126	8.27436	5.12396	5.96358	5.12396	7.76047	5.12396	5.12396	6.38688	5.12396	5.12396	7.33498	7.28551	7.51969	7.15149	5.76205	5.12396	5.12396	5.96358	7.16085	5.45532	5.73657	6.48004	6.66441
322	N1	6.41182	5.12396	7.48324	6.31897	7.20415	8.36846	5.12396	8.74178	5.80513	6.4677	5.12396	9.89389	7.23993	7.11558	5.12396	7.8411	5.2933	5.92158	5.60212	7.59438	5.12396	5.12396	5.50939	5.12396	5.12396	6.98193	7.01121	7.3815	7.23706	5.32788	5.12396	5.12396	6.57786	6.90174	5.12396	5.41165	6.20456	6.27664
323	N1	6.70196	5.92959	7.91462	7.30182	7.00488	8.78447	5.12396	9.47876	6.47851	6.39526	5.71373	10.4123	8.07371	7.49998	5.12396	8.46884	5.12396	6.02345	5.56068	7.63337	5.12396	5.4848	6.27664	5.12396	5.12396	7.41095	7.43603	7.79852	6.62672	5.12396	5.69709	5.12396	6.5582	7.45066	5.68698	5.12396	6.69332	6.43775
324	N1	6.91771	6.16542	7.46908	7.04491	6.05444	8.57073	5.12396	9.12522	6.32972	6.35957	5.12396	10.2963	7.82963	7.62071	5.1358	8.01566	5.12396	5.6058	5.8522	7.74673	5.12396	5.12396	5.92959	5.12396	5.12396	6.97821	7.11477	7.4776	6.66313	5.12396	5.12396	5.70378	6.41999	7.50439	5.63121	5.49306	7.06305	6.54103
325	N1	6.66823	5.95584	7.73193	6.88959	7.0639	8.56979	6.14633	9.09605	6.44572	6.6695	5.12396	10.2826	7.87512	7.20638	5.12396	8.36985	5.12396	5.72359	5.50939	7.9363	5.12396	5.12396	6.35437	5.12396	5.53733	7.41818	7.48997	7.50219	6.87316	5.12396	5.12396	5.79301	6.57508	7.39142	5.12396	5.57215	6.55108	6.55393
326	N1	7.18387	6.06843	7.72002	6.71174	7.14992	8.72388	6.15273	9.28961	6.00881	6.87626	5.57215	10.5643	7.57712	7.71021	5.12396	8.33974	5.4848	6.19644	6.19441	8.0523	5.12396	5.12396	6.23441	5.12396	5.5835	7.48549	7.47193	7.75061	7.0775	5.45959	5.86363	5.42053	6.72623	7.54645	5.53339	5.59842	6.71174	6.73697
327	N1	6.41999	5.12396	7.29845	6.81014	6.93537	8.78248	6.10479	9.18707	5.97381	6.37161	5.67675	10.2422	7.44775	7.45703	5.12396	8.24355	5.84932	5.4848	5.54908	7.77737	5.12396	5.12396	6.35437	5.12396	5.35659	7.29709	7.19818	7.30317	6.69208	5.73334	5.7301	5.66643	6.18621	7.27309	5.62762	5.77765	6.55108	5.96358
328	N1	6.70441	5.88332	7.63627	6.51175	7.18841	8.69768	5.50939	9.09874	5.12396	6.41346	5.58725	10.0899	7.60539	7.24922	5.12396	8.464	5.59099	5.89164	5.47646	7.89618	5.12396	5.12396	5.8999	5.12396	5.12396	7.3518	7.5807	7.83082	7.13569	5.61313	5.1985	5.67332	6.43133	7.50329	5.44242	5.76519	6.54965	6.30262
329	N1	6.39192	6.03548	7.77737	6.56244	6.95655	8.65207	5.12396	9.09728	5.87493	6.52356	5.12396	10.3611	7.54433	7.36455	5.57973	8.65991	5.42053	5.743	5.97889	7.70481	5.12396	5.12396	5.97126	5.12396	5.12396	7.51752	7.72665	7.72577	6.92854	5.70044	5.70044	5.6204	6.56103	7.36897	5.826	5.37064	6.59304	6.55251
330	N1	6.76157	5.63121	7.52833	7.12609	7.76642	8.79996	6.01859	9.22069	6.25575	6.1506	5.70711	10.4611	8.02846	7.45645	5.12396	8.3589	5.68358	5.52943	5.59842	7.76387	5.12396	5.12396	5.99645	5.12396	5.17615	7.20934	7.17089	7.51316	6.96979	5.12396	5.12396	5.62762	6.4708	7.0579	5.52943	5.12396	6.91771	6.6958
331	N1	7.04229	6.16752	7.63482	7.26543	7.57044	8.74385	5.92158	8.92851	6.32615	6.27664	5.80814	10.5646	7.80792	7.71021	5.12396	8.08856	5.78383	6.3699	5.40268	8.13476	5.70378	5.12396	6.02345	5.12396	5.6058	7.48829	7.42893	7.41878	6.90174	5.65249	5.47646	5.33272	6.36819	7.5974	5.92959	5.12396	6.53814	7.03791
332	N1	6.29342	6.12687	7.80221	7.06476	7.20489	8.56446	5.12396	9.01274	6.37673	6.59304	6.01859	10.4429	7.91681	7.83281	5.12396	8.21879	5.12396	5.46383	6.10032	8.01069	5.12396	5.12396	5.83188	5.12396	5.81114	7.26403	7.55904	7.29097	6.83303	5.59842	5.4848	5.54518	6.18208	7.36201	5.2575	5.38907	6.52062	6.71659
333	N1	6.9344	6.27099	7.662	6.89972	7.24351	9.047	5.95842	9.251	5.95842	6.73102	5.43372	10.5145	7.80016	7.68616	5.59471	8.28526	5.51343	5.6058	5.96871	7.8598	5.12396	5.12396	6.03069	5.12396	5.12396	7.374	7.32909	7.73456	7.08924	5.52545	5.12396	5.65599	6.65028	7.77695	5.84932	5.61677	6.19032	6.62141
334	N1	6.84482	5.96871	7.72445	6.74876	6.98749	8.67454	5.99894	9.25206	6.35089	6.5903	5.12396	10.4242	7.88608	7.67833	5.12396	8.43902	5.6204	5.96871	5.51745	7.76853	5.12396	5.12396	6.35957	5.12396	5.12396	7.49443	7.44483	7.46851	7.21303	5.21494	5.12396	5.48894	6.6796	7.10988	5.48894	5.66296	6.89163	6.14419
335	N1	6.35089	5.12396	7.55747	6.13123	7.11396	8.36124	5.12396	8.77771	5.76519	6.07074	5.6204	10.0495	7.69621	6.92756	5.45959	8.14381	5.12396	5.78074	5.51343	7.68708	5.12396	5.12396	6.42325	5.12396	5.273	7.3025	7.14992	7.41095	7.0639	5.12396	5.12396	5.93489	6.01616	6.95273	5.56834	5.12396	6.50578	5.95842
336	N1	6.91473	6.02828	7.82564	6.94022	6.9976	8.51459	5.12396	8.96111	6.35089	6.55108	5.12396	10.4106	7.56216	7.61678	5.38907	8.2948	5.75257	5.93489	5.63835	7.97728	5.12396	5.12396	6.29711	5.12396	5.54126	7.33302	7.36834	7.65492	6.55393	5.12396	5.62402	5.3799	6.6695	7.27932	5.12396	5.54908	6.65801	6.62539
337	N1	6.98286	5.12396	7.48099	6.39024	7.27448	8.61269	5.12396	8.78951	6.1591	6.7546	5.12396	9.92993	7.3192	7.02287	5.12396	8.30672	5.12396	5.60947	5.57973	7.63482	5.12396	5.12396	5.69036	5.12396	5.73334	6.87626	7.15618	7.2937	6.73459	5.12396	5.64897	5.61313	6.11147	7.15383	5.54126	5.12396	6.44095	6.34564
338	N1	6.85541	6.22456	7.98888	7.42893	7.54645	8.87459	5.12396	9.51937	6.43455	6.99393	5.84354	10.8542	8.39072	5.12396	5.12396	8.52119	5.26269	5.90808	6.1181	8.33183	5.12396	5.12396	6.56526	5.84644	5.70378	7.51534	7.58832	7.88495	7.0184	5.12396	5.44242	5.62402	6.22456	7.73368	5.70711	5.62402	7.04141	7.1309
339	N1	6.88346	5.71373	7.76769	7.0193	7.05012	8.71128	5.88888	9.13119	5.12396	6.62539	5.76519	10.3927	8.10922	7.16549	5.12396	8.1716	5.43372	5.81413	5.57595	7.8071	5.12396	5.12396	6.2634	6.01127	5.12396	7.3025	7.23056	7.33171	6.71052	5.12396	5.4161	5.12396	6.64118	7.29302	5.12396	5.72685	6.78219	6.10925
340	N1	7.13807	5.60212	7.62266	6.93828	7.21671	8.6533	5.47227	9.45626	6.24028	6.5903	5.59471	10.3236	7.89841	7.38647	5.12396	8.21986	5.12396	6.31716	5.50126	7.83479	5.12396	5.12396	5.84354	5.84932	5.52146	7.13966	7.33171	7.51589	6.93537	5.12396	5.12396	5.12396	6.33328	7.07412	5.12396	5.12396	6.43455	6.43455
341	N1	6.57228	5.86363	7.30115	6.49224	6.58617	8.79042	5.12396	9.10008	6.23245	6.4708	6.02345	10.2614	7.89692	7.4313	5.12396	8.11133	5.73657	6.07074	5.57973	7.72798	5.12396	5.12396	6.01372	5.12396	5.6204	7.23634	7.14756	7.23778	6.20456	5.12396	5.12396	5.12396	6.58617	7.34278	5.66296	5.49306	6.81124	6.28972
342	N1	7.04925	5.96101	7.58274	6.89669	6.91968	8.70897	5.77144	9.05322	5.8861	6.43935	5.5835	10.5181	7.96416	7.35244	5.53733	8.35937	5.48064	6.55678	5.94803	7.88043	5.12396	5.12396	6.34388	5.12396	5.42053	7.23921	7.50274	7.62168	7.23562	5.51745	5.61677	5.61677	6.34036	7.51425	5.75257	5.26786	6.83303	6.32436
343	N1	6.41346	6.02102	7.60539	6.73697	7.45472	8.70847	5.50533	9.13421	5.12396	6.64118	5.63835	10.4109	7.62511	7.0184	5.12396	8.33998	5.3033	6.05912	5.40717	7.80914	5.12396	5.12396	5.73657	5.12396	5.6204	7.22984	7.5148	7.74889	6.96035	5.68698	5.12396	5.69373	6.20658	7.20934	5.3845	5.34233	6.65544	6.76849
344	N1	6.77651	6.21461	7.75833	6.77079	6.48768	8.61468	5.12396	9.05649	6.02828	6.75577	5.5835	10.1999	7.58579	7.31522	5.12396	8.59951	5.12396	5.66296	5.39363	7.46508	5.12396	5.12396	5.6058	5.12396	5.3799	7.34084	7.30854	7.60887	7.22402	5.6204	5.12396	6.15486	6.6733	7.2807	5.44674	5.12396	6.46614	6.2691
345	N1	6.79682	5.96615	7.82883	6.71296	7.0282	8.74862	5.12396	8.95815	5.96358	6.54535	5.12396	10.1548	7.24566	7.28961	5.5835	8.13564	5.12396	5.88053	5.3033	7.82844	5.12396	5.12396	6.22851	5.12396	5.2933	7.13807	7.23418	7.44425	6.72503	5.12396	5.12396	5.7301	6.40026	7.48381	5.63835	5.83188	6.56667	6.52062
346	N1	6.98841	6.1203	8.22631	7.73762	8.14758	8.88045	5.12396	9.37416	6.30628	6.62274	5.74939	11.1211	8.5781	8.0047	5.12396	8.22764	5.12396	6.12468	6.23048	8.29904	5.12396	5.76832	6.81235	6.03309	6.09807	7.33237	7.37023	7.41397	6.65544	5.47227	5.50533	5.63479	6.33328	7.68156	5.45532	5.12396	6.5582	6.82546
347	N1	6.77537	6.08222	7.85205	7.58579	7.76345	8.85395	5.54126	9.34373	6.45205	6.62141	6.24028	10.9403	8.42112	5.12396	5.12396	8.47324	5.59099	6.35957	6.01127	8.24538	5.37528	5.12396	6.31897	5.7589	5.80212	7.17931	7.53849	7.47477	6.77537	5.12396	5.76519	5.12396	6.32257	7.64635	5.65249	5.12396	6.71296	6.84694
348	N1	7.24993	6.11147	7.92045	7.09672	7.41216	8.74688	5.61677	9.31794	6.15698	6.55962	5.64191	10.395	8.38708	5.12396	5.28827	8.31825	5.38907	5.91889	5.73979	8.00603	5.12396	5.12396	6.46614	5.82305	5.47227	7.61135	7.39634	7.46908	7.25488	5.12396	5.12396	5.70044	6.46925	7.35819	5.67332	5.12396	6.75809	6.61874
349	N1	7.01302	6.10032	8.11851	7.04054	7.5369	8.72681	5.12396	9.36306	6.77878	6.64769	5.36129	10.3733	8.04012	7.30115	5.12396	8.30721	5.73979	6.23441	5.73657	8.01003	5.12396	5.12396	6.34036	5.40717	5.273	7.19369	7.43248	7.49165	7.37023	5.12396	5.12396	5.12396	6.44731	7.41878	5.54518	6.02345	6.99393	7.03878
350	N1	6.78784	5.73334	7.48212	6.71174	6.91075	8.62263	5.90536	9.08987	6.39359	6.75926	5.67332	10.3689	7.84893	7.70526	5.12396	8.13388	5.12396	6.22851	5.78383	7.65492	5.12396	5.12396	6.38519	5.12396	5.12396	6.97261	7.17625	7.3473	6.65028	5.38907	5.12396	5.24702	5.8944	7.23346	5.53339	5.12396	6.70441	6.60935
351	N1	6.32077	5.7462	7.68891	6.60935	7.25771	8.70168	5.12396	9.19452	6.21461	6.42487	5.50533	10.4244	7.14598	7.4922	5.12396	8.46443	5.12396	6.00635	5.61313	7.54221	5.12396	5.12396	5.78996	5.12396	5.12396	7.58832	7.54645	7.735	6.77079	5.78996	5.17048	5.12396	6.53669	7.16627	5.76832	5.45532	6.80017	6.20456
352	N1	6.81014	5.86647	7.82923	6.78219	7.20117	8.75951	5.12396	9.40886	6.14847	6.23245	5.12396	10.6031	7.76387	7.59186	5.87212	8.65696	5.62402	5.97126	5.52943	7.93057	5.12396	5.12396	5.64545	5.12396	5.12396	7.2385	7.23418	7.76642	7.257	5.12396	5.12396	5.12396	6.71296	7.47364	5.44242	5.12396	6.80128	6.44254
353	N1	6.88346	5.89164	7.8755	6.48768	6.11147	8.64611	5.12396	9.12238	5.89715	6.66185	5.12396	10.0514	7.6029	7.65444	5.29832	8.36218	5.4848	5.82305	5.54126	7.75791	5.12396	5.12396	5.86079	5.12396	5.45104	7.09755	7.33759	7.50659	6.57786	5.84644	5.36129	5.59099	6.29157	7.02376	5.53733	5.46383	6.52503	6.58064
354	N1	6.90575	6.04973	7.75662	7.31322	7.55695	8.75084	5.12396	9.15799	6.23832	6.2804	5.12396	10.5165	7.99362	7.62217	5.12396	8.26796	5.12396	6.14419	6.22059	7.93916	5.7462	5.12396	6.34036	5.56068	5.64545	7.18235	7.18766	7.15851	6.64379	5.79606	5.66988	5.12396	6.52942	7.33824	5.81711	5.59842	6.57508	6.63857
355	N1	7.19369	6.4552	7.81035	7.14913	6.64509	8.85936	5.12396	9.42811	6.14633	6.45205	5.12396	10.7445	8.30499	7.97865	5.12396	8.34427	5.46806	5.99645	5.77144	7.87626	5.12396	5.12396	6.12249	5.12396	5.65249	7.16704	7.3994	7.77107	7.05012	5.12396	5.55683	5.12396	6.78446	7.77233	5.66296	5.62402	7.08087	6.92854
356	N1	6.93049	5.92158	7.8336	6.64118	6.48464	8.80822	6.00389	9.32188	5.95064	6.9256	5.12396	10.5973	7.76004	7.52726	5.60212	8.37309	5.12396	6.11368	5.77455	7.79565	5.12396	5.12396	6.55251	5.12396	5.56834	7.65681	7.32909	7.97865	6.90575	5.6058	5.59471	5.12396	6.85118	7.19594	5.67675	5.53733	6.90875	6.89871
357	N1	7.05359	5.87774	7.91206	6.82329	7.10085	8.84693	5.12396	9.34277	5.12396	6.62141	5.49306	10.5505	7.97694	7.56786	5.12396	8.2845	5.43372	6.05209	5.68698	7.82405	5.12396	5.12396	6.23637	5.12396	5.44242	7.58172	7.37463	7.52887	7.45991	5.59842	5.12396	5.78996	6.67077	7.63723	5.95584	5.12396	7.16781	6.55678
358	N1	6.71901	6.31716	7.62462	6.66568	6.45205	8.71309	5.12396	9.0816	6.47389	6.7093	5.12396	10.3037	7.59589	7.69257	5.12396	8.09407	5.12396	6.24028	5.68358	7.75491	5.12396	5.12396	6.09582	5.12396	5.12396	7.07834	7.15696	7.66669	6.92264	5.88332	5.12396	5.12396	6.63463	7.44132	5.47227	5.12396	6.7093	6.18826
359	N1	6.25767	5.86079	7.5369	6.09582	6.65286	8.61867	6.06843	8.71375	6.29342	6.54103	5.12396	10.1375	7.52726	7.45991	5.38907	8.08518	5.12396	6.06843	5.57215	7.55486	5.68698	5.12396	6.25958	5.12396	5.12396	7.45124	7.34666	7.67925	7.04752	5.12396	5.6058	5.28827	6.83303	7.14045	5.61313	5.48064	6.69208	6.65415
360	N1	6.73934	6.01127	7.79194	7.29097	7.37337	9.24522	6.18826	9.37501	6.34388	6.76849	5.31321	10.595	8.20248	7.67183	5.65599	8.24879	5.63479	6.23441	5.14166	8.23377	5.12396	5.12396	6.01616	5.35659	5.46806	7.15305	7.1507	7.15618	7.10332	5.12396	5.62402	5.49717	6.08677	7.46221	5.12396	5.83188	6.77194	6.45834
361	N1	7.12125	6.02345	7.84971	6.82763	6.57647	8.97196	5.12396	9.24503	6.2672	6.47389	5.50533	10.5159	8.11073	5.12396	5.12396	8.24328	5.63479	6.2653	5.55296	7.81197	5.59471	5.12396	5.97381	5.32788	5.12396	7.05876	7.49942	7.446	6.97167	5.2933	5.12396	5.7462	6.26149	7.45414	5.12396	5.53339	6.98472	6.80017
362	N1	6.76388	5.73334	7.69894	6.79794	7.60688	8.87094	5.12396	9.18471	5.12396	6.61204	5.74939	10.4005	7.814	5.12396	5.76832	8.20686	5.55683	6.18621	6.09582	7.71646	5.12396	5.12396	6.04263	5.12396	5.54908	7.37526	7.56008	7.82365	7.02643	5.12396	5.58725	5.12396	6.60665	7.37086	5.76519	5.55683	6.83948	6.40026
363	N1	6.98934	5.81413	7.48381	6.8222	6.85541	8.83332	5.12396	9.14676	5.98141	6.66696	5.85793	10.3544	7.54062	7.37275	5.12396	8.11103	5.12396	6.05678	5.71373	7.84698	5.12396	5.12396	5.71373	5.12396	5.47227	7.28551	7.31522	7.42655	7.10414	5.81413	5.12396	5.95324	6.49224	7.37337	5.7589	5.12396	6.71901	6.42325
364	N1	7.29777	6.20658	8.03787	7.57866	7.61234	8.9774	5.12396	9.28897	6.20658	6.52356	5.69709	10.7678	8.48776	5.12396	5.76519	8.34948	5.12396	6.22654	5.98896	8.22255	5.12396	5.12396	6.19441	5.12396	5.2832	7.16395	7.45819	7.68937	7.2485	5.44242	5.79301	5.64897	6.80793	7.48885	5.12396	5.12396	6.96414	7.00033
365	N1	7.17472	5.82305	7.93523	7.13728	7.42417	9.14783	5.60947	9.52237	6.60394	6.73934	5.52146	10.8093	8.19478	5.12396	5.12396	8.16508	5.12396	5.79606	6.54247	7.78239	5.12396	5.12396	6.29711	5.12396	5.56834	7.56268	7.39326	7.58984	7.17931	5.12396	5.12396	5.64897	6.74641	7.46851	5.6058	5.12396	7.0775	6.87523
366	N1	6.83841	5.96358	8.13065	6.95273	7.49721	9.07875	5.12396	9.56283	6.18621	6.90274	5.79301	10.8409	8.37632	7.77528	5.12396	8.67454	5.88888	6.46614	5.743	8.10319	5.12396	5.12396	6.51915	5.12396	5.12396	7.66622	7.76302	7.84581	7.42178	5.60947	5.49717	5.48064	6.88653	7.84031	5.73334	5.73334	7.22839	6.79122
367	N1	6.82329	6.30079	7.65539	6.46147	7.19744	8.75479	5.12396	9.2272	6.53379	6.54822	6.10479	10.5573	7.85593	7.63046	5.12396	8.34355	5.89164	6.20658	5.87493	7.73674	5.12396	5.12396	5.46383	5.12396	5.12396	7.44366	7.13409	7.83992	6.99393	5.60947	5.67332	5.12396	6.70196	7.40914	5.12396	5.12396	6.28972	6.3613
368	N1	6.79682	5.76205	7.72577	6.99577	6.94312	8.74321	5.12396	9.18605	6.20859	6.88959	5.62762	10.459	7.90949	7.53262	5.46383	8.04655	5.12396	6.31173	5.82305	7.96242	5.12396	5.12396	6.1181	5.80814	5.67332	7.46965	7.40245	7.6353	6.93925	5.58725	5.44242	5.72359	6.41999	7.55591	5.78383	5.12396	6.67203	6.21661
369	N1	6.90675	5.65948	7.65634	6.84055	6.95081	9.06114	5.12396	9.09459	5.12396	6.39024	5.63121	10.3507	8.00169	7.14677	5.42495	8.08918	5.12396	6.37502	5.90263	7.73805	5.12396	5.12396	5.6058	5.62762	5.12396	7.57661	7.41035	7.56941	7.12528	5.39363	5.51745	5.68698	6.65286	7.51207	5.12396	5.79909	6.35437	6.42811
370	N1	7.1507	5.76205	7.90655	7.22257	7.24065	9.16189	5.12396	9.43827	5.96615	6.76849	5.83481	10.7925	8.32918	5.12396	5.12396	8.44656	5.12396	5.8944	5.69709	7.74587	5.12396	5.44242	5.90808	5.12396	5.80814	7.37463	7.51098	7.88908	7.30115	5.91889	5.12396	5.81114	6.24222	7.7437	5.12396	5.84354	6.80461	6.88141
371	N1	6.72863	5.82895	7.74846	7.30519	6.81674	9.07978	5.12396	9.33318	6.59167	6.42811	5.68017	10.5905	8.39027	5.12396	5.12396	8.29205	5.12396	6.73102	5.12396	7.79152	5.34233	5.12396	6.49828	5.71703	5.12396	7.17625	7.37713	7.51589	6.99485	6.07304	5.41165	5.12396	6.14847	7.68064	5.12396	5.85507	6.96979	6.52209
372	N1	6.69456	5.83481	7.71602	7.1333	7.16549	9.09189	5.12396	9.31082	6.39192	6.69827	5.61313	10.4284	7.92985	7.3908	5.12396	8.32069	5.12396	5.92693	5.71373	7.71423	5.12396	5.12396	6.16752	5.59842	5.12396	7.02643	7.38523	7.19818	6.56244	5.7869	5.12396	5.79606	6.00141	7.24922	5.12396	5.49717	6.36475	6.58893
373	N1	6.92756	5.743	8.00703	7.1107	6.83087	8.98632	5.80212	9.32438	6.42487	6.80239	5.65249	10.616	8.29305	5.12396	5.12396	8.36334	5.12396	6.44413	5.63835	7.92696	5.12396	5.12396	6.28972	6.03787	5.12396	7.20415	7.33694	7.32712	6.79682	5.12396	5.12396	5.59471	6.30628	7.43838	5.70044	5.12396	6.88346	6.45362
374	N2	7.28345	6.1334	8.09132	7.06219	7.90064	8.84535	5.12396	9.51082	6.4599	6.98101	5.46383	10.408	8.32652	5.12396	5.77765	7.79359	5.12396	6.65157	5.64545	8.05389	5.12396	5.12396	6.25383	5.62762	5.12396	7.04141	7.28482	7.38212	6.90073	5.12396	5.84354	5.12396	6.56244	7.31189	5.12396	5.63835	6.71538	7.01392
375	N2	6.94216	6.24804	8.03301	6.8222	7.96102	8.79301	5.67675	9.20613	5.12396	6.61874	5.71373	10.092	8.07371	5.12396	5.83188	7.65017	5.12396	6.47543	5.65249	7.65634	5.12396	5.12396	6.38012	5.57973	5.12396	7.02287	7.05531	7.36074	6.70319	5.12396	5.49306	5.66988	6.73697	7.29166	5.12396	5.12396	6.76157	6.74993
376	N2	6.66568	6.1591	7.60887	6.03309	6.94794	8.61559	5.12396	9.12544	5.94542	6.38012	5.50126	10.0351	8.05706	5.12396	6.10702	7.39879	5.71043	6.41836	5.58725	7.7626	5.12396	5.12396	6.22851	5.12396	5.12396	6.98193	7.49053	7.72046	6.84588	5.12396	5.77765	5.12396	6.64769	7.14045	5.12396	5.5835	6.72623	6.51619
377	N2	7.26683	5.72685	7.87169	6.56667	7.3696	8.64012	5.77144	8.96699	6.12687	6.51175	5.12396	10.1417	7.84776	5.12396	5.66296	7.49554	5.82305	6.45205	5.48064	7.91571	5.12396	5.12396	6.04501	5.12396	5.12396	7.17625	7.31854	7.62462	6.63068	5.12396	5.37064	5.12396	6.73102	7.30921	5.12396	5.84354	6.89061	6.86485
378	N2	7.04229	6.38856	7.7424	6.45677	7.50163	8.74002	5.12396	9.36091	6.45834	6.65157	6.46303	10.3436	8.06589	5.12396	5.37064	7.68846	5.12396	6.51323	5.86363	7.84267	5.12396	5.53339	6.51026	5.12396	5.68017	6.68211	7.2563	7.30988	6.53524	5.70378	5.83188	5.33754	6.70073	7.22911	5.12396	5.72031	6.73459	6.8533
379	N2	6.80461	5.60212	7.38585	6.55536	6.48464	8.41317	5.12396	9.07966	6.28413	6.56667	5.95584	9.67608	7.27863	7.16704	5.12396	7.16858	5.12396	6.11147	5.743	7.25276	5.12396	5.12396	6.62274	5.12396	5.12396	6.80239	6.74406	7.13569	6.54103	5.8999	5.24702	5.12396	6.55251	7.05099	5.12396	5.38907	6.41182	6.44889
380	N2	6.80683	6.03309	7.6153	6.24028	6.98101	8.58914	5.57595	9.14056	5.12396	5.98394	5.72685	9.84581	7.75234	7.14992	5.12396	7.6857	5.12396	6.77537	5.57595	7.50163	5.12396	5.12396	6.11589	5.12396	5.12396	7.09589	7.32317	7.20192	6.59987	5.92426	5.12396	5.12396	6.75693	7.1624	5.12396	5.78383	6.69084	6.32794
381	N2	6.93634	6.1591	7.81964	6.3315	6.96791	8.53503	5.12396	9.20301	6.24028	6.63068	5.74939	10.173	7.74932	7.29845	5.73657	7.67694	5.12396	6.54391	5.77455	7.99193	5.12396	5.12396	6.44731	5.12396	5.12396	7.02376	7.45991	7.55643	6.93245	5.32788	5.65948	5.57595	6.88755	7.51534	5.12396	5.56834	6.73815	6.65415
382	N2	6.85646	5.93225	7.89096	6.6053	7.51752	8.5637	5.12396	9.15915	6.28786	6.84268	5.57973	9.87024	7.76938	5.12396	5.12396	7.25064	5.12396	6.27476	5.45104	7.93057	5.12396	5.12396	6.14847	5.12396	5.12396	6.90776	7.42476	7.30182	6.93342	5.55296	5.70711	5.45959	6.30628	7.18614	5.12396	5.7869	7.03527	6.43455
383	N2	7.10003	6.12249	7.60788	6.50728	6.75693	8.74018	5.12396	9.15165	6.4151	6.29527	6.34564	9.95584	7.4378	5.12396	5.94017	7.7012	5.12396	6.38856	5.12396	7.60539	5.12396	5.12396	6.18621	5.12396	5.12396	7.28619	6.88551	7.47307	7.10824	5.12396	5.69036	5.12396	6.92461	7.46566	5.12396	5.54518	6.76849	6.28972
384	N2	7.18917	5.97635	7.75362	6.65028	7.83874	8.55737	5.12396	9.26113	6.57088	6.38688	5.75574	10.1834	7.91972	7.54961	5.12396	7.69621	5.45532	6.62007	5.71703	8.07028	5.12396	6.12249	6.40357	5.12396	5.12396	7.08255	7.11639	7.43662	6.4552	5.12396	5.66988	5.12396	6.53669	7.29506	5.78383	5.82008	6.76157	6.66823
385	N2	6.89366	5.83773	7.47136	6.36819	7.07412	8.34854	5.12396	8.89275	6.52356	6.57508	5.71043	9.64108	7.26962	5.12396	5.12396	7.56424	5.12396	6.40523	5.48064	7.61825	5.12396	5.12396	6.14419	5.12396	5.12396	6.93634	6.84588	7.22621	6.608	5.12396	5.12396	5.57973	6.57088	6.96979	5.12396	5.84354	6.45834	6.03069
386	N2	7.08841	6.35263	7.75018	6.12249	7.25841	8.68778	5.75257	9.246	6.62274	6.29711	5.34233	9.81121	7.67183	7.28413	5.12396	7.86404	5.12396	6.61473	5.75257	7.71423	5.12396	5.12396	6.27476	5.12396	5.12396	7.36391	7.41938	7.6953	6.79794	5.12396	5.12396	5.93754	6.35784	7.10579	5.12396	5.73657	6.6053	6.64769
387	N2	7.06647	6.33328	7.5761	6.45677	6.88038	8.67009	6.03309	9.21423	6.56386	6.57925	5.54518	9.89842	7.64156	7.49998	5.12396	7.65917	5.12396	6.36819	5.12396	7.735	5.12396	5.12396	6.06611	5.12396	5.12396	7.09672	6.96224	7.66528	6.49677	5.46806	5.3799	5.12396	6.63857	7.20341	5.35659	5.67675	6.90174	6.42487
388	N2	6.70441	6.28227	7.42595	6.16542	7.19218	8.49719	5.53733	8.59286	6.04263	6.53669	5.66643	9.84044	8.04463	5.12396	5.35659	7.38833	5.12396	6.47235	5.12396	7.65728	5.12396	5.12396	5.3033	5.12396	5.12396	7.04752	6.97915	7.17855	6.70441	5.76205	5.59099	5.55296	6.39526	7.00033	5.12396	5.87212	6.1717	6.16752
389	N2	6.80793	6.1506	7.05359	5.99645	6.68085	8.51037	5.68017	8.66854	6.27476	6.64118	5.57973	9.36863	7.16472	5.12396	5.12396	7.38026	5.12396	6.80461	5.71703	7.32975	5.12396	5.48064	5.75257	5.12396	5.12396	6.92166	6.95368	7.19444	6.33859	5.68698	5.12396	5.86079	6.1203	6.8773	5.12396	5.12396	5.73334	6.14204
390	N2	6.74876	6.11368	7.42536	6.46614	8.08024	8.52734	5.70044	8.78951	6.37843	6.5582	5.12396	9.64905	7.00851	7.14992	5.12396	7.52186	5.65249	6.61607	5.66988	7.2485	5.12396	5.12396	6.07304	5.12396	5.12396	7.17702	6.94986	7.23418	7.01751	5.12396	5.56452	5.12396	6.57228	7.22111	5.12396	5.28827	6.40026	6.07535
391	N2	6.9187	5.99146	7.6039	6.27099	6.64379	8.32045	5.12396	8.74544	6.01127	6.50129	6.10032	9.40656	7.36581	5.12396	5.69036	7.51643	5.12396	6.79459	5.12396	7.68524	5.12396	5.12396	5.79606	5.12396	5.12396	6.76964	6.95273	7.51098	6.59851	5.89715	5.12396	5.12396	6.49979	6.72263	5.52943	5.86647	6.53379	6.1591
392	N2	6.65801	5.80513	7.17319	5.61677	6.85646	8.45766	5.12396	8.62173	6.25958	6.41836	5.53339	9.37738	7.28551	5.12396	5.56452	7.45876	5.50126	6.78333	5.12396	7.55538	5.12396	5.12396	5.80212	5.12396	5.12396	7.26892	6.79347	7.09838	6.5903	5.12396	5.12396	5.78996	6.40523	6.96319	5.12396	5.60947	6.25958	5.9108
393	N2	6.97167	6.22654	7.724	6.33328	7.76345	8.31115	5.57595	8.56408	6.10032	6.42487	5.12396	9.4145	7.1025	6.98657	5.12396	7.50274	5.12396	6.99393	5.44242	7.48212	5.12396	5.12396	6.18002	5.47227	5.12396	7.10743	7.35819	7.45588	6.64639	5.85507	5.68698	5.12396	6.49979	6.8742	5.59471	5.57973	6.56526	5.96101
394	N2	6.87316	6.04025	7.4313	5.82895	7.23418	8.32239	5.12396	8.87094	5.68017	6.45834	5.7869	9.48052	7.53262	5.12396	5.12396	7.60837	5.12396	6.80128	5.37528	7.64396	5.12396	5.12396	6.19644	5.12396	5.12396	7.13648	6.79794	7.18387	6.77651	5.67332	5.12396	5.12396	6.41346	7.03966	5.12396	5.7301	6.16331	6.30992
395	N2	6.03548	5.99894	7.35819	5.50939	6.72383	8.09682	5.12396	8.28803	5.64545	6.04737	5.52146	8.90246	6.96319	5.12396	5.12396	7.36328	5.12396	6.35089	5.12396	7.53476	5.12396	5.12396	6.17379	5.12396	5.12396	6.85224	6.97354	7.14992	6.29342	5.12396	5.59842	5.12396	6.32794	6.23048	5.12396	5.32788	6.20456	6.45047
396	N2	6.66696	5.9428	6.75693	6.00635	7.17166	8.10501	6.10032	8.29105	5.86363	5.74939	5.12396	8.79346	6.95177	6.22059	5.60212	7.27656	5.12396	6.52209	5.12396	7.49276	5.12396	5.12396	6.22059	5.12396	5.12396	7.08757	6.80461	7.0579	6.2519	5.12396	5.95064	5.12396	6.10032	6.66696	5.66296	5.92693	6.04737	5.82305
397	N1	6.32257	5.71043	7.34987	6.32615	6.57368	8.21148	5.12396	8.50025	5.56834	6.04973	5.68017	9.13443	6.97448	6.43455	5.12396	7.48212	5.12396	6.80239	5.12396	7.32317	5.12396	5.12396	5.743	5.12396	5.12396	6.90375	7.34666	7.30787	6.90274	5.12396	5.12396	5.12396	5.96358	6.87109	5.12396	5.52545	6.01859	6.22654
398	N1	6.61204	6.09357	7.10988	5.83773	5.83481	8.06684	5.68017	8.23084	5.37528	5.92959	5.12396	9.29247	7.00397	6.77194	5.49717	7.44366	5.12396	6.56948	5.12396	7.61382	5.12396	5.12396	5.81711	5.12396	5.12396	6.97635	6.83626	7.5761	7.07496	5.12396	5.12396	5.12396	6.22851	7.08506	5.7301	5.66643	5.8944	6.22059
399	N1	6.52942	5.84932	7.5251	6.28413	6.68835	8.37839	5.12396	8.51399	5.12396	5.99645	5.12396	9.44312	7.39817	6.59167	5.12396	7.76387	5.61677	6.88244	5.73334	7.69485	5.59099	5.12396	6.27288	5.12396	5.3033	7.06133	7.55747	7.22839	6.98564	5.12396	5.12396	5.12396	6.28972	7.60887	5.12396	5.87774	6.56808	6.56103
400	N1	6.20456	5.42495	7.50549	6.13988	6.49828	8.16962	5.12396	8.33567	6.05678	6.01372	5.23111	9.4202	7.03966	6.43775	5.12396	7.40123	5.12396	6.43133	5.64897	7.66482	5.12396	5.12396	5.95324	5.12396	5.12396	7.07834	7.62021	7.43838	6.89467	5.9135	5.12396	5.12396	5.77455	7.46851	5.12396	5.50533	6.6107	6.44413
401	N1	6.22258	6.09357	7.66247	6.00881	6.46614	8.65207	5.12396	8.64927	6.2804	6.29895	5.59099	9.67546	7.40489	6.99942	5.35659	7.96693	5.97889	6.74406	5.12396	7.82244	5.12396	5.12396	6.06843	5.12396	5.62402	7.30988	7.61579	7.62657	7.3192	5.46806	5.12396	5.12396	6.6995	7.19818	5.61677	5.42935	6.67708	6.78897
402	N1	6.62672	6.1506	7.61382	6.39359	6.88857	8.60758	5.12396	8.73617	5.12396	6.1334	5.12396	9.68334	7.1285	6.57786	5.71043	7.98854	5.12396	6.70196	5.12396	7.72533	5.12396	5.12396	6.02587	5.12396	5.12396	7.42536	7.39634	7.52564	7.43308	5.12396	5.57215	5.12396	6.48004	7.67555	5.12396	5.12396	6.50429	6.72383
403	N1	5.84932	6.19644	7.69211	5.94542	5.74939	8.37747	5.12396	8.58354	6.0845	5.95584	5.12396	9.72997	7.11151	7.03174	5.64191	7.39511	5.46383	6.79459	5.12396	7.29574	5.26786	5.12396	6.13123	5.12396	5.12396	6.82002	7.30988	7.51643	7.23346	5.12396	5.12396	5.12396	6.1334	7.355	5.12396	5.9135	6.67834	6.2672
404	N1	6.81674	5.70711	7.67694	5.97381	6.71538	8.25297	6.02345	8.5413	5.51343	6.15698	5.12396	9.75765	6.82655	6.9921	5.12396	7.68846	5.12396	6.32794	5.12396	7.6774	5.12396	5.12396	5.69373	5.12396	5.12396	7.13966	7.76642	7.78406	6.94601	5.12396	5.12396	5.12396	6.08222	7.46965	5.12396	5.50939	6.64118	6.41999
405	N1	6.82546	5.81711	7.48324	6.49677	6.9256	8.15536	5.73657	8.55275	5.75574	5.73657	5.826	9.52938	6.9187	6.99485	5.76205	8.12385	5.96871	6.49375	5.12396	7.94414	5.12396	5.12396	5.92158	5.14166	5.52545	7.27101	7.79811	7.5974	6.99485	5.12396	5.12396	5.12396	6.31897	7.39388	5.50939	5.76519	6.31536	6.18826
406	N1	6.8222	5.2832	7.89952	6.09807	6.71901	8.6651	5.12396	8.72794	5.8861	5.91889	5.12396	10.0208	7.32844	7.41216	5.12396	7.78904	5.12396	6.83087	5.12396	7.84189	5.12396	5.56068	6.2634	5.12396	5.12396	7.5369	7.71512	7.79893	7.38212	5.12396	5.12396	5.59842	6.21261	7.53583	5.47646	5.51343	6.43775	6.86589
407	N1	6.65157	5.78074	7.55381	6.95845	7.15618	8.80011	5.12396	8.91449	5.69709	6.27476	5.12396	10.2125	7.56579	7.11964	5.12396	7.76472	5.64897	6.39192	5.12396	7.90064	5.12396	5.12396	5.84644	5.12396	5.12396	7.54274	7.80629	7.6029	7.35756	5.12396	5.12396	5.12396	6.66058	7.42297	5.63835	5.43808	6.68085	6.89366
408	N1	7.04665	5.8693	7.8625	6.39359	5.7462	8.78447	5.12396	8.93971	5.96358	6.68711	5.8693	10.1726	7.68202	7.0992	5.12396	7.76514	5.12396	6.57786	5.12396	7.53796	5.12396	5.12396	5.88053	5.12396	5.48064	7.38956	7.8067	7.48381	7.24137	5.92959	5.12396	5.69373	6.77537	7.50274	5.4161	5.92158	6.39526	6.76157
409	N1	6.80239	5.95324	7.53209	6.30445	6.80351	8.51077	5.44674	8.52714	6.42162	6.20658	5.12396	9.66694	7.42714	6.98379	5.12396	7.64922	5.12396	6.56244	5.12396	7.82724	5.12396	5.12396	6.01127	5.64545	5.12396	7.31522	7.55329	7.45182	7.04403	5.12396	5.40268	5.12396	5.9428	7.48549	5.12396	5.43808	6.47851	6.47235
410	N1	6.88653	6.02345	7.71378	6.24222	7.10743	8.49474	5.12396	8.72599	5.71043	6.42972	5.50939	10.0422	7.57866	7.19218	5.12396	7.72886	5.12396	6.80461	5.12396	7.90912	5.12396	5.12396	6.15698	5.12396	5.8522	7.44659	7.4776	7.6009	7.2385	5.12396	5.12396	5.12396	6.47235	7.34859	5.62402	5.73657	6.86901	6.38519
411	N1	6.5582	6.13773	7.68524	6.72383	7.28482	8.66354	5.12396	8.73134	5.98896	6.69456	5.32301	10.2382	7.6953	7.1554	5.80513	7.75876	5.12396	6.72143	5.12396	7.79729	5.12396	5.12396	5.84354	5.12396	5.38907	7.25134	7.88946	7.63964	7.06219	5.12396	5.12396	5.12396	6.49072	7.6009	5.60212	5.12396	6.9594	6.77537
412	N1	6.62804	6.17379	7.89283	6.64118	6.65028	8.63409	5.12396	8.79861	6.43294	5.82305	5.12396	10.0935	7.46279	7.22257	5.12396	7.36138	5.37064	6.41017	5.12396	7.91132	5.12396	5.12396	6.15698	5.12396	5.12396	7.32778	7.85593	7.66341	7.49554	5.12396	5.15906	5.12396	6.51619	7.25982	5.97381	5.43808	6.71901	6.70319
413	N1	6.67708	6.05678	7.96901	6.55393	7.09506	8.33303	5.12396	8.51699	5.75574	6.50877	5.57973	10.1966	7.17089	7.23346	5.52943	7.78447	5.45532	6.96319	5.12396	8.14323	5.42495	5.12396	5.57595	5.12396	5.60212	7.41818	7.66435	7.688	7.56424	5.12396	5.12396	5.12396	6.58617	7.84932	5.54126	5.85793	7.04316	6.76504
414	N1	6.53669	5.65249	7.57147	6.286	6.56386	8.38822	5.12396	8.56121	5.81114	6.04263	5.80814	9.63711	7.23273	6.79682	5.12396	7.54062	5.12396	6.49677	5.12396	7.50274	5.12396	5.12396	5.93225	5.12396	5.4161	7.48829	7.82485	7.66059	7.16858	5.12396	5.12396	5.12396	6.48004	7.48212	5.46806	5.12396	6.6174	6.38182
415	N1	6.7901	5.8693	7.2086	6.08904	6.08677	8.27817	5.12396	8.43577	5.94542	6.02587	5.51745	9.64801	6.98472	6.72143	5.12396	7.42417	5.12396	6.44731	5.50126	7.59136	5.12396	5.12396	5.58725	5.12396	5.12396	6.98101	7.18311	7.28961	7.05962	5.12396	5.12396	5.12396	6.41673	7.19669	5.12396	5.59471	6.59304	6.63332
416	N1	6.3315	5.3799	7.75705	6.31173	6.12249	8.21636	5.12396	8.28198	5.92426	6.15486	5.12396	9.6475	7.28139	7.01121	5.12396	7.24566	5.12396	6.78897	5.76205	7.64874	5.12396	5.12396	5.76832	5.12396	5.66296	6.87005	7.15618	7.21377	6.87936	5.12396	5.12396	5.12396	6.4599	7.21008	5.12396	5.44674	6.61473	6.59578
417	N1	6.70196	6.05444	7.62706	6.51026	5.54908	8.64012	5.826	8.93971	5.99894	6.21461	5.43808	10.1317	7.77107	7.03086	5.12396	7.42417	5.12396	6.48004	5.12396	7.41457	5.12396	5.12396	5.88332	5.12396	5.46806	6.97354	7.56683	7.30115	6.81235	5.12396	5.69036	5.3033	6.30628	7.5863	5.64897	5.12396	7.04665	6.63332
418	N1	6.88857	5.96358	7.58477	6.21461	6.69208	8.64224	5.12396	8.66423	5.8861	6.06843	5.34711	9.99237	7.57712	7.09423	5.12396	7.63337	5.12396	6.65673	5.12396	7.7021	5.12396	5.12396	6.10256	5.12396	5.53339	7.48829	7.75191	7.75362	7.09174	5.12396	5.12396	5.27811	6.44731	7.61628	5.55296	5.12396	6.33683	6.64118
419	N1	6.63857	6.18208	7.54645	5.80513	6.25575	8.49515	5.12396	8.41715	6.19441	5.90536	5.12396	9.62951	6.80128	6.87936	5.12396	7.48324	5.31321	7.01302	5.12396	7.42655	5.12396	5.12396	5.82895	5.12396	5.63835	6.86797	7.04229	7.07496	6.87936	5.50939	5.59471	5.12396	6.54391	7.47136	5.78074	5.60947	6.64898	6.38688
420	N1	6.72143	5.60212	7.06133	6.15486	5.87774	8.23084	5.54518	8.34948	6.4151	5.82895	5.12396	9.61647	7.32647	6.93925	5.12396	7.37086	5.12396	6.59167	5.12396	7.40001	5.12396	5.12396	5.70378	5.12396	5.34711	7.11639	7.18159	7.21082	6.68586	5.12396	5.12396	5.12396	5.9162	6.9921	5.12396	5.32301	6.53959	6.34036
421	N1	6.40688	5.45104	7.6353	6.23637	6.68835	8.54325	5.12396	8.82026	5.95324	6.39693	5.12396	9.85272	7.34666	7.28413	5.75257	7.5689	5.12396	6.77422	5.12396	7.31389	5.12396	5.12396	6.31897	5.12396	5.66643	7.10003	7.28756	7.07496	6.78106	5.12396	5.12396	5.63835	6.19236	7.11964	5.65249	5.64545	6.59987	6.67582
422	N1	6.25575	5.70711	7.68937	6.30262	5.85507	8.23748	5.12396	8.3426	5.62762	5.95064	5.12396	9.42327	6.6995	7.02287	5.12396	7.66809	5.44242	6.6995	5.12396	7.09174	5.12396	5.12396	6.18208	5.12396	5.12396	6.81892	7.28893	6.86485	6.78784	5.54126	5.12396	5.12396	6.07535	7.03174	5.84354	5.12396	6.4151	6.34564
423	N1	6.05678	5.8693	6.97354	5.57595	5.60212	8.08117	5.51745	8.15191	6.16961	5.7462	5.12396	9.24348	6.68085	6.93925	5.12396	7.03878	5.12396	6.71659	5.12396	7.06476	5.12396	5.12396	5.67675	5.12396	5.12396	6.67203	7.17549	7.07665	6.90875	5.12396	5.12396	5.12396	6.10256	6.99851	5.12396	5.12396	6.20658	6.35784
424	N1	6.18415	5.77765	7.00579	6.03069	6.25767	8.21717	5.12396	8.21528	5.55683	5.64191	5.12396	9.02063	6.77194	6.45362	5.76205	7.27031	5.12396	6.23245	5.12396	6.91968	5.12396	5.12396	6.05678	5.12396	5.66643	7.12206	7.04665	7.10332	7.32383	5.12396	5.12396	5.12396	6.32615	7.33237	5.12396	5.61677	6.33505	6.13773
425	N1	6.90975	6.05444	7.51098	6.4552	6.68711	8.39208	5.12396	8.53169	5.88888	6.09582	5.12396	9.65541	7.51752	7.06048	5.12396	7.17549	5.12396	7.00033	5.53733	7.374	5.12396	5.12396	5.9162	5.4161	5.12396	7.20786	7.38399	7.08171	6.96979	5.12396	5.7301	5.12396	6.35089	7.44833	5.12396	5.6058	6.41017	6.4151
426	N1	6.30992	5.70711	7.40367	6.60259	6.38351	8.44827	5.12396	8.53464	5.12396	6.29527	5.46806	9.45845	7.22694	5.12396	5.12396	7.08757	5.12396	6.632	5.12396	7.54803	5.12396	5.12396	5.50126	5.12396	5.66296	6.89467	7.37086	7.02198	6.81344	5.47646	5.57215	5.12396	6.31355	7.09672	5.12396	5.8522	6.65673	6.55393
427	N1	6.59851	5.8944	7.63723	6.55393	6.02345	8.6041	5.54518	8.90639	5.12396	6.55108	5.52545	9.89066	7.66622	7.14756	5.72359	7.50439	5.12396	6.41017	5.44242	7.69074	5.12396	5.12396	6.08677	5.32788	5.12396	7.21744	7.37212	7.21082	6.84801	5.12396	5.61677	5.12396	5.92426	7.28345	5.12396	5.72359	6.86797	6.84801
428	N1	6.88038	5.93225	7.5994	6.29342	6.34564	8.3848	5.41165	8.70583	5.70378	6.08222	5.12396	9.7382	7.71378	7.37776	5.68017	7.60887	5.12396	6.87213	5.36598	7.74414	5.12396	5.12396	6.38519	5.12396	5.12396	7.07242	7.67136	7.43367	7.26123	5.12396	5.12396	5.12396	6.25767	7.62364	5.12396	5.12396	7.09506	6.75577
429	N1	6.69208	5.70711	7.45472	6.85541	6.32794	8.51559	5.12396	8.56006	6.12905	6.13988	5.12396	9.7142	7.54274	7.01751	5.12396	7.57044	5.12396	6.56103	6.01616	7.82604	5.12396	5.12396	6.14419	5.12396	5.45104	7.25205	7.4742	7.37651	7.28688	5.12396	5.66643	5.12396	6.04973	7.24423	5.12396	5.51745	6.76619	6.48158
430	N1	6.97167	6.02102	7.72135	6.24611	6.53814	8.53876	5.81711	8.52595	6.12687	6.39024	5.12396	9.72973	7.63675	7.12448	5.37528	7.71244	5.12396	6.4151	5.12396	7.6811	5.12396	5.12396	5.94542	5.24702	5.12396	7.39449	7.49887	7.43248	6.69827	5.12396	5.12396	5.12396	6.40026	7.4922	5.12396	5.64897	6.54822	6.49375
431	N1	6.31536	5.86079	7.92154	6.46614	6.57228	8.71948	5.12396	8.71045	5.97635	6.36303	5.46383	9.72412	7.42417	7.01481	5.12396	7.42714	5.12396	6.64249	5.12396	7.50219	5.12396	5.12396	5.80513	5.12396	5.12396	7.19669	7.39142	7.31721	7.14598	5.12396	5.59471	5.12396	6.01127	7.37838	5.34711	5.63479	6.78333	6.56667
432	N1	6.60123	5.62762	7.55276	6.43775	6.92461	8.56522	5.12396	8.57149	5.83188	6.44413	5.12396	9.80698	7.28756	5.12396	5.12396	7.5725	5.43808	6.51471	5.12396	7.54168	5.12396	5.12396	5.9108	5.12396	5.12396	7.01661	7.35564	7.21377	6.93537	5.12396	5.12396	5.12396	6.07764	7.30519	5.62762	5.58725	6.74524	6.52062
433	N1	6.74876	5.84932	7.23706	6.39359	6.24417	8.60502	5.12396	8.58092	6.07535	6.39859	5.59099	9.81896	7.36581	7.02019	5.63121	7.85864	5.61677	6.70196	5.20401	7.54645	5.12396	5.12396	5.83188	5.12396	5.12396	7.26473	7.60986	7.78197	7.08757	5.36129	5.12396	5.12396	6.66568	7.56786	5.12396	5.50126	6.58755	6.86485
434	N1	6.77308	5.8999	7.5979	6.00635	6.12249	8.45574	5.12396	8.53385	5.98394	5.99396	5.12396	9.43756	7.16858	6.69703	5.6204	7.3815	5.20949	6.35611	5.12396	7.43248	5.12396	5.12396	5.65249	5.12396	5.12396	7.31655	7.47307	7.52994	6.9613	5.12396	5.33272	5.35659	6.35611	7.45703	5.80513	5.66988	6.58064	6.61473
435	N1	6.96885	6.24998	7.8755	6.49979	6.86485	8.5307	5.12396	8.79422	6.16121	6.12468	5.62762	9.97269	7.73456	7.22184	5.12396	7.36391	5.12396	6.73221	5.12396	7.92262	5.12396	5.12396	6.05444	5.12396	5.12396	7.04578	7.46279	7.4495	7.4378	5.12396	5.12396	5.12396	6.32972	7.724	5.98896	5.62402	6.80017	6.63988
436	N1	6.87626	6.38856	7.92913	7.09838	6.63332	8.64506	5.71373	9.03002	6.21661	6.42811	5.93225	10.3462	8.03593	7.44717	5.12396	7.6324	5.12396	6.57088	5.80212	8.13388	5.12396	5.12396	5.7301	5.78383	5.73334	6.7901	7.83241	7.58376	7.2428	5.12396	5.12396	5.12396	6.48311	7.56631	5.80212	5.71043	6.88244	6.94022
437	N1	6.89871	5.93489	7.77486	6.87523	7.15851	8.56312	5.12396	9.01079	5.12396	6.49375	5.46806	10.0909	7.95578	7.49276	5.12396	7.56112	5.12396	6.95845	5.12396	7.81601	5.93225	5.12396	5.82895	5.12396	5.71043	6.99026	7.60489	7.43662	6.9594	5.12396	5.12396	5.12396	6.42162	7.39756	5.52943	5.30827	6.51767	6.64769
438	N1	6.21261	5.743	7.51371	6.80683	6.69456	8.49003	5.12396	8.93827	5.87212	6.51767	5.12396	10.2153	7.51915	6.82546	5.12396	7.95262	5.12396	6.54679	5.92959	7.93559	5.12396	5.12396	5.62402	5.12396	5.12396	7.52564	7.79852	7.12689	7.3908	5.12396	5.12396	5.12396	6.56667	7.67415	5.12396	5.77455	7.10332	6.22258
439	N1	7.14441	6.01616	8.01202	6.95845	7.43544	8.66475	5.12396	8.95493	6.31897	6.59715	5.32301	10.3738	7.96276	7.48549	5.46383	7.96693	5.46383	6.67077	5.12396	8.06966	5.12396	5.12396	5.99645	5.88332	5.12396	7.45761	7.6912	7.80995	7.12367	5.49306	5.12396	5.57973	6.7093	7.76047	5.56452	5.12396	7.16395	7.13409
440	N1	6.93925	5.87493	7.73105	6.35957	7.03791	8.46611	5.12396	8.6706	6.52942	6.65157	5.12396	10.1152	7.58883	7.66388	5.12396	7.63868	5.12396	6.80904	5.12396	7.85127	5.12396	5.12396	5.93754	5.45532	5.12396	7.33759	7.65112	7.52294	7.14992	5.51343	5.12396	5.56834	6.16542	7.43662	5.12396	5.64897	6.79122	6.57786
441	N1	6.70441	5.69373	7.75448	6.19848	6.91968	8.47241	5.12396	8.78814	6.11368	6.15486	5.98394	10.0698	7.69029	7.65492	5.72359	7.90101	5.12396	6.94216	5.12396	7.91279	5.12396	5.12396	6.50129	5.12396	5.12396	7.29166	7.4725	7.67971	7.13409	5.73657	5.12396	5.12396	6.39526	7.40671	5.35659	5.43372	7.18463	6.85435
442	N1	6.42162	6.49828	7.58579	6.35437	6.4892	8.64523	5.12396	8.54656	5.70711	6.10256	5.12396	9.7629	7.68478	7.16935	5.51745	7.5689	5.12396	6.83303	5.79606	7.76938	5.12396	5.12396	5.98896	5.12396	5.12396	7.34987	7.5369	7.46279	7.3192	5.12396	5.7462	5.12396	6.15273	7.31055	5.86363	5.56834	6.54535	6.22059
443	N1	6.31897	6.40523	7.48324	6.2634	6.29157	8.33375	5.12396	8.46168	5.88053	6.07535	5.47646	9.71674	7.16858	6.84694	5.12396	7.68432	5.23644	6.71174	5.63479	7.59589	5.12396	5.12396	6.32794	5.12396	5.12396	7.1507	7.4742	7.33433	7.35883	5.12396	5.12396	5.12396	6.35089	7.39695	5.22036	5.29832	6.23637	6.65028
444	N1	6.67582	6.18826	7.93272	7.09755	7.42595	8.63088	5.62762	8.90069	5.9135	6.286	5.76832	10.3504	8.06432	7.7003	5.12396	7.26613	5.12396	6.82329	6.06379	7.97178	5.12396	5.12396	5.96358	5.12396	5.7589	7.0775	7.53316	7.52833	7.19594	5.12396	5.12396	5.6058	6.26149	7.87246	5.12396	5.12396	7.08506	6.92363
445	N1	7.3192	5.66296	8.09193	6.81454	7.06476	8.52595	5.12396	8.77987	6.19236	6.56103	5.17615	10.3492	7.91571	5.12396	5.12396	7.79852	5.12396	6.6958	5.60212	8.23933	5.12396	5.12396	5.77144	5.12396	5.52545	7.22984	7.88043	7.76769	6.93245	5.12396	5.44242	5.37528	6.36475	7.86634	6.1181	5.3799	6.98749	6.93245
446	N1	7.20638	5.7301	7.97178	6.66441	6.63857	8.58485	5.12396	8.89247	6.51915	6.31897	5.12396	10.1352	7.84149	7.3601	5.64545	7.63916	5.12396	6.48004	5.12396	8.03754	5.20401	5.12396	5.98896	5.24702	5.12396	7.32119	7.36518	7.2998	6.94986	5.12396	5.41165	5.12396	6.07074	7.60539	5.12396	5.23644	6.76157	6.48158
447	N1	6.5903	5.90808	7.98242	7.04491	6.82979	8.68271	5.12396	8.56083	6.21461	6.4599	5.12396	10.1923	7.66153	7.14441	5.12396	7.63723	5.12396	6.73934	5.66296	8.00837	5.12396	5.12396	5.96358	5.72359	5.12396	6.6958	7.70391	7.5863	7.18387	5.12396	5.12396	5.12396	6.46147	7.13887	5.51343	5.743	6.83195	6.72263
448	N1	6.75577	5.76205	7.44833	7.10906	6.63726	8.62838	5.12396	8.79285	6.03787	6.14204	5.12396	10.195	7.48829	7.34601	5.12396	7.5224	5.63479	6.94698	5.65249	7.91425	5.12396	5.12396	6.29895	5.12396	5.55296	7.2724	7.75919	7.37713	7.42595	5.12396	5.12396	5.12396	6.64898	7.49165	5.12396	5.57595	6.82329	6.80351
449	N1	6.80351	6.10032	7.7757	7.02287	7.09589	8.70583	5.56068	8.88072	5.9162	6.19441	5.63479	10.0903	7.662	7.17855	5.40268	7.47022	5.2933	6.93828	5.4848	7.82244	5.42053	5.12396	5.96101	5.12396	5.73979	7.25134	7.7643	7.39142	6.92952	5.12396	5.59099	5.12396	6.32615	7.47079	5.12396	5.40268	6.77537	6.76157
450	N1	6.6733	5.98645	7.73979	6.34564	7.53583	8.69283	5.12396	8.69618	6.02587	6.20051	5.79909	9.88873	7.5974	7.0579	5.12396	7.85322	5.12396	6.55108	5.83481	7.56579	5.12396	5.12396	5.78996	5.12396	5.53733	7.06476	7.62071	7.43426	6.73459	5.12396	5.12396	5.34711	6.00141	7.25134	5.44242	5.9428	6.87109	6.37673
451	N1	6.4552	5.89164	7.55276	6.34914	7.08757	8.20604	5.12396	8.4401	5.81114	5.88888	5.61677	9.68315	7.19369	6.7417	5.12396	7.49332	5.12396	6.72503	5.56452	7.25276	5.12396	5.12396	6.06146	5.12396	5.12396	6.88449	7.30586	7.27656	6.92363	5.12396	5.12396	5.12396	6.35957	7.15929	5.12396	5.12396	6.40688	6.39693
452	N1	6.56808	5.66988	7.22548	6.34564	6.79682	8.03204	5.63479	8.05452	5.26269	5.71373	5.12396	9.32527	7.24993	7.00579	5.67675	7.22548	5.61313	6.91672	5.12396	7.32844	5.12396	5.12396	5.65249	5.12396	5.12396	6.88141	7.09091	7.18539	6.78106	5.78996	5.12396	5.12396	6.37673	7.15929	5.20401	5.49717	6.23245	6.19644
453	N1	6.97261	6.12687	7.89804	6.95464	7.24423	8.50694	5.12396	8.95661	6.10925	6.46925	5.50126	10.4662	8.05611	7.13489	5.12396	7.52618	5.12396	6.56244	6.39693	7.79482	5.12396	5.12396	5.92158	5.12396	5.45104	6.89264	7.54274	7.44659	7.08506	5.47227	5.90536	5.12396	6.42325	7.77317	5.12396	5.12396	6.90475	6.65415
454	N1	6.27099	5.92693	7.50163	6.75693	6.44889	8.39186	5.12396	8.63764	6.59441	5.90536	5.45532	10.1156	7.66482	5.12396	5.12396	7.57096	5.12396	6.97915	5.67332	7.66294	5.12396	5.12396	5.93489	5.45532	5.12396	6.88551	7.54274	6.97635	6.94698	5.12396	5.12396	5.12396	6.24028	7.55904	5.12396	5.12396	6.80351	6.7511
455	N1	6.32257	5.72031	7.50219	6.76157	6.48158	8.15766	5.12396	8.47094	5.9428	6.13988	5.12396	9.87658	7.65539	5.12396	5.12396	7.53048	5.12396	6.82871	5.74939	7.65112	5.12396	5.12396	5.86647	5.12396	5.12396	6.99942	7.43011	7.27309	6.98193	5.12396	5.12396	5.89715	6.03309	7.32778	5.4848	5.12396	6.41673	6.32615
456	N1	6.9256	5.97889	7.69758	6.63463	6.97915	8.83054	5.12396	8.78661	6.34036	6.49072	5.44242	10.2661	7.6774	5.12396	5.86079	7.76345	5.62762	6.57786	5.84644	7.70346	5.12396	5.12396	6.07074	5.64897	5.12396	6.85751	7.54221	7.36455	7.1309	5.12396	6.24611	5.12396	6.71174	7.69074	5.26269	5.12396	6.97728	7.02554
457	N1	6.72743	6.03069	7.95788	6.7511	7.17012	8.70632	5.12396	8.87193	6.37673	6.56526	5.12396	10.1438	7.68983	7.41095	5.38907	7.38585	5.12396	6.74406	5.12396	7.55433	5.12396	5.65249	5.72359	5.3799	5.12396	7.2086	7.08924	7.5475	6.95464	5.12396	6.10032	5.12396	6.37673	7.85825	5.2832	5.65948	6.68336	6.84055
458	N1	6.66185	5.56452	7.60986	6.2672	6.29157	8.57225	5.12396	8.63426	6.18621	6.2691	5.12396	9.88114	7.34019	7.41216	5.12396	7.60937	5.24175	6.52796	5.72685	7.63337	5.12396	5.12396	5.92426	5.12396	5.30827	6.76734	7.3994	7.34472	7.25912	5.54126	5.12396	5.78996	6.46147	7.4378	5.68698	5.12396	6.68711	6.62804
459	N1	6.33683	6.12687	7.68662	6.73697	6.68211	8.62623	5.12396	8.64047	6.24611	6.25575	5.52943	9.99228	7.14362	7.1285	5.79909	7.54168	5.46383	6.67077	5.12396	7.6834	5.12396	5.12396	5.79909	5.72031	5.73334	7.18766	7.75362	7.47986	7.04578	5.63835	5.12396	5.12396	6.56103	7.23634	5.12396	5.27811	6.68586	6.20254
460	N1	6.34212	5.53733	7.42417	6.21461	5.67332	8.19257	5.32788	8.34546	5.12396	5.9162	5.53339	9.57387	7.22548	6.70441	5.12396	7.12287	5.12396	6.70441	5.12396	7.31189	5.12396	5.12396	6.06379	5.12396	5.12396	7.11151	6.78219	7.21524	7.02198	5.12396	5.12396	5.12396	6.41673	6.93147	5.12396	5.63479	6.41836	6.4552
461	N1	6.63988	5.743	7.37588	5.86363	6.29157	8.21257	5.12396	8.24538	5.79301	5.87493	5.92158	9.43915	7.15149	6.49979	5.12396	7.04839	5.12396	6.49979	5.12396	7.55591	5.12396	5.12396	5.50126	5.12396	5.12396	7.25276	7.17472	7.36138	7.06732	5.12396	5.12396	5.12396	6.22456	7.2563	5.71703	5.12396	6.06611	6.30628
462	N1	7.06219	5.80212	7.92552	7.28207	7.23921	8.66785	5.12396	9.11151	5.99645	6.51767	5.49717	10.5148	8.26385	7.9388	5.12396	7.73412	5.50533	6.81564	5.99894	7.71913	5.42495	5.12396	6.76964	5.81114	5.12396	7.01302	7.65444	7.27101	6.63463	5.12396	5.42935	5.12396	6.39859	7.88796	5.12396	5.12396	6.73815	7.02108
463	N1	6.68336	5.96101	7.81964	6.71659	5.79606	8.28879	5.12396	8.74273	6.1334	6.09131	5.12396	10.1512	8.14758	7.31055	5.12396	7.36645	5.12396	6.79571	5.64191	7.95578	5.12396	5.12396	6.608	5.12396	5.63121	6.7901	7.39018	6.96697	6.9976	5.12396	5.12396	5.12396	6.21461	7.51098	5.12396	5.56452	6.69456	6.51619
464	N1	6.46147	6.10479	7.724	6.69827	6.41999	8.35255	5.12396	8.65713	6.49072	6.47389	5.49306	9.98433	7.9219	5.12396	5.48894	7.61135	5.12396	6.78219	5.12396	7.55276	5.12396	5.12396	5.67332	5.12396	5.12396	7.15929	7.49776	7.33954	6.94986	5.12396	5.65249	5.12396	6.35089	7.80303	5.51343	5.76205	6.35611	6.54535
465	N1	6.52062	6.08222	7.81197	6.39693	7.26683	8.62137	5.58725	8.61668	6.17379	6.18002	5.35659	10.1358	7.8332	7.62706	5.12396	7.58984	5.12396	6.43133	5.51745	7.52348	5.12396	5.12396	5.9135	5.12396	5.88053	7.03527	7.37149	7.50384	7.29641	5.15906	5.12396	5.12396	6.60259	7.56164	5.47227	5.34711	6.6796	6.65544
466	N1	6.58617	5.77455	7.52672	6.76273	6.19032	8.33639	5.12396	8.85295	5.273	6.14847	5.73657	9.95028	7.41698	7.20042	5.12396	7.50879	5.12396	6.65415	5.12396	7.6454	5.12396	5.12396	5.73334	5.76832	5.12396	7.20934	7.34859	7.38399	6.73815	5.12396	5.12396	5.12396	6.44254	7.39511	5.12396	5.59099	6.55251	6.49979
467	N1	6.4151	5.79606	7.78281	6.42811	6.8742	8.61921	5.48064	8.75778	5.12396	6.12468	5.40717	10.0312	7.32909	6.98193	5.12396	7.69758	5.57973	6.59167	5.12396	7.39388	5.12396	5.59099	5.52545	5.12396	5.3799	6.89669	7.6212	6.88857	7.18007	5.12396	5.12396	5.12396	6.07535	7.23418	5.12396	5.51745	6.86797	6.78784
468	N1	6.38012	5.90263	7.44308	6.57647	6.88038	8.54228	5.12396	8.48941	5.743	6.1334	5.12396	9.60225	7.1107	7.07157	5.12396	7.33629	5.12396	6.82655	5.12396	7.34019	5.12396	5.12396	5.38907	5.12396	5.12396	6.9489	7.18539	6.88959	6.53524	5.12396	5.12396	5.12396	6.22654	7.1301	5.12396	5.64545	6.67077	6.34914
469	N1	6.25767	5.40268	7.50934	5.49306	6.61338	8.37078	5.45104	8.40313	5.79301	5.37528	5.12396	9.51665	6.79347	6.80351	5.26786	7.36518	5.12396	6.54679	5.7462	7.47986	5.12396	5.12396	5.64191	5.12396	5.12396	7.0992	7.40914	7.10579	6.98841	5.12396	5.12396	5.12396	6.26149	7.07412	5.55683	5.56068	6.28972	5.94542
470	N1	6.37161	6.36647	7.74975	6.93731	7.23634	8.66112	5.12396	8.81091	6.10925	6.62539	5.39363	10.287	8.08209	5.12396	5.12396	7.6834	5.12396	6.97635	5.12396	7.95963	5.12396	5.12396	6.47235	5.55683	5.12396	7.13807	7.64588	6.91274	6.82111	5.12396	5.12396	5.12396	6.32077	7.7977	5.61677	5.12396	6.70073	6.71901
471	N1	6.47851	5.8861	7.7021	6.85857	7.08255	8.37724	6.01372	8.50553	6.49375	6.2519	5.12396	9.88588	7.83043	7.24708	5.12396	7.52941	5.12396	6.66058	5.45104	7.65397	5.12396	5.12396	6.22258	5.12396	5.12396	6.58617	7.54221	7.14283	6.76157	5.12396	5.12396	5.12396	5.98141	7.40732	5.12396	5.20401	6.43775	6.75809
472	N1	6.87109	5.52943	7.75961	6.76157	7.29506	8.44763	5.12396	8.7927	6.24222	6.4677	5.40268	9.85382	7.64492	7.24993	5.12396	7.67971	5.12396	6.82979	5.90263	7.78281	5.12396	5.12396	6.47697	5.12396	5.72359	7.2349	7.32975	7.06817	6.85541	5.12396	5.44242	5.12396	6.48311	7.54856	5.12396	5.12396	6.54391	6.84055
473	N1	6.34212	6.02345	8.04815	6.96414	7.2724	8.60667	5.12396	8.81284	6.13556	6.65929	5.67675	10.0261	7.8999	7.47873	5.12396	7.44308	5.12396	6.41182	5.53733	7.86825	5.12396	5.12396	6.1717	5.12396	5.72359	7.47647	7.92154	7.5999	6.53524	5.12396	5.12396	5.12396	6.42162	7.61972	5.62762	5.7589	6.79571	6.70564
474	N1	6.41673	5.79909	7.66669	5.96615	5.91889	8.60703	5.12396	8.43663	6.27099	6.39859	5.63835	9.7305	7.27031	7.35883	5.12396	7.01571	5.12396	7.10168	5.12396	7.49942	5.12396	5.12396	5.85793	5.12396	5.12396	6.91075	7.11477	7.06817	6.98564	5.12396	5.12396	5.12396	6.35784	7.19293	5.12396	5.66296	6.35263	6.59715
475	N1	6.34212	5.35659	7.3994	6.44889	6.65544	8.23084	5.3799	8.62659	5.44242	6.01127	5.12396	9.67237	7.02554	7.22111	5.12396	6.92658	5.12396	6.70686	5.12396	7.48941	5.50533	5.12396	5.70044	5.12396	5.23111	6.99118	7.22184	7.1309	6.52062	5.12396	5.57973	5.12396	6.13123	6.86589	5.40268	5.24175	6.66313	6.67708
476	N1	6.56667	5.55296	7.43011	6.36647	6.14204	8.43425	5.12396	8.64997	5.83188	6.15486	5.36598	9.36332	7.17089	6.79234	5.55683	7.35052	5.12396	6.81235	5.12396	7.65064	5.12396	5.12396	6.11368	5.12396	5.43808	7.24137	7.33302	7.12125	6.93731	5.63479	5.12396	5.12396	6.41346	6.89061	5.46383	5.68017	6.56808	6.25767
477	N1	6.62672	5.83773	7.33433	5.76205	6.38519	8.17864	5.12396	8.18088	5.57973	6.19032	5.12396	9.53914	7.01212	7.08757	5.12396	7.33954	5.12396	6.88755	5.12396	7.8648	5.12396	5.12396	6.10032	5.12396	5.12396	7.04578	7.51534	7.47364	7.12044	5.12396	5.60947	5.12396	6.52209	7.34794	5.12396	5.34711	6.34388	6.43133
478	N1	7.04578	6.21661	8.16223	7.41758	7.43367	8.71358	5.59842	9.10487	6.52356	6.75344	5.44674	10.5398	8.39931	5.12396	5.12396	7.84346	5.69709	6.55536	5.47227	7.90212	5.12396	5.12396	5.96615	6.25383	5.67675	6.84482	7.41337	7.24137	6.6995	5.66643	5.12396	5.12396	6.07304	8.04623	5.64897	5.12396	6.54822	6.92952
479	N1	6.96697	6.24611	7.93416	7.22984	7.58731	8.61196	5.12396	8.78416	6.43294	6.12905	5.60947	10.2284	8.10922	5.12396	5.12396	7.712	5.59099	6.67203	5.82895	8.07465	5.33272	5.12396	6.37161	5.2832	5.12396	6.80128	7.22911	6.88449	6.79571	5.12396	5.12396	5.36598	6.32257	7.86134	5.12396	5.12396	6.74052	6.91374
480	N1	6.44572	5.91889	7.70571	6.35263	7.18614	8.28904	5.66296	8.83826	5.7589	6.1717	5.72031	10.0651	7.61579	5.12396	5.12396	7.446	5.61677	6.94505	5.95324	7.63579	5.12396	5.12396	6.01859	5.54518	5.12396	6.80351	7.46336	7.10906	6.88653	5.12396	5.4848	5.12396	6.27476	7.39326	5.12396	5.12396	6.57368	6.47697
481	N1	7.07072	6.14419	7.66153	6.71538	6.83518	8.62119	5.12396	8.8387	6.18826	6.19644	5.90536	10.1687	7.62608	5.12396	5.12396	7.77191	5.12396	6.51619	5.71043	7.71155	5.12396	5.12396	5.9428	5.6058	5.12396	7.1325	7.41758	7.1107	6.99118	5.12396	5.12396	5.12396	6.24611	7.59035	5.12396	5.59842	6.76734	6.71901
482	N1	6.9187	6.1181	7.57866	6.45205	7.1624	8.35491	5.57215	8.81937	5.12396	6.27099	5.12396	10.2999	7.78406	7.13648	5.12396	7.48773	5.64897	6.31716	5.15329	7.90175	5.12396	5.12396	6.61473	5.12396	5.12396	7.38275	7.65586	7.18387	7.28345	5.12396	5.42495	5.12396	6.70319	7.77779	5.95584	5.34711	7.03439	6.75344
483	N1	6.80904	5.81114	7.73936	7.09008	7.19143	8.6019	5.12396	8.75653	6.22059	6.59851	5.12396	10.0951	7.59035	7.20341	5.12396	7.64683	5.12396	6.80351	5.77144	7.41035	5.12396	5.12396	5.57595	5.12396	5.12396	6.77422	7.6774	7.36328	7.47136	5.12396	5.12396	5.12396	6.4552	7.38399	5.12396	5.12396	6.88755	6.76273
484	N1	6.30628	5.99645	7.36455	6.2691	6.39859	8.62011	5.12396	8.76577	5.54908	5.47227	5.12396	9.59798	7.09423	5.12396	5.32788	7.26892	5.12396	6.86901	5.12396	7.0934	5.12396	5.12396	5.77765	5.12396	5.12396	7.07157	7.26052	7.07242	7.11639	5.12396	5.12396	5.12396	6.32077	7.18841	5.22036	5.35659	6.59578	6.44095
485	N1	6.79234	6.32257	7.62852	6.01127	6.24804	8.5037	5.12396	8.57622	5.12396	6.03069	5.54518	9.81983	7.19293	7.21818	5.12396	7.43956	5.48064	6.51619	5.12396	7.47364	5.12396	5.12396	5.96871	5.12396	5.12396	6.95081	7.33171	7.26263	6.86901	5.12396	5.12396	5.12396	6.35089	7.18387	5.12396	5.27811	6.47235	6.83411
486	N1	6.36819	5.53339	7.42774	5.90536	7.16549	8.08948	5.12396	8.47616	5.75257	6.18002	5.7301	9.19024	6.88857	6.4599	5.45959	7.55591	5.12396	6.24222	5.12396	6.90274	5.12396	5.12396	6.15698	5.12396	5.12396	7.08171	7.30519	7.18614	6.50578	5.12396	5.12396	5.12396	6.632	7.39817	5.12396	5.12396	6.28227	6.1717
487	N1	6.67834	6.21661	7.74284	7.02019	7.4061	8.24801	5.12396	8.80597	5.99396	6.21661	5.68017	10.2265	8.18897	7.20415	6.04263	7.55747	5.12396	6.49828	5.43372	7.71423	5.12396	5.9135	6.20456	6.06379	5.12396	6.92952	7.34666	6.94505	6.86589	5.12396	5.50939	5.12396	6.10479	7.7178	5.12396	5.12396	6.42811	6.77422
488	N1	7.30586	6.12687	7.83162	7.11396	7.35052	8.69517	5.12396	8.7774	6.47543	6.92461	5.58725	10.2399	8.13535	7.59237	5.12396	7.66106	5.75257	6.54822	5.32301	7.63337	5.6204	5.12396	6.15273	5.46806	5.12396	6.8977	7.57866	7.38399	7.00579	5.12396	5.12396	5.12396	6.36819	8.05516	5.12396	5.12396	7.09506	6.90475
489	N1	6.89669	5.94017	7.88758	6.97541	6.82979	8.62515	5.12396	8.93709	6.27664	6.63463	5.73657	10.2436	7.87246	5.12396	5.12396	7.33498	5.12396	6.51175	5.43372	7.4922	5.12396	5.12396	6.19441	5.12396	5.12396	7.28276	7.39879	7.29845	7.10332	5.12396	5.12396	5.12396	6.18415	7.32581	5.12396	5.12396	7.10085	6.60123
490	N1	6.88346	6.01859	7.77905	6.85541	6.65929	8.80433	5.66296	9.08296	5.8861	6.47697	5.65249	10.3397	7.69758	7.67276	5.72359	7.91608	5.12396	7.19744	5.12396	7.57096	5.33272	5.12396	5.4161	5.12396	5.35659	7.37275	7.58121	7.49332	7.22111	5.12396	5.12396	5.12396	6.55251	7.62315	5.68358	5.71043	6.84055	6.49677
491	N1	6.95081	5.64897	7.6353	6.75809	6.42649	8.45276	5.12396	8.64857	5.79606	6.34914	5.3845	9.97975	7.45876	7.33302	5.53733	7.33629	5.12396	6.85118	5.67675	7.50769	5.12396	5.12396	6.14847	5.12396	5.12396	7.0193	7.55119	7.29302	7.21818	5.12396	5.12396	5.39363	6.28413	7.4313	5.12396	5.60212	6.69703	6.58755
492	N1	6.95464	5.96101	7.5475	6.20859	6.32257	8.4401	5.12396	8.7653	6.632	5.8999	5.12396	9.9119	7.26052	7.29438	5.81711	7.30452	5.12396	6.42325	5.75574	7.60937	5.12396	5.12396	5.95842	5.12396	5.12396	6.90475	7.28482	7.0282	7.04925	5.12396	5.12396	5.12396	6.39359	7.37086	5.43372	5.12396	6.63463	6.10256
493	N1	6.57647	6.2634	7.41216	6.34036	5.81413	8.10651	5.12396	8.4855	6.20254	6.11368	5.12396	9.68297	7.10824	7.04925	5.12396	7.24423	5.12396	6.98193	5.12396	7.55695	5.12396	5.12396	5.94803	5.12396	5.12396	6.99302	7.19143	7.37963	6.90274	5.12396	5.12396	5.12396	6.22456	7.18917	5.12396	5.12396	6.4552	6.20456
494	N1	6.72143	5.68017	7.49387	6.42325	6.62936	8.08764	5.12396	8.50795	5.62762	6.51619	5.12396	9.34801	7.14283	6.69332	5.12396	7.03878	5.12396	7.06902	5.12396	7.51534	5.12396	5.12396	5.90808	5.12396	5.12396	7.17166	7.27932	7.17012	7.07327	5.12396	5.12396	5.12396	5.99645	7.20786	5.12396	5.59099	6.71659	6.63332
495	N1	6.70808	6.07304	7.87664	6.90274	7.20415	8.33086	5.12396	8.70085	6.08904	6.49072	5.68358	10.306	8.21284	7.47873	5.12396	7.53583	5.12396	7.18235	5.49717	7.67462	5.46383	5.12396	5.93489	5.42053	5.12396	6.74524	6.99577	7.10988	6.4599	5.12396	5.12396	5.12396	6.3081	7.50879	5.12396	5.12396	6.54535	6.45834
496	N1	6.63857	6.24804	8.02748	6.88959	6.76273	8.44913	5.12396	9.0081	6.14633	6.02345	5.70044	10.3446	8.13476	7.52186	5.12396	7.42655	5.12396	6.68711	5.84354	7.92443	5.12396	5.46806	6.56948	5.69709	5.12396	6.92854	7.52779	7.19444	7.15851	5.2933	5.55683	5.12396	5.98141	7.76472	5.73979	5.12396	6.80461	6.45205
497	N1	6.87523	5.96615	8.08024	7.14756	6.7901	8.68254	5.12396	8.92346	6.37332	6.29157	5.12396	10.3451	8.03171	8.08887	5.39816	7.68616	5.66296	6.76041	5.95842	7.80995	5.12396	5.12396	5.96615	5.65249	5.12396	6.79906	7.7021	7.15774	6.94794	5.12396	5.30827	5.12396	6.16542	7.75234	5.60947	5.84354	6.99577	6.75227
498	N1	6.94312	5.47646	7.56268	6.68461	6.04025	8.65452	5.12396	8.87794	5.50126	6.10032	5.55683	10.2677	7.83439	5.12396	5.12396	7.53849	5.44674	7.16781	5.12396	7.43721	5.12396	5.52545	6.20859	5.12396	5.77144	7.09008	7.7411	7.52672	7.21744	5.12396	5.12396	5.53339	6.24611	7.46623	5.12396	5.12396	7.24351	6.78106
499	N1	6.44254	5.65249	7.83162	6.68711	6.18621	8.7421	5.67332	8.73906	6.26149	6.72863	5.21494	10.1309	7.8067	7.40184	5.40268	7.62852	5.12396	6.60123	5.57215	7.5475	5.12396	5.12396	6.10479	5.33272	5.12396	6.87005	7.35052	7.30182	6.88449	5.12396	5.12396	5.12396	6.17587	7.19293	5.12396	5.66643	6.62007	6.49828
500	N1	6.7417	5.78074	7.9498	6.35089	7.08255	8.71719	5.12396	8.76468	5.79301	6.61338	5.27811	9.83097	7.32712	6.75809	5.12396	7.48941	5.12396	6.77079	5.46383	7.57302	5.12396	5.6058	5.87774	5.12396	5.12396	6.91274	7.56993	7.20341	6.8742	5.12396	5.12396	5.12396	6.02102	7.53316	5.12396	5.59842	6.37673	6.33328
501	N1	6.97354	5.81413	7.57661	6.49527	6.21661	8.19091	5.9108	8.50106	5.46806	6.34036	5.36598	9.49815	6.87936	6.72263	5.72031	7.31455	5.12396	6.62141	5.12396	7.26263	6.04263	5.30827	5.59842	5.12396	5.12396	6.84588	7.42118	6.94409	6.85751	5.12396	5.12396	5.12396	6.39192	6.75809	5.70378	5.64897	6.45834	6.92067
502	N1	6.42325	5.83773	7.52779	6.04501	6.85541	8.37908	5.42495	8.68067	5.96358	6.608	5.12396	9.65886	7.10988	7.11151	5.12396	7.38956	5.12396	7.0579	5.12396	7.71913	5.12396	5.12396	5.84932	5.12396	5.12396	7.05359	7.51425	7.26962	7.1325	5.12396	5.12396	5.12396	6.11589	7.3908	5.12396	5.57973	6.52209	6.73815
503	N1	6.82871	5.66643	7.80262	7.12367	6.59715	8.5884	5.12396	9.16073	5.99146	6.57508	5.12396	10.2134	8.04527	5.12396	5.12396	7.52994	5.12396	6.41346	5.65599	7.87169	5.12396	5.12396	6.13556	5.12396	5.12396	6.66568	7.61727	7.1325	6.66696	5.64897	5.12396	5.12396	6.3081	7.77486	5.12396	5.12396	6.84268	6.81014
504	N1	6.69208	5.95584	7.63143	6.41346	5.94803	8.39457	5.8999	8.55853	6.05912	6.43455	5.66643	9.91086	7.74673	5.12396	5.44242	7.61332	5.12396	6.82329	5.60947	7.643	5.12396	5.12396	5.96615	5.67332	5.48894	6.8742	7.10003	6.79347	6.74876	5.4848	5.12396	5.12396	5.90263	7.31122	5.74939	5.12396	6.4677	6.39359
505	N1	6.86901	6.20254	8.147	7.07157	6.92166	8.695	5.71703	8.87975	6.68336	6.72863	5.76519	10.3114	7.94768	7.50163	5.12396	7.4061	5.12396	7.19369	5.79606	7.90581	5.8522	5.12396	6.01616	5.12396	5.26786	6.67582	7.49554	7.37463	7.07157	5.12396	5.12396	5.71373	6.61607	7.29438	5.51745	5.12396	6.93049	6.85961
506	N1	6.78106	5.94803	7.63095	6.20051	7.21082	8.52258	5.93225	8.48818	5.12396	6.47697	5.12396	9.81542	7.47591	7.31455	5.12396	7.31788	5.12396	6.58617	5.8944	7.5807	5.12396	5.12396	6.02828	5.12396	5.57595	7.04752	7.41095	7.23201	6.82002	5.12396	5.12396	5.12396	6.3699	7.20415	5.12396	5.60212	6.53524	6.5582
507	N1	6.39526	5.97381	7.51262	6.59851	6.28972	8.63426	5.68017	8.46905	6.16121	6.59167	5.12396	9.75092	7.38771	7.20786	5.12396	7.28688	5.12396	6.5582	5.12396	7.18917	5.12396	5.12396	5.80814	5.12396	5.12396	6.82763	7.52994	7.05531	7.01481	5.12396	5.12396	5.12396	6.36647	7.43897	5.12396	5.12396	6.34564	6.48311
508	N1	6.69084	6.01372	7.65492	5.73657	5.8944	8.45935	5.12396	8.44677	6.03069	6.06843	5.12396	9.64627	7.43603	6.81564	5.54908	7.55904	5.46806	6.85857	5.12396	7.48941	5.12396	5.12396	5.70378	5.12396	5.12396	6.83303	7.48043	7.17012	6.96885	5.12396	5.12396	5.12396	6.49224	7.03878	5.12396	5.63835	6.62007	6.55678
509	N1	6.632	5.92158	7.58984	6.42972	5.73657	8.39525	5.79909	8.49044	6.72263	6.03548	5.12396	9.46312	7.37776	6.78672	5.12396	7.31721	5.12396	6.97728	5.12396	7.33237	5.12396	5.12396	6.00141	5.12396	5.12396	6.81783	7.51152	7.32317	7.00488	5.55296	5.12396	5.12396	6.81235	7.03439	5.12396	5.12396	6.48616	5.94803
510	N1	6.80017	5.60947	7.99531	6.78897	6.70196	8.694	5.12396	8.96278	6.48311	6.35611	5.49717	10.3185	7.94556	5.12396	5.57215	7.68524	5.12396	6.70808	5.53339	7.6019	5.65948	5.12396	5.80212	5.63835	5.40268	7.27309	7.45124	6.87005	6.79906	5.12396	5.12396	5.12396	6.62936	7.48717	5.12396	5.12396	6.98564	6.2186
511	N1	6.57786	5.92959	8.21582	7.05359	7.78987	8.56255	5.12396	8.89659	6.24611	6.35089	5.12396	10.5985	8.13856	7.62168	5.23111	7.45876	5.12396	6.88755	5.9108	7.80629	5.54126	5.55296	5.8999	5.54126	5.63479	6.92363	7.374	7.36074	6.98564	5.12396	5.49306	5.12396	6.41999	7.62608	5.50533	5.12396	6.83518	6.98472
512	N1	6.76964	6.09582	7.62364	6.63857	7.28482	8.39998	5.12396	8.66008	5.71043	6.4708	5.12396	9.91714	8.00603	6.88551	5.12396	7.22257	5.12396	6.72743	5.89715	7.8736	5.12396	5.12396	5.79909	5.12396	5.12396	6.63988	7.27031	7.03262	6.9187	5.12396	5.12396	5.12396	6.50129	7.10824	5.12396	5.4848	6.54822	6.54535
513	N1	7.12044	6.07993	7.81763	6.40026	7.40306	8.49719	5.12396	8.76186	6.19848	6.63463	5.78383	10.1266	7.88495	5.12396	5.78383	7.45298	5.12396	6.75693	5.12396	7.80832	5.12396	5.12396	5.92959	5.12396	5.80814	6.9613	7.31122	7.32975	7.0282	5.12396	5.75257	5.12396	6.59715	7.4378	5.65948	5.12396	7.02554	6.77079
514	N1	6.64249	5.77765	7.8736	6.51471	6.38688	8.74719	5.53733	8.92665	6.34212	6.48768	5.32301	10.0795	7.80057	5.12396	5.12396	7.40123	5.12396	6.63988	5.51745	7.43189	5.12396	5.12396	6.1506	5.12396	5.64191	7.22257	7.85825	7.33824	7.18159	5.12396	5.12396	5.12396	6.61338	7.47647	5.54126	5.71703	6.89871	6.84162
515	N1	6.83411	5.57973	7.49387	6.29711	5.69036	8.56408	5.12396	8.80117	6.27099	6.50578	5.76519	9.86941	7.50934	5.12396	5.12396	7.46336	5.12396	7.12287	5.12396	7.74153	5.12396	5.12396	5.65599	5.12396	5.12396	6.86276	7.33694	7.33498	7.07496	5.12396	5.3033	5.12396	6.44731	7.26543	5.12396	5.34233	6.42649	6.48616
516	N1	7.37776	6.10479	8.19616	6.82437	7.74544	8.90028	5.12396	9.19095	6.32615	6.27099	5.89715	10.5227	8.38959	5.12396	5.69709	7.36201	5.12396	6.61607	5.57595	7.69303	5.12396	5.12396	5.90536	5.26786	5.12396	6.8977	7.44015	7.17855	6.69332	5.37064	5.62402	5.12396	6.32436	7.662	5.12396	5.12396	7.14835	7.00488
517	N1	7.1309	6.16121	7.88833	7.22984	8.00269	8.66112	5.12396	8.7088	6.59304	6.30262	5.54126	10.3598	8.16337	7.51969	5.12396	7.20638	5.12396	6.62539	5.83773	7.82244	5.12396	5.12396	6.1203	5.80513	5.12396	6.97354	7.20712	7.02019	6.84055	5.12396	5.12396	5.12396	6.72863	7.55433	5.72685	5.12396	6.70808	6.70196
518	N1	6.74052	6.02587	8.2953	6.68711	7.74327	8.6663	5.12396	8.92665	6.49677	6.04973	5.59471	10.298	7.87891	5.12396	5.68358	7.60589	5.12396	7.06647	5.80212	8.03948	5.12396	5.79301	5.99645	5.12396	5.29832	6.95273	7.45298	7.04316	6.82437	5.73334	5.12396	5.12396	6.79122	7.50329	5.57595	5.12396	7.00941	6.9575
519	N1	6.48311	5.12396	7.64635	6.63595	6.3613	8.47866	5.12396	8.67077	5.12396	6.16961	5.12396	10.0724	8.15708	7.23129	5.12396	7.2717	5.12396	6.76964	5.46806	7.39018	5.12396	5.12396	6.09582	5.12396	5.12396	7.08757	7.42237	7.30586	6.80017	5.26269	5.12396	5.12396	6.59987	7.42476	5.12396	5.34233	6.76157	6.70564
520	N1	7.0184	6.09357	7.96659	6.65028	5.69709	8.63533	5.48064	8.94089	5.92959	6.92166	5.12396	10.1359	8.12622	5.12396	5.12396	7.49942	5.12396	6.74406	5.12396	7.54592	5.12396	5.12396	5.83773	5.59099	5.12396	6.95273	7.36455	7.18387	7.19744	5.77455	5.12396	5.12396	6.53233	7.5999	5.12396	5.12396	6.83948	7.22257
521	N1	6.47235	5.62402	7.7463	5.9162	5.96871	8.70151	5.12396	8.66802	5.71043	6.13123	5.12396	9.81662	8.03268	5.12396	5.53339	6.96791	5.12396	6.94601	5.12396	7.27031	5.12396	5.12396	6.19441	5.12396	5.19296	6.75693	7.44015	6.94216	6.98472	5.12396	5.12396	5.12396	6.23832	7.43838	5.12396	5.81711	6.71417	6.4599
522	N1	7.03966	6.41017	7.98207	7.25982	7.04403	8.88045	5.52943	9.25215	6.2691	6.62804	5.40717	10.44	8.44462	5.12396	5.12396	7.42774	5.12396	6.42325	5.12396	7.55171	5.12396	5.12396	5.65599	5.60947	5.12396	6.82329	7.4495	7.18235	7.0992	5.12396	5.12396	5.12396	6.07764	7.51316	5.12396	5.42053	7.16085	6.74876
523	N1	6.49224	6.3315	7.99497	7.01031	6.91771	8.5309	5.12396	8.99218	6.20051	6.24222	5.12396	10.1753	7.88382	5.12396	5.12396	7.16007	5.12396	7.25771	5.67332	7.9697	5.12396	5.12396	6.31536	5.12396	5.12396	7.10988	7.11151	7.23273	6.66696	5.12396	5.12396	5.12396	6.2186	7.49832	5.12396	5.12396	6.67456	6.81344
524	N1	7.31854	6.18826	7.93845	6.59851	6.34914	8.5841	5.12396	9.1427	6.286	6.12249	5.96358	10.1177	8.35467	5.12396	5.12396	7.49109	5.12396	6.81564	5.34711	7.56528	5.12396	5.12396	6.11589	5.40717	5.12396	7.24351	7.39388	7.00397	7.0579	5.12396	5.12396	5.59842	6.63857	7.42058	5.53733	5.12396	6.69827	7.02376
525	N1	6.59851	5.75574	7.86134	6.51619	7.23634	8.54695	5.75257	8.86996	6.25767	6.67203	5.65599	10.189	8.31728	5.12396	5.12396	7.47193	5.12396	7.02997	5.12396	7.85127	5.96871	5.12396	5.80814	5.12396	5.12396	6.82655	7.10085	7.25276	6.93049	5.12396	5.12396	5.12396	6.04025	7.21524	5.69373	5.12396	6.57647	6.5903
526	N2	6.40026	6.00881	7.57353	6.39192	6.48004	7.93128	5.12396	8.52754	6.00141	5.92158	5.12396	9.89551	7.81521	7.05531	5.12396	7.00033	5.77765	7.04403	5.56452	7.29845	5.12396	5.12396	5.87493	5.12396	5.12396	6.45834	6.79794	6.95368	6.4892	5.45959	5.86363	5.72685	6.34388	7.1554	5.12396	5.12396	6.37161	6.30445
527	N2	7.06817	6.07074	7.85632	6.56244	6.23245	8.24276	5.12396	8.86884	6.24804	6.65415	5.63121	10.1293	8.04431	7.44366	5.12396	7.0992	5.12396	6.73578	5.52146	7.50934	5.12396	5.12396	6.18826	5.12396	5.12396	6.72743	7.16162	7.11721	6.94312	5.12396	5.12396	5.12396	6.45677	7.21377	5.12396	5.79301	6.83841	6.56103
528	N2	6.94601	6.1717	7.724	6.76388	6.42325	8.31581	5.12396	8.78477	5.96101	6.25958	5.61313	10.07	8.25375	5.12396	5.12396	7.42655	5.69373	7.07581	5.79909	7.41638	5.12396	5.12396	5.8522	5.12396	5.12396	6.77992	7.10579	7.02643	6.77765	5.12396	5.67332	5.12396	6.51767	7.64826	5.12396	5.12396	6.71174	6.77422
529	N2	6.56244	5.80212	7.65255	6.66696	7.32515	8.2963	5.56068	8.66268	6.21261	6.42162	6.21261	9.79256	7.65255	7.09755	5.12396	6.96602	5.40717	7.02997	5.45532	7.19369	5.12396	5.12396	5.70044	5.12396	5.21494	6.11147	6.95559	6.77194	6.51175	5.87212	5.12396	5.12396	6.03548	7.18766	5.12396	5.12396	6.78559	6.04737
530	N2	6.9489	6.52796	7.43308	6.53959	6.74288	8.66613	5.12396	8.9384	5.76832	6.42162	5.12396	9.87081	8.25583	5.12396	5.12396	7.2485	5.12396	6.59987	5.58725	7.28345	5.12396	5.12396	6.06611	5.60947	5.12396	6.43615	7.09423	6.86797	6.61204	5.12396	5.64191	5.31321	5.8999	7.50988	5.12396	5.12396	6.75577	6.49375
531	N2	6.77651	5.73334	7.5979	6.77765	6.48768	8.02748	5.12396	8.85595	6.14847	6.43935	5.12396	9.61814	7.46279	5.12396	5.2832	7.19444	5.12396	6.91473	5.12396	7.17855	5.12396	5.51343	6.16331	5.12396	5.12396	6.38688	7.03174	6.80793	6.56103	5.12396	5.12396	5.12396	6.28972	7.31721	5.12396	5.43372	6.50877	6.29895
532	N2	6.68711	5.64545	6.84801	6.17794	6.72982	8.08795	5.12396	8.84289	6.35611	6.34914	5.42935	9.57206	7.36518	7.13569	5.66643	7.25912	5.12396	6.81783	5.12396	7.1293	5.12396	5.12396	6.17587	5.12396	5.12396	6.73221	7.19594	6.85646	6.95081	5.12396	5.12396	5.12396	6.11147	6.97448	5.12396	5.70711	6.49979	6.30262
533	N2	6.98564	6.05444	7.1285	6.02587	6.58893	8.23986	5.12396	8.50431	5.83773	6.62936	5.12396	9.50114	7.49053	5.12396	5.12396	7.22257	5.12396	6.8222	5.12396	6.92166	5.12396	5.12396	5.36598	5.12396	5.12396	6.22456	6.80239	6.68336	6.51026	5.12396	5.12396	5.68358	5.8944	7.03527	5.12396	5.12396	5.85507	5.8999
534	N2	6.54965	5.82305	7.10497	6.02828	6.75926	8.11283	5.12396	8.57998	5.93489	6.08222	5.12396	9.35036	7.43721	5.12396	5.52545	7.24137	5.41165	7.01302	5.12396	7.32053	5.12396	5.12396	5.60947	5.12396	5.30827	6.32794	6.64769	6.93731	6.49375	5.73979	5.12396	5.12396	6.1181	7.09091	5.73334	5.12396	6.3699	6.16331
535	N2	6.67834	6.09357	7.14756	6.34036	6.79459	8.24302	5.12396	8.6505	6.00635	6.06379	5.12396	9.6375	7.63434	5.12396	5.12396	7.11151	5.12396	7.01751	5.12396	6.98286	5.12396	5.12396	5.56068	5.12396	5.12396	6.83195	6.62274	6.81783	5.62402	5.12396	5.12396	5.12396	6.05209	7.09755	5.12396	5.30827	6.07764	5.99894
536	N2	7.09423	6.60665	7.74673	6.92067	7.44308	8.45425	5.12396	8.75731	6.58064	6.51323	5.12396	9.98456	8.34093	5.12396	5.12396	7.27031	5.743	6.56948	5.79606	7.33889	5.12396	5.12396	6.02828	5.12396	5.12396	6.73102	6.94505	6.82763	6.85751	5.12396	5.12396	5.12396	6.22258	7.03262	5.12396	5.12396	6.51026	6.46614
537	N2	6.20658	6.08677	7.19893	6.25383	7.01661	8.28577	5.12396	8.72859	6.00141	6.19032	5.12396	9.63561	7.57815	6.90776	5.50939	7.6857	5.12396	6.78106	5.12396	7.17625	5.12396	5.67675	6.16752	5.12396	5.12396	6.46614	7.56268	7.2428	6.75227	5.12396	5.12396	5.12396	6.65157	7.09423	5.12396	5.37528	6.77422	6.19441
538	N2	6.50429	5.77765	7.21744	6.14204	6.72982	8.53993	5.12396	8.93801	6.57925	5.93489	5.47646	9.49544	7.51262	6.48004	5.12396	7.70841	5.61677	7.08255	5.71703	7.37651	5.12396	5.12396	5.66988	5.12396	5.12396	7.14992	7.10497	7.00579	6.91572	5.12396	5.66296	5.12396	6.56808	7.09257	5.12396	5.46383	6.53524	6.43615
539	N2	6.73815	5.68698	7.52726	6.58203	7.32647	8.54228	5.83481	8.97664	6.54391	6.20254	5.12396	9.53402	7.62998	5.12396	5.52943	7.47873	5.12396	6.7901	5.46806	7.17166	5.12396	5.12396	5.96615	5.12396	5.12396	6.4677	7.09589	6.78106	6.43775	5.64545	5.12396	5.12396	5.99894	7.14125	5.26786	5.97381	6.44254	6.62007
540	N2	6.98379	6.2519	7.19519	5.78383	5.8522	8.42661	5.12396	8.82864	5.9428	5.96871	5.2933	9.55966	7.71646	5.12396	5.12396	7.54115	5.6058	6.8533	5.12396	7.19293	5.12396	5.12396	6.2519	5.12396	5.12396	6.54535	7.31055	6.94986	6.73934	5.12396	5.12396	5.12396	6.56386	6.98657	5.12396	5.6204	6.18621	6.16752
541	N2	6.7093	6.00141	7.49276	6.07993	6.23637	8.52932	5.12396	8.9422	6.22059	5.96358	5.12396	9.73092	7.88231	5.12396	5.63121	7.51043	5.12396	6.95081	5.12396	7.18387	5.12396	5.12396	5.80513	5.12396	5.12396	6.70808	7.27932	7.04665	6.4552	5.12396	5.12396	5.12396	6.04737	6.79794	5.42495	5.71043	6.44254	6.3315
542	N2	6.84907	5.82008	7.48493	6.38012	7.03878	8.32434	5.94542	8.79785	6.4677	6.05678	5.12396	9.66625	7.8736	5.12396	5.12396	7.70751	5.12396	6.87936	5.12396	7.19669	5.12396	5.12396	5.77455	5.12396	5.12396	7.0193	6.89061	7.04665	6.72743	5.12396	5.12396	5.59842	6.61607	7.1554	5.60212	5.77455	6.36303	6.10479
543	N2	7.02287	6.28786	7.19369	6.57925	6.66058	8.36497	5.12396	8.63052	5.94803	6.63068	5.12396	9.36598	8.12859	5.12396	5.12396	7.50659	5.12396	6.72863	5.59842	7.446	5.12396	5.12396	5.73334	5.12396	5.12396	6.82111	7.36201	7.02643	6.55108	5.12396	5.12396	5.12396	6.17379	7.08171	5.12396	5.35659	6.18826	6.23441
544	N2	6.00389	5.78996	6.85646	6.27852	6.95559	7.92588	5.84644	8.60282	6.19032	6.41182	5.12396	9.26179	6.83626	6.59441	5.12396	7.32712	5.23111	6.93828	5.12396	7.28001	5.12396	5.12396	5.67675	5.12396	5.12396	6.57228	6.9594	6.71052	6.44095	5.12396	5.12396	5.12396	6.40026	7.24637	5.12396	5.64191	6.38351	6.12687
545	N2	6.55962	6.02587	7.37838	6.02102	7.31788	8.11582	5.12396	8.65852	6.27099	6.30262	5.51745	9.22897	7.29097	5.12396	5.12396	7.56786	5.12396	6.80683	5.12396	7.1285	5.37528	5.12396	6.33683	5.12396	5.12396	6.77651	6.82002	6.79794	6.75344	5.12396	5.12396	5.47227	6.33328	6.75227	5.12396	5.12396	6.10702	6.67077
546	N2	6.62936	5.88053	6.8773	5.93754	6.1334	8.2123	5.12396	8.45978	6.15273	6.28227	5.12396	9.34461	7.14362	5.12396	5.12396	7.39572	5.57215	6.77651	5.12396	7.11151	5.12396	5.12396	5.56068	5.47646	5.12396	6.32077	6.95177	6.71538	6.39024	5.12396	5.12396	5.12396	6.07074	7.00397	5.12396	5.64191	6.11589	6.36475
547	N2	6.49224	5.93754	6.62274	5.77455	6.01859	7.94874	5.12396	8.55661	5.99146	6.04263	5.12396	8.83536	7.07496	5.12396	5.12396	7.09589	5.47646	6.55251	5.12396	6.28227	5.12396	5.12396	5.47227	5.12396	5.12396	6.36303	6.59851	6.70319	6.00635	5.12396	5.12396	5.12396	6.12905	6.37332	5.12396	5.12396	6.07304	5.64191
548	N2	6.18208	5.89715	6.94698	5.75574	5.62762	8.38	5.12396	8.62263	6.21661	6.3081	5.47646	9.24513	7.27932	5.12396	5.73334	7.52994	5.12396	6.44413	5.12396	7.04141	5.24175	5.12396	5.76519	5.12396	5.12396	6.73815	7.05012	6.8222	6.63068	5.12396	5.12396	5.12396	5.88332	7.21008	5.12396	5.52146	6.39192	5.97635
549	N2	6.85541	5.66643	6.80461	5.75257	5.92959	8.06809	5.12396	8.55179	5.12396	6.14847	5.12396	9.16534	7.19818	5.12396	5.43808	7.11883	5.12396	6.84801	5.12396	6.76504	5.12396	5.12396	5.65599	5.12396	5.50533	6.50129	6.55962	7.21671	6.54965	5.12396	5.12396	5.12396	6.21661	7.32647	5.12396	5.46383	6.1334	5.98394
550	N2	5.78383	5.86363	7.19369	6.28227	5.66296	7.90765	5.12396	8.31679	5.92426	6.49677	5.12396	8.75574	7.06902	5.99894	5.12396	7.28345	5.12396	6.68461	5.68358	6.91771	5.12396	5.12396	5.66988	5.12396	5.12396	6.42325	6.70686	6.81783	6.81344	5.12396	5.12396	5.12396	5.69036	6.52356	5.12396	5.12396	6.04025	5.60212
551	N2	6.53379	6.29895	6.5582	6.22059	6.54679	8.2446	5.12396	8.64717	5.96615	6.51767	5.5835	8.74656	6.49375	6.57508	5.12396	7.57199	5.12396	6.74288	5.12396	6.92952	5.12396	5.12396	5.78383	5.12396	5.12396	6.78897	6.65544	6.54822	6.72383	5.12396	5.12396	5.12396	6.39526	6.76388	5.12396	5.23111	5.56068	5.86647
552	N2	6.04973	5.72359	6.22851	5.44242	5.79606	7.75961	5.40717	7.99396	6.11368	5.12396	5.12396	8.27078	6.58617	6.1334	5.72359	6.89972	5.12396	6.44254	5.12396	7.10579	5.12396	5.12396	5.12396	5.12396	5.12396	6.43294	6.71052	7.22184	6.69332	5.12396	5.12396	5.12396	5.61313	6.94698	5.71043	5.65599	5.87493	5.4161
553	N1	7.09423	6.18208	7.71957	6.7511	7.00941	8.43076	6.03548	8.84736	5.12396	6.03069	5.65599	10.0475	7.18387	7.1301	5.12396	7.87055	5.12396	6.33859	5.12396	7.74023	5.12396	5.12396	6.03309	5.12396	5.12396	7.27101	7.38709	7.30452	6.97728	5.12396	5.12396	5.40717	6.67456	7.34987	5.64897	5.50533	7.00851	6.67456
554	N1	6.23832	5.65249	7.58019	6.35611	6.73697	8.42661	5.48894	8.44074	6.00881	6.48004	5.51745	9.63482	7.20934	7.1285	5.12396	7.52294	5.47227	6.62407	5.51343	7.81157	5.12396	5.12396	6.02587	5.12396	5.12396	7.13409	7.47193	7.38399	6.84482	5.12396	5.12396	5.49306	6.16752	7.50329	5.28827	5.12396	6.08677	6.42162
555	N1	6.81124	5.68358	7.3815	6.17379	6.25575	8.26049	5.12396	8.51659	6.17794	5.95842	5.12396	9.7174	6.9613	7.27379	5.12396	7.57507	5.56452	6.60259	5.12396	7.46107	5.12396	5.12396	6.19236	5.12396	5.12396	6.62804	7.19218	7.20489	7.00033	5.12396	5.12396	5.59099	6.56667	7.48212	5.12396	5.41165	6.36475	5.8522
556	N1	6.72743	5.45959	7.23346	5.88888	6.2672	8.25505	5.7869	8.44656	5.90808	6.3613	5.72359	9.68028	5.12396	6.93925	5.58725	7.59388	5.31812	6.77765	5.12396	7.43956	5.12396	5.12396	6.10479	5.12396	5.12396	7.07918	6.94022	7.22694	6.84588	5.12396	5.12396	5.12396	6.04973	7.00579	5.65249	5.76832	6.62804	6.17379
557	N1	6.50429	5.94803	7.58325	6.18208	6.6896	8.16337	5.12396	8.80508	5.70044	5.94542	5.12396	9.53119	6.97821	5.12396	5.12396	7.33171	5.6058	6.77765	5.12396	7.18992	5.56834	5.12396	5.62402	5.12396	5.50126	7.47873	7.13569	7.26263	6.66696	5.12396	5.12396	5.12396	6.18208	7.04578	5.37528	5.46806	6.22654	6.31536
558	N1	6.69703	6.11589	7.65964	6.2186	6.28227	8.59785	5.8999	8.78493	5.54126	6.42972	5.6058	9.79384	7.27309	7.21377	5.12396	7.69667	5.12396	6.81344	5.12396	7.39018	5.12396	5.12396	5.60212	5.12396	5.12396	6.76504	6.87833	7.1869	6.95368	5.5835	5.12396	5.12396	6.19848	6.82111	5.82895	5.6058	6.286	6.7178
559	N1	6.67834	5.3845	7.75276	6.40523	6.83733	8.49862	5.12396	8.94429	6.61874	6.13773	5.92959	10.1604	7.3815	7.20192	5.12396	7.95578	5.12396	6.88346	5.61313	7.23778	5.12396	5.12396	6.16121	5.12396	5.12396	7.14992	7.05962	7.63482	6.632	5.66988	5.12396	5.12396	6.55536	7.27448	5.12396	5.92959	6.84375	6.54965
560	N1	6.56808	5.61677	7.29438	6.48158	6.06843	8.5033	5.12396	8.72713	5.76519	6.22654	5.12396	9.82396	7.03439	6.94216	5.92426	7.81238	5.743	6.79682	5.57973	7.43426	5.12396	5.12396	5.54908	5.12396	5.65599	7.16085	7.35308	7.19594	7.2724	5.12396	5.12396	5.12396	6.00635	7.19594	5.12396	5.59471	6.20859	6.34564
561	N1	7.04578	5.83481	7.65017	6.34388	6.21461	8.46506	5.12396	8.70334	6.19644	6.57368	5.86079	9.94985	7.41638	7.35947	5.12396	7.78364	5.59842	6.86901	5.12396	7.26892	5.12396	5.12396	5.84354	5.12396	5.12396	7.15929	7.16858	7.67089	6.49375	5.64897	5.12396	5.77765	6.52503	7.55224	5.12396	5.12396	6.94409	6.56103
562	N1	6.78106	6.13773	7.88683	6.54679	6.66823	8.66475	6.05678	8.8387	6.22456	5.83773	5.72359	10.0697	7.17319	7.45876	5.12396	7.8598	5.69709	6.9489	5.12396	7.67508	5.12396	5.12396	5.94803	5.12396	5.12396	7.10988	7.29166	7.5353	6.94409	5.12396	5.94803	5.12396	6.84375	7.42833	5.12396	5.93489	6.78106	6.51323
563	N1	7.1285	5.97889	7.72709	6.18208	7.69485	8.4826	5.12396	8.97753	5.66643	6.38688	5.33272	10.1722	7.23706	7.70661	5.12396	7.75961	5.12396	6.85224	5.12396	7.82084	5.12396	5.12396	5.82895	5.12396	5.12396	7.03174	6.98101	7.54327	6.9976	5.12396	5.12396	5.12396	6.47851	7.45008	5.12396	5.69373	6.68336	6.47389
564	N1	6.69703	5.78383	7.31455	6.10702	6.36475	8.28071	5.12396	8.73617	6.25383	6.51175	5.76205	9.78993	7.11558	7.04665	5.39363	7.77654	5.64191	6.49828	5.12396	7.35692	5.12396	5.12396	5.92426	5.12396	5.28827	7.04925	7.26683	6.98657	7.06133	5.12396	5.12396	5.12396	6.23245	7.23993	5.56068	5.12396	6.74052	6.64639
565	N1	6.80351	5.93225	7.83637	6.41836	6.83087	8.51779	5.8522	9.01688	6.40853	6.5582	5.42935	10.1584	7.6029	7.22621	5.12396	7.81803	5.12396	6.94986	5.33272	7.67601	5.12396	5.12396	6.04025	5.12396	5.12396	7.0775	7.37086	7.46336	6.85646	5.12396	5.12396	5.63479	6.34036	7.355	5.86647	5.63479	6.84482	6.74641
566	N1	6.87109	6.04737	7.71021	6.86693	6.61607	8.70035	5.12396	9.08941	6.20658	6.65157	5.56452	10.2672	7.40428	7.09174	5.12396	8.05579	5.12396	6.75926	5.12396	7.48885	5.12396	5.12396	6.21261	5.55296	5.12396	7.20266	7.67462	7.73456	6.99851	5.12396	5.12396	5.12396	6.46925	7.39511	5.12396	6.19032	6.71052	6.99302
567	N1	6.74288	6.12468	7.68937	6.51619	6.35784	8.54714	5.12396	8.95674	5.54518	5.8861	5.7869	9.87029	7.28413	7.05099	5.83773	7.8462	5.55683	6.69703	5.69036	7.63434	5.12396	5.12396	6.12905	5.12396	5.36129	6.98379	7.5224	7.54009	6.22258	5.12396	5.37064	5.32301	6.44254	7.33563	5.50939	5.95324	6.64898	6.66568
568	N1	6.7093	6.08677	7.88908	6.38012	6.8773	8.70732	5.41165	8.88322	6.14419	6.55108	5.65249	10.1313	7.50824	7.13409	5.12396	7.8598	5.12396	6.82655	5.12396	7.77107	5.12396	5.12396	6.32794	5.12396	5.41165	7.05531	7.16317	7.76302	7.07581	5.12396	5.12396	5.12396	6.83841	7.16395	5.12396	5.7301	6.86276	6.84588
569	N1	6.56667	5.97635	7.67369	6.69332	6.42487	8.82864	5.81413	9.11383	6.61204	6.50578	6.23048	10.0276	7.21671	7.18539	5.12396	7.80384	5.12396	6.37502	5.28827	7.50549	5.12396	5.12396	5.96615	5.12396	5.12396	7.22839	7.20712	7.44542	6.92363	5.12396	5.12396	5.12396	6.9976	7.59488	5.12396	5.59842	6.30992	6.74759
570	N1	6.67203	5.90536	7.62511	6.42649	6.29895	8.79619	5.12396	8.91018	6.08222	6.2691	5.27811	9.95736	7.41337	5.12396	5.12396	7.76557	5.12396	7.01661	5.4848	7.67555	5.12396	5.12396	6.03548	5.12396	5.80212	7.33237	7.43544	7.40914	7.09672	5.12396	5.12396	5.68017	6.74876	7.27725	5.12396	5.20401	6.60935	6.2634
571	N1	6.68336	5.87493	7.79317	6.53233	6.85013	8.60886	5.12396	8.90354	5.12396	6.27288	5.40717	9.80179	7.31255	6.88244	5.12396	7.84031	5.84354	6.64639	5.8693	7.22621	5.12396	5.12396	5.88332	5.12396	5.12396	7.27517	7.13966	7.53636	6.71417	5.37064	5.12396	5.12396	6.34564	7.38523	5.49306	5.62762	6.57786	6.55678
572	N1	6.50129	6.03548	7.93952	6.27476	6.87316	8.72972	5.37064	8.73182	5.95064	6.29527	6.02587	10.0237	7.15227	7.23778	5.12396	7.70616	5.12396	6.29157	5.12396	7.45761	5.12396	5.12396	5.86079	5.12396	5.12396	6.8742	7.16704	7.71913	6.98008	5.77455	5.40717	5.53339	6.40688	7.52078	5.54518	5.12396	6.68711	6.47543
573	N1	6.63595	5.96358	7.44775	6.45834	6.92854	8.33519	5.12396	8.70367	5.75257	6.77537	5.7869	9.96674	7.48605	7.12125	5.12396	7.66388	5.12396	6.91968	5.67332	7.64108	5.12396	5.12396	5.76832	5.12396	5.4161	7.25982	7.47534	7.57044	6.73459	5.12396	5.52146	5.12396	6.20658	7.46508	5.12396	5.39363	6.66313	6.34739
574	N1	6.86171	5.89715	7.56008	6.6896	7.22766	8.48673	5.12396	8.89275	5.97635	6.33505	6.10702	10.0999	7.30519	7.3908	5.12396	7.72577	5.12396	6.81014	5.52146	7.75105	5.12396	5.12396	6.20658	5.12396	5.95064	6.9976	7.2385	7.32251	6.95464	5.12396	5.12396	5.12396	6.51915	7.21008	5.48894	5.12396	6.91175	6.79682
575	N1	6.65415	5.69709	7.91899	6.94022	7.25841	8.46316	5.12396	8.80162	6.39359	6.16752	5.50939	10.1744	7.69257	7.30182	5.43372	7.55956	5.12396	6.47697	5.12396	7.6811	5.12396	5.12396	6.20859	5.12396	5.65948	7.1507	7.39449	7.36074	6.73697	5.12396	5.12396	5.12396	6.13556	7.49721	5.12396	5.57973	6.88755	6.4599
576	N1	6.71659	5.12396	7.7411	6.77765	7.45414	8.30968	5.8522	8.76233	6.1203	6.23832	5.66988	10.0777	5.12396	7.10003	5.12396	7.64492	5.12396	6.56244	5.57973	7.62657	5.12396	5.12396	5.83188	5.42935	5.63479	7.28961	7.1301	7.41457	7.01661	5.65249	5.39816	5.39816	6.31536	7.41035	5.38907	5.12396	6.59167	6.56948
577	N1	6.87005	5.92426	7.32449	6.51915	6.74288	8.48921	5.12396	8.97639	5.85793	6.1203	5.12396	10.0382	6.95177	7.04491	5.73334	7.58019	5.52545	6.83733	5.12396	7.57558	5.12396	5.12396	5.83188	5.12396	5.12396	7.15696	7.29641	7.52618	6.93828	5.44674	5.12396	5.12396	6.1334	7.20712	5.72359	5.45959	6.9344	6.74993
578	N1	6.82329	5.50533	7.49387	6.22456	6.54535	8.33279	5.12396	8.774	5.96871	6.48768	5.12396	9.84342	7.35628	7.01481	5.12396	7.85554	5.12396	6.47697	5.12396	7.49276	5.12396	5.12396	6.23832	5.12396	5.12396	7.14125	7.03174	7.29506	6.98657	5.12396	5.64545	5.12396	5.99396	7.35883	5.45959	5.25227	6.51026	6.59441
579	N1	7.05531	5.97635	7.53155	6.54103	6.64249	8.70384	5.12396	8.55468	6.1334	6.74052	5.12396	9.98898	7.0579	6.97167	5.16479	7.60986	5.12396	6.74406	5.12396	7.76345	5.12396	5.12396	5.743	5.12396	5.12396	6.96885	7.1554	7.63868	7.0934	5.12396	5.12396	5.56068	6.16752	7.29234	5.61313	5.12396	6.59167	6.51915
580	N1	6.52503	5.81114	7.51371	6.14633	6.42487	8.32555	5.31321	8.70732	6.37673	6.20658	5.12396	9.87473	7.12367	7.13728	5.42935	7.64874	5.12396	6.82979	5.12396	7.52618	5.12396	5.12396	5.99645	5.12396	5.69036	7.29845	7.22839	7.32119	7.02731	5.12396	5.3033	5.12396	6.49224	7.41878	5.12396	5.59099	6.57647	6.3699
581	N1	6.87626	5.97635	7.49776	6.84694	6.90575	8.53543	5.79606	8.81552	5.64897	6.40688	5.86079	9.75667	7.3696	7.14204	5.50126	7.73762	5.12396	6.85751	5.12396	7.85322	5.12396	5.12396	6.03787	5.2933	5.60947	6.92264	6.98101	7.15929	6.88449	5.12396	5.12396	5.12396	6.24998	7.05099	5.7462	5.42053	7.16627	6.46147
582	N1	7.17089	6.13123	7.8973	7.15305	7.45414	8.6805	5.12396	8.89467	6.14204	6.48768	5.57215	10.2222	7.93523	7.12769	5.12396	7.55066	5.12396	6.99577	5.62762	7.91863	5.12396	5.12396	6.41182	5.12396	5.12396	7.09838	7.52618	7.34343	7.10824	5.12396	5.12396	5.56834	6.77878	7.47477	6.05912	5.54908	7.01212	6.66058
583	N1	6.56386	5.98141	7.64588	6.31897	7.15227	8.2958	5.12396	8.58653	6.06843	6.09131	5.12396	9.98967	7.31655	5.12396	5.12396	7.65397	5.12396	6.54247	5.12396	7.40974	5.12396	5.12396	5.64191	5.12396	5.12396	6.81454	7.01302	7.03878	6.59851	5.12396	5.12396	5.12396	5.67675	7.31986	5.12396	5.28827	6.71417	6.34388
584	N1	7.04665	5.68698	7.82445	6.98657	6.90575	8.69366	5.12396	8.80132	5.8522	6.04263	5.69373	10.0794	7.63627	7.48493	5.12396	7.88269	5.12396	6.75577	5.12396	7.66763	5.12396	5.12396	6.10702	5.12396	5.12396	7.11964	7.47986	7.23993	6.82763	5.12396	5.12396	5.6058	6.83303	7.20712	5.49717	5.73334	6.82979	6.76619
585	N1	6.88857	6.07535	8.02552	6.76619	7.77107	8.71309	5.12396	8.75747	6.16752	6.47389	5.12396	9.96048	7.36518	7.34859	5.65948	7.91242	5.12396	6.81674	5.62402	7.61382	5.12396	5.12396	5.93489	5.71703	5.12396	6.9921	7.51371	7.48549	7.01302	5.12396	5.43808	5.62762	6.16121	7.25488	5.7869	5.56452	6.43294	6.58755
586	N1	6.55678	5.91889	7.5999	6.60935	7.02108	8.68305	5.12396	8.71424	5.84064	6.13988	5.23644	9.95845	7.20712	7.10168	5.12396	7.69257	5.76205	7.26263	5.82008	7.70976	5.12396	5.12396	5.54908	5.12396	5.12396	7.02108	7.30384	7.11721	6.64769	5.71043	5.12396	5.12396	6.44572	7.52186	5.32301	5.6058	6.57088	6.37843
587	N1	6.3699	5.66643	7.42058	6.41673	6.98934	8.39027	5.12396	8.63444	5.72359	6.20456	5.743	9.6069	6.95273	7.19444	5.55296	7.51861	5.12396	6.21661	5.12396	7.42536	5.12396	5.12396	5.8522	5.12396	5.54908	7.13887	7.12287	7.18539	6.28972	5.12396	5.12396	5.12396	6.36647	7.1507	5.52146	5.84644	6.23048	6.49677
588	N1	6.80683	5.50533	7.52564	6.17587	6.89061	8.46337	5.57973	8.49433	5.12396	6.286	5.12396	9.77758	7.10661	6.74288	5.12396	7.74932	5.12396	6.28413	5.12396	7.57302	5.12396	5.12396	5.88053	5.12396	5.12396	7.17242	7.20266	7.66106	7.0859	5.12396	5.12396	5.12396	6.44095	7.26263	5.81413	5.56452	6.56386	6.54535
589	N1	6.34914	5.60212	7.6912	6.38856	6.89061	8.6063	5.12396	8.79528	5.12396	6.34036	5.69036	10.0726	7.70976	7.15774	5.12396	7.95997	5.86647	6.57925	5.12396	7.63337	5.12396	5.12396	6.22258	5.12396	5.12396	6.91771	7.19218	7.41638	6.88551	5.12396	5.54908	5.34233	6.45362	7.19369	5.40268	5.12396	6.4677	6.80793
590	N1	6.79794	5.57595	7.7977	6.52209	7.39756	8.65312	5.12396	8.55872	6.13988	6.40026	5.96871	9.99511	7.61036	5.12396	5.12396	8.02322	5.12396	6.98193	5.6058	7.6587	5.62402	5.12396	5.63479	5.12396	5.47227	7.05876	7.26263	7.53636	7.00216	5.12396	5.12396	5.12396	6.4708	7.0184	5.49717	5.12396	6.42811	6.57088
591	N1	6.96602	6.03548	7.56528	5.95842	6.66696	8.5635	5.59099	8.69785	6.02828	6.61204	5.87212	9.98387	7.4776	7.10824	5.69709	7.80588	5.12396	6.86171	5.53339	7.57917	5.12396	5.12396	6.03069	5.7869	5.43372	7.29506	7.06476	7.21964	6.94119	5.20401	5.12396	5.12396	6.42325	7.29438	6.02828	5.12396	6.96035	6.52649
592	N1	6.72503	5.826	7.41638	6.88653	7.4055	8.27716	5.12396	8.45766	6.09807	6.43615	5.59842	9.83097	7.4378	6.98379	5.12396	7.63143	5.12396	7.21671	5.12396	7.33368	5.12396	5.56452	5.8522	5.12396	5.70711	7.10906	7.42714	7.42357	6.78446	5.12396	5.54908	5.12396	5.98645	7.0282	5.12396	5.62402	6.75577	6.31897
593	N1	6.79571	6.28227	7.70571	6.58617	7.02198	8.59637	5.57973	8.6871	5.98141	6.71538	5.87774	10.0747	7.1624	7.4495	5.12396	7.80344	5.12396	6.70441	5.12396	7.61923	5.12396	5.12396	6.02828	5.12396	5.12396	7.47986	7.6774	7.33629	6.87523	5.12396	5.68698	5.40268	6.68211	7.27863	5.51745	5.12396	6.99026	6.66568
594	N1	6.6796	5.56068	7.62266	6.38012	6.97167	8.48011	5.12396	8.37931	5.69709	6.6053	5.12396	9.90139	7.11233	6.97261	5.12396	7.66011	5.68698	6.84055	5.12396	7.81722	5.12396	5.12396	6.06146	5.12396	5.12396	7.14283	7.37463	7.40914	7.26613	5.12396	5.12396	5.12396	6.74876	7.37275	5.56068	5.56452	6.98286	6.52356
595	N1	6.6174	5.98141	7.57096	6.19236	7.15774	8.06369	5.7462	8.61323	5.66296	6.2186	5.3799	9.57213	6.80351	7.09755	5.12396	7.16781	5.12396	6.40853	5.12396	7.71423	5.12396	5.12396	6.1591	5.12396	5.12396	7.22911	7.35756	7.51969	6.94698	5.12396	5.64191	5.12396	6.42487	7.28551	5.12396	5.12396	6.43133	6.50429
596	N1	6.73934	6.1181	7.71289	6.95273	7.67136	8.65295	5.84354	8.95764	5.56452	6.60123	5.12396	10.1835	7.32053	7.3192	5.12396	7.84776	5.12396	6.94022	6.09582	8.68355	5.61677	5.12396	6.13988	6.50429	5.12396	7.4061	7.35116	7.43426	7.257	5.12396	5.31812	5.12396	6.39693	7.61332	5.46383	5.55683	6.61874	6.2634
597	N1	6.70808	5.76519	7.64348	6.9976	7.33041	8.54169	5.12396	8.62623	5.88053	6.608	5.68017	10.0419	7.63916	7.06048	5.67332	7.86787	5.12396	7.17472	5.12396	7.92226	5.12396	5.12396	6.24998	5.12396	5.12396	6.91075	7.58376	7.6912	6.77878	5.12396	5.12396	5.12396	6.82546	7.28413	5.73334	5.45104	6.72743	6.33328
598	N1	6.39024	5.93225	7.56164	6.58617	7.18463	8.37609	5.12396	8.54111	5.12396	6.2519	5.50533	9.89651	7.355	7.47022	5.85507	7.5251	5.12396	6.69208	5.12396	7.56735	5.12396	5.12396	6.01372	5.12396	5.12396	7.22184	7.29777	7.45298	6.57647	5.12396	5.12396	5.12396	6.7901	7.14045	5.78996	5.68698	6.74052	6.65028
599	N1	6.73221	5.85507	7.73412	6.48616	6.62407	8.7692	5.55296	8.79785	5.7301	6.36303	5.12396	9.94401	7.68983	7.24922	5.54908	7.57815	5.12396	6.80351	5.12396	7.36138	5.12396	5.12396	6.51323	5.12396	5.12396	7.19218	7.22402	7.50659	7.03439	5.12396	5.84354	5.12396	6.31355	7.58477	5.75257	5.47227	6.89467	6.53088
600	N1	6.93342	5.57215	7.69667	6.2634	6.35437	8.30449	5.50939	8.56006	5.92158	6.10702	5.57215	9.83863	6.82871	6.95559	5.12396	7.50108	5.12396	6.62539	5.12396	7.17549	5.12396	5.12396	6.22059	5.12396	5.63835	6.89871	7.28001	7.33889	6.70073	5.12396	5.12396	5.12396	6.4892	7.18539	5.51745	5.47646	6.62274	6.40688
601	N1	6.4892	5.69709	7.39817	6.13988	6.32436	8.44934	5.82305	8.62927	5.12396	6.17379	5.14166	9.73672	7.49721	6.95655	5.36129	7.82923	5.42935	6.7178	5.12396	7.68708	5.12396	5.12396	6.13773	5.12396	5.12396	7.28207	7.11964	7.53423	6.72623	5.12396	5.12396	5.4848	6.25767	7.33433	5.69709	5.90263	6.27288	6.62804
602	N1	5.81114	6.19441	7.46336	5.96101	7.31522	8.13065	5.53339	8.14613	5.52545	6.05912	5.80814	9.43396	6.6174	6.64898	5.12396	7.44483	5.12396	6.83195	5.12396	7.41518	5.12396	5.12396	5.68358	5.12396	5.12396	7.40184	7.24779	7.5438	7.16781	5.12396	5.12396	5.12396	6.41182	7.12044	5.88888	5.12396	6.50728	6.13773
603	N1	6.41999	6.09131	7.7757	6.81344	6.88038	8.74942	5.12396	8.7315	5.87212	6.94601	5.55683	10.0595	7.724	7.355	5.12396	7.74284	5.7869	6.64509	5.12396	7.42893	5.12396	5.12396	5.8999	5.2933	5.53339	7.28139	7.42118	7.26403	6.9256	5.12396	5.66988	5.12396	6.23637	7.74153	5.49717	5.42053	6.87005	6.78784
604	N1	6.84375	5.97126	7.62706	6.46925	6.61874	8.92996	5.54908	9.13788	6.07074	6.76619	5.93754	10.1518	7.59438	5.12396	5.50126	8.07776	5.76519	6.86171	5.62762	7.63964	5.12396	5.12396	5.88053	5.12396	5.70711	7.40428	7.75018	7.76387	6.7546	5.12396	5.12396	5.12396	6.78784	7.59689	5.4161	5.72031	7.07918	6.76504
605	N1	6.51026	6.24804	7.87816	6.47697	6.5582	8.51699	5.12396	8.80387	6.14633	6.19236	5.52943	10.1943	7.6774	7.07157	5.44674	7.76938	5.12396	6.79682	5.12396	7.81682	5.12396	5.36129	5.78074	5.12396	5.12396	7.47986	7.31189	7.33041	6.71296	5.12396	5.54518	5.12396	6.63463	7.37275	5.45104	5.62762	6.84694	6.54822
606	N1	6.65929	5.70044	7.78239	6.06379	6.94312	8.54013	5.12396	8.91852	6.32794	6.23245	5.65948	10.0699	7.30653	7.2485	5.12396	7.64252	5.40268	7.17931	5.12396	7.36328	5.12396	5.12396	5.69709	5.12396	5.12396	7.1309	7.16085	7.02465	6.80128	5.12396	5.12396	5.12396	6.6733	7.26333	5.12396	5.12396	6.70564	6.60935
607	N1	6.69827	5.87774	7.52132	6.0845	7.34601	8.11731	5.12396	8.56198	5.90263	6.38351	5.12396	9.71281	6.85857	6.89467	5.12396	7.34148	5.54126	6.86693	5.12396	7.42058	5.12396	5.12396	6.02587	5.12396	5.12396	7.27932	7.00941	7.10414	6.57228	5.50533	5.12396	5.3799	5.81114	7.26543	5.68358	5.12396	6.2186	6.65157
608	N1	7.07496	5.92959	7.60937	6.42162	7.12689	8.42398	5.12396	8.58597	5.9135	6.03069	5.60947	9.88211	7.56372	5.12396	5.12396	7.74023	5.12396	6.76849	5.12396	7.50384	5.12396	5.12396	6.00635	5.12396	5.12396	7.17702	6.59167	7.07327	6.68586	5.12396	5.12396	5.12396	6.29711	7.04578	5.65249	5.52545	6.46459	6.632
609	N1	6.50728	5.81711	7.97763	6.46303	7.27794	8.7121	5.12396	8.88461	5.83773	6.35089	5.45532	10.1207	7.5725	7.25347	5.12396	7.87853	5.12396	6.29342	5.35186	7.53583	5.12396	5.12396	5.97126	5.12396	5.12396	6.91572	7.26962	7.37212	6.37161	5.12396	5.12396	5.12396	6.00141	7.45819	5.12396	5.56068	6.78784	6.40192
610	N1	6.38856	6.01859	7.90986	6.63463	6.52062	8.59397	5.12396	8.8118	5.12396	6.10479	5.57595	9.98686	7.27379	7.29709	5.12396	7.78447	5.29832	6.36819	5.12396	7.32053	5.12396	5.12396	6.00389	5.12396	5.12396	7.1325	7.32053	7.25912	6.92166	5.12396	5.12396	5.54518	6.41182	7.19068	5.12396	5.12396	6.63463	6.632
611	N1	6.45047	5.96871	7.47079	5.99894	6.2106	8.20985	5.12396	8.30127	5.92959	5.96358	5.12396	9.4916	6.71901	6.80904	5.56452	7.4725	5.12396	6.47389	5.12396	7.48212	5.12396	5.12396	6.19848	5.12396	5.12396	7.03174	6.88551	7.28688	6.43455	5.12396	5.12396	5.12396	6.23637	7.16085	5.12396	5.12396	6.58064	6.27664
612	N1	6.22654	5.3845	7.29845	6.29157	7.27863	8.07993	5.12396	8.08364	6.09357	6.09807	5.43372	9.31928	6.57786	6.75577	5.12396	7.46164	5.12396	6.75227	5.12396	7.09755	5.12396	5.9108	5.97889	5.12396	5.12396	6.29157	6.93342	7.2086	6.78559	5.52146	5.12396	5.12396	6.10702	7.04403	5.8999	5.55296	6.19441	6.32972
613	N1	6.98841	6.33683	7.94556	6.77079	7.02287	8.67368	5.12396	8.78232	6.30992	6.44572	5.9162	10.1223	7.46451	7.32251	5.34711	7.90692	5.12396	6.48768	5.12396	7.68202	6.07993	5.12396	5.99894	5.56834	5.63121	7.19893	7.01212	7.32647	6.65157	5.35659	5.43808	5.12396	6.38351	7.31455	5.12396	5.12396	6.7511	6.75693
614	N1	6.91374	6.00389	7.78322	6.18621	6.75344	8.42924	5.12396	8.48756	5.90536	5.82895	5.29832	9.67099	6.90073	7.25276	5.12396	7.54433	5.44674	7.10579	5.12396	7.36138	5.12396	5.12396	5.99894	5.12396	5.12396	6.81564	6.77422	7.12367	6.58755	5.12396	5.12396	5.42935	6.05444	6.90375	5.69709	5.12396	6.53814	6.58893
615	N1	6.4708	5.45532	7.27656	6.35784	6.87523	8.17273	5.12396	8.21528	5.88053	5.71043	5.12396	9.53986	7.00307	7.18235	5.42495	7.37651	5.46806	6.77308	5.42935	7.32778	5.12396	5.12396	5.52943	5.12396	5.12396	7.06048	7.36265	7.36201	6.46147	5.12396	5.12396	5.12396	6.30628	6.83841	5.12396	5.51745	6.47851	6.39192
616	N1	6.63988	6.30079	7.31255	6.13123	6.62804	8.26359	5.12396	8.42002	5.69036	5.86363	5.12396	9.33777	6.40192	6.8773	5.12396	7.32647	5.70711	6.76157	5.73657	7.23273	5.12396	5.12396	5.79606	5.12396	5.12396	6.88038	6.91274	7.30854	6.54679	5.12396	5.12396	5.12396	6.34914	7.28207	5.12396	5.45959	6.40026	6.29895
617	N1	6.99942	6.23441	7.6039	6.48311	6.37843	8.81952	5.12396	8.84621	6.2691	6.03069	5.87493	10.1835	7.54592	7.16549	5.12396	7.83597	5.80513	7.07834	5.6058	7.61184	5.12396	5.68358	6.45205	5.12396	5.12396	7.06987	7.27794	7.55591	7.10497	5.12396	5.45532	5.23644	6.56948	7.34923	5.12396	5.12396	6.78559	6.6174
618	N1	6.64509	6.2804	8.28198	6.68835	7.14598	8.80493	5.9428	9.09133	6.22654	6.24998	5.73334	10.4232	7.68708	7.47873	5.75257	8.00403	5.12396	6.6733	5.87774	7.69485	5.12396	5.12396	6.03309	5.12396	5.12396	7.41698	7.32778	7.67369	7.05099	5.12396	5.12396	5.84932	6.44731	7.48324	5.7869	5.63121	7.0992	6.90675
619	N1	6.57368	5.64545	7.37086	6.48311	6.78106	8.53876	5.12396	8.55468	6.19032	6.32436	5.4848	9.79133	6.57508	7.26263	5.29832	7.57866	5.6204	6.72143	5.12396	7.19519	5.51745	5.12396	5.65249	5.12396	5.57595	7.19893	7.50824	7.20341	6.44254	5.12396	5.71703	5.4161	6.67203	7.16549	5.12396	5.28827	6.81344	6.27288
620	N1	6.60123	5.56452	7.68156	5.70044	6.41346	8.33807	5.4161	8.4253	5.7589	6.13988	5.46806	9.52127	6.86066	6.69456	5.12396	7.34859	5.37528	6.81564	5.12396	7.22257	5.12396	5.12396	5.80814	5.12396	5.12396	7.04403	7.29912	7.28001	6.62007	5.12396	5.12396	5.12396	6.1334	6.84055	5.59099	5.12396	6.3699	6.60259
621	N1	6.6174	5.70711	7.37149	6.77308	6.72143	8.24853	5.68698	8.76358	5.33754	6.04263	5.12396	9.83419	7.52294	7.33368	5.12396	7.40489	5.12396	6.71296	5.5835	7.31986	5.12396	5.12396	5.50126	5.12396	5.12396	6.90675	7.43603	7.24993	6.64769	5.12396	5.53733	5.82895	6.08904	7.13887	5.12396	5.12396	6.82329	6.24028
622	N1	6.98564	5.8944	7.62754	6.42811	7.0067	8.54384	5.12396	8.87417	5.85793	6.14419	5.66643	9.84655	7.36201	7.27448	5.12396	7.5725	5.12396	6.83303	5.12396	7.04491	5.12396	5.12396	5.64897	5.12396	5.12396	6.71052	7.24065	7.00851	6.75693	5.12396	5.12396	5.12396	6.20051	6.93245	5.12396	5.12396	6.56948	6.52649
623	N1	6.81344	5.84644	7.51262	6.05444	6.87213	8.36544	5.12396	8.63106	6.19441	6.11589	5.12396	9.88558	7.14756	6.97167	5.12396	7.55904	5.12396	6.64769	5.12396	7.2145	5.12396	5.12396	6.05678	5.12396	5.12396	6.96885	7.13648	7.31322	6.56948	5.12396	5.83481	5.12396	6.13773	6.90875	5.62762	5.12396	6.54535	6.64509
624	N1	6.84268	6.19032	7.59287	6.72503	6.85541	8.16622	5.71373	8.59896	6.07764	6.27664	5.12396	10.0422	7.77863	6.92363	5.12396	7.6004	5.52545	6.67708	5.8522	7.69348	5.12396	5.12396	6.10256	5.31321	5.12396	7.50108	7.28688	7.27309	6.7334	5.77455	5.12396	5.12396	5.96101	7.20638	5.52146	5.12396	6.61607	6.60665
625	N1	6.54103	5.64897	7.26473	6.37332	6.54965	8.39615	5.12396	8.3724	5.63835	5.94542	5.72359	9.51885	7.29709	6.79122	5.12396	7.17166	5.12396	6.7417	5.12396	7.18463	5.12396	5.12396	5.71043	5.12396	5.12396	6.63332	6.51619	6.83841	6.63595	5.12396	5.12396	5.12396	6.19848	7.12287	5.12396	5.12396	6.24611	5.98896
626	N1	6.7093	5.69373	7.63337	6.54965	6.46303	8.56884	6.07074	8.84793	5.97635	6.59167	5.40717	9.9165	7.47647	7.54433	5.12396	8.18841	5.12396	6.63463	5.12396	7.34794	5.12396	5.12396	5.59471	5.12396	5.59099	7.31655	7.02287	7.41095	6.82437	5.66643	5.12396	5.12396	6.15698	7.12769	5.4161	5.46806	6.67203	6.7546
627	N1	6.72383	5.68358	7.42476	6.42162	6.64898	8.46041	5.59842	8.73536	5.91889	6.29342	5.12396	9.78352	7.12448	6.88038	5.12396	7.1554	5.12396	6.79347	5.12396	7.21082	5.12396	5.12396	5.77144	5.12396	5.12396	7.14598	7.1325	7.25276	6.69456	5.12396	5.12396	5.12396	6.53959	6.94505	5.46806	6.07535	6.33683	6.33683
628	N1	6.48464	5.78383	7.76345	6.77537	7.19218	8.45638	5.12396	8.67231	6.06611	6.24417	5.82008	10.0606	7.55276	6.96885	5.12396	7.62217	5.12396	6.58341	5.7462	7.63143	5.63479	5.12396	5.76205	5.55683	5.12396	7.05186	6.99026	7.47477	7.03351	5.12396	5.34711	5.12396	6.33505	7.15774	5.12396	5.65948	6.55108	6.49527
629	N1	6.85961	5.86363	7.85088	6.62407	6.36819	8.25505	5.12396	8.90504	6.16542	6.42162	5.37064	9.9295	7.39326	7.14441	5.12396	7.65681	5.12396	6.80128	5.12396	7.37337	5.12396	5.12396	5.64545	5.12396	5.73334	6.69208	7.14283	7.01392	6.70441	5.12396	5.12396	5.12396	6.3699	7.16472	5.86647	5.12396	6.48004	6.1181
630	N1	6.95177	5.87493	7.38709	6.30628	6.52062	8.53562	5.41165	8.61269	6.01616	5.12396	5.12396	9.91225	7.41638	7.4061	5.12396	7.53423	5.12396	6.9344	5.12396	7.25488	5.12396	5.12396	6.03069	5.12396	5.1985	6.98472	7.25771	7.16704	7.13489	5.12396	5.12396	5.12396	6.72743	7.05618	5.5835	5.12396	6.38856	6.43615
631	N1	6.34564	5.99645	7.37963	5.8944	7.10414	8.4125	5.82895	8.53287	5.96615	6.22059	5.60947	9.88822	7.19143	6.97728	5.64191	7.62852	5.12396	6.67834	5.33272	7.52402	5.12396	5.12396	5.95064	5.12396	6.04501	7.17396	7.21082	7.40489	6.99118	5.12396	5.46383	5.20401	6.46459	7.29777	5.67332	5.12396	6.94312	6.64769
632	N1	6.7417	6.06146	7.69029	6.19236	6.37502	8.50127	5.12396	8.69165	6.1203	6.4552	5.12396	9.83911	7.4922	5.12396	5.12396	7.55747	5.12396	6.82871	5.84354	7.64204	5.12396	5.12396	5.33754	5.12396	5.12396	6.99026	7.17396	7.41998	6.63988	5.12396	5.12396	5.12396	6.06843	7.33694	5.12396	5.12396	6.80683	6.54679
633	N1	6.62274	6.20254	7.97865	6.5903	6.89366	8.58298	5.12396	8.79891	5.7869	6.50578	5.62762	10.0338	7.18387	7.51806	5.70378	7.73061	5.12396	7.01751	5.47646	7.74803	5.12396	5.12396	6.27288	5.12396	5.6204	7.52779	7.10988	7.0639	6.55251	5.12396	5.12396	5.12396	6.64118	7.03262	5.12396	5.12396	7.17931	6.72143
634	N1	6.96602	6.02345	7.60688	6.05678	6.4708	8.62299	5.81711	8.98845	5.77455	6.12687	5.90536	9.77389	7.39695	7.1301	5.12396	7.70661	5.12396	7.14913	5.12396	7.10085	5.12396	5.12396	6.37332	5.12396	5.68017	6.60935	6.64249	7.10988	6.87626	5.87212	5.12396	5.12396	6.28413	6.92363	5.85507	5.65599	6.66058	6.27099
635	N1	6.55962	5.1985	7.63675	6.78446	6.81344	8.5749	5.12396	8.72356	6.1334	6.39024	5.12396	9.73294	7.38026	7.16162	5.12396	7.27586	5.4848	6.65673	5.12396	7.35756	5.12396	5.12396	5.1985	5.12396	5.12396	6.98101	7.19068	7.1333	6.69332	5.51343	5.12396	5.67332	5.8999	6.87936	5.48064	5.12396	6.38012	6.24417
636	N1	6.51767	5.95064	7.72356	6.51175	5.98141	8.75211	5.12396	8.82453	6.1506	6.13988	5.59099	9.85477	7.33368	6.96508	5.12396	7.31322	5.12396	6.83626	5.12396	7.36455	5.12396	5.12396	5.7869	5.12396	5.40717	7.07834	7.25418	7.09008	6.76504	5.12396	5.12396	5.12396	6.43455	7.01302	5.12396	5.12396	6.59167	6.54247
637	N1	6.47389	6.13988	7.63337	6.16331	6.50578	8.27155	5.12396	8.55333	5.12396	6.17379	5.70378	9.71746	7.11396	7.29777	5.12396	7.53796	5.66988	6.65157	5.90536	7.56008	5.12396	5.12396	5.70711	5.12396	5.58725	6.77079	6.97728	7.47817	6.87316	5.37064	5.78074	5.12396	6.48311	7.2349	5.12396	5.12396	6.7093	6.68835
638	N1	6.39693	5.7869	7.77654	6.72143	6.9594	8.55987	5.12396	8.86658	6.05209	6.36303	5.12396	10.0059	7.48941	7.29709	5.12396	7.79235	5.7589	7.26403	5.12396	7.34407	5.12396	5.12396	6.00881	5.12396	5.12396	7.1452	7.21156	7.27725	6.70808	5.12396	5.12396	5.12396	6.16752	7.27725	5.12396	5.743	6.59851	6.41182
639	N1	6.60394	6.04263	7.34343	5.96615	6.44731	7.89395	5.12396	8.47157	5.93754	5.85793	5.12396	9.45697	6.99302	7.25418	5.12396	7.16549	5.12396	6.37843	5.12396	7.17166	5.12396	5.12396	6.12249	5.12396	5.12396	6.97728	6.53379	6.95273	6.54391	5.12396	5.12396	5.12396	6.03787	6.71538	5.70378	5.12396	6.72503	6.39693
640	N1	6.28413	5.80814	7.24637	5.75257	6.73221	8.35067	5.12396	8.45744	5.80513	6.63857	5.12396	9.57568	6.83841	7.01121	5.53733	7.5761	5.12396	6.93634	5.71043	7.13648	5.12396	5.12396	5.93754	5.12396	5.99894	6.68336	6.9921	7.31322	6.39192	5.12396	5.73334	5.12396	5.98896	6.85435	5.71373	5.12396	6.2804	6.44572
641	N1	6.45362	5.57215	7.40428	6.20456	6.83518	8.38229	5.12396	8.54966	6.11589	6.29895	5.12396	9.63861	6.65028	7.06476	5.12396	7.67786	5.12396	7.13648	5.12396	7.69939	5.12396	5.12396	5.53339	5.12396	5.12396	6.93634	6.91075	7.67276	6.97635	5.12396	5.80814	5.12396	6.63857	7.05704	5.56834	5.58725	6.25767	6.29342
642	N2	6.76504	6.40523	7.98276	6.54103	7.08339	8.48198	5.33754	8.66991	6.24417	6.29711	6.12468	10.1306	7.93845	7.24208	5.12396	7.32185	5.12396	6.80572	5.80212	7.61234	5.12396	5.78383	6.1591	5.12396	5.45532	7.10824	7.24708	7.23706	6.57925	5.70711	5.2832	5.84354	6.71659	7.31189	5.12396	5.12396	6.86485	6.67077
643	N2	6.71052	6.38351	7.77779	6.89871	6.58893	8.49862	5.71373	8.97196	6.00635	6.98564	5.12396	10.0906	7.9179	7.28893	5.12396	7.18841	5.12396	6.88551	5.12396	7.40974	5.12396	5.12396	6.49979	5.12396	5.12396	6.85224	7.51915	7.22911	6.39024	5.78074	5.78996	5.12396	6.52942	7.21671	5.12396	5.12396	6.98472	6.58341
644	N2	6.71174	6.29711	7.88946	6.14419	7.31854	8.70897	5.69709	9.30492	6.00881	6.4552	5.70378	10.1542	7.58832	7.42714	5.45104	7.75705	5.12396	6.82437	5.71373	7.66996	5.12396	5.12396	6.32615	5.12396	5.12396	6.99302	7.31055	7.45472	7.19218	5.70044	5.12396	5.53733	6.98564	7.42714	5.81711	5.50126	6.8638	6.96224
645	N2	6.91771	5.9108	7.64108	6.79459	7.19968	8.65382	6.19848	9.10576	6.20658	6.39526	5.52943	10.0845	7.84776	5.12396	5.50939	7.53155	5.7589	6.92952	5.12396	7.32251	5.12396	5.12396	6.65415	5.12396	5.42935	6.89264	7.36265	7.34987	6.90675	5.12396	5.12396	5.12396	6.76849	7.43248	5.12396	5.62762	6.98564	6.38351
646	N2	6.70319	6.12687	7.67694	6.15486	6.46147	8.58691	5.12396	9.02618	5.94803	6.11147	5.12396	9.75069	7.31854	7.3518	5.52545	7.69211	5.12396	6.95845	5.77455	7.37588	5.12396	5.52545	6.00635	5.12396	5.42053	6.96224	6.97541	7.2233	6.96602	5.12396	5.12396	5.77144	6.68461	7.14913	5.17615	5.12396	6.44731	6.37161
647	N2	6.85541	6.07535	7.61923	5.93225	6.84907	8.12622	5.3033	8.90327	6.39693	6.13773	5.12396	9.73234	7.32053	7.0992	5.41165	7.37463	5.35659	6.74993	5.63835	7.37651	5.74939	5.12396	5.75257	5.12396	5.12396	6.83303	6.77765	6.87523	6.74524	5.12396	5.12396	5.12396	6.66058	7.17319	5.22036	5.7301	6.31716	6.51026
648	N2	7.19444	6.05444	7.81763	6.64118	6.35784	8.31434	5.12396	9.02594	6.55678	6.46925	5.60212	10.0233	7.77779	5.12396	5.12396	7.50494	5.37528	6.6733	5.47646	7.42714	5.86363	5.12396	5.88888	5.12396	5.12396	6.66696	7.08339	7.11802	6.81783	5.56834	5.12396	5.61677	6.39192	6.98379	5.12396	5.64191	6.62539	6.85013
649	N2	6.71417	5.88053	7.10497	5.84354	6.48616	8.3948	5.63835	8.74178	6.82763	6.63595	5.47227	9.54738	7.26263	6.84801	5.35659	7.45298	5.69373	7.27932	5.12396	7.0639	5.12396	5.12396	5.54908	5.64191	5.12396	6.84375	6.84907	7.2485	6.30262	5.12396	5.12396	5.12396	6.24804	7.01031	5.12396	5.50939	6.70564	6.39526
650	N2	6.59987	5.743	7.33563	6.2519	7.02019	8.182	5.12396	8.97056	6.11368	5.63121	5.6058	9.613	6.89264	6.99577	5.12396	7.52726	5.12396	6.76619	5.12396	7.09672	5.12396	5.12396	6.00881	5.12396	5.12396	6.66441	6.76157	6.92363	6.3315	5.12396	5.12396	5.12396	6.78333	6.97448	5.26269	5.12396	6.72623	6.47697
651	N2	6.77651	6.31897	7.49887	5.81413	6.68336	8.31557	5.12396	8.96852	6.50429	6.77308	5.63835	9.77161	7.10824	7.31854	5.12396	7.5369	5.12396	6.67077	5.12396	7.34666	5.12396	5.12396	6.11368	5.12396	5.12396	6.80128	7.1107	7.29438	7.06476	5.69036	5.12396	5.12396	6.51767	7.18159	5.12396	5.50939	6.73102	6.23637
652	N2	6.9489	6.07535	7.97865	6.79234	6.80572	8.43142	5.12396	8.98105	5.12396	6.25958	5.59471	10.0529	7.70661	5.12396	5.12396	7.49499	5.12396	7.14913	5.82305	7.16935	5.36598	5.12396	6.37161	5.12396	5.12396	7.08171	7.16007	6.83948	6.80572	5.48894	5.12396	5.12396	6.47543	7.12609	5.273	5.84064	6.75926	6.3613
653	N2	6.41999	6.20051	7.04578	6.18002	6.63595	7.93093	5.12396	8.59156	6.16961	6.30445	5.12396	9.19136	6.63068	6.68211	5.12396	7.49776	5.12396	6.64379	5.12396	6.92461	5.12396	5.12396	5.68698	5.12396	5.12396	6.94216	6.79459	6.97261	6.56386	5.47227	5.12396	5.12396	5.96101	6.79459	5.12396	5.63479	6.61204	5.62402
654	N2	6.71901	6.02102	7.44659	5.81413	6.23048	8.16877	5.12396	8.93327	6.24417	6.05209	5.3845	9.52901	7.27101	7.07834	5.60212	7.57096	5.59842	6.81783	5.68358	7.33694	5.12396	5.12396	5.66296	5.12396	5.12396	6.63068	6.75227	6.79906	6.19236	5.12396	5.12396	5.12396	6.31716	7.12448	5.12396	5.82008	6.32077	6.13556
655	N2	6.87213	6.3315	7.49665	6.36303	6.66058	8.422	5.77455	8.98645	6.24222	6.65286	5.70378	9.67256	7.01571	6.76388	5.65599	7.42476	5.12396	6.73221	5.12396	7.49776	5.12396	5.12396	5.85507	5.12396	5.12396	6.82002	6.9575	7.04665	6.55962	5.12396	5.44242	5.12396	6.49072	6.75227	5.47646	5.66296	6.5903	5.9428
656	N2	6.95655	5.85793	7.63192	6.63726	7.34278	8.58858	5.12396	9.04723	6.35263	6.48004	5.48894	10.1549	7.9652	7.45066	5.12396	7.49499	5.43372	7.14204	5.79301	7.16472	5.12396	5.12396	5.8944	5.12396	5.12396	6.9976	6.93634	7.03086	6.35784	5.7462	5.55683	5.12396	6.28413	7.03262	5.56834	5.12396	6.48311	6.29895
657	N2	7.04141	6.13773	7.13409	5.83481	6.34914	8.08055	5.12396	8.47387	6.04501	5.83773	5.52545	8.98895	6.29342	6.88653	5.12396	7.59388	5.12396	7.02108	5.12396	7.23706	5.12396	5.12396	5.93225	5.12396	5.12396	6.55962	6.4552	6.92952	6.21661	5.12396	5.12396	5.12396	5.80814	6.89366	5.54126	5.743	6.01372	5.75574
658	N2	6.82655	5.50126	6.98749	6.03548	7.12769	8.25998	5.12396	8.60319	6.53959	6.16542	5.24175	9.09672	6.63463	6.6695	5.28827	7.61825	5.12396	6.85751	5.12396	7.17396	5.45959	5.12396	6.0845	5.12396	5.12396	6.96319	6.58755	6.90174	6.37502	5.12396	5.63121	5.12396	5.94803	6.55108	5.12396	5.12396	5.99894	5.61313
659	N2	6.08904	6.01616	6.82002	5.92426	6.2634	8.08918	5.12396	8.84865	6.25767	5.69036	5.69373	9.07772	7.09257	6.93828	5.12396	7.66482	5.12396	6.72143	5.12396	7.05359	5.12396	5.12396	5.83188	5.12396	5.12396	6.73221	6.81344	6.68835	6.22059	5.12396	5.12396	5.12396	6.03787	6.78446	5.12396	5.84064	6.75809	6.17379
660	N2	7.01571	6.44095	7.22984	5.97635	6.58755	8.35326	5.12396	8.84923	5.94542	6.41673	5.35659	9.44201	7.41518	6.54247	5.25227	7.38709	5.12396	7.01661	5.12396	7.1107	5.12396	5.67332	5.61677	5.12396	5.12396	6.45205	6.80351	7.06476	6.60935	5.12396	5.12396	5.12396	6.31355	6.97448	5.12396	5.12396	6.49375	6.14204
661	N2	6.88346	5.90536	7.2998	6.47697	6.60665	8.52813	5.12396	8.9068	6.79459	6.17379	5.65249	9.76916	7.78489	5.12396	5.12396	7.40306	5.12396	6.93537	5.67332	7.08841	5.12396	5.12396	5.73334	5.12396	5.12396	6.64249	7.00851	7.01031	6.46925	5.12396	5.12396	5.12396	6.17587	7.08757	5.12396	5.12396	6.52796	6.73221
662	N2	6.11368	6.02102	6.88959	5.88332	6.48004	8.14206	5.12396	8.41294	6.34036	6.02587	5.12396	9.06056	7.04665	6.43615	5.12396	7.62413	5.12396	6.76734	5.12396	7.17012	5.12396	5.12396	5.42495	5.12396	5.12396	6.8773	6.79571	6.79906	6.47543	5.75257	5.51745	5.12396	6.04973	6.77765	5.12396	5.52943	6.32972	5.81711
663	N2	5.98896	6.01372	6.73459	5.53339	6.14847	8.0057	5.12396	8.38137	6.02102	6.29895	5.12396	9.02978	6.80683	6.4708	5.12396	7.39449	5.12396	6.39859	5.12396	7.40671	5.12396	5.12396	6.11147	5.12396	5.12396	6.00389	6.51026	6.71659	6.67708	5.12396	5.12396	5.12396	5.87774	6.68085	5.12396	5.56068	6.01616	5.97381
664	N2	6.64639	5.95064	7.22984	6.06146	6.25575	8.05959	5.12396	8.73456	6.33328	6.25767	5.12396	9.30374	7.26473	6.89669	5.32788	7.45182	5.12396	6.68711	5.12396	7.18083	5.43372	5.12396	5.74939	5.12396	5.12396	6.40853	6.85646	6.89568	6.62936	5.12396	5.12396	5.63479	6.09357	6.90975	5.8861	5.12396	6.41999	5.95584
665	N2	6.6107	5.66643	7.62413	6.31355	6.79459	8.4198	5.42935	8.83317	6.38182	6.00389	5.64191	9.64069	7.70075	6.90375	5.12396	7.50494	5.12396	7.06987	5.12396	7.06476	5.12396	5.12396	6.14204	5.12396	5.12396	6.54535	6.70441	6.88244	6.61204	5.44242	5.12396	5.12396	6.5582	7.03351	5.12396	5.12396	6.27476	6.38688
666	N2	6.35263	5.97381	6.89264	5.49717	5.9428	7.81964	5.12396	8.06432	5.73979	5.61313	5.12396	8.59193	6.63595	5.96871	5.12396	7.05876	5.12396	6.95273	5.12396	7.1325	5.39816	5.12396	6.21661	5.12396	5.12396	6.2519	6.60935	6.9344	6.34739	5.12396	5.12396	5.51745	6.27664	6.41836	5.50126	5.12396	5.80513	6.04737
667	N2	6.73934	6.14847	6.87523	6.33859	6.35611	8.05611	5.90263	8.52595	6.49677	6.27099	5.12396	9.11041	6.93634	6.42972	5.12396	7.67043	5.83481	7.28276	5.12396	7.17166	5.12396	5.12396	5.92959	5.12396	5.12396	6.72143	6.71052	6.98379	6.54391	5.3799	5.12396	5.12396	6.38688	6.85857	5.34711	5.52146	5.82305	5.95842
668	N2	6.65929	6.10479	6.78446	5.97126	6.4892	8.11492	5.12396	8.51479	6.78446	6.23048	5.7301	9.34958	6.9921	5.12396	5.12396	7.4553	5.64191	6.97728	5.12396	6.92067	5.12396	5.12396	5.71703	5.12396	5.12396	6.71417	7.0859	7.12448	6.8222	5.12396	5.12396	5.78074	6.44254	6.91374	5.12396	5.12396	5.99645	5.91889
	m.z	102.057	129.019	130.051	133.014	134.047	145.062	145.098	146.046	147.03	147.049	160.062	174.041	175.025	175.043	194.082	215.033	221.059	251.237	281.036	281.248	298.068	321.096	331.264	391.26	646.613	700.525	726.544	728.558	754.575	767.623	769.552	797.649	806.594	848.65	880.6	899.7	983.717	1001.73
Mean specs	I	564.92	427.189	1531.74	1385.89	5528.5	9122.2	356.856	6822.83	426.946	417.292	541.308	19095.5	6402.28	7.5609	229.615	1693.83	262.933	382.423	229.288	3483.73	335.199	5.73397	444.897	400.314	26.4744	1448.8	1650.5	1922.3	1018.44	18.5288	100.346	55.6346	487.804	1441.15	110.644	78.5449	332.66	291.872
	N1	675.703	207.563	2031.19	595.846	841.194	5125.19	44.5233	6753.74	252.943	416.498	73.2437	23719.3	1859.55	1034.23	241.778	2270.84	33.767	595.624	71.7025	1997.42	12.0681	6.46595	244.376	25.6846	39.0753	1109.72	1443.87	1461.04	886.681	29.3226	32.1792	29.8961	435.588	1439.88	64.1004	64.5914	639.351	558.423
	N2	705.169	260.584	1532.65	377.338	844.831	4128.91	43.961	6745.92	333.039	406.429	75.9351	15624.6	1736.56	489.143	216.597	1583.53	30.1299	717.39	53	1438.87	8.12987	13.1429	240.455	7.36364	5.67532	743.558	948.364	1062.42	598.662	41.7013	37.8312	31.2857	432.442	1012.57	23.0909	79.3766	489.922	388.169
	N1&N2	690.436	234.074	1781.92	486.592	843.012	4627.05	44.2422	6749.83	292.991	411.463	74.5894	19671.9	1798.06	761.686	229.188	1927.19	31.9484	656.507	62.3513	1718.15	10.099	9.8044	242.415	16.5241	22.3753	926.639	1196.12	1261.73	742.672	35.5119	35.0052	30.5909	434.015	1226.22	43.5956	71.984	564.637	473.296
Fold change	I	0.818208	1.82502	0.859599	2.84816	6.55803	1.97149	8.06596	1.01081	1.4572	1.01416	7.25717	0.970696	3.56067	0.00992653	1.00187	0.878912	8.22991	0.582512	3.67737	2.02761	33.1913	0.584837	1.83527	24.2261	1.1832	1.5635	1.37988	1.52355	1.37131	0.521764	2.86661	1.81867	1.12394	1.17527	2.53797	1.09114	0.589158	0.616679
	N1	0.978661	0.886741	1.13989	1.22453	0.997842	1.10766	1.00635	1.00058	0.863313	1.01224	0.981959	1.20574	1.0342	1.35782	1.05493	1.17832	1.05692	0.907262	1.14998	1.16255	1.19498	0.659494	1.00809	1.55437	1.74636	1.19758	1.20713	1.15797	1.19391	0.82571	0.91927	0.977286	1.00362	1.17424	1.47034	0.897302	1.13232	1.17986
	N2	1.02134	1.11326	0.860111	0.775471	1.00216	0.892342	0.993646	0.999421	1.13669	0.987764	1.01804	0.794257	0.965798	0.642184	0.945066	0.821681	0.943078	1.09274	0.850023	0.837455	0.805019	1.34051	0.991911	0.44563	0.253642	0.802425	0.79287	0.842033	0.806093	1.17429	1.08073	1.02271	0.996375	0.825763	0.529661	1.1027	0.867677	0.82014
