# Supplementary material for: Mitochondrial complex I activity in microglia sustains neuroinflammation
Source: Nature. 2024 Mar 13;628(8006):195–203. doi: 10.1038/s41586-024-07167-9 (PMC10990929; doi:10.1038/s41586-024-07167-9)
Supplement: Supplementary file 6 — scRNA-seq analysis of CNS cells isolated from WT and Nd6 (control and EAE) mice. Tabs show number of cells with corresponding Fisher’s test (differences in clusters with at least 100 cells and Padj < 0.01 were considered), DEGs and GO terms among cluster and between conditions (Nd6 versus WT). [file 41586_2024_7167_MOESM6_ESM.xlsx]

## Sheet: Numbers_Fisher's_Nd6
	seurat_clusters	condition	n		seurat_clusters	pvalue	padj		significant (padj<0.01) and >100 cells
Ctrl	2	ND6	20		2	0.0312418	0.281177		no
Ctrl	2	WT	7
Ctrl	3	ND6	540		3	0.807511	1		no
Ctrl	3	WT	491
Ctrl	4	ND6	517		4	0.000151458	0.0018175		yes
Ctrl	4	WT	388
Ctrl	5	ND6	95		5	0.266181	1		no
Ctrl	5	WT	102
Ctrl	6	ND6	12		6	0.0368702	0.286256		no
Ctrl	6	WT	3
Ctrl	7	ND6	3
Ctrl	8	ND6	35		8	4.33647e-05	0.000563741		no
Ctrl	8	WT	72
Ctrl	9	ND6	5		9	0.0223177	0.223177		no
Ctrl	9	WT	15
Ctrl	10	ND6	8		10	1	1		no
Ctrl	10	WT	8
Ctrl	11	ND6	14		11	0.00893899	0.0983289		no
Ctrl	11	WT	30
Ctrl	12	ND6	7		12	0.0841821	0.42091		no
Ctrl	12	WT	15
Ctrl	13	ND6	39		13	0.035782	0.286256		no
Ctrl	13	WT	56
Ctrl	14	ND6	1		14	0.0601375	0.360825		no
Ctrl	14	WT	6
Ctrl	15	WT	1
Ctrl	16	ND6	13		16	0.682217	1		no
Ctrl	16	WT	10
EAE	0	ND6	202		0	0	0		yes
EAE	0	WT	4678
EAE	1	ND6	2323		1	0	0		yes
EAE	1	WT	23
EAE	2	ND6	593		2	6.22843e-16	6.85127e-15		yes
EAE	2	WT	486
EAE	3	ND6	40		3	1.55022e-07	1.55022e-06		yes
EAE	3	WT	10
EAE	4	ND6	56		4	1.92816e-16	2.3138e-15		yes
EAE	4	WT	4
EAE	5	ND6	186		5	0.0529481	0.423584		no
EAE	5	WT	292
EAE	6	ND6	358		6	2.58947e-41	3.36631e-40		yes
EAE	6	WT	135
EAE	7	ND6	326		7	8.0667e-110	1.21001e-108		yes
EAE	7	WT	7
EAE	8	ND6	94		8	0.246947	1		no
EAE	8	WT	104
EAE	9	ND6	115		9	0.609921	1		no
EAE	9	WT	141
EAE	10	ND6	227		10	2.47097e-58	3.45936e-57		yes
EAE	10	WT	22
EAE	11	ND6	64		11	0.625489	1		no
EAE	11	WT	91
EAE	12	ND6	66		12	0.803369	1		no
EAE	12	WT	83
EAE	13	ND6	29		13	0.352465	1		no
EAE	13	WT	29
EAE	14	ND6	59		14	0.792565	1		no
EAE	14	WT	74
EAE	15	ND6	36		15	0.0260361	0.234325		no
EAE	15	WT	74
EAE	16	ND6	30		16	0.724252	1		no
EAE	16	WT	44

## Sheet: DEGs (clusters)
Cluster 0		Cluster 1		Cluster 2		Cluster 3		Cluster 4		Cluster 5		Cluster 6		Cluster 7		Cluster 8		Cluster 9		Cluster 10		Cluster 11		Cluster 12		Cluster 13		Cluster 14		Cluster 15		Cluster 16
Gene	avg_log2FC	Gene	avg_log2FC	Gene	avg_log2FC	Gene	avg_log2FC	Gene	avg_log2FC	Gene	avg_log2FC	Gene	avg_log2FC	Gene	avg_log2FC	Gene	avg_log2FC	Gene	avg_log2FC	Gene	avg_log2FC	Gene	avg_log2FC	Gene	avg_log2FC	Gene	avg_log2FC	Gene	avg_log2FC	Gene	avg_log2FC	Gene	avg_log2FC
Apoe	1.93543	Lyz21	0.625141	Actb	1.00355	Cst3	1.41568	Cst3	2.71937	S100b	2.74652	Ctss	1.3315	Ptgds	1.34175	Flt1	2.24616	Malat1	2.05958	Tuba1b	1.43678	Plp1	2.79566	Mt1	1.89082	Mt3	4.04564	Malat1	2.42359	Spp1	2.90652	Rgs5	3.24886
Spp1	1.04364	Fabp5	0.619814	Ftl1	0.850373	mt-Rnr1	0.943798	Ctss	1.52741	Apod	2.48093	C1qa	1.26462	mt-Nd2	1.05911	Bsg1	2.23128	Lrmda	1.92119	H2afz	1.2949	Cnp	1.71902	Slc1a2	1.72846	Dbi	3.55214	Arhgap15	1.91371	Ctsd	1.36564	Vtn	2.26248
Lyz2	0.863286	Cd741	0.564732	Rpl41	0.638807	mt-Rnr2	0.796151	Hexb	1.45277	Mbp	2.37747	C1qc	1.23316	mt-Cytb	0.82819	Sptbn1	1.80178	Plxdc2	1.44011	Tubb5	1.23415	Sirt2	1.58435	Sparcl1	1.61968	Mt1	2.97278	Skap1	1.85491	Lyz2	1.25443	Cald1	1.95183
Ctsd	0.624427					mt-Nd1	0.588536	Csf1r	1.33863	Plp1	2.34571	Cd81	1.22421	mt-Nd1	0.821586	Ly6c1	1.79022	Xist	1.41634	Hmgb2	1.09081	Cryab	1.08735	Atp1a2	1.37903	Mt2	1.94329	Inpp4b	1.75244	Ctsb	1.2222	Igfbp7	1.70432
Cd74	0.651621					mt-Cytb	0.497795	Laptm5	1.29417	Fth1	2.26751	Ly86	1.10069	mt-Nd4	0.764458	Slco1a4	1.68294	Gab2	1.30229	Top2a	1.05529	Qk	0.839168	Mt3	1.3166	Nnat	1.79831	Dock2	1.49347	Cd63	1.20877	Mgp	1.61299
Malat1	0.279311					mt-Nd2	0.535276	P2ry12	1.18473	Mobp	1.46599	Hexb	1.06996	mt-Rnr2	0.604579	Ptprg	1.67774	Dock4	1.29456	Stmn11	0.997661			Aldoc	1.16059	Ccdc153	1.69611	Mbnl1	1.46049	Cd74	1.19431	Myl9	1.551
H2-Aa	0.577508					Hexb	0.633778	Selplg	1.07496	Stmn1	1.21298	C1qb	1.04948	mt-Rnr1	0.570345	Gm42418	1.63208	Slc8a1	1.20958	Ptma	0.98025			Ckb	1.12045	Hsp90aa1	1.62387	Gm2682	1.45327	Cd9	1.16435	Ptn	1.45552
						mt-Co1	0.630254	Selenop	1.05436	Pdlim2	1.1431	Itm2b	1.01129	Bsg	0.529215	Cldn5	1.49068	Tanc2	1.18239	Actb4	0.921301			Dbi	0.831738	Calm1	1.52319	Ccnd3	1.41735	Ctsl	1.10492	Atp1a2	1.35112
						Sparc	0.733197	Olfml3	0.983237	Gpm6b	1.12467	Lgmn	0.93085	mt-Co1	0.495808	Pltp	1.41359	Zeb2	1.14901	Ppia	0.844127			Gm424181	0.769224	Fam183b	1.47429	Ptprc	1.29435	Ftl1	1.04796	Sparcl1	1.31391
						Actb1	0.508224	Sparc	0.973004	Pea15a	1.05703	Ctsl	0.845993	Malat1	0.476322	Igf1r	1.39697	Tmcc3	1.14065	Tmsb4x	0.820891					Chchd10	1.45488	Atxn1	1.24209	Ctsz	1.03912	Gm42418	1.14988
						Csf1r	0.709691	Cfh	0.966063	Plekhb1	1.05179	Laptm5	0.835607	Mbp	0.40432	Spock2	1.39592	Nav2	1.08301	Pfn1	0.792635					Rsph1	1.39915	St6galnac3	1.23767	Lgals3	0.911924	Ndufa4l2	1.07871
								Cd81	0.907538	Cryab	0.993152	Grn	0.805252			Cxcl12	1.3729	Ldlrad4	1.02784	Rpl411	0.781305					Pcp4l1	1.2402	Themis	1.21529	Lpl	0.893833	Sept7	1.05471
								Cx3cr1	0.897542			Ctsz	0.788457			Ly6a	1.35802	Srgap2	1.01084	Hmgb1	0.769021					Elof1	1.23607	Rabgap1l	1.15664	Tyrobp	0.850119	CT010467.1	0.934162
								Serinc3	0.8857			H2-D1	0.781004			Itm2a	1.34588	Mertk	0.977228	Rps19	0.596445					Dynlrb2	1.19951	Xist	1.11883	Cst7	0.823453	Myo1b	0.746708
								Hpgd	0.874458			B2m	0.769141			Adgrl4	1.22707	Elmo1	0.96147							Tuba1a	1.19106	Mir142hg	1.09312	Cd52	0.817225
								Gpr34	0.846382			Olfml3	0.761069			Abcb1a	1.20972	Tgfbr1	0.9145							Rpl41	1.17282	Grap2	1.06009	Cd68	0.763641
								C1qa	0.839535			Ly6e	0.736378			Igfbp7	1.20164	Ssh2	0.910532							Ptma	1.05719	Gm20388	1.05958	Rpl41	0.762388
								Lgmn	0.811636			H2-K1	0.735614			Sgms1	1.19113	Gm20388	0.891514							Chchd2	1.0571	Dock10	1.05137	Pld3	0.76085
								Siglech	0.802538			Cst3	0.722395			Ptprb	1.13967	Inpp5d	0.84619							Pde6d	1.01674	Elmo1	1.03437	Cyba	0.728277
								Fcrls	0.791389			Csf1r	0.648246			Slco1c1	1.1324	Ophn1	0.842938							Eif1	1.00399	Ankrd44	1.01826	Timp2	0.7148
								C1qb	0.787603			Actb	0.580395			Slc2a1	1.07169	Mef2a	0.836081							Tomm7	0.986622	Gm26740	0.984893	Gapdh	0.684792
								mt-Rnr1	0.776034			Rps29	0.517588			Epas1	1.04594	Diaph2	0.832854							Hmgb1	0.979752	Ms4a4b	0.949174	Rpl35	0.673868
								Rnase4	0.751043							CT010467.1	1.04076	Pag1	0.83							3300002A11Rik	0.974067	Pitpnc1	0.944946	Rps28	0.667631
								Marcks	0.715394							App	1.03441	Runx1	0.819217							Nudt4	0.95447	Akap13	0.918572	C1qc	0.579819
								Rgs10	0.681833							Ccdc141	1.02254	Ppm1h	0.812829							1110017D15Rik	0.95372	Gm26917	0.916782
								C1qc	0.66947							Slc6a6	1.01943	Ptprj	0.796578							Gm19935	0.951582	Smyd3	0.914879
								Actb	0.612948							Ptn	1.0026	Dock2	0.796543							Prdx6	0.946515	Hivep2	0.904973
								Itm2b	0.554509							Jcad	0.983469	Slc9a9	0.788443							Riiad1	0.93202	Ptpn22	0.904827
								mt-Rnr2	0.52165							Tjp1	0.967497	Lyn	0.756491							Fez1	0.931446	Prkch	0.899655
								Rps29	0.498899							Utrn	0.936707	Fam49b	0.752319							Enkur	0.929011	Ankrd11	0.892515
																Tcf4	0.886642	Mitf	0.751731							Vim	0.923041	Zbtb20	0.891807
																Abcg2	0.886509	Etv6	0.749436							Calm2	0.914561	Maml2	0.886435
																Ablim1	0.86443	Rreb1	0.738737							Cfap126	0.903775	Tnrc6b	0.858116
																Cyyr1	0.838386	Fyb	0.730618							Hmgn1	0.896797	Il7r	0.841315
																Klf2	0.83314	Gnaq	0.72521							Pcp4	0.893902	Ripor2	0.839553
																Adgrf5	0.819064	Dleu2	0.696392							Sox2	0.887923	Rapgef6	0.831728
																Tsc22d1	0.808309	Skap2	0.691013							Bex3	0.878314	Epsti1	0.814526
																Pglyrp1	0.802476	Foxn3	0.688871							Dynll1	0.877674	Prkcq	0.813768
																Slc39a10	0.753638	AC149090.1	0.68064							Fam216b	0.873934	Celf2	0.81211
																Pcp4l1	0.721679	Zswim6	0.665153							Hsp90ab1	0.863198	Ppp1r12a	0.81206
																Clic4	0.702851	Mbnl1	0.641702							Mlf1	0.862453	Arhgap45	0.81088
																Egfl7	0.685387	Asap1	0.624395							1700007K13Rik	0.851967	Ets1	0.798798
																										Jund	0.849974	Bcl11b	0.791489
																										Nudc	0.849142	Kansl1	0.780864
																										Foxj1	0.818345	Ikzf1	0.77129
																										1700016K19Rik	0.806131	Mndal	0.769403
																										Rpl38	0.802332	Cd226	0.765898
																										Sox9	0.768552	Rbm39	0.76478
																										Ascc1	0.766664	Mllt3	0.762111
																										Ckb	0.756714	Peli1	0.739898
																										Cetn2	0.751473	Gm8995	0.726797
																										Ifitm3	0.740561	Fyn	0.725299
																										Pifo	0.733968	Slc9a9	0.71471
																										Tubb4b	0.72693	Camk4	0.713255
																										Hspa4	0.721291	Zcchc7	0.704889
																										1700012B09Rik	0.717108	Itk	0.692678
																										Cnn3	0.712386	Pdcd4	0.683321
																										Cdr1os	0.711861	Nedd9	0.678286
																										Ubb	0.710258	BE692007	0.678226
																										Cfap45	0.664106	Fnbp1	0.676143
																										Zfp36l1	0.663608	Ddx5	0.673788
																										Lmo4	0.643227	Tnik	0.669692
																										Tm4sf1	0.64163	Lck	0.65556
																										Gm10714	0.63347	Shisa5	0.650639
																												Lrba	0.645223
																												Nsd3	0.635716
																												Pde7a	0.625659
																												Ifi203	0.614515
																												Cblb	0.614363
																												Utrn	0.612978
																												Exoc4	0.60956
																												Nipbl	0.608839
																												Sh3kbp1	0.600354
																												Macf1	0.599294
																												Jak1	0.596421
																												Ogt	0.571082
																												Ankrd12	0.570092
																												Stag1	0.563614
																												Ncor1	0.545982
																												Kmt2e	0.514381

## Sheet: GO (clusters)
Cluster 0			Cluster 1			Cluster 2			Cluster 3			Cluster 4			Cluster 5			Cluster 6			Cluster 7			Cluster 8			Cluster 9			Cluster 10			Cluster 11			Cluster 12			Cluster 13			Cluster 14			Cluster 15			Cluster 16
term_id	term_name	p_value	term_id	term_name	p_value	term_id	term_name	p_value	term_id	term_name	p_value	term_id	term_name	p_value	term_id	term_name	p_value	term_id	term_name	p_value	term_id	term_name	p_value	term_id	term_name	p_value	term_id	term_name	p_value	term_id	term_name	p_value	term_id	term_name	p_value	term_id	term_name	p_value	term_id	term_name	p_value	term_id	term_name	p_value	term_id	term_name	p_value
GO:0002478	antigen processing and presentation of exogenous peptide antigen	0.00548893	GO:0001516	prostaglandin biosynthetic process	0.000261224	GO:0051623	positive regulation of norepinephrine uptake	0.0113597	GO:0042775	mitochondrial ATP synthesis coupled electron transport	0.00151446	GO:0002682	regulation of immune system process	0.000169276	GO:0014003	oligodendrocyte development	0.000187193	GO:0044419	biological process involved in interspecies interaction between organisms	0.000109288	GO:0009145	purine nucleoside triphosphate biosynthetic process	0.00010023	GO:0048646	anatomical structure formation involved in morphogenesis	0.000134755	GO:0030036	actin cytoskeleton organization	0.000173692	GO:0031333	negative regulation of protein-containing complex assembly	0.000226271	GO:0010001	glial cell differentiation	0.00107096	GO:0098712	L-glutamate import across plasma membrane	0.00883037	GO:0006996	organelle organization	0.000437653	GO:0002696	positive regulation of leukocyte activation	0.000102109	GO:0044419	biological process involved in interspecies interaction between organisms	0.000501012	None
GO:0002504	antigen processing and presentation of peptide or polysaccharide antigen via MHC class II	0.00548893	GO:0046457	prostanoid biosynthetic process	0.000261224	GO:0072749	cellular response to cytochalasin B	0.0113597	GO:0042773	ATP synthesis coupled electron transport	0.00151446	GO:1905517	macrophage migration	0.000217179	GO:0061564	axon development	0.000314528	GO:0002376	immune system process	0.000109288	GO:0009206	purine ribonucleoside triphosphate biosynthetic process	0.00010023	GO:0030154	cell differentiation	0.000138233	GO:0035556	intracellular signal transduction	0.000203645	GO:0048870	cell motility	0.000226271	GO:0042063	gliogenesis	0.00206146	GO:0015813	L-glutamate transmembrane transport	0.0101956	GO:0007417	central nervous system development	0.000437653	GO:0050853	B cell receptor signaling pathway	0.000106132	GO:0002376	immune system process	0.000501012
GO:0006706	steroid catabolic process	0.00548893	GO:0042304	regulation of fatty acid biosynthetic process	0.000378324	GO:1901328	response to cytochalasin B	0.0113597	GO:0019646	aerobic electron transport chain	0.00151446	GO:0044419	biological process involved in interspecies interaction between organisms	0.00046673	GO:0007417	central nervous system development	0.000431739	GO:0052547	regulation of peptidase activity	0.00013305	GO:0009201	ribonucleoside triphosphate biosynthetic process	0.000108621	GO:0048869	cellular developmental process	0.000138233	GO:0045321	leukocyte activation	0.000266694	GO:0006996	organelle organization	0.000226271	GO:2000378	negative regulation of reactive oxygen species metabolic process	0.00277444	GO:0098810	neurotransmitter reuptake	0.0101956	GO:0007017	microtubule-based process	0.000531892	GO:0051171	regulation of nitrogen compound metabolic process	0.0001154	GO:0019886	antigen processing and presentation of exogenous peptide antigen via MHC class II	0.000501012
GO:0019886	antigen processing and presentation of exogenous peptide antigen via MHC class II	0.00548893	GO:0006636	unsaturated fatty acid biosynthetic process	0.000378324	GO:0051621	regulation of norepinephrine uptake	0.0170391	GO:0022904	respiratory electron transport chain	0.00206573	GO:0006952	defense response	0.000610513	GO:0048731	system development	0.000809928	GO:0030162	regulation of proteolysis	0.00018826	GO:0009142	nucleoside triphosphate biosynthetic process	0.000135255	GO:0030335	positive regulation of cell migration	0.000138233	GO:0046649	lymphocyte activation	0.000442729	GO:0051098	regulation of binding	0.000226271	GO:0021782	glial cell development	0.0103967	GO:0051938	L-glutamate import	0.0101956	GO:0045040	protein insertion into mitochondrial outer membrane	0.00161931	GO:0050776	regulation of immune response	0.000127464	GO:0002495	antigen processing and presentation of peptide antigen via MHC class II	0.000501012
GO:0042159	lipoprotein catabolic process	0.00548893	GO:0006693	prostaglandin metabolic process	0.000378324	GO:0150111	regulation of transepithelial transport	0.0272613	GO:0006119	oxidative phosphorylation	0.00283175	GO:0048584	positive regulation of response to stimulus	0.000667493	GO:0048709	oligodendrocyte differentiation	0.00127711	GO:0150146	cell junction disassembly	0.00018826	GO:0046034	ATP metabolic process	0.000154791	GO:0051239	regulation of multicellular organismal process	0.000415515	GO:0008283	cell population proliferation	0.000551722	GO:0060326	cell chemotaxis	0.000226271	GO:0048709	oligodendrocyte differentiation	0.0103967	GO:0007632	visual behavior	0.0122268	GO:0120036	plasma membrane bounded cell projection organization	0.00161931	GO:0007264	small GTPase mediated signal transduction	0.00013053	GO:0071402	cellular response to lipoprotein particle stimulus	0.000501012
GO:0002495	antigen processing and presentation of peptide antigen via MHC class II	0.00548893	GO:0006692	prostanoid metabolic process	0.000378324	GO:0071896	protein localization to adherens junction	0.034075	GO:0022900	electron transport chain	0.00412624	GO:1905523	positive regulation of macrophage migration	0.000686077	GO:0021782	glial cell development	0.00177541	GO:0051246	regulation of protein metabolic process	0.000204166	GO:0006091	generation of precursor metabolites and energy	0.000182131	GO:0003008	system process	0.000423848	GO:0051250	negative regulation of lymphocyte activation	0.0006409	GO:0040011	locomotion	0.00023558	GO:0060322	head development	0.0103967	GO:0019637	organophosphate metabolic process	0.0122268	GO:0007008	outer mitochondrial membrane organization	0.00161931	GO:0050867	positive regulation of cell activation	0.000131022	GO:0009605	response to external stimulus	0.000501012
GO:0019884	antigen processing and presentation of exogenous antigen	0.00730524	GO:0046456	icosanoid biosynthetic process	0.000440377	GO:0051620	norepinephrine uptake	0.0438075	GO:0009060	aerobic respiration	0.00487575	GO:0002376	immune system process	0.000753059	GO:0007275	multicellular organism development	0.00227547	GO:0019882	antigen processing and presentation	0.000268966	GO:0009205	purine ribonucleoside triphosphate metabolic process	0.000230335	GO:0042592	homeostatic process	0.000640387	GO:0002521	leukocyte differentiation	0.0006409	GO:0042330	taxis	0.000471896	GO:0061433	cellular response to caloric restriction	0.0103967	GO:0089718	amino acid import across plasma membrane	0.0122268	GO:0030030	cell projection organization	0.00167457	GO:0007155	cell adhesion	0.000131708	GO:0006952	defense response	0.000501012
GO:0010647	positive regulation of cell communication	0.00906187	GO:0019217	regulation of fatty acid metabolic process	0.001101	GO:0015874	norepinephrine transport	0.0489629	GO:0045333	cellular respiration	0.00736455	GO:0050900	leukocyte migration	0.000819335	GO:0032502	developmental process	0.00281142	GO:0006955	immune response	0.000268966	GO:0009144	purine nucleoside triphosphate metabolic process	0.000242076	GO:0010232	vascular transport	0.000702201	GO:0048519	negative regulation of biological process	0.000651218	GO:0006935	chemotaxis	0.000471896	GO:0098990	AMPA selective glutamate receptor signaling pathway	0.0103967	GO:0001504	neurotransmitter uptake	0.0122268	GO:0007399	nervous system development	0.00407866	GO:0031401	positive regulation of protein modification process	0.000144962	GO:0071404	cellular response to low-density lipoprotein particle stimulus	0.000501012
GO:0046889	positive regulation of lipid biosynthetic process	0.00906187	GO:0033559	unsaturated fatty acid metabolic process	0.00142837	GO:0034333	adherens junction assembly	0.0489629	GO:0022604	regulation of cell morphogenesis	0.00736455	GO:0002685	regulation of leukocyte migration	0.000842346	GO:0007399	nervous system development	0.00346839	GO:0060309	elastin catabolic process	0.000353941	GO:0009199	ribonucleoside triphosphate metabolic process	0.000242076	GO:0150104	transport across blood-brain barrier	0.000702201	GO:0050865	regulation of cell activation	0.000712921	GO:0016477	cell migration	0.000574424	GO:0070446	negative regulation of oligodendrocyte progenitor proliferation	0.0103967	GO:0015800	acidic amino acid transport	0.0135452	GO:0051131	chaperone-mediated protein complex assembly	0.00414945	GO:0051252	regulation of RNA metabolic process	0.000179221	GO:0050866	negative regulation of cell activation	0.000501012
GO:0071831	intermediate-density lipoprotein particle clearance	0.00906187	GO:0006690	icosanoid metabolic process	0.00153131	GO:0043968	histone H2A acetylation	0.0489629	GO:0072749	cellular response to cytochalasin B	0.0115549	GO:0009607	response to biotic stimulus	0.000910481	GO:0031175	neuron projection development	0.00366779	GO:0051604	protein maturation	0.000539132	GO:0009141	nucleoside triphosphate metabolic process	0.000315972	GO:0007166	cell surface receptor signaling pathway	0.000808671	GO:0030318	melanocyte differentiation	0.000717045	GO:0048524	positive regulation of viral process	0.000663815	GO:0007420	brain development	0.0103967	GO:1902475	L-alpha-amino acid transmembrane transport	0.0151071	GO:0048856	anatomical structure development	0.00419573	GO:0009893	positive regulation of metabolic process	0.000222799	GO:0032755	positive regulation of interleukin-6 production	0.000501012
GO:1903000	regulation of lipid transport across blood-brain barrier	0.00906187	GO:0010565	regulation of cellular ketone metabolic process	0.0017378	GO:0045176	apical protein localization	0.0489629	GO:0015980	energy derivation by oxidation of organic compounds	0.0115549	GO:0097529	myeloid leukocyte migration	0.000918327	GO:0022008	neurogenesis	0.0037943	GO:0050776	regulation of immune response	0.000609364	GO:0009152	purine ribonucleotide biosynthetic process	0.000469224	GO:0007154	cell communication	0.00118118	GO:0051239	regulation of multicellular organismal process	0.000717045	GO:0032272	negative regulation of protein polymerization	0.00113904	GO:2000377	regulation of reactive oxygen species metabolic process	0.0104222	GO:0015807	L-amino acid transport	0.0160143	GO:0045935	positive regulation of nucleobase-containing compound metabolic process	0.00424545	GO:0080090	regulation of primary metabolic process	0.000226109	GO:0052547	regulation of peptidase activity	0.000501012
GO:1905853	regulation of heparan sulfate binding	0.00906187	GO:0006633	fatty acid biosynthetic process	0.0022512	GO:0090493	catecholamine uptake	0.0489629	GO:0019637	organophosphate metabolic process	0.0115549	GO:0006950	response to stress	0.000919412	GO:0048666	neuron development	0.00637515	GO:0030574	collagen catabolic process	0.000609364	GO:0009260	ribonucleotide biosynthetic process	0.000554102	GO:0008284	positive regulation of cell population proliferation	0.00121688	GO:0022008	neurogenesis	0.00103567	GO:0032392	DNA geometric change	0.00126195	GO:0042552	myelination	0.0104222	GO:0010232	vascular transport	0.0160143	GO:0008283	cell population proliferation	0.00489723	GO:0043383	negative T cell selection	0.000266074	GO:0055094	response to lipoprotein particle	0.000501012
GO:1905858	regulation of heparan sulfate proteoglycan binding	0.00906187	GO:0046890	regulation of lipid biosynthetic process	0.00261224	GO:0098974	postsynaptic actin cytoskeleton organization	0.0489629	GO:0022603	regulation of anatomical structure morphogenesis	0.0115549	GO:0050921	positive regulation of chemotaxis	0.00187195	GO:0010001	glial cell differentiation	0.00885027	GO:0002455	humoral immune response mediated by circulating immunoglobulin	0.000623616	GO:0046390	ribose phosphate biosynthetic process	0.000593468	GO:0042127	regulation of cell population proliferation	0.00124792	GO:0002695	negative regulation of leukocyte activation	0.00114081	GO:0071103	DNA conformation change	0.00143374	GO:0008366	axon ensheathment	0.0104222	GO:1903280	negative regulation of calcium:sodium antiporter activity	0.0160143	GO:0032502	developmental process	0.005555	GO:0051251	positive regulation of lymphocyte activation	0.000278548	GO:0030162	regulation of proteolysis	0.000501012
GO:1905860	positive regulation of heparan sulfate proteoglycan binding	0.00906187	GO:0072330	monocarboxylic acid biosynthetic process	0.00358083	GO:0099188	postsynaptic cytoskeleton organization	0.0489629	GO:0032981	mitochondrial respiratory chain complex I assembly	0.0115549	GO:0050808	synapse organization	0.00187195	GO:0021762	substantia nigra development	0.00885027	GO:0032103	positive regulation of response to external stimulus	0.000733787	GO:0006164	purine nucleotide biosynthetic process	0.000764336	GO:1903670	regulation of sprouting angiogenesis	0.00147651	GO:0030097	hemopoiesis	0.0014539	GO:0044271	cellular nitrogen compound biosynthetic process	0.00143374	GO:0031333	negative regulation of protein-containing complex assembly	0.0104222	GO:0021989	olfactory cortex development	0.0160143	GO:0007018	microtubule-based movement	0.005555	GO:0033077	T cell differentiation in thymus	0.000278548	GO:0019882	antigen processing and presentation	0.000535365
GO:1905890	regulation of cellular response to very-low-density lipoprotein particle stimulus	0.00906187	GO:0042180	cellular ketone metabolic process	0.00358083	GO:0150105	protein localization to cell-cell junction	0.0489629	GO:0034103	regulation of tissue remodeling	0.0115549	GO:1904141	positive regulation of microglial cell migration	0.00187195	GO:0048513	animal organ development	0.00885953	GO:0006952	defense response	0.000783683	GO:0072522	purine-containing compound biosynthetic process	0.000819148	GO:0051240	positive regulation of multicellular organismal process	0.00194923	GO:0050866	negative regulation of cell activation	0.00170931	GO:0006310	DNA recombination	0.00197693	GO:0007272	ensheathment of neurons	0.0104222	GO:0150104	transport across blood-brain barrier	0.0160143	GO:0007275	multicellular organism development	0.005555	GO:0031325	positive regulation of cellular metabolic process	0.000287325	GO:0002504	antigen processing and presentation of peptide or polysaccharide antigen via MHC class II	0.000623359
GO:0051046	regulation of secretion	0.00906187	GO:2000448	positive regulation of macrophage migration inhibitory factor signaling pathway	0.00600758	GO:1900242	regulation of synaptic vesicle endocytosis	0.0489629	GO:0060311	negative regulation of elastin catabolic process	0.0115549	GO:0034330	cell junction organization	0.00187195	GO:0048856	anatomical structure development	0.00986297	GO:0045862	positive regulation of proteolysis	0.000803342	GO:0009165	nucleotide biosynthetic process	0.00103315	GO:0048522	positive regulation of cellular process	0.00199855	GO:0050931	pigment cell differentiation	0.00179794	GO:0051129	negative regulation of cellular component organization	0.00197693	GO:0006633	fatty acid biosynthetic process	0.0112604	GO:0006835	dicarboxylic acid transport	0.0171522	GO:0030182	neuron differentiation	0.0057224	GO:0048856	anatomical structure development	0.000317087	GO:0002478	antigen processing and presentation of exogenous peptide antigen	0.000635532
GO:1903002	positive regulation of lipid transport across blood-brain barrier	0.00906187	GO:0062012	regulation of small molecule metabolic process	0.00645247				GO:0060310	regulation of elastin catabolic process	0.0115549	GO:0009605	response to external stimulus	0.00187195	GO:0048857	neural nucleus development	0.0121557	GO:0045321	leukocyte activation	0.000803342	GO:1901293	nucleoside phosphate biosynthetic process	0.00103315	GO:0048871	multicellular organismal-level homeostasis	0.00199855	GO:0065007	biological regulation	0.00182619	GO:0006266	DNA ligation	0.00224928	GO:2000777	positive regulation of proteasomal ubiquitin-dependent protein catabolic process involved in cellular response to hypoxia	0.0123551	GO:0003333	amino acid transmembrane transport	0.0186583	GO:0051173	positive regulation of nitrogen compound metabolic process	0.00654888	GO:0007166	cell surface receptor signaling pathway	0.000317087	GO:0002683	negative regulation of immune system process	0.000647013
GO:0150200	regulation of transport across blood-brain barrier	0.00906187	GO:0046394	carboxylic acid biosynthetic process	0.00645247				GO:0042776	proton motive force-driven mitochondrial ATP synthesis	0.0115549	GO:0002455	humoral immune response mediated by circulating immunoglobulin	0.00187195	GO:0060588	negative regulation of lipoprotein lipid oxidation	0.0121557	GO:0002521	leukocyte differentiation	0.000822546	GO:0009150	purine ribonucleotide metabolic process	0.00178086	GO:0070887	cellular response to chemical stimulus	0.00205675	GO:0007399	nervous system development	0.00182619	GO:0010639	negative regulation of organelle organization	0.00224928	GO:0048513	animal organ development	0.0135495	GO:0006796	phosphate-containing compound metabolic process	0.0198138	GO:0060322	head development	0.00654888	GO:0046640	regulation of alpha-beta T cell proliferation	0.000336577	GO:0019884	antigen processing and presentation of exogenous antigen	0.000990337
GO:1905855	positive regulation of heparan sulfate binding	0.00906187	GO:0016053	organic acid biosynthetic process	0.00645247				GO:0051623	positive regulation of norepinephrine uptake	0.0115549	GO:0022411	cellular component disassembly	0.00187195	GO:0051893	regulation of focal adhesion assembly	0.0121557	GO:0002252	immune effector process	0.000862835	GO:0009259	ribonucleotide metabolic process	0.00204498	GO:0048518	positive regulation of biological process	0.00205675	GO:0060369	positive regulation of Fc receptor mediated stimulatory signaling pathway	0.00219617	GO:0051101	regulation of DNA binding	0.00224928	GO:0007417	central nervous system development	0.0135495	GO:2000376	positive regulation of oxygen metabolic process	0.0198138	GO:0051204	protein insertion into mitochondrial membrane	0.00712838	GO:0050856	regulation of T cell receptor signaling pathway	0.000397838	GO:0045861	negative regulation of proteolysis	0.000990337
GO:0048673	collateral sprouting of intact axon in response to injury	0.00906187	GO:0099178	regulation of retrograde trans-synaptic signaling by endocanabinoid	0.00648803				GO:0010711	negative regulation of collagen catabolic process	0.0115549	GO:0002253	activation of immune response	0.00187195	GO:0030182	neuron differentiation	0.0121557	GO:1901565	organonitrogen compound catabolic process	0.000957014	GO:0019693	ribose phosphate metabolic process	0.0021317	GO:0048513	animal organ development	0.00205675	GO:0002573	myeloid leukocyte differentiation	0.00219617	GO:0033151	V(D)J recombination	0.00230915	GO:0061771	response to caloric restriction	0.0148251	GO:2000296	negative regulation of hydrogen peroxide catabolic process	0.0198138	GO:1902949	positive regulation of tau-protein kinase activity	0.00717573	GO:0048870	cell motility	0.000466871	GO:0051346	negative regulation of hydrolase activity	0.000990337
GO:0150201	positive regulation of transport across blood-brain barrier	0.00906187	GO:0019216	regulation of lipid metabolic process	0.00648803				GO:0010257	NADH dehydrogenase complex assembly	0.0115549	GO:0002687	positive regulation of leukocyte migration	0.00192756	GO:0034443	negative regulation of lipoprotein oxidation	0.0121557	GO:0051541	elastin metabolic process	0.00102911	GO:0006163	purine nucleotide metabolic process	0.0033409	GO:0097305	response to alcohol	0.00226403	GO:0030851	granulocyte differentiation	0.00228734	GO:0080134	regulation of response to stress	0.0032414	GO:0061428	negative regulation of transcription from RNA polymerase II promoter in response to hypoxia	0.0148251	GO:0140651	futile creatine cycle	0.0198138	GO:0048699	generation of neurons	0.00717573	GO:0051173	positive regulation of nitrogen compound metabolic process	0.000466896	GO:0032635	interleukin-6 production	0.00109095
GO:0048683	regulation of collateral sprouting of intact axon in response to injury	0.00906187	GO:2000446	regulation of macrophage migration inhibitory factor signaling pathway	0.00648803				GO:0015986	proton motive force-driven ATP synthesis	0.0115549	GO:1904139	regulation of microglial cell migration	0.00216168	GO:0150116	regulation of cell-substrate junction organization	0.0121557	GO:0009057	macromolecule catabolic process	0.00102911	GO:0072521	purine-containing compound metabolic process	0.00389371	GO:0051716	cellular response to stimulus	0.00229163	GO:0006909	phagocytosis	0.00229652	GO:0043254	regulation of protein-containing complex assembly	0.0032414	GO:1900195	positive regulation of oocyte maturation	0.0148251	GO:0006793	phosphorus metabolic process	0.0198138	GO:1905323	telomerase holoenzyme complex assembly	0.00717573	GO:1902531	regulation of intracellular signal transduction	0.000512017	GO:0032675	regulation of interleukin-6 production	0.00109095
GO:0023056	positive regulation of signaling	0.00906187	GO:0035691	macrophage migration inhibitory factor signaling pathway	0.00648803				GO:0008049	male courtship behavior	0.0115549	GO:1904124	microglial cell migration	0.00216168	GO:0090109	regulation of cell-substrate junction assembly	0.0121557	GO:0031638	zymogen activation	0.00113974	GO:0032755	positive regulation of interleukin-6 production	0.00406305	GO:0003158	endothelium development	0.00251452	GO:0002761	regulation of myeloid leukocyte differentiation	0.00231595	GO:1903900	regulation of viral life cycle	0.0032414	GO:0072330	monocarboxylic acid biosynthetic process	0.0154012	GO:1903060	negative regulation of protein lipidation	0.0198138	GO:0090151	establishment of protein localization to mitochondrial membrane	0.0075544	GO:0042129	regulation of T cell proliferation	0.000679507	GO:0009719	response to endogenous stimulus	0.00157137
GO:0043112	receptor metabolic process	0.00906187	GO:0002901	mature B cell apoptotic process	0.00745733				GO:1901135	carbohydrate derivative metabolic process	0.0115549	GO:0006956	complement activation	0.00226748	GO:0032387	negative regulation of intracellular transport	0.0121557	GO:0030163	protein catabolic process	0.00125127	GO:0009117	nucleotide metabolic process	0.00443599	GO:0023052	signaling	0.00271472	GO:0002694	regulation of leukocyte activation	0.00231595	GO:0042981	regulation of apoptotic process	0.00325584	GO:0072593	reactive oxygen species metabolic process	0.0165239	GO:2000374	regulation of oxygen metabolic process	0.0238341	GO:0061966	establishment of left/right asymmetry	0.00882549	GO:0030154	cell differentiation	0.00072267	GO:0048583	regulation of response to stimulus	0.00161275
GO:0090731	cellular response to very-low-density lipoprotein particle stimulus	0.00906187	GO:0006631	fatty acid metabolic process	0.00745733				GO:0006120	mitochondrial electron transport, NADH to ubiquinone	0.0115549	GO:0042063	gliogenesis	0.00244963	GO:0098990	AMPA selective glutamate receptor signaling pathway	0.0121557	GO:0050778	positive regulation of immune response	0.00131507	GO:0021549	cerebellum development	0.00445136	GO:0001936	regulation of endothelial cell proliferation	0.00294551	GO:0048066	developmental pigmentation	0.00351457	GO:0032069	regulation of nuclease activity	0.00325584	GO:0031509	subtelomeric heterochromatin formation	0.0240973	GO:0042883	cysteine transport	0.0238341	GO:0099111	microtubule-based transport	0.0089952	GO:0048869	cellular developmental process	0.00072267	GO:0048584	positive regulation of response to stimulus	0.0017273
GO:0048685	negative regulation of collateral sprouting of intact axon in response to injury	0.00906187	GO:0002906	negative regulation of mature B cell apoptotic process	0.00745733				GO:1901328	response to cytochalasin B	0.0115549	GO:0043207	response to external biotic stimulus	0.0025042	GO:0048699	generation of neurons	0.0121557	GO:0001775	cell activation	0.00142156	GO:0006753	nucleoside phosphate metabolic process	0.00445136	GO:0048680	positive regulation of axon regeneration	0.00325755	GO:0048731	system development	0.00414378	GO:0010634	positive regulation of epithelial cell migration	0.00325584	GO:0034983	peptidyl-lysine deacetylation	0.0240973	GO:1903279	regulation of calcium:sodium antiporter activity	0.0238341	GO:0043085	positive regulation of catalytic activity	0.00973919	GO:0023051	regulation of signaling	0.00076938	GO:0051336	regulation of hydrolase activity	0.00176033
GO:0048002	antigen processing and presentation of peptide antigen	0.00906187	GO:0002905	regulation of mature B cell apoptotic process	0.00745733				GO:0006754	ATP biosynthetic process	0.0187364	GO:0008347	glial cell migration	0.0025042	GO:0042063	gliogenesis	0.0123766	GO:0019538	protein metabolic process	0.00142156	GO:0007005	mitochondrion organization	0.00472152	GO:0050793	regulation of developmental process	0.00325755	GO:0007015	actin filament organization	0.00435298	GO:0044093	positive regulation of molecular function	0.00352935	GO:0036293	response to decreased oxygen levels	0.0240973	GO:0030534	adult behavior	0.0238341	GO:0007006	mitochondrial membrane organization	0.0100629	GO:0010646	regulation of cell communication	0.000796663	GO:0002695	negative regulation of leukocyte activation	0.00216358
GO:0032370	positive regulation of lipid transport	0.00906187	GO:0051051	negative regulation of transport	0.0079865				GO:0033108	mitochondrial respiratory chain complex assembly	0.0187791	GO:0051707	response to other organism	0.0025042	GO:0120036	plasma membrane bounded cell projection organization	0.0133324	GO:0002250	adaptive immune response	0.00142156	GO:0022037	metencephalon development	0.0050675	GO:0045765	regulation of angiogenesis	0.00325755	GO:0051128	regulation of cellular component organization	0.00435298	GO:0043067	regulation of programmed cell death	0.00352935	GO:0001666	response to hypoxia	0.0240973	GO:0006865	amino acid transport	0.0238341	GO:0051347	positive regulation of transferase activity	0.0103161	GO:0051239	regulation of multicellular organismal process	0.000803636	GO:2000343	positive regulation of chemokine (C-X-C motif) ligand 2 production	0.0021718
GO:1903035	negative regulation of response to wounding	0.00906187	GO:0098920	retrograde trans-synaptic signaling by lipid	0.00844755				GO:0051621	regulation of norepinephrine uptake	0.0191251	GO:0032103	positive regulation of response to external stimulus	0.00287677	GO:0030030	cell projection organization	0.0145646	GO:0048583	regulation of response to stimulus	0.00164259	GO:1904685	positive regulation of metalloendopeptidase activity	0.00530168	GO:0070572	positive regulation of neuron projection regeneration	0.00325755	GO:0030336	negative regulation of cell migration	0.00460685	GO:0051494	negative regulation of cytoskeleton organization	0.00362056	GO:1903431	positive regulation of cell maturation	0.0240973	GO:1903825	organic acid transmembrane transport	0.0238341	GO:0048731	system development	0.0103161	GO:0006955	immune response	0.00080816	GO:0048002	antigen processing and presentation of peptide antigen	0.0021718
GO:1905954	positive regulation of lipid localization	0.00928548	GO:0098921	retrograde trans-synaptic signaling by endocannabinoid	0.00844755				GO:0060313	negative regulation of blood vessel remodeling	0.0191251	GO:0098542	defense response to other organism	0.00287677	GO:0034442	regulation of lipoprotein oxidation	0.0153524	GO:0034330	cell junction organization	0.00173508	GO:0055086	nucleobase-containing small molecule metabolic process	0.00579268	GO:1901342	regulation of vasculature development	0.00335898	GO:0007010	cytoskeleton organization	0.00472809	GO:1902904	negative regulation of supramolecular fiber organization	0.00363531	GO:0016053	organic acid biosynthetic process	0.0240973	GO:1903712	cysteine transmembrane transport	0.0238341	GO:0051254	positive regulation of RNA metabolic process	0.0103161	GO:1901875	positive regulation of post-translational protein modification	0.000842331	GO:0002604	regulation of dendritic cell antigen processing and presentation	0.00256431
GO:0061387	regulation of extent of cell growth	0.00966994	GO:1990379	lipid transport across blood-brain barrier	0.00982965				GO:0009145	purine nucleoside triphosphate biosynthetic process	0.0191251	GO:0050896	response to stimulus	0.0031871	GO:0034439	lipoprotein lipid oxidation	0.0153524	GO:0009607	response to biotic stimulus	0.00173508	GO:0090407	organophosphate biosynthetic process	0.00579268	GO:1901652	response to peptide	0.00483391	GO:0007165	signal transduction	0.00539432	GO:0050792	regulation of viral process	0.00385391	GO:0045843	negative regulation of striated muscle tissue development	0.0240973	GO:1905039	carboxylic acid transmembrane transport	0.0238341	GO:0006915	apoptotic process	0.0136898	GO:0018193	peptidyl-amino acid modification	0.000842331	GO:0010466	negative regulation of peptidase activity	0.00277103
GO:0019882	antigen processing and presentation	0.0098805	GO:0031394	positive regulation of prostaglandin biosynthetic process	0.0108124				GO:0006091	generation of precursor metabolites and energy	0.0191251	GO:1903977	positive regulation of glial cell migration	0.0031871	GO:0042160	lipoprotein modification	0.0153524	GO:0002720	positive regulation of cytokine production involved in immune response	0.00191519	GO:1901137	carbohydrate derivative biosynthetic process	0.00732775	GO:0001935	endothelial cell proliferation	0.00483391	GO:0060368	regulation of Fc receptor mediated stimulatory signaling pathway	0.00539432	GO:0002262	myeloid cell homeostasis	0.00386887	GO:0046394	carboxylic acid biosynthetic process	0.0240973	GO:0051946	regulation of glutamate uptake involved in transmission of nerve impulse	0.0254281	GO:0007420	brain development	0.014275	GO:0038093	Fc receptor signaling pathway	0.000869955	GO:0051239	regulation of multicellular organismal process	0.00287533
GO:0032368	regulation of lipid transport	0.013085	GO:0002606	positive regulation of dendritic cell antigen processing and presentation	0.0108124				GO:0009206	purine ribonucleoside triphosphate biosynthetic process	0.0191251	GO:0002252	immune effector process	0.00369624	GO:0042161	lipoprotein oxidation	0.0153524	GO:0050808	synapse organization	0.00230739	GO:1904466	positive regulation of matrix metallopeptidase secretion	0.00732775	GO:0001885	endothelial cell development	0.00507236	GO:2000146	negative regulation of cell motility	0.00539432	GO:0051497	negative regulation of stress fiber assembly	0.00386887	GO:0070444	oligodendrocyte progenitor proliferation	0.0240973	GO:0050748	negative regulation of lipoprotein metabolic process	0.0254281	GO:0060972	left/right pattern formation	0.0157684	GO:0050790	regulation of catalytic activity	0.00092942	GO:0032101	regulation of response to external stimulus	0.00293854
GO:0010977	negative regulation of neuron projection development	0.013085	GO:0044283	small molecule biosynthetic process	0.0114901				GO:0009201	ribonucleoside triphosphate biosynthetic process	0.0202149	GO:0045087	innate immune response	0.00417807	GO:0060587	regulation of lipoprotein lipid oxidation	0.0153524	GO:0016485	protein processing	0.00245004	GO:0032675	regulation of interleukin-6 production	0.00762255	GO:1900272	negative regulation of long-term synaptic potentiation	0.00533184	GO:1903131	mononuclear cell differentiation	0.00539432	GO:0048519	negative regulation of biological process	0.00386887	GO:1900193	regulation of oocyte maturation	0.0240973	GO:0006603	phosphocreatine metabolic process	0.0254281	GO:1902947	regulation of tau-protein kinase activity	0.0157684	GO:0098609	cell-cell adhesion	0.000975788	GO:0002682	regulation of immune system process	0.0030159
GO:2000866	positive regulation of estradiol secretion	0.013085	GO:0099541	trans-synaptic signaling by lipid	0.0114901				GO:0050793	regulation of developmental process	0.0205699	GO:0048870	cell motility	0.00417807	GO:0032642	regulation of chemokine production	0.0153524	GO:0022411	cellular component disassembly	0.00250155	GO:0032635	interleukin-6 production	0.00762255	GO:0048878	chemical homeostasis	0.00600722	GO:0098657	import into cell	0.00539432	GO:0030097	hemopoiesis	0.00386887	GO:0070482	response to oxygen levels	0.0240973	GO:0070777	D-aspartate transport	0.0254281	GO:0008219	cell death	0.0157684	GO:0018108	peptidyl-tyrosine phosphorylation	0.000989828	GO:0006897	endocytosis	0.0030159
GO:0042157	lipoprotein metabolic process	0.013085	GO:0099542	trans-synaptic signaling by endocannabinoid	0.0114901				GO:0009142	nucleoside triphosphate biosynthetic process	0.0227531	GO:0007159	leukocyte cell-cell adhesion	0.00419885	GO:0048041	focal adhesion assembly	0.0153524	GO:1903019	negative regulation of glycoprotein metabolic process	0.00261922	GO:0030902	hindbrain development	0.00827638	GO:0051094	positive regulation of developmental process	0.00652567	GO:0002683	negative regulation of immune system process	0.00551717	GO:0051099	positive regulation of binding	0.00402631	GO:0097201	negative regulation of transcription from RNA polymerase II promoter in response to stress	0.0240973	GO:0046314	phosphocreatine biosynthetic process	0.0254281	GO:0031175	neuron projection development	0.0157684	GO:0051336	regulation of hydrolase activity	0.00100092	GO:0006955	immune response	0.00304979
GO:0032879	regulation of localization	0.013085	GO:0035360	positive regulation of peroxisome proliferator activated receptor signaling pathway	0.0120129				GO:0060309	elastin catabolic process	0.0230983	GO:0035589	G protein-coupled purinergic nucleotide receptor signaling pathway	0.00460542	GO:0032602	chemokine production	0.0153524	GO:0002253	activation of immune response	0.00263355	GO:1902600	proton transmembrane transport	0.00915545	GO:0007565	female pregnancy	0.00679261	GO:0051249	regulation of lymphocyte activation	0.00565867	GO:0032232	negative regulation of actin filament bundle assembly	0.00412663	GO:0070445	regulation of oligodendrocyte progenitor proliferation	0.0240973	GO:0060322	head development	0.0254281	GO:0022008	neurogenesis	0.0157684	GO:0010557	positive regulation of macromolecule biosynthetic process	0.00100092	GO:0051707	response to other organism	0.00330676
GO:2000448	positive regulation of macrophage migration inhibitory factor signaling pathway	0.013085	GO:0045657	positive regulation of monocyte differentiation	0.0120129				GO:0006793	phosphorus metabolic process	0.0230983	GO:1903019	negative regulation of glycoprotein metabolic process	0.00518348	GO:0044087	regulation of cellular component biogenesis	0.0153524	GO:0032963	collagen metabolic process	0.00318533	GO:0007420	brain development	0.00929075	GO:0044849	estrous cycle	0.00777395	GO:0007264	small GTPase mediated signal transduction	0.00565867	GO:0006355	regulation of DNA-templated transcription	0.00412663	GO:0048731	system development	0.0240973	GO:0021764	amygdala development	0.0254281	GO:0009893	positive regulation of metabolic process	0.0157684	GO:0018212	peptidyl-tyrosine modification	0.00100341	GO:0043207	response to external biotic stimulus	0.00330676
GO:0010877	lipid transport involved in lipid storage	0.013085	GO:0098917	retrograde trans-synaptic signaling	0.0120129				GO:0006796	phosphate-containing compound metabolic process	0.0230983	GO:0050920	regulation of chemotaxis	0.00526132	GO:0030901	midbrain development	0.0153524	GO:0097067	cellular response to thyroid hormone stimulus	0.00318533	GO:0060322	head development	0.0109766	GO:0032352	positive regulation of hormone metabolic process	0.00777395	GO:0065008	regulation of biological quality	0.00565867	GO:0045070	positive regulation of viral genome replication	0.00412663	GO:0051987	positive regulation of attachment of spindle microtubules to kinetochore	0.0246362	GO:0042396	phosphagen biosynthetic process	0.0254281	GO:0010604	positive regulation of macromolecule metabolic process	0.0157684	GO:0016477	cell migration	0.00128933	GO:0051241	negative regulation of multicellular organismal process	0.00330676
GO:0062013	positive regulation of small molecule metabolic process	0.013085	GO:2000343	positive regulation of chemokine (C-X-C motif) ligand 2 production	0.0120129				GO:0030209	dermatan sulfate catabolic process	0.0230983	GO:0050778	positive regulation of immune response	0.00558609	GO:2000098	negative regulation of smooth muscle cell-matrix adhesion	0.0153524	GO:0050790	regulation of catalytic activity	0.0034097	GO:1905050	positive regulation of metallopeptidase activity	0.0124518	GO:0048468	cell development	0.00809595	GO:0048523	negative regulation of cellular process	0.00565867	GO:2001141	regulation of RNA biosynthetic process	0.00414109	GO:0071872	cellular response to epinephrine stimulus	0.0246362	GO:0051941	regulation of amino acid uptake involved in synaptic transmission	0.0254281	GO:0012501	programmed cell death	0.0157684	GO:0006468	protein phosphorylation	0.00146605	GO:0002468	dendritic cell antigen processing and presentation	0.00330676
GO:0045834	positive regulation of lipid metabolic process	0.0138701	GO:0032787	monocarboxylic acid metabolic process	0.0120129				GO:0052782	amino disaccharide catabolic process	0.0230983	GO:0007417	central nervous system development	0.00628245	GO:1904685	positive regulation of metalloendopeptidase activity	0.0153524	GO:0007040	lysosome organization	0.0034097	GO:1990773	matrix metallopeptidase secretion	0.0124518	GO:0048519	negative regulation of biological process	0.00809595	GO:0007275	multicellular organism development	0.00588804	GO:0032271	regulation of protein polymerization	0.00467554	GO:1990700	nucleolar chromatin organization	0.0246362	GO:2000295	regulation of hydrogen peroxide catabolic process	0.0254281	GO:0010557	positive regulation of macromolecule biosynthetic process	0.017838	GO:0046641	positive regulation of alpha-beta T cell proliferation	0.00151169	GO:0001817	regulation of cytokine production	0.00346869
GO:0048871	multicellular organismal-level homeostasis	0.0143503	GO:2001280	positive regulation of unsaturated fatty acid biosynthetic process	0.0120129				GO:0150111	regulation of transepithelial transport	0.0230983	GO:0010033	response to organic substance	0.00693414	GO:0009653	anatomical structure morphogenesis	0.0153524	GO:0080171	lytic vacuole organization	0.0034097	GO:1904464	regulation of matrix metallopeptidase secretion	0.0124518	GO:0007165	signal transduction	0.00823177	GO:0008015	blood circulation	0.00588804	GO:0065009	regulation of molecular function	0.00467554	GO:1905907	negative regulation of amyloid fibril formation	0.0246362	GO:0007420	brain development	0.0254281	GO:0009894	regulation of catabolic process	0.017838	GO:0031328	positive regulation of cellular biosynthetic process	0.00153552	GO:0042445	hormone metabolic process	0.00346869
GO:1905952	regulation of lipid localization	0.0144825	GO:0002579	positive regulation of antigen processing and presentation	0.0120129				GO:0030207	chondroitin sulfate catabolic process	0.0230983	GO:0006959	humoral immune response	0.00693414	GO:0007044	cell-substrate junction assembly	0.0153524	GO:0042110	T cell activation	0.0034097	GO:1904683	regulation of metalloendopeptidase activity	0.014287	GO:0009719	response to endogenous stimulus	0.00838652	GO:0060627	regulation of vesicle-mediated transport	0.00704392	GO:0006351	DNA-templated transcription	0.00478237	GO:0101024	mitotic nuclear membrane organization	0.0246362	GO:0006599	phosphagen metabolic process	0.0254281	GO:0021781	glial cell fate commitment	0.01814	GO:0050896	response to stimulus	0.00155657	GO:0001816	cytokine production	0.00347079
GO:1903034	regulation of response to wounding	0.0144825	GO:0002604	regulation of dendritic cell antigen processing and presentation	0.0129266				GO:0046034	ATP metabolic process	0.0230983	GO:0002690	positive regulation of leukocyte chemotaxis	0.00693414	GO:0051051	negative regulation of transport	0.0167122	GO:0002449	lymphocyte mediated immunity	0.0035145	GO:0019637	organophosphate metabolic process	0.0181687	GO:0050678	regulation of epithelial cell proliferation	0.00838652	GO:0050766	positive regulation of phagocytosis	0.00714401	GO:0032774	RNA biosynthetic process	0.00504235	GO:1901862	negative regulation of muscle tissue development	0.0246362	GO:0070779	D-aspartate import across plasma membrane	0.0254281	GO:0030010	establishment of cell polarity	0.0196476	GO:0051345	positive regulation of hydrolase activity	0.00156264	GO:0009607	response to biotic stimulus	0.00352581
GO:0061771	response to caloric restriction	0.0150312	GO:0045060	negative thymic T cell selection	0.0138014				GO:0009653	anatomical structure morphogenesis	0.0230983	GO:0032101	regulation of response to external stimulus	0.00693414	GO:0150115	cell-substrate junction organization	0.0167122	GO:0051345	positive regulation of hydrolase activity	0.00354135	GO:0070587	regulation of cell-cell adhesion involved in gastrulation	0.0188557	GO:0008283	cell population proliferation	0.00900387	GO:0040013	negative regulation of locomotion	0.00723964	GO:0050790	regulation of catalytic activity	0.00577797	GO:0140719	constitutive heterochromatin formation	0.0246362	GO:0001505	regulation of neurotransmitter levels	0.0254281	GO:0048812	neuron projection morphogenesis	0.0225134	GO:0009967	positive regulation of signal transduction	0.00159098	GO:0001819	positive regulation of cytokine production	0.00382862
GO:0035938	estradiol secretion	0.0150312	GO:0008610	lipid biosynthetic process	0.0141887				GO:0015990	electron transport coupled proton transport	0.0230983	GO:1903975	regulation of glial cell migration	0.00706944	GO:0048468	cell development	0.0168949	GO:0045087	innate immune response	0.0040417	GO:2000343	positive regulation of chemokine (C-X-C motif) ligand 2 production	0.0188557	GO:0044703	multi-organism reproductive process	0.00900387	GO:0051240	positive regulation of multicellular organismal process	0.0084653	GO:0051252	regulation of RNA metabolic process	0.00614349	GO:1900119	positive regulation of execution phase of apoptosis	0.0246362	GO:0072592	oxygen metabolic process	0.0262764	GO:0007049	cell cycle	0.0225134	GO:0009891	positive regulation of biosynthetic process	0.00162664	GO:0072567	chemokine (C-X-C motif) ligand 2 production	0.00394796
GO:0035691	macrophage migration inhibitory factor signaling pathway	0.0150312	GO:0043383	negative T cell selection	0.0143409				GO:0015988	energy coupled proton transmembrane transport, against electrochemical gradient	0.0230983	GO:0001775	cell activation	0.00728632	GO:0051612	negative regulation of serotonin uptake	0.0187536	GO:0051247	positive regulation of protein metabolic process	0.0040417	GO:0046689	response to mercury ion	0.0188557	GO:0050679	positive regulation of epithelial cell proliferation	0.00900387	GO:0030852	regulation of granulocyte differentiation	0.00938519	GO:0032103	positive regulation of response to external stimulus	0.00614349	GO:0061418	regulation of transcription from RNA polymerase II promoter in response to hypoxia	0.0246362	GO:1903416	response to glycoside	0.0262764	GO:0031328	positive regulation of cellular biosynthetic process	0.0226077	GO:0070233	negative regulation of T cell apoptotic process	0.00162664	GO:0097067	cellular response to thyroid hormone stimulus	0.00394796
GO:2000446	regulation of macrophage migration inhibitory factor signaling pathway	0.0150312	GO:0043518	negative regulation of DNA damage response, signal transduction by p53 class mediator	0.0144781				GO:0008360	regulation of cell shape	0.0230983	GO:0048583	regulation of response to stimulus	0.00773044	GO:0051581	negative regulation of neurotransmitter uptake	0.0187536	GO:0002718	regulation of cytokine production involved in immune response	0.0040417	GO:0034115	negative regulation of heterotypic cell-cell adhesion	0.0188557	GO:0061515	myeloid cell development	0.00900387	GO:0097435	supramolecular fiber organization	0.00938519	GO:0070887	cellular response to chemical stimulus	0.00614349	GO:0048635	negative regulation of muscle organ development	0.0246362	GO:0098739	import across plasma membrane	0.0262764	GO:0009891	positive regulation of biosynthetic process	0.0233384	GO:0032502	developmental process	0.00190721	GO:2000341	regulation of chemokine (C-X-C motif) ligand 2 production	0.00394796
GO:0032805	positive regulation of low-density lipoprotein particle receptor catabolic process	0.0150312	GO:0035358	regulation of peroxisome proliferator activated receptor signaling pathway	0.0144781				GO:0010716	negative regulation of extracellular matrix disassembly	0.0230983	GO:0016477	cell migration	0.00773044	GO:0070495	negative regulation of thrombin-activated receptor signaling pathway	0.0187536	GO:0002694	regulation of leukocyte activation	0.0040417	GO:0060249	anatomical structure homeostasis	0.0194748	GO:0048523	negative regulation of cellular process	0.00923733	GO:2000147	positive regulation of cell motility	0.00938519	GO:0010632	regulation of epithelial cell migration	0.00614349	GO:0043254	regulation of protein-containing complex assembly	0.0246362	GO:0140009	L-aspartate import across plasma membrane	0.0262764	GO:0045597	positive regulation of cell differentiation	0.0233384	GO:1901873	regulation of post-translational protein modification	0.00190735	GO:0006954	inflammatory response	0.00417811
GO:2000864	regulation of estradiol secretion	0.0150312	GO:0002903	negative regulation of B cell apoptotic process	0.0144781				GO:0010710	regulation of collagen catabolic process	0.0230983	GO:0090026	positive regulation of monocyte chemotaxis	0.00802645	GO:0070494	regulation of thrombin-activated receptor signaling pathway	0.0187536	GO:0002367	cytokine production involved in immune response	0.0040417	GO:0001894	tissue homeostasis	0.0194748	GO:0043129	surfactant homeostasis	0.00959068	GO:0051172	negative regulation of nitrogen compound metabolic process	0.00938519	GO:0009893	positive regulation of metabolic process	0.00655441	GO:1901700	response to oxygen-containing compound	0.0246362	GO:0051935	glutamate reuptake	0.0262764	GO:0010970	transport along microtubule	0.0233384	GO:0065009	regulation of molecular function	0.00191507	GO:0032760	positive regulation of tumor necrosis factor production	0.00417811
GO:0051048	negative regulation of secretion	0.0150312	GO:0045059	positive thymic T cell selection	0.0144781				GO:0090407	organophosphate biosynthetic process	0.0230983	GO:0043067	regulation of programmed cell death	0.0086248	GO:0001952	regulation of cell-matrix adhesion	0.020517	GO:0002460	adaptive immune response based on somatic recombination of immune receptors built from immunoglobulin superfamily domains	0.0040417	GO:0007417	central nervous system development	0.0194748	GO:0002064	epithelial cell development	0.00980264	GO:0006469	negative regulation of protein kinase activity	0.00938519	GO:0097529	myeloid leukocyte migration	0.00657643	GO:0000183	rDNA heterochromatin formation	0.0246362	GO:0010727	negative regulation of hydrogen peroxide metabolic process	0.0262764	GO:0120039	plasma membrane bounded cell projection morphogenesis	0.0235352	GO:0002250	adaptive immune response	0.0019292	GO:0006950	response to stress	0.00442018
GO:0046890	regulation of lipid biosynthetic process	0.0150312	GO:0075294	positive regulation by symbiont of entry into host	0.0144781				GO:0007619	courtship behavior	0.0230983	GO:0006955	immune response	0.00925134	GO:0031109	microtubule polymerization or depolymerization	0.0225219	GO:0051336	regulation of hydrolase activity	0.0040417	GO:0070586	cell-cell adhesion involved in gastrulation	0.0195532	GO:0044706	multi-multicellular organism process	0.0100194	GO:0030889	negative regulation of B cell proliferation	0.0098391	GO:0030595	leukocyte chemotaxis	0.00657643	GO:0007517	muscle organ development	0.0246362	GO:0006836	neurotransmitter transport	0.0262764	GO:0048858	cell projection morphogenesis	0.0241508	GO:0016310	phosphorylation	0.00198882	GO:0042116	macrophage activation	0.00442018
GO:0031345	negative regulation of cell projection organization	0.0159954	GO:0046598	positive regulation of viral entry into host cell	0.0144781				GO:0009205	purine ribonucleoside triphosphate metabolic process	0.0238905	GO:0012501	programmed cell death	0.0102269	GO:2000097	regulation of smooth muscle cell-matrix adhesion	0.023304	GO:0030097	hemopoiesis	0.00407114	GO:1901135	carbohydrate derivative metabolic process	0.019933	GO:0009612	response to mechanical stimulus	0.0100622	GO:0040017	positive regulation of locomotion	0.0100395	GO:0033043	regulation of organelle organization	0.00657643	GO:0022008	neurogenesis	0.0246362	GO:0042940	D-amino acid transport	0.0300731	GO:0009628	response to abiotic stimulus	0.025843	GO:0051247	positive regulation of protein metabolic process	0.00205533	GO:1903557	positive regulation of tumor necrosis factor superfamily cytokine production	0.00442018
GO:0008361	regulation of cell size	0.0160346	GO:0002468	dendritic cell antigen processing and presentation	0.0144781				GO:0048771	tissue remodeling	0.0250023	GO:0008219	cell death	0.0102799	GO:0051611	regulation of serotonin uptake	0.023304	GO:0044403	biological process involved in symbiotic interaction	0.00447377	GO:1905048	regulation of metallopeptidase activity	0.0252078	GO:1901700	response to oxygen-containing compound	0.0100831	GO:0002696	positive regulation of leukocyte activation	0.0100395	GO:0006915	apoptotic process	0.00695827	GO:0006979	response to oxidative stress	0.0246362	GO:0048856	anatomical structure development	0.0308697	GO:0031325	positive regulation of cellular metabolic process	0.025843	GO:0006355	regulation of DNA-templated transcription	0.0021733	GO:1901575	organic substance catabolic process	0.00470032
GO:0002906	negative regulation of mature B cell apoptotic process	0.0166781	GO:0048871	multicellular organismal-level homeostasis	0.0149104				GO:0009199	ribonucleoside triphosphate metabolic process	0.0250023	GO:0030335	positive regulation of cell migration	0.0104323	GO:0030154	cell differentiation	0.0247087	GO:0048143	astrocyte activation	0.00447377	GO:0046598	positive regulation of viral entry into host cell	0.0252078	GO:0043116	negative regulation of vascular permeability	0.0100831	GO:0045637	regulation of myeloid cell differentiation	0.0105664	GO:0051276	chromosome organization	0.0071259	GO:0007275	multicellular organism development	0.0246362	GO:0045988	negative regulation of striated muscle contraction	0.0308697	GO:0048513	animal organ development	0.025843	GO:0031399	regulation of protein modification process	0.00219945	GO:0010033	response to organic substance	0.00527923
GO:0046903	secretion	0.0166781	GO:1902166	negative regulation of intrinsic apoptotic signaling pathway in response to DNA damage by p53 class mediator	0.0149104				GO:1901136	carbohydrate derivative catabolic process	0.0250023	GO:0071310	cellular response to organic substance	0.0104323	GO:0048869	cellular developmental process	0.0247087	GO:0016064	immunoglobulin mediated immune response	0.00499773	GO:0075294	positive regulation by symbiont of entry into host	0.0252078	GO:0050900	leukocyte migration	0.0100831	GO:0051241	negative regulation of multicellular organismal process	0.0108636	GO:0043536	positive regulation of blood vessel endothelial cell migration	0.00808212	GO:0007021	tubulin complex assembly	0.0246362	GO:0071314	cellular response to cocaine	0.0308697	GO:0032990	cell part morphogenesis	0.025843	GO:0050670	regulation of lymphocyte proliferation	0.00220567	GO:0023056	positive regulation of signaling	0.00527923
GO:0038020	insulin receptor recycling	0.0166781	GO:0070206	protein trimerization	0.0152009				GO:0009144	purine nucleoside triphosphate metabolic process	0.0250023	GO:0071675	regulation of mononuclear cell migration	0.0105013	GO:0031333	negative regulation of protein-containing complex assembly	0.0268478	GO:0065009	regulation of molecular function	0.00499773	GO:2000341	regulation of chemokine (C-X-C motif) ligand 2 production	0.0278091	GO:0007399	nervous system development	0.0106078	GO:0003013	circulatory system process	0.0108636	GO:0008219	cell death	0.00808212	GO:0006631	fatty acid metabolic process	0.0246362	GO:0002036	regulation of L-glutamate import across plasma membrane	0.0308697	GO:0048468	cell development	0.025843	GO:2001141	regulation of RNA biosynthetic process	0.00235876	GO:0002577	regulation of antigen processing and presentation	0.00527923
GO:1902994	regulation of phospholipid efflux	0.0166781	GO:0072567	chemokine (C-X-C motif) ligand 2 production	0.0152009				GO:0120041	positive regulation of macrophage proliferation	0.0258817	GO:0002688	regulation of leukocyte chemotaxis	0.0110923	GO:0050748	negative regulation of lipoprotein metabolic process	0.0268478	GO:0042063	gliogenesis	0.00499773	GO:0072567	chemokine (C-X-C motif) ligand 2 production	0.0278091	GO:2000810	regulation of bicellular tight junction assembly	0.0107113	GO:0030182	neuron differentiation	0.0109058	GO:0012501	programmed cell death	0.00808212	GO:0007084	mitotic nuclear membrane reassembly	0.0246362	GO:1905918	regulation of CoA-transferase activity	0.0308697	GO:0051205	protein insertion into membrane	0.025843	GO:0032944	regulation of mononuclear cell proliferation	0.00237745	GO:0010647	positive regulation of cell communication	0.00527923
GO:0002901	mature B cell apoptotic process	0.0166781	GO:0002830	positive regulation of type 2 immune response	0.0152009				GO:0009141	nucleoside triphosphate metabolic process	0.0277088	GO:0032801	receptor catabolic process	0.0114467	GO:0097490	sympathetic neuron projection extension	0.0268478	GO:0019724	B cell mediated immunity	0.00516155	GO:0061154	endothelial tube morphogenesis	0.0283227	GO:0050896	response to stimulus	0.0111091	GO:0051130	positive regulation of cellular component organization	0.0109058	GO:0034654	nucleobase-containing compound biosynthetic process	0.0082741	GO:0044281	small molecule metabolic process	0.0264927	GO:1905920	positive regulation of CoA-transferase activity	0.0308697	GO:0021953	central nervous system neuron differentiation	0.0266033	GO:0032501	multicellular organismal process	0.00249286	GO:0002761	regulation of myeloid leukocyte differentiation	0.00579026
GO:2000145	regulation of cell motility	0.0166781	GO:1902165	regulation of intrinsic apoptotic signaling pathway in response to DNA damage by p53 class mediator	0.0152009				GO:0071896	protein localization to adherens junction	0.0277088	GO:0019886	antigen processing and presentation of exogenous peptide antigen via MHC class II	0.0115968	GO:0032501	multicellular organismal process	0.0282093	GO:0050865	regulation of cell activation	0.00516155	GO:0003159	morphogenesis of an endothelium	0.0283227	GO:0010632	regulation of epithelial cell migration	0.0111091	GO:0023052	signaling	0.0109058	GO:0019219	regulation of nucleobase-containing compound metabolic process	0.0082741	GO:0051775	response to redox state	0.0270037	GO:0033210	leptin-mediated signaling pathway	0.0361268	GO:0006839	mitochondrial transport	0.0277868	GO:0050870	positive regulation of T cell activation	0.0025026	GO:0071887	leukocyte apoptotic process	0.00579026
GO:0002905	regulation of mature B cell apoptotic process	0.0166781	GO:0010829	negative regulation of glucose transmembrane transport	0.0152009				GO:0048870	cell motility	0.0277088	GO:2000147	positive regulation of cell motility	0.0115968	GO:1905098	negative regulation of guanyl-nucleotide exchange factor activity	0.0282386	GO:0002726	positive regulation of T cell cytokine production	0.00518697	GO:0010038	response to metal ion	0.0283227	GO:0001938	positive regulation of endothelial cell proliferation	0.0111813	GO:0050867	positive regulation of cell activation	0.0109058	GO:0110053	regulation of actin filament organization	0.0082741	GO:1900226	negative regulation of NLRP3 inflammasome complex assembly	0.0270037	GO:0030388	fructose 1,6-bisphosphate metabolic process	0.0361268	GO:0048666	neuron development	0.028628	GO:0060369	positive regulation of Fc receptor mediated stimulatory signaling pathway	0.00275507	GO:0052548	regulation of endopeptidase activity	0.00585031
GO:1902995	positive regulation of phospholipid efflux	0.0166781	GO:2000341	regulation of chemokine (C-X-C motif) ligand 2 production	0.0152009				GO:0060179	male mating behavior	0.0277088	GO:0090025	regulation of monocyte chemotaxis	0.0115968	GO:0071638	negative regulation of monocyte chemotactic protein-1 production	0.0282386	GO:0002702	positive regulation of production of molecular mediator of immune response	0.00518697	GO:0006123	mitochondrial electron transport, cytochrome c to oxygen	0.0357123	GO:1903672	positive regulation of sprouting angiogenesis	0.0112699	GO:0050794	regulation of cellular process	0.0112273	GO:0030036	actin cytoskeleton organization	0.0082741	GO:0071871	response to epinephrine	0.0280538	GO:0051933	amino acid neurotransmitter reuptake	0.0361268	GO:0051171	regulation of nitrogen compound metabolic process	0.0287818	GO:0043087	regulation of GTPase activity	0.00289253	GO:0006518	peptide metabolic process	0.00585031
GO:1901143	insulin catabolic process	0.0166781	GO:0045655	regulation of monocyte differentiation	0.0157982				GO:0120040	regulation of macrophage proliferation	0.0277088	GO:0016064	immunoglobulin mediated immune response	0.0115968	GO:0061302	smooth muscle cell-matrix adhesion	0.0282386	GO:1901564	organonitrogen compound metabolic process	0.00529981	GO:0034114	regulation of heterotypic cell-cell adhesion	0.0367996	GO:0050789	regulation of biological process	0.011305	GO:0033673	negative regulation of kinase activity	0.0114983	GO:0045935	positive regulation of nucleobase-containing compound metabolic process	0.0085593	GO:0009214	cyclic nucleotide catabolic process	0.0280538	GO:0003018	vascular process in circulatory system	0.0361268	GO:0002643	regulation of tolerance induction	0.0293933	GO:0009048	dosage compensation by inactivation of X chromosome	0.00289253	GO:0050790	regulation of catalytic activity	0.0062271
GO:0070374	positive regulation of ERK1 and ERK2 cascade	0.0166781	GO:0051931	regulation of sensory perception	0.0163546				GO:0060312	regulation of blood vessel remodeling	0.0277088	GO:0051345	positive regulation of hydrolase activity	0.0115968	GO:1905050	positive regulation of metallopeptidase activity	0.0282386	GO:0006950	response to stress	0.00529981	GO:0046697	decidualization	0.0374039	GO:0030900	forebrain development	0.0115999	GO:0050793	regulation of developmental process	0.0120221	GO:0051258	protein polymerization	0.00864369	GO:1905906	regulation of amyloid fibril formation	0.028621	GO:0021537	telencephalon development	0.0368122	GO:0044271	cellular nitrogen compound biosynthetic process	0.0293933	GO:0002431	Fc receptor mediated stimulatory signaling pathway	0.00289253	GO:0098657	import into cell	0.00643289
GO:0050866	negative regulation of cell activation	0.0167334	GO:0035357	peroxisome proliferator activated receptor signaling pathway	0.0163546				GO:0007420	brain development	0.0277088	GO:0019724	B cell mediated immunity	0.0118644	GO:1902904	negative regulation of supramolecular fiber organization	0.0282386	GO:0032801	receptor catabolic process	0.00537773	GO:1903902	positive regulation of viral life cycle	0.0374039	GO:0007155	cell adhesion	0.0121432	GO:0007154	cell communication	0.0126736	GO:0043388	positive regulation of DNA binding	0.00864369	GO:0141086	negative regulation of inflammasome-mediated signaling pathway	0.028621	GO:0070778	L-aspartate transmembrane transport	0.0368122	GO:0043491	phosphatidylinositol 3-kinase/protein kinase B signal transduction	0.0294085	GO:0002252	immune effector process	0.00319779	GO:0044403	biological process involved in symbiotic interaction	0.00643289
GO:0048588	developmental cell growth	0.0176013	GO:0002577	regulation of antigen processing and presentation	0.0163546				GO:0038145	macrophage colony-stimulating factor signaling pathway	0.0308956	GO:0050776	regulation of immune response	0.0118644	GO:2000405	negative regulation of T cell migration	0.0282386	GO:0032502	developmental process	0.00559256	GO:0010575	positive regulation of vascular endothelial growth factor production	0.0428476	GO:0030595	leukocyte chemotaxis	0.0125689	GO:0048738	cardiac muscle tissue development	0.0126736	GO:0018130	heterocycle biosynthetic process	0.00866484	GO:0051234	establishment of localization	0.028621	GO:1903059	regulation of protein lipidation	0.0368122	GO:0072384	organelle transport along microtubule	0.0316663	GO:0038094	Fc-gamma receptor signaling pathway	0.00337535	GO:0046697	decidualization	0.00643289
GO:0106119	negative regulation of sterol biosynthetic process	0.0176013	GO:0045061	thymic T cell selection	0.0163546				GO:0006689	ganglioside catabolic process	0.0308956	GO:0010447	response to acidic pH	0.0118644	GO:0006880	intracellular sequestering of iron ion	0.0282386	GO:0044093	positive regulation of molecular function	0.00559256	GO:0001819	positive regulation of cytokine production	0.0461608	GO:0015711	organic anion transport	0.0138695	GO:0060996	dendritic spine development	0.0127991	GO:0019438	aromatic compound biosynthetic process	0.00870315	GO:0045836	positive regulation of meiotic nuclear division	0.0291406	GO:0010248	establishment or maintenance of transmembrane electrochemical gradient	0.0368122	GO:0021954	central nervous system neuron development	0.0328012	GO:0007549	dosage compensation	0.00337535	GO:0045087	innate immune response	0.00663304
GO:0070887	cellular response to chemical stimulus	0.0176013	GO:0043436	oxoacid metabolic process	0.0163546				GO:0060322	head development	0.0308956	GO:0044403	biological process involved in symbiotic interaction	0.0119367	GO:0008283	cell population proliferation	0.0282386	GO:0043067	regulation of programmed cell death	0.00564161	GO:0010574	regulation of vascular endothelial growth factor production	0.0461608	GO:0050794	regulation of cellular process	0.0142842	GO:0002275	myeloid cell activation involved in immune response	0.0129311	GO:0072749	cellular response to cytochalasin B	0.00932581	GO:0007000	nucleolus organization	0.0291406	GO:0007417	central nervous system development	0.0368122	GO:0045893	positive regulation of DNA-templated transcription	0.0328012	GO:0006351	DNA-templated transcription	0.00344339	GO:0065008	regulation of biological quality	0.00678112
GO:1902952	positive regulation of dendritic spine maintenance	0.0176013	GO:1902254	negative regulation of intrinsic apoptotic signaling pathway by p53 class mediator	0.0163546				GO:0045216	cell-cell junction organization	0.0311734	GO:0040017	positive regulation of locomotion	0.0119367	GO:0097577	sequestering of iron ion	0.0316371	GO:0010447	response to acidic pH	0.00571269	GO:0048513	animal organ development	0.0471737	GO:0050673	epithelial cell proliferation	0.0142842	GO:0002252	immune effector process	0.0129311	GO:1901328	response to cytochalasin B	0.00932581	GO:1900117	regulation of execution phase of apoptosis	0.0291406	GO:2000650	negative regulation of sodium ion transmembrane transporter activity	0.0389301	GO:1902680	positive regulation of RNA biosynthetic process	0.0332768	GO:0034087	establishment of mitotic sister chromatid cohesion	0.00359242	GO:0043086	negative regulation of catalytic activity	0.00701151
GO:0040012	regulation of locomotion	0.0176013	GO:0051930	regulation of sensory perception of pain	0.0163546				GO:0009152	purine ribonucleotide biosynthetic process	0.031877	GO:0008284	positive regulation of cell population proliferation	0.0119367	GO:1904683	regulation of metalloendopeptidase activity	0.0316371	GO:0032101	regulation of response to external stimulus	0.00571269	GO:0046688	response to copper ion	0.0487656	GO:0046697	decidualization	0.0146534	GO:0050764	regulation of phagocytosis	0.0130988	GO:0051623	positive regulation of norepinephrine uptake	0.00932581	GO:0061564	axon development	0.0296185	GO:0046942	carboxylic acid transport	0.0389301	GO:0030705	cytoskeleton-dependent intracellular transport	0.0359776	GO:0031580	membrane raft distribution	0.00359242	GO:0010951	negative regulation of endopeptidase activity	0.00745954
GO:0097114	NMDA glutamate receptor clustering	0.0176013	GO:0019752	carboxylic acid metabolic process	0.0163546				GO:0051541	elastin metabolic process	0.0338116	GO:0002495	antigen processing and presentation of peptide antigen via MHC class II	0.0135358	GO:0032289	central nervous system myelin formation	0.0316371	GO:0097066	response to thyroid hormone	0.00571269	GO:0001893	maternal placenta development	0.0487656	GO:0048679	regulation of axon regeneration	0.0153624	GO:0034446	substrate adhesion-dependent cell spreading	0.0133294	GO:0048523	negative regulation of cellular process	0.00932581	GO:0016202	regulation of striated muscle tissue development	0.0296185	GO:1903789	regulation of amino acid transmembrane transport	0.0389301	GO:0050678	regulation of epithelial cell proliferation	0.0371303	GO:0070663	regulation of leukocyte proliferation	0.00359775	GO:0051246	regulation of protein metabolic process	0.00745954
GO:0006710	androgen catabolic process	0.0176013	GO:0006082	organic acid metabolic process	0.0163546				GO:0052779	amino disaccharide metabolic process	0.0348865	GO:0009719	response to endogenous stimulus	0.0138303	GO:0014012	peripheral nervous system axon regeneration	0.0356786	GO:1903037	regulation of leukocyte cell-cell adhesion	0.00571269	GO:0010573	vascular endothelial growth factor production	0.0495945	GO:0030097	hemopoiesis	0.0153624	GO:0098719	sodium ion import across plasma membrane	0.0133361	GO:0051173	positive regulation of nitrogen compound metabolic process	0.00932581	GO:0010801	negative regulation of peptidyl-threonine phosphorylation	0.0296185	GO:1902306	negative regulation of sodium ion transmembrane transport	0.0389301	GO:0006457	protein folding	0.0371303	GO:0050793	regulation of developmental process	0.00362216	GO:0051248	negative regulation of protein metabolic process	0.00745954
GO:1905908	positive regulation of amyloid fibril formation	0.0176013	GO:0045723	positive regulation of fatty acid biosynthetic process	0.0163546				GO:0043615	astrocyte cell migration	0.0348865	GO:0006958	complement activation, classical pathway	0.0138443	GO:0016043	cellular component organization	0.0371297	GO:0051707	response to other organism	0.0057539	GO:0022900	electron transport chain	1.01810760590088e-05	GO:0045446	endothelial cell differentiation	0.0153624	GO:0048699	generation of neurons	0.0133361	GO:0032072	regulation of restriction endodeoxyribonuclease activity	0.00932581	GO:0007096	regulation of exit from mitosis	0.0304497	GO:0070207	protein homotrimerization	0.0389301	GO:0007005	mitochondrion organization	0.0371303	GO:0009653	anatomical structure morphogenesis	0.00366283	GO:0097066	response to thyroid hormone	0.00769082
GO:0045541	negative regulation of cholesterol biosynthetic process	0.0176013	GO:0002902	regulation of B cell apoptotic process	0.0163546				GO:0030205	dermatan sulfate metabolic process	0.0348865	GO:0035590	purinergic nucleotide receptor signaling pathway	0.0138443	GO:0000302	response to reactive oxygen species	0.0373714	GO:0043207	response to external biotic stimulus	0.00575517	GO:0009060	aerobic respiration	1.34385303294263e-05	GO:0007167	enzyme-linked receptor protein signaling pathway	0.0158336	GO:0002682	regulation of immune system process	0.0133361	GO:0010631	epithelial cell migration	0.00948067	GO:0051988	regulation of attachment of spindle microtubules to kinetochore	0.0304497	GO:0071496	cellular response to external stimulus	0.0389301	GO:0009651	response to salt stress	0.0371303	GO:0032774	RNA biosynthetic process	0.00387285	GO:0050865	regulation of cell activation	0.0078002
GO:0032101	regulation of response to external stimulus	0.0176013	GO:0044255	cellular lipid metabolic process	0.0166277				GO:0061518	microglial cell proliferation	0.0348865	GO:0030334	regulation of cell migration	0.0141559	GO:0030036	actin cytoskeleton organization	0.0373714	GO:0050863	regulation of T cell activation	0.00597111	GO:0045333	cellular respiration	2.05511441963365e-05	GO:0042221	response to chemical	0.016903	GO:0042060	wound healing	0.0133361	GO:1901362	organic cyclic compound biosynthetic process	0.00948067	GO:1903429	regulation of cell maturation	0.0332187	GO:0051481	negative regulation of cytosolic calcium ion concentration	0.0389301	GO:0080090	regulation of primary metabolic process	0.0380244	GO:0046329	negative regulation of JNK cascade	0.00407358	GO:1903318	negative regulation of protein maturation	0.00790988
GO:0051241	negative regulation of multicellular organismal process	0.0181721	GO:0060907	positive regulation of macrophage cytokine production	0.0166277				GO:0009260	ribonucleotide biosynthetic process	0.0348865	GO:0050901	leukocyte tethering or rolling	0.0141609	GO:0051589	negative regulation of neurotransmitter transport	0.037682	GO:0009605	response to external stimulus	0.00623942	GO:0006120	mitochondrial electron transport, NADH to ubiquinone	2.05511441963365e-05	GO:0055082	intracellular chemical homeostasis	0.0177313	GO:0016358	dendrite development	0.0133361	GO:0030837	negative regulation of actin filament polymerization	0.00948067	GO:0045723	positive regulation of fatty acid biosynthetic process	0.0343576	GO:0000101	sulfur amino acid transport	0.0389301	GO:0034643	establishment of mitochondrion localization, microtubule-mediated	0.0409026	GO:0070229	negative regulation of lymphocyte apoptotic process	0.00437162	GO:0010955	negative regulation of protein processing	0.00790988
GO:1990379	lipid transport across blood-brain barrier	0.0181721	GO:0090023	positive regulation of neutrophil chemotaxis	0.0168871				GO:0046390	ribose phosphate biosynthetic process	0.0348865	GO:0010647	positive regulation of cell communication	0.0141609	GO:1905097	regulation of guanyl-nucleotide exchange factor activity	0.037682	GO:0043085	positive regulation of catalytic activity	0.00623942	GO:0015990	electron transport coupled proton transport	2.05511441963365e-05	GO:0002376	immune system process	0.0180312	GO:0030099	myeloid cell differentiation	0.0138901	GO:0006302	double-strand break repair	0.00948067	GO:0048634	regulation of muscle organ development	0.0350299	GO:2001140	positive regulation of phospholipid transport	0.0389301	GO:0047497	mitochondrion transport along microtubule	0.0409026	GO:0034141	positive regulation of toll-like receptor 3 signaling pathway	0.00451247	GO:0080134	regulation of response to stress	0.00799722
GO:0090206	negative regulation of cholesterol metabolic process	0.0181721	GO:1903902	positive regulation of viral life cycle	0.0168871				GO:0051620	norepinephrine uptake	0.0348865	GO:0045321	leukocyte activation	0.0141609	GO:1903828	negative regulation of protein localization	0.0381381	GO:0002697	regulation of immune effector process	0.00631632	GO:0015988	energy coupled proton transmembrane transport, against electrochemical gradient	2.05511441963365e-05	GO:0070570	regulation of neuron projection regeneration	0.018184	GO:0010605	negative regulation of macromolecule metabolic process	0.0138901	GO:0090132	epithelium migration	0.00948067	GO:0090042	tubulin deacetylation	0.0350299	GO:0036376	sodium ion export across plasma membrane	0.0389301	GO:0044093	positive regulation of molecular function	0.0409026	GO:0051665	membrane raft localization	0.00451247	GO:0002181	cytoplasmic translation	0.00925105
GO:0032799	low-density lipoprotein receptor particle metabolic process	0.0181721	GO:0001783	B cell apoptotic process	0.0173453				GO:1903054	negative regulation of extracellular matrix organization	0.0374973	GO:0098609	cell-cell adhesion	0.0141609	GO:0007021	tubulin complex assembly	0.0381381	GO:0051241	negative regulation of multicellular organismal process	0.00635626	GO:0042775	mitochondrial ATP synthesis coupled electron transport	2.08496880457256e-06	GO:0060249	anatomical structure homeostasis	0.0192655	GO:0030316	osteoclast differentiation	0.0140409	GO:0006303	double-strand break repair via nonhomologous end joining	0.00948067	GO:0044283	small molecule biosynthetic process	0.035172	GO:0030007	intracellular potassium ion homeostasis	0.0389301	GO:0051654	establishment of mitochondrion localization	0.041425	GO:0023056	positive regulation of signaling	0.00524057	GO:0046718	viral entry into host cell	0.00948399
GO:0043085	positive regulation of catalytic activity	0.0181721	GO:0019886	antigen processing and presentation of exogenous peptide antigen via MHC class II	0.0182286				GO:0007341	penetration of zona pellucida	0.0374973	GO:0023056	positive regulation of signaling	0.0141609	GO:0007010	cytoskeleton organization	0.0381381	GO:0046718	viral entry into host cell	0.00635626	GO:0042773	ATP synthesis coupled electron transport	2.08496880457256e-06	GO:0045471	response to ethanol	0.0192655	GO:0014706	striated muscle tissue development	0.0141193	GO:0048872	homeostasis of number of cells	0.00948862	GO:0035235	ionotropic glutamate receptor signaling pathway	0.0356696	GO:0032502	developmental process	0.0389301	GO:0072016	glomerular parietal epithelial cell development	0.041425	GO:0010647	positive regulation of cell communication	0.00524057	GO:0032680	regulation of tumor necrosis factor production	0.0100159
GO:0032802	low-density lipoprotein particle receptor catabolic process	0.0181721	GO:0071624	positive regulation of granulocyte chemotaxis	0.0182286				GO:0051093	negative regulation of developmental process	0.0390449	GO:0051336	regulation of hydrolase activity	0.0143885	GO:2000343	positive regulation of chemokine (C-X-C motif) ligand 2 production	0.0381381	GO:0002443	leukocyte mediated immunity	0.00648217	GO:0019646	aerobic electron transport chain	2.08496880457256e-06	GO:0001894	tissue homeostasis	0.0192655	GO:1902106	negative regulation of leukocyte differentiation	0.0141291	GO:0030029	actin filament-based process	0.00948862	GO:0042759	long-chain fatty acid biosynthetic process	0.0358058	GO:0044065	regulation of respiratory system process	0.0389301	GO:0002648	positive regulation of central tolerance induction	0.041425	GO:0070232	regulation of T cell apoptotic process	0.00526669	GO:0071310	cellular response to organic substance	0.0100159
GO:0034447	very-low-density lipoprotein particle clearance	0.0181721	GO:0006656	phosphatidylcholine biosynthetic process	0.0186544				GO:0006164	purine nucleotide biosynthetic process	0.0397495	GO:0002504	antigen processing and presentation of peptide or polysaccharide antigen via MHC class II	0.014948	GO:1901888	regulation of cell junction assembly	0.0381381	GO:0006958	complement activation, classical pathway	0.00651814	GO:0032981	mitochondrial respiratory chain complex I assembly	2.56517819066859e-05	GO:0002040	sprouting angiogenesis	0.0192655	GO:0030098	lymphocyte differentiation	0.0141751	GO:0090130	tissue migration	0.00948862	GO:0031468	nuclear membrane reassembly	0.0358058	GO:0035641	locomotory exploration behavior	0.0389301	GO:0060479	lung cell differentiation	0.041425	GO:0001915	negative regulation of T cell mediated cytotoxicity	0.00559402	GO:0032640	tumor necrosis factor production	0.0100159
GO:0010033	response to organic substance	0.0181721	GO:0051085	chaperone cofactor-dependent protein refolding	0.0192524				GO:0010713	negative regulation of collagen metabolic process	0.0397495	GO:0002478	antigen processing and presentation of exogenous peptide antigen	0.0156087	GO:0070587	regulation of cell-cell adhesion involved in gastrulation	0.0381381	GO:0006516	glycoprotein catabolic process	0.00651814	GO:0010257	NADH dehydrogenase complex assembly	2.56517819066859e-05	GO:0021537	telencephalon development	0.0192655	GO:0071901	negative regulation of protein serine/threonine kinase activity	0.0144914	GO:0031347	regulation of defense response	0.00948862	GO:0051446	positive regulation of meiotic cell cycle	0.0358058	GO:0015849	organic acid transport	0.0389301	GO:1901666	positive regulation of NAD+ ADP-ribosyltransferase activity	0.041425	GO:0035701	hematopoietic stem cell migration	0.00559402	GO:0044409	entry into host	0.0100159
GO:0032803	regulation of low-density lipoprotein particle receptor catabolic process	0.0181721	GO:1902230	negative regulation of intrinsic apoptotic signaling pathway in response to DNA damage	0.0192524				GO:0000902	cell morphogenesis	0.0412248	GO:0002697	regulation of immune effector process	0.0161443	GO:0051129	negative regulation of cellular component organization	0.0381381	GO:0009100	glycoprotein metabolic process	0.00658933	GO:0042776	proton motive force-driven mitochondrial ATP synthesis	2.74360537937062e-05	GO:0030336	negative regulation of cell migration	0.0196642	GO:0014829	vascular associated smooth muscle contraction	0.0144914	GO:0002548	monocyte chemotaxis	0.00948862	GO:2000178	negative regulation of neural precursor cell proliferation	0.0358058	GO:0036151	phosphatidylcholine acyl-chain remodeling	0.0389301	GO:0060487	lung epithelial cell differentiation	0.041425	GO:0002695	negative regulation of leukocyte activation	0.00600261	GO:0051250	negative regulation of lymphocyte activation	0.0100159
GO:0034382	chylomicron remnant clearance	0.0181721	GO:0019883	antigen processing and presentation of endogenous antigen	0.0192524				GO:0072522	purine-containing compound biosynthetic process	0.0412248	GO:1904150	negative regulation of microglial cell mediated cytotoxicity	0.0161443	GO:0034115	negative regulation of heterotypic cell-cell adhesion	0.0381381	GO:0044409	entry into host	0.00677833	GO:0022904	respiratory electron transport chain	3.49385973210622e-06	GO:0065007	biological regulation	0.0196642	GO:1903707	negative regulation of hemopoiesis	0.0150966	GO:0050918	positive chemotaxis	0.00948862	GO:0032291	axon ensheathment in central nervous system	0.0358058	GO:0010958	regulation of amino acid import across plasma membrane	0.0389301	GO:0060517	epithelial cell proliferation involved in prostatic bud elongation	0.041425	GO:0051056	regulation of small GTPase mediated signal transduction	0.00621758	GO:0001893	maternal placenta development	0.0100159
GO:0060560	developmental growth involved in morphogenesis	0.0181721	GO:0061081	positive regulation of myeloid leukocyte cytokine production involved in immune response	0.0194488				GO:0061517	macrophage proliferation	0.0413625	GO:0050790	regulation of catalytic activity	0.0161443	GO:0010810	regulation of cell-substrate adhesion	0.0385967	GO:0048468	cell development	0.00699442	GO:0015986	proton motive force-driven ATP synthesis	4.08698577721152e-05	GO:0030218	erythrocyte differentiation	0.0207567	GO:0043473	pigmentation	0.0160972	GO:0019058	viral life cycle	0.00948862	GO:0060561	apoptotic process involved in morphogenesis	0.0358058	GO:0030949	positive regulation of vascular endothelial growth factor receptor signaling pathway	0.0389301	GO:0090144	mitochondrial nucleoid organization	0.041425	GO:0006469	negative regulation of protein kinase activity	0.00674987	GO:0016486	peptide hormone processing	0.0100852
GO:0048522	positive regulation of cellular process	0.018654	GO:0051084	'de novo' post-translational protein folding	0.0194488				GO:0050655	dermatan sulfate proteoglycan metabolic process	0.0413625	GO:1905676	positive regulation of adaptive immune memory response	0.0161443	GO:0071840	cellular component organization or biogenesis	0.0386022	GO:0007159	leukocyte cell-cell adhesion	0.00702432	GO:0015980	energy derivation by oxidation of organic compounds	5.06108723220248e-05	GO:0007417	central nervous system development	0.0215031	GO:0038096	Fc-gamma receptor signaling pathway involved in phagocytosis	0.0160972	GO:0002562	somatic diversification of immune receptors via germline recombination within a single locus	0.00967773	GO:0032787	monocarboxylic acid metabolic process	0.0358058	GO:0032095	regulation of response to food	0.0389301	GO:0090143	nucleoid organization	0.041425	GO:0034085	establishment of sister chromatid cohesion	0.00674987	GO:0001775	cell activation	0.0101501
GO:2000646	positive regulation of receptor catabolic process	0.0198162	GO:0090022	regulation of neutrophil chemotaxis	0.0194488				GO:0001894	tissue homeostasis	0.0419534	GO:1905828	regulation of prostaglandin catabolic process	0.0161443	GO:0007155	cell adhesion	0.0401572	GO:0010033	response to organic substance	0.00710068	GO:0006119	oxidative phosphorylation	5.76428028660926e-06	GO:0008015	blood circulation	0.0215031	GO:0002433	immune response-regulating cell surface receptor signaling pathway involved in phagocytosis	0.0160972	GO:0016444	somatic cell DNA recombination	0.00967773	GO:0071480	cellular response to gamma radiation	0.0358058	GO:2001138	regulation of phospholipid transport	0.0389301	GO:1901664	regulation of NAD+ ADP-ribosyltransferase activity	0.041425	GO:0034139	regulation of toll-like receptor 3 signaling pathway	0.00674987	GO:1903555	regulation of tumor necrosis factor superfamily cytokine production	0.0101501
GO:0010721	negative regulation of cell development	0.0198162	GO:0010934	macrophage cytokine production	0.0194488				GO:0060249	anatomical structure homeostasis	0.0419534	GO:0002443	leukocyte mediated immunity	0.0161443	GO:0070586	cell-cell adhesion involved in gastrulation	0.0401572	GO:1901575	organic substance catabolic process	0.00712092	GO:0006754	ATP biosynthetic process	8.43425969449802e-05	GO:0043618	regulation of transcription from RNA polymerase II promoter in response to stress	0.0223409	GO:0051348	negative regulation of transferase activity	0.0160972	GO:0048584	positive regulation of response to stimulus	0.00967773	GO:0022010	central nervous system myelination	0.0358058	GO:0009628	response to abiotic stimulus	0.0389301	GO:1901389	negative regulation of transforming growth factor beta activation	0.041425	GO:0002819	regulation of adaptive immune response	0.00727425	GO:0050778	positive regulation of immune response	0.0101501
GO:0071830	triglyceride-rich lipoprotein particle clearance	0.0198162	GO:0002828	regulation of type 2 immune response	0.0194488				GO:0034333	adherens junction assembly	0.0421615	GO:2000145	regulation of cell motility	0.0161443	GO:0030029	actin filament-based process	0.0402406	GO:0016486	peptide hormone processing	0.00722593	GO:0033108	mitochondrial respiratory chain complex assembly	8.44594347870407e-05	GO:2000406	positive regulation of T cell migration	0.0223409	GO:0002699	positive regulation of immune effector process	0.0166262	GO:0045089	positive regulation of innate immune response	0.00972823	GO:0051179	localization	0.0358058	GO:0009416	response to light stimulus	0.0389301	GO:0002507	tolerance induction	0.041425	GO:0046634	regulation of alpha-beta T cell activation	0.00727425	GO:0071706	tumor necrosis factor superfamily cytokine production	0.0101501
GO:0002606	positive regulation of dendritic cell antigen processing and presentation	0.0198162	GO:0002504	antigen processing and presentation of peptide or polysaccharide antigen via MHC class II	0.0194488				GO:0046479	glycosphingolipid catabolic process	0.0421615	GO:0032502	developmental process	0.0161443	GO:0051238	sequestering of metal ion	0.0402406	GO:1901136	carbohydrate derivative catabolic process	0.0074622				GO:2000146	negative regulation of cell motility	0.0227887	GO:0007167	enzyme-linked receptor protein signaling pathway	0.0170066	GO:0032956	regulation of actin cytoskeleton organization	0.00972823	GO:0051984	positive regulation of chromosome segregation	0.0366667	GO:0007399	nervous system development	0.0389301	GO:0061880	regulation of anterograde axonal transport of mitochondrion	0.041425	GO:0040011	locomotion	0.00741153	GO:0042554	superoxide anion generation	0.0109484
GO:0031394	positive regulation of prostaglandin biosynthetic process	0.0198162	GO:0002495	antigen processing and presentation of peptide antigen via MHC class II	0.0194488				GO:0036006	cellular response to macrophage colony-stimulating factor stimulus	0.0421615	GO:1902533	positive regulation of intracellular signal transduction	0.0161443	GO:0051610	serotonin uptake	0.0402406	GO:0010604	positive regulation of macromolecule metabolic process	0.00757558				GO:0031104	dendrite regeneration	0.0228198	GO:0006935	chemotaxis	0.0170066	GO:0070527	platelet aggregation	0.00989821	GO:0051649	establishment of localization in cell	0.0366667	GO:0006750	glutathione biosynthetic process	0.0389301	GO:0061881	positive regulation of anterograde axonal transport of mitochondrion	0.041425	GO:0032873	negative regulation of stress-activated MAPK cascade	0.00773402	GO:0045730	respiratory burst	0.0109484
GO:0015850	organic hydroxy compound transport	0.0206472	GO:1902253	regulation of intrinsic apoptotic signaling pathway by p53 class mediator	0.0194488				GO:0006996	organelle organization	0.0421615	GO:1901328	response to cytochalasin B	0.0161443	GO:2000009	negative regulation of protein localization to cell surface	0.0402406	GO:0002369	T cell cytokine production	0.00769811				GO:0090132	epithelium migration	0.0228198	GO:0003018	vascular process in circulatory system	0.0170066	GO:0002437	inflammatory response to antigenic stimulus	0.0106101	GO:0032292	peripheral nervous system axon ensheathment	0.0368669	GO:0006000	fructose metabolic process	0.0389301	GO:0002510	central B cell tolerance induction	0.041425	GO:0060368	regulation of Fc receptor mediated stimulatory signaling pathway	0.00797207	GO:0140448	signaling receptor ligand precursor processing	0.0109484
GO:0030336	negative regulation of cell migration	0.0206472	GO:1901797	negative regulation of signal transduction by p53 class mediator	0.0194488				GO:0009165	nucleotide biosynthetic process	0.0441779	GO:0012502	induction of programmed cell death	0.0161443	GO:1905907	negative regulation of amyloid fibril formation	0.0402406	GO:0048856	anatomical structure development	0.00769811				GO:0034101	erythrocyte homeostasis	0.0228198	GO:0042330	taxis	0.0171771	GO:0007010	cytoskeleton organization	0.0106627	GO:0022011	myelination in peripheral nervous system	0.0368669	GO:0002087	regulation of respiratory gaseous exchange by nervous system process	0.0389301	GO:0002646	regulation of central tolerance induction	0.041425	GO:1902275	regulation of chromatin organization	0.00805478	GO:0009056	catabolic process	0.010975
GO:0040011	locomotion	0.0208512	GO:0010935	regulation of macrophage cytokine production	0.0194488				GO:0010715	regulation of extracellular matrix disassembly	0.0441779	GO:0072749	cellular response to cytochalasin B	0.0161443	GO:0048012	hepatocyte growth factor receptor signaling pathway	0.0402406	GO:0002724	regulation of T cell cytokine production	0.00769811				GO:0060326	cell chemotaxis	0.0228198	GO:0045785	positive regulation of cell adhesion	0.0186198	GO:0002200	somatic diversification of immune receptors	0.0106627	GO:0061061	muscle structure development	0.0383791	GO:0010766	negative regulation of sodium ion transport	0.0389301	GO:0060560	developmental growth involved in morphogenesis	0.041425	GO:0070303	negative regulation of stress-activated protein kinase signaling cascade	0.00805478	GO:0043368	positive T cell selection	0.0118456
GO:1905918	regulation of CoA-transferase activity	0.0210438	GO:0030224	monocyte differentiation	0.0194488				GO:1901293	nucleoside phosphate biosynthetic process	0.0441812	GO:0150089	multiple spine synapse organization	0.0161443	GO:0007160	cell-matrix adhesion	0.0402406	GO:0030099	myeloid cell differentiation	0.00793461				GO:1902488	cholangiocyte apoptotic process	0.0228198	GO:0043304	regulation of mast cell degranulation	0.0186198	GO:0048871	multicellular organismal-level homeostasis	0.0107558	GO:0007399	nervous system development	0.0383791	GO:0044320	cellular response to leptin stimulus	0.039442	GO:0060784	regulation of cell proliferation involved in tissue homeostasis	0.041425	GO:0050866	negative regulation of cell activation	0.00871879	GO:0051240	positive regulation of multicellular organismal process	0.0128717
GO:1905920	positive regulation of CoA-transferase activity	0.0210438	GO:0001782	B cell homeostasis	0.0194488				GO:0007417	central nervous system development	0.0445141	GO:0010711	negative regulation of collagen catabolic process	0.0161443	GO:0007268	chemical synaptic transmission	0.0402406	GO:0140448	signaling receptor ligand precursor processing	0.00793461				GO:0010189	vitamin E biosynthetic process	0.0228198	GO:0042113	B cell activation	0.0193916	GO:0006954	inflammatory response	0.0110032	GO:0010458	exit from mitosis	0.0383791	GO:0019184	nonribosomal peptide biosynthetic process	0.039442	GO:0048588	developmental cell growth	0.041425	GO:0032103	positive regulation of response to external stimulus	0.0087413	GO:0030574	collagen catabolic process	0.0128717
GO:1900223	positive regulation of amyloid-beta clearance	0.0210438	GO:1902624	positive regulation of neutrophil migration	0.0194488				GO:0019377	glycolipid catabolic process	0.0445141	GO:0097214	positive regulation of lysosomal membrane permeability	0.0161443	GO:0098916	anterograde trans-synaptic signaling	0.0402406	GO:0016032	viral process	0.00799375				GO:1904192	regulation of cholangiocyte apoptotic process	0.0228198	GO:0006897	endocytosis	0.0201885	GO:0002833	positive regulation of response to biotic stimulus	0.0110032	GO:0001556	oocyte maturation	0.0383791	GO:0050746	regulation of lipoprotein metabolic process	0.039442	GO:0051246	regulation of protein metabolic process	0.041425	GO:0006110	regulation of glycolytic process	0.00887393	GO:0050896	response to stimulus	0.0128717
GO:0032489	regulation of Cdc42 protein signal transduction	0.0210438	GO:0002478	antigen processing and presentation of exogenous peptide antigen	0.0197907				GO:0030214	hyaluronan catabolic process	0.0445141	GO:0008049	male courtship behavior	0.0161443	GO:0032989	cellular component morphogenesis	0.0402406	GO:0098542	defense response to other organism	0.0081377				GO:1904193	negative regulation of cholangiocyte apoptotic process	0.0228198	GO:0030100	regulation of endocytosis	0.0205106	GO:0060284	regulation of cell development	0.0113737	GO:1990806	ligand-gated ion channel signaling pathway	0.0383791	GO:0042886	amide transport	0.0394816	GO:0009653	anatomical structure morphogenesis	0.041425	GO:0045935	positive regulation of nucleobase-containing compound metabolic process	0.00890356	GO:0048685	negative regulation of collateral sprouting of intact axon in response to injury	0.0128717
GO:0070372	regulation of ERK1 and ERK2 cascade	0.0213439	GO:0045923	positive regulation of fatty acid metabolic process	0.0202577				GO:1903019	negative regulation of glycoprotein metabolic process	0.0445141	GO:0021806	initiation of movement involved in cerebral cortex radial glia guided migration	0.0161443	GO:0070493	thrombin-activated receptor signaling pathway	0.0402406	GO:0046649	lymphocyte activation	0.00818756				GO:0036323	vascular endothelial growth factor receptor-1 signaling pathway	0.0228198	GO:0002376	immune system process	0.0205106	GO:0031325	positive regulation of cellular metabolic process	0.0120012	GO:0030162	regulation of proteolysis	0.0383791	GO:0070206	protein trimerization	0.0405159	GO:0019219	regulation of nucleobase-containing compound metabolic process	0.041425	GO:0031396	regulation of protein ubiquitination	0.00892511	GO:0022408	negative regulation of cell-cell adhesion	0.0128717
GO:2000146	negative regulation of cell motility	0.0214135	GO:1902229	regulation of intrinsic apoptotic signaling pathway in response to DNA damage	0.0202577				GO:0045176	apical protein localization	0.0445141	GO:0021808	cytosolic calcium signaling involved in initiation of cell movement in glial-mediated radial cell migration	0.0161443	GO:0099537	trans-synaptic signaling	0.0402406	GO:0014002	astrocyte development	0.00845729				GO:0021556	central nervous system formation	0.0228198	GO:0033006	regulation of mast cell activation involved in immune response	0.0205106	GO:0017055	negative regulation of RNA polymerase II transcription preinitiation complex assembly	0.0120012	GO:0040020	regulation of meiotic nuclear division	0.0383791	GO:0055119	relaxation of cardiac muscle	0.0405159	GO:0007163	establishment or maintenance of cell polarity	0.041425	GO:0045060	negative thymic T cell selection	0.00892511	GO:0039654	fusion of virus membrane with host endosome membrane	0.0128717
GO:0051173	positive regulation of nitrogen compound metabolic process	0.0216038	GO:0070229	negative regulation of lymphocyte apoptotic process	0.0202577				GO:0009313	oligosaccharide catabolic process	0.0485113	GO:0051623	positive regulation of norepinephrine uptake	0.0161443	GO:0099536	synaptic signaling	0.0402406	GO:0044000	movement in host	0.00876326				GO:0001893	maternal placenta development	0.0228198	GO:0071425	hematopoietic stem cell proliferation	0.0208239	GO:0032970	regulation of actin filament-based process	0.0120012	GO:0048856	anatomical structure development	0.0383791	GO:0010310	regulation of hydrogen peroxide metabolic process	0.0411317	GO:0032072	regulation of restriction endodeoxyribonuclease activity	0.041425	GO:1902950	regulation of dendritic spine maintenance	0.00892511	GO:0014895	smooth muscle hypertrophy	0.0128717
GO:0048518	positive regulation of biological process	0.0216931	GO:0043516	regulation of DNA damage response, signal transduction by p53 class mediator	0.0205068				GO:0036005	response to macrophage colony-stimulating factor	0.0485113	GO:0150090	multiple spine synapse organization, single dendrite	0.0161443	GO:0010642	negative regulation of platelet-derived growth factor receptor signaling pathway	0.0402406	GO:0010647	positive regulation of cell communication	0.00876326				GO:0010631	epithelial cell migration	0.0228198	GO:0002431	Fc receptor mediated stimulatory signaling pathway	0.0208239	GO:1902903	regulation of supramolecular fiber organization	0.0120012	GO:0014044	Schwann cell development	0.0383791	GO:0015810	aspartate transmembrane transport	0.0411317	GO:0032989	cellular component morphogenesis	0.041425	GO:0034145	positive regulation of toll-like receptor 4 signaling pathway	0.00892511	GO:0001774	microglial cell activation	0.0128717
GO:0031392	regulation of prostaglandin biosynthetic process	0.0216931	GO:0006458	'de novo' protein folding	0.0205068				GO:0045217	cell-cell junction maintenance	0.0485113	GO:0060310	regulation of elastin catabolic process	0.0161443	GO:0007420	brain development	0.0402406	GO:0002700	regulation of production of molecular mediator of immune response	0.00876326				GO:2000026	regulation of multicellular organismal development	0.0234885	GO:0050869	negative regulation of B cell activation	0.0208239	GO:0045870	positive regulation of single stranded viral RNA replication via double stranded DNA intermediate	0.0120012	GO:0043618	regulation of transcription from RNA polymerase II promoter in response to stress	0.0391697	GO:0051580	regulation of neurotransmitter uptake	0.0411317	GO:0034463	90S preribosome assembly	0.041425	GO:0031400	negative regulation of protein modification process	0.00892511	GO:0042221	response to chemical	0.0128717
GO:2001280	positive regulation of unsaturated fatty acid biosynthetic process	0.0216931	GO:0043368	positive T cell selection	0.0205068				GO:0098974	postsynaptic actin cytoskeleton organization	0.0485113	GO:0060311	negative regulation of elastin catabolic process	0.0161443	GO:0030155	regulation of cell adhesion	0.0402406	GO:0023056	positive regulation of signaling	0.00876326				GO:1904646	cellular response to amyloid-beta	0.0234885	GO:0009892	negative regulation of metabolic process	0.0208239	GO:0061944	negative regulation of protein K48-linked ubiquitination	0.0120012	GO:0051129	negative regulation of cellular component organization	0.0391867	GO:0019430	removal of superoxide radicals	0.0411317	GO:0044782	cilium organization	0.041425	GO:0006796	phosphate-containing compound metabolic process	0.00905838	GO:0002222	stimulatory killer cell immunoglobulin-like receptor signaling pathway	0.0128717
GO:1900272	negative regulation of long-term synaptic potentiation	0.0216931	GO:0042092	type 2 immune response	0.0205068				GO:0042063	gliogenesis	0.0495789	GO:0009268	response to pH	0.016662	GO:0031115	negative regulation of microtubule polymerization	0.0402406	GO:0065008	regulation of biological quality	0.00876335				GO:0090130	tissue migration	0.0235205	GO:0050789	regulation of biological process	0.020922	GO:0006357	regulation of transcription by RNA polymerase II	0.0120012	GO:1900225	regulation of NLRP3 inflammasome complex assembly	0.0395791	GO:0086012	membrane depolarization during cardiac muscle cell action potential	0.0418603	GO:0048518	positive regulation of biological process	0.041425	GO:0051668	localization within membrane	0.00906667	GO:0032879	regulation of localization	0.0128717
GO:0097113	AMPA glutamate receptor clustering	0.0216931	GO:1902622	regulation of neutrophil migration	0.0222989							GO:0010952	positive regulation of peptidase activity	0.0168285	GO:0060322	head development	0.041311	GO:0009268	response to pH	0.00882969				GO:0060322	head development	0.0239624	GO:0030168	platelet activation	0.0213533	GO:2000426	negative regulation of apoptotic cell clearance	0.0120012	GO:0008610	lipid biosynthetic process	0.0405156	GO:1903523	negative regulation of blood circulation	0.0418603	GO:0001708	cell fate specification	0.041425	GO:0043085	positive regulation of catalytic activity	0.00931941	GO:0048683	regulation of collateral sprouting of intact axon in response to injury	0.0128717
GO:0097688	glutamate receptor clustering	0.0216931	GO:0030890	positive regulation of B cell proliferation	0.0223832							GO:0040012	regulation of locomotion	0.0168285	GO:2000402	negative regulation of lymphocyte migration	0.0424852	GO:0051603	proteolysis involved in protein catabolic process	0.00912111				GO:0035633	maintenance of blood-brain barrier	0.0240484	GO:0034330	cell junction organization	0.0226544	GO:0045069	regulation of viral genome replication	0.0120012	GO:0008608	attachment of spindle microtubules to kinetochore	0.0406603	GO:0010881	regulation of cardiac muscle contraction by regulation of the release of sequestered calcium ion	0.0418603	GO:0003338	metanephros morphogenesis	0.041425	GO:0033673	negative regulation of kinase activity	0.00939487	GO:0070887	cellular response to chemical stimulus	0.0128717
GO:0042447	hormone catabolic process	0.0216931	GO:0019884	antigen processing and presentation of exogenous antigen	0.0223832							GO:0048856	anatomical structure development	0.0168285	GO:0042308	negative regulation of protein import into nucleus	0.0443321	GO:0051239	regulation of multicellular organismal process	0.00932889				GO:0048821	erythrocyte development	0.0253928	GO:0038094	Fc-gamma receptor signaling pathway	0.0226544	GO:0043535	regulation of blood vessel endothelial cell migration	0.0120012	GO:0042304	regulation of fatty acid biosynthetic process	0.0406603	GO:0006811	monoatomic ion transport	0.0418603	GO:0006626	protein targeting to mitochondrion	0.041425	GO:0002821	positive regulation of adaptive immune response	0.00970101	GO:0044000	movement in host	0.0128717
GO:0044403	biological process involved in symbiotic interaction	0.0216931	GO:0042771	intrinsic apoptotic signaling pathway in response to DNA damage by p53 class mediator	0.0224957							GO:1900271	regulation of long-term synaptic potentiation	0.0168285	GO:1904424	regulation of GTP binding	0.0443321	GO:0006954	inflammatory response	0.00932889				GO:0032350	regulation of hormone metabolic process	0.0253928	GO:0051056	regulation of small GTPase mediated signal transduction	0.0226782	GO:0032637	interleukin-8 production	0.0120012	GO:0071763	nuclear membrane organization	0.0406603	GO:0045822	negative regulation of heart contraction	0.0418603	GO:0002895	regulation of central B cell tolerance induction	0.041425	GO:0006793	phosphorus metabolic process	0.00986736	GO:0048673	collateral sprouting of intact axon in response to injury	0.0128717
GO:0040013	negative regulation of locomotion	0.0216931	GO:0006629	lipid metabolic process	0.0224957							GO:0052547	regulation of peptidase activity	0.0168285	GO:1905048	regulation of metallopeptidase activity	0.0443321	GO:0039654	fusion of virus membrane with host endosome membrane	0.00932889				GO:0007612	learning	0.0253928	GO:1904330	positive regulation of myofibroblast contraction	0.0231182	GO:0060265	positive regulation of respiratory burst involved in inflammatory response	0.0120012	GO:0141085	regulation of inflammasome-mediated signaling pathway	0.0406603	GO:0071451	cellular response to superoxide	0.0418603	GO:0002897	positive regulation of central B cell tolerance induction	0.041425	GO:0050868	negative regulation of T cell activation	0.00987159	GO:0098542	defense response to other organism	0.0137883
GO:0045060	negative thymic T cell selection	0.0216931	GO:0045581	negative regulation of T cell differentiation	0.023012							GO:0030574	collagen catabolic process	0.0172961	GO:0150118	negative regulation of cell-substrate junction organization	0.0460845	GO:0022407	regulation of cell-cell adhesion	0.00932889				GO:0019725	cellular homeostasis	0.0253928	GO:0003363	lamellipodium assembly involved in ameboidal cell migration	0.0231182	GO:0051621	regulation of norepinephrine uptake	0.0120012	GO:0009187	cyclic nucleotide metabolic process	0.0406603	GO:0071450	cellular response to oxygen radical	0.0418603	GO:0050790	regulation of catalytic activity	0.041425	GO:0007265	Ras protein signal transduction	0.00987159	GO:0002269	leukocyte activation involved in inflammatory response	0.0143368
GO:0080134	regulation of response to stress	0.0216931	GO:0061082	myeloid leukocyte cytokine production	0.023012							GO:0050856	regulation of T cell receptor signaling pathway	0.017613	GO:0051895	negative regulation of focal adhesion assembly	0.0460845	GO:1901328	response to cytochalasin B	0.00932889				GO:0009628	response to abiotic stimulus	0.0253928	GO:0001817	regulation of cytokine production	0.02404	GO:0032677	regulation of interleukin-8 production	0.0120012	GO:0141084	inflammasome-mediated signaling pathway	0.0406603	GO:0044321	response to leptin	0.0418603	GO:0010001	glial cell differentiation	0.0428869	GO:1900095	regulation of dosage compensation by inactivation of X chromosome	0.00999362	GO:0043603	amide metabolic process	0.0143894
GO:0034384	high-density lipoprotein particle clearance	0.0216931	GO:0002792	negative regulation of peptide secretion	0.0230797							GO:0019884	antigen processing and presentation of exogenous antigen	0.017613	GO:1905906	regulation of amyloid fibril formation	0.0460845	GO:0072749	cellular response to cytochalasin B	0.00932889				GO:0032675	regulation of interleukin-6 production	0.0253928	GO:0060043	regulation of cardiac muscle cell proliferation	0.024058	GO:0051128	regulation of cellular component organization	0.0120176	GO:0043620	regulation of DNA-templated transcription in response to stress	0.0406603	GO:0045932	negative regulation of muscle contraction	0.0418603	GO:0051338	regulation of transferase activity	0.0433502	GO:0046777	protein autophosphorylation	0.0104588	GO:0045637	regulation of myeloid cell differentiation	0.0151125
GO:0034380	high-density lipoprotein particle assembly	0.0216931	GO:0046596	regulation of viral entry into host cell	0.0230797							GO:0001774	microglial cell activation	0.017613	GO:0072567	chemokine (C-X-C motif) ligand 2 production	0.0477494	GO:1903018	regulation of glycoprotein metabolic process	0.00932889				GO:0043620	regulation of DNA-templated transcription in response to stress	0.0253928	GO:0001933	negative regulation of protein phosphorylation	0.024058	GO:0051492	regulation of stress fiber assembly	0.0121899	GO:0098916	anterograde trans-synaptic signaling	0.0406603	GO:0006883	intracellular sodium ion homeostasis	0.0434661	GO:0051973	positive regulation of telomerase activity	0.0451002	GO:2000107	negative regulation of leukocyte apoptotic process	0.0105172	GO:0051701	biological process involved in interaction with host	0.0153986
GO:0034372	very-low-density lipoprotein particle remodeling	0.0216931	GO:0071622	regulation of granulocyte chemotaxis	0.0237983							GO:1903018	regulation of glycoprotein metabolic process	0.0182287	GO:0050746	regulation of lipoprotein metabolic process	0.0477494	GO:1905676	positive regulation of adaptive immune memory response	0.00932889				GO:0001890	placenta development	0.0253928	GO:0031324	negative regulation of cellular metabolic process	0.024058	GO:0050829	defense response to Gram-negative bacterium	0.0121899	GO:0099536	synaptic signaling	0.0406603	GO:0030900	forebrain development	0.0451316	GO:0048665	neuron fate specification	0.0451002	GO:0043984	histone H4-K16 acetylation	0.0113792	GO:0061900	glial cell activation	0.0161791
GO:0034370	triglyceride-rich lipoprotein particle remodeling	0.0216931	GO:0048146	positive regulation of fibroblast proliferation	0.0242325							GO:0071495	cellular response to endogenous stimulus	0.0182885	GO:2000341	regulation of chemokine (C-X-C motif) ligand 2 production	0.0477494	GO:0051623	positive regulation of norepinephrine uptake	0.00932889				GO:0002687	positive regulation of leukocyte migration	0.0253928	GO:0030155	regulation of cell adhesion	0.024058	GO:0006974	DNA damage response	0.0122343	GO:0099537	trans-synaptic signaling	0.0406603	GO:0000303	response to superoxide	0.0461255	GO:0033674	positive regulation of kinase activity	0.0451002	GO:0045059	positive thymic T cell selection	0.0113792	GO:0045058	T cell selection	0.0166472
GO:2001279	regulation of unsaturated fatty acid biosynthetic process	0.0216931	GO:0009967	positive regulation of signal transduction	0.0242325							GO:0061756	leukocyte adhesion to vascular endothelial cell	0.0183382	GO:0007162	negative regulation of cell adhesion	0.0496878	GO:0060311	negative regulation of elastin catabolic process	0.00932889				GO:0032635	interleukin-6 production	0.0253928	GO:0001816	cytokine production	0.024058	GO:0050900	leukocyte migration	0.0126872	GO:0044546	NLRP3 inflammasome complex assembly	0.0406603	GO:0006882	intracellular zinc ion homeostasis	0.0461255	GO:0042127	regulation of cell population proliferation	0.0451002	GO:0044093	positive regulation of molecular function	0.0114102	GO:0050821	protein stabilization	0.0169271
GO:0045657	positive regulation of monocyte differentiation	0.0216931	GO:0045058	T cell selection	0.0242325							GO:0006915	apoptotic process	0.0183382	GO:0032291	axon ensheathment in central nervous system	8.01590175835249e-05	GO:0060310	regulation of elastin catabolic process	0.00932889				GO:0045834	positive regulation of lipid metabolic process	0.0253928	GO:1902105	regulation of leukocyte differentiation	0.0255708	GO:0001938	positive regulation of endothelial cell proliferation	0.0132138	GO:0140632	canonical inflammasome complex assembly	0.0406603	GO:0043576	regulation of respiratory gaseous exchange	0.0461255	GO:0048873	homeostasis of number of cells within a tissue	0.0451002	GO:0006325	chromatin organization	0.0117139	GO:0060135	maternal process involved in female pregnancy	0.0180984
GO:0045862	positive regulation of proteolysis	0.0216931	GO:0052372	modulation by symbiont of entry into host	0.0246597							GO:0051246	regulation of protein metabolic process	0.0183382	GO:0022010	central nervous system myelination	8.01590175835249e-05	GO:0071283	cellular response to iron(III) ion	0.00932889				GO:0035264	multicellular organism growth	0.0261642	GO:0030335	positive regulation of cell migration	0.025962	GO:0034109	homotypic cell-cell adhesion	0.0132666	GO:0007268	chemical synaptic transmission	0.0406603	GO:0009314	response to radiation	0.0461255	GO:0032501	multicellular organismal process	0.0451002	GO:0000902	cell morphogenesis	0.0117579	GO:0043030	regulation of macrophage activation	0.0180984
GO:0033036	macromolecule localization	0.0216931	GO:0045620	negative regulation of lymphocyte differentiation	0.0246597							GO:0042981	regulation of apoptotic process	0.0183382	GO:0008366	axon ensheathment	9.60146803686065e-05	GO:0006508	proteolysis	0.00932889				GO:0023051	regulation of signaling	0.0262839	GO:0051251	positive regulation of lymphocyte activation	0.0279053	GO:0045088	regulation of innate immune response	0.0132666	GO:1902742	apoptotic process involved in development	0.0406603	GO:0002026	regulation of the force of heart contraction	0.0461255	GO:0072655	establishment of protein localization to mitochondrion	0.0451002	GO:0034113	heterotypic cell-cell adhesion	0.0117579	GO:0009725	response to hormone	0.0180984
GO:0071394	cellular response to testosterone stimulus	0.0216931	GO:0043030	regulation of macrophage activation	0.0246597							GO:0002269	leukocyte activation involved in inflammatory response	0.0187092	GO:0042552	myelination	9.60146803686065e-05	GO:0021879	forebrain neuron differentiation	0.00932889				GO:2000403	positive regulation of lymphocyte migration	0.026426	GO:0009611	response to wounding	0.0286298	GO:0110020	regulation of actomyosin structure organization	0.0135689	GO:0023052	signaling	0.0406603	GO:0000305	response to oxygen radical	0.0461255	GO:0021761	limbic system development	0.0457681	GO:0043470	regulation of carbohydrate catabolic process	0.0117579	GO:0002685	regulation of leukocyte migration	0.0180984
GO:1902950	regulation of dendritic spine maintenance	0.0216931	GO:0001961	positive regulation of cytokine-mediated signaling pathway	0.0246597							GO:0002250	adaptive immune response	0.0187092	GO:0007272	ensheathment of neurons	9.60146803686065e-05	GO:1905521	regulation of macrophage migration	0.00932889				GO:0040013	negative regulation of locomotion	0.026426	GO:0042110	T cell activation	0.0286468	GO:0030334	regulation of cell migration	0.0135689	GO:0031641	regulation of myelination	0.0406603	GO:0051354	negative regulation of oxidoreductase activity	0.0461255	GO:0048675	axon extension	0.0464399	GO:0002683	negative regulation of immune system process	0.0117908	GO:0002763	positive regulation of myeloid leukocyte differentiation	0.0180984
GO:0048671	negative regulation of collateral sprouting	0.0216931	GO:2000107	negative regulation of leukocyte apoptotic process	0.0246597							GO:0043085	positive regulation of catalytic activity	0.0201809				GO:0050856	regulation of T cell receptor signaling pathway	0.00932889				GO:0010646	regulation of cell communication	0.026426	GO:0045807	positive regulation of endocytosis	0.028975	GO:0006366	transcription by RNA polymerase II	0.0135689	GO:0014002	astrocyte development	0.0406603	GO:0010882	regulation of cardiac muscle contraction by calcium ion signaling	0.0461255	GO:0016043	cellular component organization	0.0464836	GO:1990778	protein localization to cell periphery	0.0117908	GO:0006508	proteolysis	0.0180984
GO:0070371	ERK1 and ERK2 cascade	0.0216931	GO:0002763	positive regulation of myeloid leukocyte differentiation	0.0246597							GO:0044093	positive regulation of molecular function	0.0202225				GO:0010711	negative regulation of collagen catabolic process	0.00932889				GO:0038084	vascular endothelial growth factor signaling pathway	0.0271995	GO:0030010	establishment of cell polarity	0.029832	GO:1903706	regulation of hemopoiesis	0.0135689	GO:0014014	negative regulation of gliogenesis	0.0406603	GO:0071280	cellular response to copper ion	0.0461255	GO:0050673	epithelial cell proliferation	0.0486184	GO:0002274	myeloid leukocyte activation	0.0119956	GO:0002253	activation of immune response	0.0185084
GO:0002579	positive regulation of antigen processing and presentation	0.0216931	GO:0070228	regulation of lymphocyte apoptotic process	0.0257307							GO:0009967	positive regulation of signal transduction	0.0205959				GO:0097214	positive regulation of lysosomal membrane permeability	0.00932889				GO:1900271	regulation of long-term synaptic potentiation	0.027716	GO:0033003	regulation of mast cell activation	0.0299477	GO:0048585	negative regulation of response to stimulus	0.0135689	GO:1990000	amyloid fibril formation	0.0406603	GO:0086010	membrane depolarization during action potential	0.0461255	GO:0019222	regulation of metabolic process	0.0494456	GO:0070231	T cell apoptotic process	0.0119956	GO:0002573	myeloid leukocyte differentiation	0.0185084
GO:0016042	lipid catabolic process	0.0216931	GO:0051240	positive regulation of multicellular organismal process	0.026376							GO:1902075	cellular response to salt	0.0205959				GO:0012502	induction of programmed cell death	0.00932889				GO:1904018	positive regulation of vasculature development	0.027716	GO:0016311	dephosphorylation	0.0301488	GO:0044087	regulation of cellular component biogenesis	0.0141494	GO:0045923	positive regulation of fatty acid metabolic process	0.0406603	GO:0086064	cell communication by electrical coupling involved in cardiac conduction	0.0461255				GO:0070228	regulation of lymphocyte apoptotic process	0.0119956	GO:0002274	myeloid leukocyte activation	0.0189655
GO:2000644	regulation of receptor catabolic process	0.0216931	GO:0032757	positive regulation of interleukin-8 production	0.026376							GO:0051241	negative regulation of multicellular organismal process	0.0205959				GO:0008049	male courtship behavior	0.00932889				GO:0045766	positive regulation of angiogenesis	0.027716	GO:0042326	negative regulation of phosphorylation	0.0305867	GO:0032231	regulation of actin filament bundle assembly	0.0141494	GO:0010799	regulation of peptidyl-threonine phosphorylation	0.0406603	GO:0015711	organic anion transport	0.0461255				GO:0001819	positive regulation of cytokine production	0.0119956	GO:0070228	regulation of lymphocyte apoptotic process	0.0189655
GO:0006629	lipid metabolic process	0.0216931	GO:0043903	regulation of biological process involved in symbiotic interaction	0.026376							GO:0061900	glial cell activation	0.0206604				GO:0001774	microglial cell activation	0.00932889				GO:0045494	photoreceptor cell maintenance	0.027716	GO:0045646	regulation of erythrocyte differentiation	0.0306826	GO:0032425	positive regulation of mismatch repair	0.0141494	GO:0140718	facultative heterochromatin formation	0.0406603	GO:0032107	regulation of response to nutrient levels	0.0464414				GO:0001768	establishment of T cell polarity	0.0120436	GO:0050776	regulation of immune response	0.0189655
GO:0016127	sterol catabolic process	0.0216931	GO:0048524	positive regulation of viral process	0.0263847							GO:0071674	mononuclear cell migration	0.0206604				GO:0051701	biological process involved in interaction with host	0.00949671				GO:0019216	regulation of lipid metabolic process	0.027946	GO:0031589	cell-substrate adhesion	0.0338131	GO:0035711	T-helper 1 cell activation	0.0141494	GO:0048468	cell development	0.0406603	GO:0042398	cellular modified amino acid biosynthetic process	0.0464414				GO:0001771	immunological synapse formation	0.0120436	GO:0050670	regulation of lymphocyte proliferation	0.0189655
GO:2000822	regulation of behavioral fear response	0.0216931	GO:0060760	positive regulation of response to cytokine stimulus	0.0263847							GO:0007420	brain development	0.0206604				GO:1903131	mononuclear cell differentiation	0.00949671				GO:0015849	organic acid transport	0.0282816	GO:0048666	neuron development	0.0338131	GO:0043149	stress fiber assembly	0.0141494	GO:0061024	membrane organization	0.0406603	GO:0032104	regulation of response to extracellular stimulus	0.0464414				GO:0043508	negative regulation of JUN kinase activity	0.0120436	GO:0032731	positive regulation of interleukin-1 beta production	0.0189655
GO:2000343	positive regulation of chemokine (C-X-C motif) ligand 2 production	0.0216931	GO:0030888	regulation of B cell proliferation	0.02659							GO:0061462	protein localization to lysosome	0.0219614				GO:0002269	leukocyte activation involved in inflammatory response	0.00949671				GO:0042908	xenobiotic transport	0.0282816	GO:0042127	regulation of cell population proliferation	0.0338131	GO:0044092	negative regulation of molecular function	0.0141494	GO:0039532	negative regulation of viral-induced cytoplasmic pattern recognition receptor signaling pathway	0.0406603	GO:0015740	C4-dicarboxylate transport	0.0464414				GO:1903038	negative regulation of leukocyte cell-cell adhesion	0.0120436	GO:1905517	macrophage migration	0.0189655
GO:0017038	protein import	0.0216931	GO:0048002	antigen processing and presentation of peptide antigen	0.0265953							GO:0031529	ruffle organization	0.0225913				GO:0001819	positive regulation of cytokine production	0.0100251				GO:0046942	carboxylic acid transport	0.0282816	GO:0048522	positive regulation of cellular process	0.0339328	GO:0044419	biological process involved in interspecies interaction between organisms	0.0141494	GO:0010033	response to organic substance	0.0406603	GO:0099560	synaptic membrane adhesion	0.0484006				GO:0034116	positive regulation of heterotypic cell-cell adhesion	0.0120436	GO:0000768	syncytium formation by plasma membrane fusion	0.0189691
GO:0019058	viral life cycle	0.0216931	GO:0061077	chaperone-mediated protein folding	0.0265953							GO:0033626	positive regulation of integrin activation by cell surface receptor linked signal transduction	0.0234492				GO:0051173	positive regulation of nitrogen compound metabolic process	0.0103336				GO:1904645	response to amyloid-beta	0.0292571	GO:0030041	actin filament polymerization	0.0339328	GO:0045893	positive regulation of DNA-templated transcription	0.0141494	GO:0014037	Schwann cell differentiation	0.0406603	GO:0010880	regulation of release of sequestered calcium ion into cytosol by sarcoplasmic reticulum	0.0484006				GO:1902533	positive regulation of intracellular signal transduction	0.012361	GO:0140253	cell-cell fusion	0.0189691
GO:0006707	cholesterol catabolic process	0.0216931	GO:0015909	long-chain fatty acid transport	0.0267946							GO:0050902	leukocyte adhesive activation	0.0234492				GO:0051249	regulation of lymphocyte activation	0.0103444				GO:0010594	regulation of endothelial cell migration	0.0292571	GO:0045597	positive regulation of cell differentiation	0.0340668	GO:0048518	positive regulation of biological process	0.0141494	GO:0032502	developmental process	0.0408221	GO:0071495	cellular response to endogenous stimulus	0.0484006				GO:0046328	regulation of JNK cascade	0.0124957	GO:0097529	myeloid leukocyte migration	0.0189691
GO:0019216	regulation of lipid metabolic process	0.0216931	GO:0042592	homeostatic process	0.0270596							GO:0007399	nervous system development	0.0234492				GO:2000116	regulation of cysteine-type endopeptidase activity	0.0104268				GO:0031103	axon regeneration	0.0301822	GO:1904328	regulation of myofibroblast contraction	0.0344435	GO:0070495	negative regulation of thrombin-activated receptor signaling pathway	0.0141494	GO:0006954	inflammatory response	0.0408279	GO:0006829	zinc ion transport	0.0484006				GO:0050730	regulation of peptidyl-tyrosine phosphorylation	0.0128726	GO:0031638	zymogen activation	0.0190308
GO:2000833	positive regulation of steroid hormone secretion	0.0216931	GO:0010647	positive regulation of cell communication	0.0271811							GO:0097213	regulation of lysosomal membrane permeability	0.0234492				GO:0061900	glial cell activation	0.0105395				GO:0055080	monoatomic cation homeostasis	0.0301969	GO:0010543	regulation of platelet activation	0.0344435	GO:1902680	positive regulation of RNA biosynthetic process	0.0141494	GO:0014003	oligodendrocyte development	0.0410517	GO:0010996	response to auditory stimulus	0.0493369				GO:0001767	establishment of lymphocyte polarity	0.0132019	GO:0048869	cellular developmental process	0.0190308
GO:0048638	regulation of developmental growth	0.0216931	GO:0023056	positive regulation of signaling	0.0271811							GO:0051621	regulation of norepinephrine uptake	0.0234492				GO:0002440	production of molecular mediator of immune response	0.0105395				GO:0022603	regulation of anatomical structure morphogenesis	0.0301969	GO:1903056	regulation of melanosome organization	0.0344435	GO:0070494	regulation of thrombin-activated receptor signaling pathway	0.0141494	GO:1901861	regulation of muscle tissue development	0.0410517	GO:0032148	activation of protein kinase B activity	0.0493369				GO:0043981	histone H4-K5 acetylation	0.0132019	GO:0030154	cell differentiation	0.0190308
GO:0008202	steroid metabolic process	0.0216931	GO:0032722	positive regulation of chemokine production	0.0271811							GO:0065009	regulation of molecular function	0.0234492				GO:0009893	positive regulation of metabolic process	0.0105395				GO:2000404	regulation of T cell migration	0.030879	GO:0021816	extension of a leading process involved in cell motility in cerebral cortex radial glia guided migration	0.0344435	GO:1905273	positive regulation of proton-transporting ATP synthase activity, rotational mechanism	0.0141494	GO:0007154	cell communication	0.0417149	GO:0035640	exploration behavior	0.0498897				GO:0030033	microvillus assembly	0.0132019	GO:0032944	regulation of mononuclear cell proliferation	0.0190308
GO:0051247	positive regulation of protein metabolic process	0.0216931	GO:0051049	regulation of transport	0.0279314							GO:0006935	chemotaxis	0.0234492				GO:0007033	vacuole organization	0.0105563				GO:0022414	reproductive process	0.0311966	GO:1902362	melanocyte apoptotic process	0.0344435	GO:0010595	positive regulation of endothelial cell migration	0.0141494	GO:0007215	glutamate receptor signaling pathway	0.043052	GO:0030947	regulation of vascular endothelial growth factor receptor signaling pathway	0.0498897				GO:0051571	positive regulation of histone H3-K4 methylation	0.0132019	GO:0006949	syncytium formation	0.0191884
GO:0062012	regulation of small molecule metabolic process	0.0216931	GO:0010827	regulation of glucose transmembrane transport	0.0279314							GO:0006624	vacuolar protein processing	0.0234492				GO:0048518	positive regulation of biological process	0.0105734				GO:0002262	myeloid cell homeostasis	0.0311966	GO:0048771	tissue remodeling	0.0344435	GO:0016032	viral process	0.0141494	GO:0050687	negative regulation of defense response to virus	0.0438478	GO:0042744	hydrogen peroxide catabolic process	0.0498897				GO:0043982	histone H4-K8 acetylation	0.0132019	GO:0110090	positive regulation of hippocampal neuron apoptotic process	0.0191884
GO:1905907	negative regulation of amyloid fibril formation	0.0216931	GO:0046470	phosphatidylcholine metabolic process	0.0284857							GO:0060313	negative regulation of blood vessel remodeling	0.0234492				GO:0050793	regulation of developmental process	0.0108753				GO:0061028	establishment of endothelial barrier	0.0311966	GO:1904520	regulation of myofibroblast cell apoptotic process	0.0344435	GO:0001667	ameboidal-type cell migration	0.0141494	GO:0010332	response to gamma radiation	0.0438478							GO:2000145	regulation of cell motility	0.0133757	GO:2000379	positive regulation of reactive oxygen species metabolic process	0.0191884
GO:1903365	regulation of fear response	0.0216931	GO:0030330	DNA damage response, signal transduction by p53 class mediator	0.0288335							GO:0002931	response to ischemia	0.0234492				GO:0021872	forebrain generation of neurons	0.0109086				GO:0050801	monoatomic ion homeostasis	0.0311966	GO:0002762	negative regulation of myeloid leukocyte differentiation	0.0344435	GO:1905271	regulation of proton-transporting ATP synthase activity, rotational mechanism	0.0141494	GO:0045599	negative regulation of fat cell differentiation	0.0438478							GO:0050671	positive regulation of lymphocyte proliferation	0.0133757	GO:0034230	enkephalin processing	0.0191884
GO:0002604	regulation of dendritic cell antigen processing and presentation	0.0216931	GO:0002260	lymphocyte homeostasis	0.0288335							GO:2000116	regulation of cysteine-type endopeptidase activity	0.0234492				GO:0002685	regulation of leukocyte migration	0.0109086				GO:0043114	regulation of vascular permeability	0.0311966	GO:0060038	cardiac muscle cell proliferation	0.0344435	GO:0030038	contractile actin filament bundle assembly	0.0141494	GO:0014070	response to organic cyclic compound	0.0461501							GO:0034654	nucleobase-containing compound biosynthetic process	0.013815	GO:2000448	positive regulation of macrophage migration inhibitory factor signaling pathway	0.0191884
GO:0032535	regulation of cellular component size	0.0222619	GO:0019233	sensory perception of pain	0.0293702							GO:0001887	selenium compound metabolic process	0.0234492				GO:0061462	protein localization to lysosome	0.0109086				GO:0000003	reproduction	0.0313907	GO:0007155	cell adhesion	0.0344435	GO:2000145	regulation of cell motility	0.0145739	GO:0048599	oocyte development	0.0461501							GO:0032946	positive regulation of mononuclear cell proliferation	0.0142522	GO:2000521	negative regulation of immunological synapse formation	0.0191884
GO:0010646	regulation of cell communication	0.0222619	GO:0044281	small molecule metabolic process	0.0294143							GO:0042330	taxis	0.0234492				GO:0006956	complement activation	0.0112342				GO:0046890	regulation of lipid biosynthetic process	0.0313907	GO:1904516	myofibroblast cell apoptotic process	0.0344435	GO:0007015	actin filament organization	0.015152	GO:0043388	positive regulation of DNA binding	0.0461501							GO:0046626	regulation of insulin receptor signaling pathway	0.0143541	GO:2000866	positive regulation of estradiol secretion	0.0191884
GO:0043383	negative T cell selection	0.0222619	GO:0002720	positive regulation of cytokine production involved in immune response	0.0294143							GO:0032501	multicellular organismal process	0.0236359				GO:0002573	myeloid leukocyte differentiation	0.0113101				GO:0015718	monocarboxylic acid transport	0.031855	GO:1903037	regulation of leukocyte cell-cell adhesion	0.0344435	GO:0031349	positive regulation of defense response	0.0153384	GO:0033993	response to lipid	0.0461501							GO:0042127	regulation of cell population proliferation	0.01443	GO:0016485	protein processing	0.0191884
GO:0048681	negative regulation of axon regeneration	0.0222619	GO:0070227	lymphocyte apoptotic process	0.0297839							GO:0022617	extracellular matrix disassembly	0.0237916				GO:0043068	positive regulation of programmed cell death	0.012168				GO:0051180	vitamin transport	0.031855	GO:1905223	epicardium morphogenesis	0.0344435	GO:0043534	blood vessel endothelial cell migration	0.0154678	GO:0046902	regulation of mitochondrial membrane permeability	0.0461501							GO:0050862	positive regulation of T cell receptor signaling pathway	0.0144403	GO:2001189	negative regulation of T cell activation via T cell receptor contact with antigen bound to MHC molecule on antigen presenting cell	0.0191884
GO:0023051	regulation of signaling	0.0222619	GO:0032677	regulation of interleukin-8 production	0.0297839							GO:0060322	head development	0.0237916				GO:0097529	myeloid leukocyte migration	0.012168				GO:0097533	cellular stress response to acid chemical	0.0326274	GO:0045659	negative regulation of neutrophil differentiation	0.0344435	GO:0031328	positive regulation of cellular biosynthetic process	0.0158812	GO:0006998	nuclear envelope organization	0.0461501							GO:1903320	regulation of protein modification by small protein conjugation or removal	0.0145707	GO:0030888	regulation of B cell proliferation	0.0191884
GO:0090205	positive regulation of cholesterol metabolic process	0.0222619	GO:0050871	positive regulation of B cell activation	0.0297839							GO:0030225	macrophage differentiation	0.0237916				GO:0051093	negative regulation of developmental process	0.0123173				GO:0097532	stress response to acid chemical	0.0326274	GO:0043300	regulation of leukocyte degranulation	0.0344435	GO:0016043	cellular component organization	0.0158812	GO:0032387	negative regulation of intracellular transport	0.0471423							GO:0061061	muscle structure development	0.0145707	GO:0035606	peptidyl-cysteine S-trans-nitrosylation	0.0191884
GO:0042981	regulation of apoptotic process	0.0222619	GO:0072332	intrinsic apoptotic signaling pathway by p53 class mediator	0.0297839							GO:0048518	positive regulation of biological process	0.0254657				GO:0050870	positive regulation of T cell activation	0.0126721				GO:1902903	regulation of supramolecular fiber organization	0.0326274	GO:0002262	myeloid cell homeostasis	0.0344435	GO:0009605	response to external stimulus	0.0158812	GO:0071709	membrane assembly	0.0471423							GO:0006952	defense response	0.0145707	GO:0006801	superoxide metabolic process	0.0191884
GO:0090209	negative regulation of triglyceride metabolic process	0.0222619	GO:0032637	interleukin-8 production	0.0297839							GO:0050854	regulation of antigen receptor-mediated signaling pathway	0.0256504				GO:0022617	extracellular matrix disassembly	0.0126721				GO:0071409	cellular response to cycloheximide	0.0326274	GO:0048518	positive regulation of biological process	0.0344435	GO:0040012	regulation of locomotion	0.0161586	GO:0009994	oocyte differentiation	0.0478022							GO:0012501	programmed cell death	0.0148498	GO:0051604	protein maturation	0.0195787
GO:0002468	dendritic cell antigen processing and presentation	0.022632	GO:0010232	vascular transport	0.0299007							GO:0002573	myeloid leukocyte differentiation	0.0256504				GO:1905517	macrophage migration	0.0126721				GO:1990478	response to ultrasound	0.0326274	GO:2000567	regulation of memory T cell activation	0.0344435	GO:0009891	positive regulation of biosynthetic process	0.0161796	GO:0051785	positive regulation of nuclear division	0.0478022							GO:0008219	cell death	0.0152373	GO:0070613	regulation of protein processing	0.0195787
GO:0044093	positive regulation of molecular function	0.022632	GO:0150104	transport across blood-brain barrier	0.0299007							GO:0030595	leukocyte chemotaxis	0.0278589				GO:0030225	macrophage differentiation	0.0126721				GO:0051563	smooth endoplasmic reticulum calcium ion homeostasis	0.0326274	GO:2000568	positive regulation of memory T cell activation	0.0344435	GO:0002684	positive regulation of immune system process	0.0161796	GO:0019752	carboxylic acid metabolic process	0.0478022							GO:0051348	negative regulation of transferase activity	0.0153951	GO:0010817	regulation of hormone levels	0.0197134
GO:0033700	phospholipid efflux	0.022632	GO:0046889	positive regulation of lipid biosynthetic process	0.0299007							GO:0048002	antigen processing and presentation of peptide antigen	0.0278589				GO:0006959	humoral immune response	0.0133489				GO:0072348	sulfur compound transport	0.0328989	GO:0043114	regulation of vascular permeability	0.0344435	GO:0006259	DNA metabolic process	0.0164224	GO:0044087	regulation of cellular component biogenesis	0.048332							GO:0051569	regulation of histone H3-K4 methylation	0.0156246	GO:0006898	receptor-mediated endocytosis	0.019892
GO:0043067	regulation of programmed cell death	0.022632	GO:0033077	T cell differentiation in thymus	0.0300523							GO:0040011	locomotion	0.0289603				GO:0050854	regulation of antigen receptor-mediated signaling pathway	0.0137044				GO:0045595	regulation of cell differentiation	0.0339558	GO:0048583	regulation of response to stimulus	0.0354502	GO:2001200	positive regulation of dendritic cell differentiation	0.0170927	GO:0043436	oxoacid metabolic process	0.048673							GO:0034138	toll-like receptor 3 signaling pathway	0.0156246	GO:0048519	negative regulation of biological process	0.0198969
GO:2001140	positive regulation of phospholipid transport	0.022632	GO:0048145	regulation of fibroblast proliferation	0.0305405							GO:0002548	monocyte chemotaxis	0.0289973				GO:0051171	regulation of nitrogen compound metabolic process	0.0137044				GO:0031102	neuron projection regeneration	0.0350364	GO:0032970	regulation of actin filament-based process	0.0354502	GO:0150111	regulation of transepithelial transport	0.0170927	GO:0006082	organic acid metabolic process	0.048673							GO:0046635	positive regulation of alpha-beta T cell activation	0.0159127	GO:0060255	regulation of macromolecule metabolic process	0.0208413
GO:0009967	positive regulation of signal transduction	0.022632	GO:2000106	regulation of leukocyte apoptotic process	0.0306862							GO:0022604	regulation of cell morphogenesis	0.0293194				GO:0012501	programmed cell death	0.0137129				GO:0031099	regeneration	0.0356503	GO:0055021	regulation of cardiac muscle tissue growth	0.0354502	GO:0032423	regulation of mismatch repair	0.0170927	GO:0051445	regulation of meiotic cell cycle	0.048673							GO:0034968	histone lysine methylation	0.0159127	GO:0032722	positive regulation of chemokine production	0.0209132
GO:0010604	positive regulation of macromolecule metabolic process	0.022632	GO:0032642	regulation of chemokine production	0.0316365							GO:0043112	receptor metabolic process	0.0295088				GO:0008219	cell death	0.0138715				GO:0055085	transmembrane transport	0.0356949	GO:0050863	regulation of T cell activation	0.0357866	GO:1905463	negative regulation of DNA duplex unwinding	0.0170927	GO:0044091	membrane biogenesis	0.048673							GO:0061614	miRNA transcription	0.0159127	GO:0045321	leukocyte activation	0.0209132
GO:0045059	positive thymic T cell selection	0.022632	GO:0032602	chemokine production	0.0316365							GO:0062232	prostanoid catabolic process	0.0295088				GO:0006898	receptor-mediated endocytosis	0.0138715				GO:0007566	embryo implantation	0.0370098	GO:0048513	animal organ development	0.0369753	GO:0032101	regulation of response to external stimulus	0.0172451	GO:0043154	negative regulation of cysteine-type endopeptidase activity involved in apoptotic process	0.0487487							GO:0042130	negative regulation of T cell proliferation	0.0159127	GO:1903317	regulation of protein maturation	0.0209132
GO:1902931	negative regulation of alcohol biosynthetic process	0.022632	GO:0002690	positive regulation of leukocyte chemotaxis	0.0321028							GO:0022603	regulation of anatomical structure morphogenesis	0.0295088				GO:0034230	enkephalin processing	0.0138878				GO:0040007	growth	0.0374865	GO:0051716	cellular response to stimulus	0.0372924	GO:0048468	cell development	0.0172451	GO:0051248	negative regulation of protein metabolic process	0.0487487							GO:0018130	heterocycle biosynthetic process	0.0165217	GO:0032732	positive regulation of interleukin-1 production	0.0211014
GO:0035641	locomotory exploration behavior	0.0230985	GO:0032755	positive regulation of interleukin-6 production	0.0322352							GO:0070527	platelet aggregation	0.0295088				GO:0097213	regulation of lysosomal membrane permeability	0.0138878				GO:0048469	cell maturation	0.0375393	GO:0043303	mast cell degranulation	0.0373076	GO:0002831	regulation of response to biotic stimulus	0.017323	GO:0016575	histone deacetylation	0.0488988							GO:0040012	regulation of locomotion	0.0166038	GO:0070663	regulation of leukocyte proliferation	0.0211014
GO:0046598	positive regulation of viral entry into host cell	0.0230985	GO:0045639	positive regulation of myeloid cell differentiation	0.032366							GO:0070887	cellular response to chemical stimulus	0.0295088				GO:0002699	positive regulation of immune effector process	0.0138878				GO:2000107	negative regulation of leukocyte apoptotic process	0.0376784	GO:0120036	plasma membrane bounded cell projection organization	0.037472	GO:0019079	viral genome replication	0.017323	GO:0031175	neuron projection development	0.0488988							GO:0019438	aromatic compound biosynthetic process	0.0170115	GO:0006915	apoptotic process	0.0211014
GO:0075294	positive regulation by symbiont of entry into host	0.0230985	GO:0120162	positive regulation of cold-induced thermogenesis	0.0328194							GO:0071677	positive regulation of mononuclear cell migration	0.0295088				GO:0002711	positive regulation of T cell mediated immunity	0.0138878				GO:0021543	pallium development	0.0376784	GO:0002697	regulation of immune effector process	0.0378706	GO:0030218	erythrocyte differentiation	0.0174815	GO:0008283	cell population proliferation	0.0494055							GO:0043412	macromolecule modification	0.0175968	GO:0044092	negative regulation of molecular function	0.0218046
GO:1901142	insulin metabolic process	0.0230985	GO:0048144	fibroblast proliferation	0.0332386							GO:0150064	vertebrate eye-specific patterning	0.0295088				GO:1903334	positive regulation of protein folding	0.0138878				GO:0010033	response to organic substance	0.0382069	GO:0050851	antigen receptor-mediated signaling pathway	0.0379112	GO:0045739	positive regulation of DNA repair	0.0175344	GO:0044255	cellular lipid metabolic process	0.0494815							GO:0002220	innate immune response activating cell surface receptor signaling pathway	0.0181436	GO:0150076	neuroinflammatory response	0.0218678
GO:2001138	regulation of phospholipid transport	0.0230985	GO:0008630	intrinsic apoptotic signaling pathway in response to DNA damage	0.0332386							GO:0042127	regulation of cell population proliferation	0.0295088				GO:0060313	negative regulation of blood vessel remodeling	0.0138878				GO:0060135	maternal process involved in female pregnancy	0.0383842	GO:0006915	apoptotic process	0.0382921	GO:0051254	positive regulation of RNA metabolic process	0.0175344	GO:0021762	substantia nigra development	2.54591749553094e-05							GO:0051250	negative regulation of lymphocyte activation	0.0181436	GO:0009988	cell-cell recognition	0.0218678
GO:0043518	negative regulation of DNA damage response, signal transduction by p53 class mediator	0.0230985	GO:0042116	macrophage activation	0.0332386							GO:1905674	regulation of adaptive immune memory response	0.0295088				GO:0009056	catabolic process	0.0138878				GO:0048589	developmental growth	0.0394188	GO:0009653	anatomical structure morphogenesis	0.0382921	GO:0051493	regulation of cytoskeleton organization	0.0176897	GO:0048857	neural nucleus development	4.39002300200346e-05							GO:0050855	regulation of B cell receptor signaling pathway	0.018406	GO:0002220	innate immune response activating cell surface receptor signaling pathway	0.0223183
GO:0002903	negative regulation of B cell apoptotic process	0.0230985	GO:0042100	B cell proliferation	0.0332386							GO:0045123	cellular extravasation	0.0295088				GO:0051621	regulation of norepinephrine uptake	0.0138878				GO:0098739	import across plasma membrane	0.0396061	GO:0002279	mast cell activation involved in immune response	0.0387425	GO:0030168	platelet activation	0.0176897	GO:0030901	midbrain development	7.24238705681962e-05							GO:0036211	protein modification process	0.0187846	GO:0010721	negative regulation of cell development	0.0227286
GO:0070571	negative regulation of neuron projection regeneration	0.0230985	GO:1902106	negative regulation of leukocyte differentiation	0.0332386							GO:0035585	calcium-mediated signaling using extracellular calcium source	0.0295088				GO:0106016	positive regulation of inflammatory response to wounding	0.0138878				GO:0045664	regulation of neuron differentiation	0.0405139	GO:0002443	leukocyte mediated immunity	0.038937	GO:0071840	cellular component organization or biogenesis	0.0176897										GO:0051641	cellular localization	0.0187846	GO:1903614	negative regulation of protein tyrosine phosphatase activity	0.0229524
GO:0045540	regulation of cholesterol biosynthetic process	0.0237718	GO:0030593	neutrophil chemotaxis	0.0332386							GO:0150076	neuroinflammatory response	0.0295088				GO:1904432	regulation of ferrous iron binding	0.0138878				GO:0000902	cell morphogenesis	0.0411012	GO:0045595	regulation of cell differentiation	0.0391529	GO:0006950	response to stress	0.0176897										GO:0070665	positive regulation of leukocyte proliferation	0.0190182	GO:0048678	response to axon injury	0.0229524
GO:0032488	Cdc42 protein signal transduction	0.0237718	GO:0032879	regulation of localization	0.0335094							GO:0007619	courtship behavior	0.0295088				GO:1904434	positive regulation of ferrous iron binding	0.0138878				GO:0071674	mononuclear cell migration	0.0412176	GO:0060420	regulation of heart growth	0.0393398	GO:0048583	regulation of response to stimulus	0.0176897										GO:0061097	regulation of protein tyrosine kinase activity	0.0191502	GO:2000446	regulation of macrophage migration inhibitory factor signaling pathway	0.0229524
GO:0051044	positive regulation of membrane protein ectodomain proteolysis	0.0237718	GO:1901796	regulation of signal transduction by p53 class mediator	0.033591							GO:0034103	regulation of tissue remodeling	0.0295088				GO:0006624	vacuolar protein processing	0.0138878				GO:0032824	negative regulation of natural killer cell differentiation	0.0416036	GO:0051093	negative regulation of developmental process	0.0393398	GO:0043085	positive regulation of catalytic activity	0.0177171										GO:0097062	dendritic spine maintenance	0.0196244	GO:0055096	low-density lipoprotein particle mediated signaling	0.0229524
GO:0002830	positive regulation of type 2 immune response	0.0237718	GO:2001243	negative regulation of intrinsic apoptotic signaling pathway	0.033591							GO:1905344	prostaglandin catabolic process	0.0295088				GO:1904435	regulation of transferrin receptor binding	0.0138878				GO:0051128	regulation of cellular component organization	0.0416036	GO:0043491	phosphatidylinositol 3-kinase/protein kinase B signal transduction	0.0393398	GO:0030833	regulation of actin filament polymerization	0.0181145										GO:0051254	positive regulation of RNA metabolic process	0.0196244	GO:2000864	regulation of estradiol secretion	0.0229524
GO:0036005	response to macrophage colony-stimulating factor	0.0237718	GO:1903707	negative regulation of hemopoiesis	0.0337058							GO:0035783	CD4-positive, alpha-beta T cell costimulation	0.0295088				GO:1904437	positive regulation of transferrin receptor binding	0.0138878				GO:1904466	positive regulation of matrix metallopeptidase secretion	0.0416036	GO:0043407	negative regulation of MAP kinase activity	0.0393398	GO:0001936	regulation of endothelial cell proliferation	0.0186927										GO:0046629	gamma-delta T cell activation	0.0196244	GO:0055095	lipoprotein particle mediated signaling	0.0229524
GO:0016032	viral process	0.0237718	GO:0001776	leukocyte homeostasis	0.0341231							GO:1904093	negative regulation of autophagic cell death	0.0295088				GO:0002481	antigen processing and presentation of exogenous protein antigen via MHC class Ib, TAP-dependent	0.0138878				GO:0043932	ossification involved in bone remodeling	0.0416036	GO:0045936	negative regulation of phosphate metabolic process	0.0393398	GO:0034101	erythrocyte homeostasis	0.0186927										GO:0042113	B cell activation	0.0196244	GO:0065009	regulation of molecular function	0.0229524
GO:0032102	negative regulation of response to external stimulus	0.0237718	GO:1904659	glucose transmembrane transport	0.0342335							GO:0034769	basement membrane disassembly	0.0295088				GO:0042981	regulation of apoptotic process	0.0138878				GO:1903615	positive regulation of protein tyrosine phosphatase activity	0.0416036	GO:0038093	Fc receptor signaling pathway	0.0393398	GO:0042221	response to chemical	0.0188846										GO:0071824	protein-DNA complex organization	0.0199424	GO:0035938	estradiol secretion	0.0229524
GO:0043691	reverse cholesterol transport	0.0237718	GO:0019882	antigen processing and presentation	0.0343427							GO:0010716	negative regulation of extracellular matrix disassembly	0.0295088				GO:0071310	cellular response to organic substance	0.0138878				GO:1901654	response to ketone	0.0416036	GO:0010563	negative regulation of phosphorus metabolic process	0.0393398	GO:0060266	negative regulation of respiratory burst involved in inflammatory response	0.0190929										GO:0097061	dendritic spine organization	0.0200963	GO:0012501	programmed cell death	0.0229524
GO:1902430	negative regulation of amyloid-beta formation	0.0237718	GO:0015908	fatty acid transport	0.0343915							GO:2001190	positive regulation of T cell activation via T cell receptor contact with antigen bound to MHC molecule on antigen presenting cell	0.0295088				GO:1903039	positive regulation of leukocyte cell-cell adhesion	0.01431				GO:0021551	central nervous system morphogenesis	0.0416036	GO:0060998	regulation of dendritic spine development	0.0393398	GO:1902532	negative regulation of intracellular signal transduction	0.0190929										GO:0043409	negative regulation of MAPK cascade	0.0205135	GO:0002694	regulation of leukocyte activation	0.0229524
GO:0034375	high-density lipoprotein particle remodeling	0.0237718	GO:0002367	cytokine production involved in immune response	0.0343915							GO:0043068	positive regulation of programmed cell death	0.0301288				GO:0070887	cellular response to chemical stimulus	0.0155876				GO:0022029	telencephalon cell migration	0.0416036	GO:0002448	mast cell mediated immunity	0.0393398	GO:0051106	positive regulation of DNA ligation	0.0190929										GO:0007259	receptor signaling pathway via JAK-STAT	0.0208713	GO:0035691	macrophage migration inhibitory factor signaling pathway	0.0229524
GO:0106118	regulation of sterol biosynthetic process	0.0237718	GO:0002718	regulation of cytokine production involved in immune response	0.0343915							GO:0002720	positive regulation of cytokine production involved in immune response	0.034724				GO:0034103	regulation of tissue remodeling	0.0157829				GO:0097744	renal urate salt excretion	0.0416036	GO:0006996	organelle organization	0.0394047	GO:0033554	cellular response to stress	0.0194268										GO:0032516	positive regulation of phosphoprotein phosphatase activity	0.0209313	GO:0002429	immune response-activating cell surface receptor signaling pathway	0.0229524
GO:0051240	positive regulation of multicellular organismal process	0.0237718	GO:0045582	positive regulation of T cell differentiation	0.0343915							GO:0048731	system development	0.0354868				GO:0150076	neuroinflammatory response	0.0157829				GO:0015878	biotin transport	0.0416036	GO:1990764	myofibroblast contraction	0.0394758	GO:0050921	positive regulation of chemotaxis	0.0196392										GO:2000561	regulation of CD4-positive, alpha-beta T cell proliferation	0.0209313	GO:0032103	positive regulation of response to external stimulus	0.0229524
GO:0055089	fatty acid homeostasis	0.0237718	GO:0048584	positive regulation of response to stimulus	0.0343915							GO:0051093	negative regulation of developmental process	0.0354868				GO:0043112	receptor metabolic process	0.0157829				GO:0071000	response to magnetism	0.0416036	GO:0097324	melanocyte migration	0.0394758	GO:0006997	nucleus organization	0.0196557										GO:0035739	CD4-positive, alpha-beta T cell proliferation	0.0209313	GO:0034371	chylomicron remodeling	0.0229524
GO:0048585	negative regulation of response to stimulus	0.0237718	GO:0008645	hexose transmembrane transport	0.0343915							GO:0030451	regulation of complement activation, alternative pathway	0.0354868				GO:0009967	positive regulation of signal transduction	0.0157829				GO:0032827	negative regulation of natural killer cell differentiation involved in immune response	0.0416036	GO:1903116	positive regulation of actin filament-based movement	0.0394758	GO:0043933	protein-containing complex organization	0.0196557										GO:0007162	negative regulation of cell adhesion	0.0209924	GO:0007162	negative regulation of cell adhesion	0.0229524
GO:0001558	regulation of cell growth	0.0237718	GO:0071887	leukocyte apoptotic process	0.0344147							GO:0150062	complement-mediated synapse pruning	0.0354868				GO:0001894	tissue homeostasis	0.0158774				GO:0035924	cellular response to vascular endothelial growth factor stimulus	0.0416036	GO:1905073	regulation of tight junction disassembly	0.0394758	GO:0030335	positive regulation of cell migration	0.0196557										GO:0007254	JNK cascade	0.0217899	GO:0030100	regulation of endocytosis	0.0229524
GO:0043117	positive regulation of vascular permeability	0.0237718	GO:0002761	regulation of myeloid leukocyte differentiation	0.0344147							GO:0110091	negative regulation of hippocampal neuron apoptotic process	0.0354868				GO:0060249	anatomical structure homeostasis	0.0158774				GO:0043434	response to peptide hormone	0.041908	GO:1905071	tight junction disassembly	0.0394758	GO:2000147	positive regulation of cell motility	0.0206768										GO:0072659	protein localization to plasma membrane	0.0221183	GO:0042981	regulation of apoptotic process	0.0230923
GO:0051051	negative regulation of transport	0.0237718	GO:0015749	monosaccharide transmembrane transport	0.0344147							GO:1904092	regulation of autophagic cell death	0.0354868				GO:0080090	regulation of primary metabolic process	0.0158774				GO:1901888	regulation of cell junction assembly	0.0420415	GO:1904694	negative regulation of vascular associated smooth muscle contraction	0.0394758	GO:0008064	regulation of actin polymerization or depolymerization	0.0206768										GO:0031056	regulation of histone modification	0.0223062	GO:0008219	cell death	0.0230923
GO:0034374	low-density lipoprotein particle remodeling	0.0237718	GO:0002286	T cell activation involved in immune response	0.0348015							GO:0090716	adaptive immune memory response	0.0354868				GO:0032501	multicellular organismal process	0.0161955				GO:0030099	myeloid cell differentiation	0.0436325	GO:1903706	regulation of hemopoiesis	0.0394758	GO:0071310	cellular response to organic substance	0.0206768										GO:0045061	thymic T cell selection	0.0223344	GO:0097190	apoptotic signaling pathway	0.0247634
GO:0070206	protein trimerization	0.0237718	GO:0002688	regulation of leukocyte chemotaxis	0.0354671							GO:0010710	regulation of collagen catabolic process	0.0354868				GO:0007417	central nervous system development	0.0165236				GO:0021885	forebrain cell migration	0.0442453	GO:1903527	positive regulation of membrane tubulation	0.0394758	GO:0051017	actin filament bundle assembly	0.0206768										GO:0001911	negative regulation of leukocyte mediated cytotoxicity	0.0223344	GO:0070227	lymphocyte apoptotic process	0.0247634
GO:1900221	regulation of amyloid-beta clearance	0.0237718	GO:0050868	negative regulation of T cell activation	0.0356575							GO:0030209	dermatan sulfate catabolic process	0.0354868				GO:0050789	regulation of biological process	0.0175546				GO:0001667	ameboidal-type cell migration	0.0442993	GO:0120039	plasma membrane bounded cell projection morphogenesis	0.0394758	GO:0097350	neutrophil clearance	0.0206768										GO:0048667	cell morphogenesis involved in neuron differentiation	0.0227274	GO:0019538	protein metabolic process	0.0249387
GO:1905906	regulation of amyloid fibril formation	0.0237718	GO:0034763	negative regulation of transmembrane transport	0.0356575							GO:0072665	protein localization to vacuole	0.0354868				GO:0060255	regulation of macromolecule metabolic process	0.0180886				GO:0070830	bicellular tight junction assembly	0.0451314	GO:0099173	postsynapse organization	0.0394758	GO:1905098	negative regulation of guanyl-nucleotide exchange factor activity	0.0206768										GO:0070227	lymphocyte apoptotic process	0.0227274	GO:0002521	leukocyte differentiation	0.0253003
GO:0006869	lipid transport	0.0237718	GO:0050864	regulation of B cell activation	0.0356626							GO:0030207	chondroitin sulfate catabolic process	0.0354868				GO:0001895	retina homeostasis	0.0185345				GO:0006869	lipid transport	0.0457056	GO:0070447	positive regulation of oligodendrocyte progenitor proliferation	0.0394758	GO:0060268	negative regulation of respiratory burst	0.0206768										GO:0097696	receptor signaling pathway via STAT	0.0230185	GO:0002366	leukocyte activation involved in immune response	0.0255424
GO:0072578	neurotransmitter-gated ion channel clustering	0.0237718	GO:0071621	granulocyte chemotaxis	0.0356626							GO:0150111	regulation of transepithelial transport	0.0354868				GO:2001190	positive regulation of T cell activation via T cell receptor contact with antigen bound to MHC molecule on antigen presenting cell	0.0185345				GO:2000401	regulation of lymphocyte migration	0.0460186	GO:0070667	negative regulation of mast cell proliferation	0.0394758	GO:0030832	regulation of actin filament length	0.0206768										GO:0051179	localization	0.0230332	GO:0009967	positive regulation of signal transduction	0.0258332
GO:0072567	chemokine (C-X-C motif) ligand 2 production	0.0237718	GO:0016064	immunoglobulin mediated immune response	0.0356626							GO:0060309	elastin catabolic process	0.0354868				GO:1904093	negative regulation of autophagic cell death	0.0185345				GO:0043542	endothelial cell migration	0.0462747	GO:1905075	positive regulation of tight junction disassembly	0.0394758	GO:0002181	cytoplasmic translation	0.0206768										GO:0050871	positive regulation of B cell activation	0.023221	GO:0002263	cell activation involved in immune response	0.0258332
GO:1902165	regulation of intrinsic apoptotic signaling pathway in response to DNA damage by p53 class mediator	0.0237718	GO:0045621	positive regulation of lymphocyte differentiation	0.0356626							GO:0052782	amino disaccharide catabolic process	0.0354868				GO:2000978	negative regulation of forebrain neuron differentiation	0.0185345				GO:0002548	monocyte chemotaxis	0.0469066	GO:1901660	calcium ion export	0.0394758	GO:0030263	apoptotic chromosome condensation	0.0206768										GO:0034114	regulation of heterotypic cell-cell adhesion	0.0234788	GO:0002684	positive regulation of immune system process	0.0258332
GO:1902166	negative regulation of intrinsic apoptotic signaling pathway in response to DNA damage by p53 class mediator	0.0237718	GO:0034219	carbohydrate transmembrane transport	0.0356626							GO:0042221	response to chemical	0.0363693				GO:0034769	basement membrane disassembly	0.0185345				GO:0050810	regulation of steroid biosynthetic process	0.0480147	GO:2000670	positive regulation of dendritic cell apoptotic process	0.0394758	GO:0051239	regulation of multicellular organismal process	0.0206768										GO:0034143	regulation of toll-like receptor 4 signaling pathway	0.0234788	GO:0002252	immune effector process	0.0258332
GO:0010544	negative regulation of platelet activation	0.0237718	GO:1990266	neutrophil migration	0.0356626							GO:0007275	multicellular organism development	0.0371268				GO:1905674	regulation of adaptive immune memory response	0.0185345				GO:0065008	regulation of biological quality	0.0483498	GO:0055005	ventricular cardiac myofibril assembly	0.0394758	GO:0034165	positive regulation of toll-like receptor 9 signaling pathway	0.0206768										GO:0031579	membrane raft organization	0.0234788	GO:0043067	regulation of programmed cell death	0.0258332
GO:2000341	regulation of chemokine (C-X-C motif) ligand 2 production	0.0237718	GO:0019724	B cell mediated immunity	0.0362934							GO:0002449	lymphocyte mediated immunity	0.0371268				GO:0007619	courtship behavior	0.0185345				GO:0030855	epithelial cell differentiation	0.0484105	GO:0002277	myeloid dendritic cell activation involved in immune response	0.0394758	GO:0060633	negative regulation of transcription initiation by RNA polymerase II	0.0206768										GO:0032528	microvillus organization	0.0234788	GO:0060309	elastin catabolic process	0.0260226
GO:0010975	regulation of neuron projection development	0.0240255	GO:0002702	positive regulation of production of molecular mediator of immune response	0.0363805							GO:0051851	modulation by host of symbiont process	0.0371722				GO:0035783	CD4-positive, alpha-beta T cell costimulation	0.0185345				GO:0034329	cell junction assembly	0.0484105	GO:0002886	regulation of myeloid leukocyte mediated immunity	0.0394758	GO:0061945	regulation of protein K48-linked ubiquitination	0.0206768										GO:0050672	negative regulation of lymphocyte proliferation	0.0235486	GO:0030163	protein catabolic process	0.0260226
GO:0007409	axonogenesis	0.0240255	GO:0031644	regulation of nervous system process	0.0364668							GO:0007200	phospholipase C-activating G protein-coupled receptor signaling pathway	0.0386408				GO:0150064	vertebrate eye-specific patterning	0.0185345				GO:0120192	tight junction assembly	0.0484105	GO:0007159	leukocyte cell-cell adhesion	0.0394758	GO:1903026	negative regulation of RNA polymerase II regulatory region sequence-specific DNA binding	0.0206768										GO:1901362	organic cyclic compound biosynthetic process	0.0238452	GO:2000520	regulation of immunological synapse formation	0.0260226
GO:0045780	positive regulation of bone resorption	0.024469	GO:1903038	negative regulation of leukocyte cell-cell adhesion	0.0368181							GO:0051247	positive regulation of protein metabolic process	0.0399594				GO:0072665	protein localization to vacuole	0.0185345				GO:0002265	astrocyte activation involved in immune response	0.0484105	GO:0007179	transforming growth factor beta receptor signaling pathway	0.0394758	GO:0051105	regulation of DNA ligation	0.0206768										GO:0006915	apoptotic process	0.024054	GO:1901143	insulin catabolic process	0.0260226
GO:0048870	cell motility	0.024469	GO:0050671	positive regulation of lymphocyte proliferation	0.0376675							GO:0090634	microglial cell mediated cytotoxicity	0.0410175				GO:0010716	negative regulation of extracellular matrix disassembly	0.0185345				GO:0002325	natural killer cell differentiation involved in immune response	0.0484105	GO:0008154	actin polymerization or depolymerization	0.0394758	GO:0071896	protein localization to adherens junction	0.0206768										GO:0032945	negative regulation of mononuclear cell proliferation	0.024054	GO:1904151	positive regulation of microglial cell mediated cytotoxicity	0.0260226
GO:0045655	regulation of monocyte differentiation	0.024469	GO:0034341	response to type II interferon	0.0376675							GO:1904149	regulation of microglial cell mediated cytotoxicity	0.0410175				GO:0048708	astrocyte differentiation	0.018793				GO:0071260	cellular response to mechanical stimulus	0.0484105	GO:0016043	cellular component organization	0.0394758	GO:0034641	cellular nitrogen compound metabolic process	0.02073										GO:0045893	positive regulation of DNA-templated transcription	0.024054	GO:1903035	negative regulation of response to wounding	0.0260226
GO:0009893	positive regulation of metabolic process	0.0245826	GO:1903900	regulation of viral life cycle	0.0376675							GO:0097070	ductus arteriosus closure	0.0410175				GO:0030217	T cell differentiation	0.018793				GO:0002685	regulation of leukocyte migration	0.0484105	GO:0021564	vagus nerve development	0.0394758	GO:0051100	negative regulation of binding	0.02073										GO:0043484	regulation of RNA splicing	0.024308	GO:0002901	mature B cell apoptotic process	0.0260226
GO:0009719	response to endogenous stimulus	0.0248909	GO:0062013	positive regulation of small molecule metabolic process	0.0376675							GO:0006564	L-serine biosynthetic process	0.0410175				GO:0052548	regulation of endopeptidase activity	0.0188642				GO:1990963	establishment of blood-retinal barrier	0.0484105	GO:0031032	actomyosin structure organization	0.0394758	GO:0016070	RNA metabolic process	0.0208107										GO:1902680	positive regulation of RNA biosynthetic process	0.0245513	GO:0050886	endocrine process	0.0260226
GO:0045893	positive regulation of DNA-templated transcription	0.0248918	GO:0050921	positive regulation of chemotaxis	0.037745							GO:2001188	regulation of T cell activation via T cell receptor contact with antigen bound to MHC molecule on antigen presenting cell	0.0410175				GO:0022409	positive regulation of cell-cell adhesion	0.0198271				GO:0032826	regulation of natural killer cell differentiation involved in immune response	0.0484105	GO:0045658	regulation of neutrophil differentiation	0.0394758	GO:0061572	actin filament bundle organization	0.0210401										GO:0030334	regulation of cell migration	0.0245513	GO:0014805	smooth muscle adaptation	0.0260226
GO:0051000	positive regulation of nitric-oxide synthase activity	0.0248918	GO:0032946	positive regulation of mononuclear cell proliferation	0.0380798							GO:0014905	myoblast fusion involved in skeletal muscle regeneration	0.0410175				GO:0051240	positive regulation of multicellular organismal process	0.0204244				GO:0072678	T cell migration	0.0484105	GO:0030030	cell projection organization	0.0394758	GO:0040017	positive regulation of locomotion	0.0215886										GO:0002460	adaptive immune response based on somatic recombination of immune receptors built from immunoglobulin superfamily domains	0.0246575	GO:0046651	lymphocyte proliferation	0.0260226
GO:0042592	homeostatic process	0.0248918	GO:0106106	cold-induced thermogenesis	0.0383382							GO:0002282	microglial cell activation involved in immune response	0.0410175				GO:0019058	viral life cycle	0.0205395				GO:0071677	positive regulation of mononuclear cell migration	0.0484105	GO:0048858	cell projection morphogenesis	0.0394758	GO:0001935	endothelial cell proliferation	0.0216085										GO:0016571	histone methylation	0.0249756	GO:1902105	regulation of leukocyte differentiation	0.0260226
GO:0002902	regulation of B cell apoptotic process	0.0248918	GO:0032635	interleukin-6 production	0.0383382							GO:0120041	positive regulation of macrophage proliferation	0.0410175				GO:0051251	positive regulation of lymphocyte activation	0.0213095				GO:0090031	positive regulation of steroid hormone biosynthetic process	0.0484105	GO:0012501	programmed cell death	0.0399116	GO:0010468	regulation of gene expression	0.0217632										GO:0018022	peptidyl-lysine methylation	0.0249756	GO:0002906	negative regulation of mature B cell apoptotic process	0.0260226
GO:1902680	positive regulation of RNA biosynthetic process	0.0248918	GO:0001959	regulation of cytokine-mediated signaling pathway	0.0383382							GO:1901565	organonitrogen compound catabolic process	0.0410175				GO:0050896	response to stimulus	0.0213095				GO:0010243	response to organonitrogen compound	0.0484105	GO:0060537	muscle tissue development	0.0403602	GO:0060264	regulation of respiratory burst involved in inflammatory response	0.0221398										GO:0050860	negative regulation of T cell receptor signaling pathway	0.0249756	GO:2001206	positive regulation of osteoclast development	0.0260226
GO:0002577	regulation of antigen processing and presentation	0.0255645	GO:0032675	regulation of interleukin-6 production	0.0383382							GO:0002460	adaptive immune response based on somatic recombination of immune receptors built from immunoglobulin superfamily domains	0.0410175				GO:0030207	chondroitin sulfate catabolic process	0.0221063				GO:0010975	regulation of neuron projection development	0.0484105	GO:0008219	cell death	0.0403602	GO:1905462	regulation of DNA duplex unwinding	0.0221398										GO:0061780	mitotic cohesin loading	0.0249756	GO:1902685	positive regulation of receptor localization to synapse	0.0260226
GO:0097062	dendritic spine maintenance	0.0255645	GO:0045834	positive regulation of lipid metabolic process	0.0383382							GO:0060326	cell chemotaxis	0.0416011				GO:0150062	complement-mediated synapse pruning	0.0221063				GO:0042698	ovulation cycle	0.0484105	GO:0050854	regulation of antigen receptor-mediated signaling pathway	0.0404941	GO:0045898	regulation of RNA polymerase II transcription preinitiation complex assembly	0.0221398										GO:0031342	negative regulation of cell killing	0.0249756	GO:0002605	negative regulation of dendritic cell antigen processing and presentation	0.0260226
GO:0043410	positive regulation of MAPK cascade	0.0255645	GO:0002687	positive regulation of leukocyte migration	0.0383382							GO:0052548	regulation of endopeptidase activity	0.0416011				GO:0048870	cell motility	0.0221063				GO:1903237	negative regulation of leukocyte tethering or rolling	0.0484105	GO:0061061	muscle structure development	0.0404941	GO:0030041	actin filament polymerization	0.0221398										GO:0000304	response to singlet oxygen	0.0249756	GO:2000106	regulation of leukocyte apoptotic process	0.0260226
GO:0010876	lipid localization	0.0255645	GO:0120161	regulation of cold-induced thermogenesis	0.0383382							GO:0034109	homotypic cell-cell adhesion	0.0418013				GO:0002477	antigen processing and presentation of exogenous peptide antigen via MHC class Ib	0.0221063				GO:1903036	positive regulation of response to wounding	0.0484105	GO:0045596	negative regulation of cell differentiation	0.0419958	GO:0032075	positive regulation of nuclease activity	0.0221398										GO:0006096	glycolytic process	0.0249756	GO:0002905	regulation of mature B cell apoptotic process	0.0260226
GO:1902992	negative regulation of amyloid precursor protein catabolic process	0.0255645	GO:0008643	carbohydrate transport	0.0384092							GO:0009057	macromolecule catabolic process	0.0426699				GO:0030209	dermatan sulfate catabolic process	0.0221063				GO:0014005	microglia development	0.0484105	GO:0030837	negative regulation of actin filament polymerization	0.0422451	GO:0010594	regulation of endothelial cell migration	0.0221398										GO:2000570	positive regulation of T-helper 2 cell activation	0.0249756	GO:0032943	mononuclear cell proliferation	0.0260226
GO:0031667	response to nutrient levels	0.0257569	GO:0046718	viral entry into host cell	0.0385492							GO:0002521	leukocyte differentiation	0.0432524				GO:0002709	regulation of T cell mediated immunity	0.0221063				GO:0043954	cellular component maintenance	0.0487789	GO:0030888	regulation of B cell proliferation	0.0422451	GO:2000143	negative regulation of DNA-templated transcription initiation	0.0221398										GO:2000569	regulation of T-helper 2 cell activation	0.0249756	GO:0002768	immune response-regulating cell surface receptor signaling pathway	0.0260226
GO:0048583	regulation of response to stimulus	0.0258237	GO:0097530	granulocyte migration	0.0385492							GO:0032963	collagen metabolic process	0.044585				GO:1904092	regulation of autophagic cell death	0.0221063				GO:0140962	multicellular organismal-level chemical homeostasis	0.0487789	GO:0032990	cell part morphogenesis	0.0422451	GO:0045944	positive regulation of transcription by RNA polymerase II	0.022837										GO:2000106	regulation of leukocyte apoptotic process	0.0249756	GO:0038020	insulin receptor recycling	0.0260226
GO:0048670	regulation of collateral sprouting	0.0258893	GO:0051250	negative regulation of lymphocyte activation	0.0395984							GO:0042116	macrophage activation	0.0448008				GO:0052782	amino disaccharide catabolic process	0.0221063				GO:0043297	apical junction assembly	0.0497634	GO:0000122	negative regulation of transcription by RNA polymerase II	0.0433577	GO:0008284	positive regulation of cell population proliferation	0.0229308										GO:1905872	negative regulation of protein localization to cell leading edge	0.0249756	GO:0032611	interleukin-1 beta production	0.0264869
GO:0051049	regulation of transport	0.0258893	GO:0070665	positive regulation of leukocyte proliferation	0.0397883							GO:0034238	macrophage fusion	0.0448008				GO:0010041	response to iron(III) ion	0.0221063				GO:0031325	positive regulation of cellular metabolic process	0.0497634	GO:0001667	ameboidal-type cell migration	0.0441438	GO:0006281	DNA repair	0.0231131										GO:1903904	negative regulation of establishment of T cell polarity	0.0249756	GO:0019058	viral life cycle	0.0264869
GO:0045723	positive regulation of fatty acid biosynthetic process	0.0258893	GO:0060759	regulation of response to cytokine stimulus	0.0397883							GO:1904352	positive regulation of protein catabolic process in the vacuole	0.0448008				GO:1905673	positive regulation of lysosome organization	0.0221063				GO:0006935	chemotaxis	0.0498885	GO:0051094	positive regulation of developmental process	0.0441634	GO:0051171	regulation of nitrogen compound metabolic process	0.0231131										GO:0001910	regulation of leukocyte mediated cytotoxicity	0.0249756	GO:0032651	regulation of interleukin-1 beta production	0.0264869
GO:2000831	regulation of steroid hormone secretion	0.0258893	GO:0044409	entry into host	0.0397883							GO:1903721	positive regulation of I-kappaB phosphorylation	0.0448008				GO:0002265	astrocyte activation involved in immune response	0.0221063				GO:0048731	system development	1.17770336475558e-05	GO:0045892	negative regulation of DNA-templated transcription	0.0441634	GO:0009968	negative regulation of signal transduction	0.0239552										GO:0035261	external genitalia morphogenesis	0.0249756	GO:0032602	chemokine production	0.0267947
GO:0044794	positive regulation by host of viral process	0.0258893	GO:0051048	negative regulation of secretion	0.0401515							GO:0051239	regulation of multicellular organismal process	0.0448008				GO:0090716	adaptive immune memory response	0.0221063				GO:0048856	anatomical structure development	1.21750291741766e-06	GO:0045670	regulation of osteoclast differentiation	0.0441634	GO:0045580	regulation of T cell differentiation	0.0240702										GO:0001933	negative regulation of protein phosphorylation	0.0249756	GO:0032642	regulation of chemokine production	0.0267947
GO:1901700	response to oxygen-containing compound	0.0260237	GO:0050792	regulation of viral process	0.0401515							GO:0030316	osteoclast differentiation	0.0448008				GO:0002690	positive regulation of leukocyte chemotaxis	0.0221063				GO:0032502	developmental process	1.21750291741766e-06	GO:0031175	neuron projection development	0.0448057	GO:0002840	regulation of T cell mediated immune response to tumor cell	0.0240702										GO:0002822	regulation of adaptive immune response based on somatic recombination of immune receptors built from immunoglobulin superfamily domains	0.0249756	GO:0016192	vesicle-mediated transport	0.027121
GO:0042221	response to chemical	0.0263482	GO:1990845	adaptive thermogenesis	0.0402114							GO:0060312	regulation of blood vessel remodeling	0.0448008				GO:0032091	negative regulation of protein binding	0.0221063				GO:0035239	tube morphogenesis	1.23775838114433e-05	GO:0045576	mast cell activation	0.0448057	GO:0032071	regulation of endodeoxyribonuclease activity	0.0240702										GO:0071678	olfactory bulb axon guidance	0.0249756	GO:0031647	regulation of protein stability	0.0278417
GO:0045061	thymic T cell selection	0.0263482	GO:0006796	phosphate-containing compound metabolic process	0.0413088							GO:0120040	regulation of macrophage proliferation	0.0448008				GO:0010710	regulation of collagen catabolic process	0.0221063				GO:0048514	blood vessel morphogenesis	1.25809426054192e-06	GO:1902679	negative regulation of RNA biosynthetic process	0.0458564	GO:0010556	regulation of macromolecule biosynthetic process	0.0240702										GO:0035644	phosphoanandamide dephosphorylation	0.0249756	GO:0045639	positive regulation of myeloid cell differentiation	0.0286487
GO:0050790	regulation of catalytic activity	0.0263482	GO:0006793	phosphorus metabolic process	0.0416167							GO:0060291	long-term synaptic potentiation	0.0448008				GO:0150111	regulation of transepithelial transport	0.0221063				GO:0072359	circulatory system development	1.61453884900873e-05	GO:0050778	positive regulation of immune response	0.0458564	GO:0040016	embryonic cleavage	0.0240702										GO:0031062	positive regulation of histone methylation	0.0249756	GO:2001188	regulation of T cell activation via T cell receptor contact with antigen bound to MHC molecule on antigen presenting cell	0.0293832
GO:1902254	negative regulation of intrinsic apoptotic signaling pathway by p53 class mediator	0.0263482	GO:0015718	monocarboxylic acid transport	0.0416167							GO:0060179	male mating behavior	0.0448008				GO:0002833	positive regulation of response to biotic stimulus	0.0247056				GO:0030334	regulation of cell migration	2.13034592202077e-05	GO:0001766	membrane raft polarization	0.0461211	GO:0007253	cytoplasmic sequestering of NF-kappaB	0.0240702										GO:0071031	nuclear mRNA surveillance of mRNA 3'-end processing	0.0249756	GO:0019064	fusion of virus membrane with host plasma membrane	0.0293832
GO:0016049	cell growth	0.0263482	GO:0050731	positive regulation of peptidyl-tyrosine phosphorylation	0.0416167							GO:0071417	cellular response to organonitrogen compound	0.0448008				GO:0065007	biological regulation	0.0247339				GO:0003018	vascular process in circulatory system	2.4596056767515e-05	GO:1905451	positive regulation of Fc-gamma receptor signaling pathway involved in phagocytosis	0.0461211	GO:1902107	positive regulation of leukocyte differentiation	0.024599										GO:0106027	neuron projection organization	0.0249756	GO:0023051	regulation of signaling	0.0293832
GO:0010894	negative regulation of steroid biosynthetic process	0.0266687	GO:1903708	positive regulation of hemopoiesis	0.0419228							GO:0071896	protein localization to adherens junction	0.0448008				GO:0010595	positive regulation of endothelial cell migration	0.0251288				GO:2000147	positive regulation of cell motility	2.4596056767515e-05	GO:0002774	Fc receptor mediated inhibitory signaling pathway	0.0461211	GO:1903708	positive regulation of hemopoiesis	0.024599										GO:0035508	positive regulation of myosin-light-chain-phosphatase activity	0.0249756	GO:0070257	positive regulation of mucus secretion	0.0293832
GO:0061564	axon development	0.0266687	GO:1902107	positive regulation of leukocyte differentiation	0.0419228							GO:0072675	osteoclast fusion	0.0448008				GO:0006897	endocytosis	0.0251288				GO:0009653	anatomical structure morphogenesis	2.68890173080239e-05	GO:1904888	cranial skeletal system development	0.0461211	GO:0048522	positive regulation of cellular process	0.0255593										GO:0001817	regulation of cytokine production	0.0253306	GO:0039663	membrane fusion involved in viral entry into host cell	0.0293832
GO:0060907	positive regulation of macrophage cytokine production	0.0266687	GO:2001242	regulation of intrinsic apoptotic signaling pathway	0.0419228							GO:0009597	detection of virus	0.0448008				GO:0042116	macrophage activation	0.0251288				GO:0040017	positive regulation of locomotion	2.74930903189027e-05	GO:0007296	vitellogenesis	0.0461211	GO:1905097	regulation of guanyl-nucleotide exchange factor activity	0.0258207										GO:0022408	negative regulation of cell-cell adhesion	0.0253306	GO:0014905	myoblast fusion involved in skeletal muscle regeneration	0.0293832
GO:0090066	regulation of anatomical structure size	0.0266687	GO:0072331	signal transduction by p53 class mediator	0.0419228							GO:0010595	positive regulation of endothelial cell migration	0.0448008				GO:0030316	osteoclast differentiation	0.0251288				GO:0016477	cell migration	2.81969879896465e-05	GO:0007596	blood coagulation	0.0461211	GO:0032872	regulation of stress-activated MAPK cascade	0.0258207										GO:0032872	regulation of stress-activated MAPK cascade	0.0256779	GO:0010646	regulation of cell communication	0.0293832
GO:0046628	positive regulation of insulin receptor signaling pathway	0.0266687	GO:0001659	temperature homeostasis	0.0419228							GO:0009966	regulation of signal transduction	0.0448008				GO:0060266	negative regulation of respiratory burst involved in inflammatory response	0.0259698				GO:0040011	locomotion	2.86536170213168e-05	GO:0043549	regulation of kinase activity	0.0461211	GO:0051620	norepinephrine uptake	0.0258207										GO:0002433	immune response-regulating cell surface receptor signaling pathway involved in phagocytosis	0.0257044	GO:1904149	regulation of microglial cell mediated cytotoxicity	0.0293832
GO:0009991	response to extracellular stimulus	0.0266687	GO:0045580	regulation of T cell differentiation	0.0419228							GO:0007040	lysosome organization	0.045055				GO:0002282	microglial cell activation involved in immune response	0.0259698				GO:0003013	circulatory system process	2.90624735251477e-05	GO:0046847	filopodium assembly	0.0461211	GO:0044000	movement in host	0.0258207										GO:0060544	regulation of necroptotic process	0.0257044	GO:0034239	regulation of macrophage fusion	0.0293832
GO:0051043	regulation of membrane protein ectodomain proteolysis	0.0266687	GO:0022408	negative regulation of cell-cell adhesion	0.0427454							GO:0080171	lytic vacuole organization	0.045055				GO:0019064	fusion of virus membrane with host plasma membrane	0.0259698				GO:0001525	angiogenesis	3.33018044116316e-06	GO:0035709	memory T cell activation	0.0461211	GO:0060267	positive regulation of respiratory burst	0.0258207										GO:0051246	regulation of protein metabolic process	0.0257044	GO:0032963	collagen metabolic process	0.0293832
GO:1901361	organic cyclic compound catabolic process	0.0268059	GO:0006006	glucose metabolic process	0.0427454							GO:0031341	regulation of cell killing	0.045055				GO:2001188	regulation of T cell activation via T cell receptor contact with antigen bound to MHC molecule on antigen presenting cell	0.0259698				GO:0001568	blood vessel development	3.33018044116316e-06	GO:0021773	striatal medium spiny neuron differentiation	0.0461211	GO:0002424	T cell mediated immune response to tumor cell	0.0258207										GO:0061099	negative regulation of protein tyrosine kinase activity	0.0257044	GO:0002282	microglial cell activation involved in immune response	0.0293832
GO:0090023	positive regulation of neutrophil chemotaxis	0.0269705	GO:0002700	regulation of production of molecular mediator of immune response	0.0427454							GO:0010243	response to organonitrogen compound	0.0464226				GO:2000977	regulation of forebrain neuron differentiation	0.0259698				GO:0032501	multicellular organismal process	3.81693432392226e-07	GO:0090257	regulation of muscle system process	0.0461211	GO:0002536	respiratory burst involved in inflammatory response	0.0258207										GO:0045859	regulation of protein kinase activity	0.0257044	GO:0090634	microglial cell mediated cytotoxicity	0.0293832
GO:0046697	decidualization	0.0269705	GO:0044000	movement in host	0.0427908							GO:0050793	regulation of developmental process	0.0466732				GO:1902564	negative regulation of neutrophil activation	0.0259698				GO:0001944	vasculature development	4.31876163709007e-06	GO:0070668	positive regulation of mast cell proliferation	0.0461211	GO:0051351	positive regulation of ligase activity	0.0258207										GO:0031349	positive regulation of defense response	0.0257044	GO:0006710	androgen catabolic process	0.0293832
GO:0051347	positive regulation of transferase activity	0.0269705	GO:0002695	negative regulation of leukocyte activation	0.043059							GO:0007610	behavior	0.0468877				GO:0014905	myoblast fusion involved in skeletal muscle regeneration	0.0259698				GO:0048870	cell motility	4.79386322447341e-06	GO:1903691	positive regulation of wound healing, spreading of epidermal cells	0.0461211	GO:0031326	regulation of cellular biosynthetic process	0.0259644										GO:0038096	Fc-gamma receptor signaling pathway involved in phagocytosis	0.0257044	GO:0034241	positive regulation of macrophage fusion	0.0293832
GO:1902532	negative regulation of intracellular signal transduction	0.0269705	GO:0042770	signal transduction in response to DNA damage	0.0433249							GO:0006689	ganglioside catabolic process	0.0479463				GO:0120041	positive regulation of macrophage proliferation	0.0259698				GO:2000145	regulation of cell motility	5.85631943393812e-06	GO:0055017	cardiac muscle tissue growth	0.0465168	GO:0070302	regulation of stress-activated protein kinase signaling cascade	0.0260771										GO:0001816	cytokine production	0.0257678	GO:0032502	developmental process	0.0293832
GO:0051254	positive regulation of RNA metabolic process	0.0269705	GO:0043123	positive regulation of canonical NF-kappaB signal transduction	0.0433672							GO:1903911	positive regulation of receptor clustering	0.0479463				GO:0039663	membrane fusion involved in viral entry into host cell	0.0259698				GO:0007275	multicellular organism development	5.85631943393812e-06	GO:0014855	striated muscle cell proliferation	0.0465168	GO:0080090	regulation of primary metabolic process	0.0260771										GO:0070664	negative regulation of leukocyte proliferation	0.0261118	GO:0042100	B cell proliferation	0.0294292
GO:1903902	positive regulation of viral life cycle	0.0269705	GO:0045619	regulation of lymphocyte differentiation	0.0450797							GO:0110088	hippocampal neuron apoptotic process	0.0479463				GO:0002696	positive regulation of leukocyte activation	0.0271193				GO:0035295	tube development	6.53435636399803e-05	GO:0007163	establishment or maintenance of cell polarity	0.0474256	GO:0019222	regulation of metabolic process	0.0260771										GO:0048872	homeostasis of number of cells	0.0261427	GO:0019222	regulation of metabolic process	0.0295407
GO:0034377	plasma lipoprotein particle assembly	0.0273653	GO:0009966	regulation of signal transduction	0.0450797							GO:1903719	regulation of I-kappaB phosphorylation	0.0479463				GO:0008284	positive regulation of cell population proliferation	0.0291389				GO:0040012	regulation of locomotion	8.21730202240824e-06	GO:0050817	coagulation	0.0474256	GO:0006338	chromatin remodeling	0.0263995										GO:0050890	cognition	0.0264393	GO:0016042	lipid catabolic process	0.0295407
GO:0010875	positive regulation of cholesterol efflux	0.0273653	GO:0045637	regulation of myeloid cell differentiation	0.0450797							GO:0038145	macrophage colony-stimulating factor signaling pathway	0.0479463				GO:0001817	regulation of cytokine production	0.0291773							GO:0034103	regulation of tissue remodeling	0.0474256	GO:0009889	regulation of biosynthetic process	0.0263995										GO:0007169	transmembrane receptor protein tyrosine kinase signaling pathway	0.0264393	GO:1902106	negative regulation of leukocyte differentiation	0.0300383
GO:0001783	B cell apoptotic process	0.0273653	GO:0046474	glycerophospholipid biosynthetic process	0.0450797							GO:0046813	receptor-mediated virion attachment to host cell	0.0479463				GO:0071896	protein localization to adherens junction	0.029283							GO:0071840	cellular component organization or biogenesis	0.0474346	GO:0008154	actin polymerization or depolymerization	0.026517										GO:0060765	regulation of androgen receptor signaling pathway	0.0264393	GO:0030593	neutrophil chemotaxis	0.0300383
GO:0048679	regulation of axon regeneration	0.0273653	GO:0051239	regulation of multicellular organismal process	0.0450797							GO:0045650	negative regulation of macrophage differentiation	0.0479463				GO:0060268	negative regulation of respiratory burst	0.029283							GO:0007599	hemostasis	0.0481852	GO:0080135	regulation of cellular response to stress	0.026517										GO:0070302	regulation of stress-activated protein kinase signaling cascade	0.0264393	GO:0070661	leukocyte proliferation	0.0301302
GO:0045940	positive regulation of steroid metabolic process	0.0273653	GO:0051701	biological process involved in interaction with host	0.0450797							GO:0042985	negative regulation of amyloid precursor protein biosynthetic process	0.0479463				GO:1904352	positive regulation of protein catabolic process in the vacuole	0.029283							GO:0031400	negative regulation of protein modification process	0.0483366	GO:0065003	protein-containing complex assembly	0.0266328										GO:0002710	negative regulation of T cell mediated immunity	0.0264393	GO:1905954	positive regulation of lipid localization	0.0303424
GO:1900078	positive regulation of cellular response to insulin stimulus	0.0273653	GO:0002285	lymphocyte activation involved in immune response	0.0450797							GO:0035425	autocrine signaling	0.0479463				GO:0035710	CD4-positive, alpha-beta T cell activation	0.029283							GO:0002684	positive regulation of immune system process	0.0498161	GO:0051301	cell division	0.0266328										GO:1900182	positive regulation of protein localization to nucleus	0.0264393	GO:1903707	negative regulation of hemopoiesis	0.0318856
GO:0070201	regulation of establishment of protein localization	0.0274526	GO:0002791	regulation of peptide secretion	0.0450797							GO:0021626	central nervous system maturation	0.0479463				GO:0060179	male mating behavior	0.029283							GO:0007417	central nervous system development	0.049892	GO:0002520	immune system development	0.0268754										GO:0043123	positive regulation of canonical NF-kappaB signal transduction	0.0264393	GO:0032652	regulation of interleukin-1 production	0.0321895
GO:0032801	receptor catabolic process	0.0280742	GO:0090087	regulation of peptide transport	0.0450797							GO:0051897	positive regulation of phosphatidylinositol 3-kinase/protein kinase B signal transduction	0.0479463				GO:0034238	macrophage fusion	0.029283							GO:0002274	myeloid leukocyte activation	0.049892	GO:2000425	regulation of apoptotic cell clearance	0.0268754										GO:0044271	cellular nitrogen compound biosynthetic process	0.0264393	GO:0032612	interleukin-1 production	0.0321895
GO:0035929	steroid hormone secretion	0.0280742	GO:0070374	positive regulation of ERK1 and ERK2 cascade	0.0450797							GO:0030163	protein catabolic process	0.0479463				GO:0001816	cytokine production	0.029283							GO:2000145	regulation of cell motility	1.40999937772399e-05	GO:2000343	positive regulation of chemokine (C-X-C motif) ligand 2 production	0.0268754										GO:0033081	regulation of T cell differentiation in thymus	0.0264393	GO:0032911	negative regulation of transforming growth factor beta1 production	0.033161
GO:0009611	response to wounding	0.028116	GO:0050866	negative regulation of cell activation	0.0450797							GO:0110089	regulation of hippocampal neuron apoptotic process	0.0479463				GO:0060312	regulation of blood vessel remodeling	0.029283							GO:0016477	cell migration	1.40999937772399e-05	GO:0031032	actomyosin structure organization	0.0268754										GO:0007167	enzyme-linked receptor protein signaling pathway	0.0264393	GO:0034238	macrophage fusion	0.033161
GO:0044057	regulation of system process	0.0282099	GO:0006457	protein folding	0.0453237							GO:2000646	positive regulation of receptor catabolic process	0.0479463				GO:0120040	regulation of macrophage proliferation	0.029283							GO:0040011	locomotion	1.40999937772399e-05	GO:0032070	regulation of deoxyribonuclease activity	0.0268754										GO:0032259	methylation	0.0273403	GO:1903613	regulation of protein tyrosine phosphatase activity	0.033161
GO:0006915	apoptotic process	0.0282099	GO:0050821	protein stabilization	0.0461952							GO:0019882	antigen processing and presentation	0.0482022				GO:0072675	osteoclast fusion	0.029283							GO:0032501	multicellular organismal process	1.4178612201952e-05	GO:0042118	endothelial cell activation	0.0268754										GO:0002520	immune system development	0.0286922	GO:0030913	paranodal junction assembly	0.033161
GO:0046457	prostanoid biosynthetic process	0.0284415	GO:0071702	organic substance transport	0.0462521							GO:0007155	cell adhesion	0.0487597				GO:0030155	regulation of cell adhesion	0.029283							GO:0040012	regulation of locomotion	1.4178612201952e-05	GO:0071674	mononuclear cell migration	0.0270261										GO:0010586	miRNA metabolic process	0.0287894	GO:0034137	positive regulation of toll-like receptor 2 signaling pathway	0.033161
GO:2000147	positive regulation of cell motility	0.0284415	GO:0002440	production of molecular mediator of immune response	0.0462521							GO:1901699	cellular response to nitrogen compound	0.0496329				GO:0050867	positive regulation of cell activation	0.029283							GO:0030154	cell differentiation	2.22799308876504e-06	GO:0051716	cellular response to stimulus	0.0274591										GO:0048534	hematopoietic or lymphoid organ development	0.0287894	GO:0010628	positive regulation of gene expression	0.034872
GO:0045184	establishment of protein localization	0.0284415	GO:0050920	regulation of chemotaxis	0.0469022							GO:0002684	positive regulation of immune system process	1.07027459399028e-05				GO:0019222	regulation of metabolic process	0.029283							GO:0048870	cell motility	2.22799308876504e-06	GO:0023057	negative regulation of signaling	0.027549										GO:0007064	mitotic sister chromatid cohesion	0.029643	GO:0032479	regulation of type I interferon production	0.0351085
GO:0045939	negative regulation of steroid metabolic process	0.0284415	GO:0002685	regulation of leukocyte migration	0.0471342							GO:0150146	cell junction disassembly	1.50298494510171e-05				GO:0002824	positive regulation of adaptive immune response based on somatic recombination of immune receptors built from immunoglobulin superfamily domains	0.0294206							GO:0048869	cellular developmental process	2.22799308876504e-06	GO:0010648	negative regulation of cell communication	0.027549										GO:0001773	myeloid dendritic cell activation	0.029643	GO:0032606	type I interferon production	0.0351085
GO:0070570	regulation of neuron projection regeneration	0.0284415	GO:0002573	myeloid leukocyte differentiation	0.0475927							GO:0098883	synapse pruning	2.59995341578015e-06				GO:0021782	glial cell development	0.0297015							GO:0048856	anatomical structure development	4.07492047074831e-05	GO:0050679	positive regulation of epithelial cell proliferation	0.027549										GO:0062098	regulation of programmed necrotic cell death	0.029643	GO:0010886	positive regulation of cholesterol storage	0.0366663
GO:0071624	positive regulation of granulocyte chemotaxis	0.0284415	GO:0019318	hexose metabolic process	0.0475927							GO:1905521	regulation of macrophage migration	9.42664187971135e-05				GO:0050900	leukocyte migration	0.0297015							GO:0030334	regulation of cell migration	4.07492047074831e-05	GO:1902915	negative regulation of protein polyubiquitination	0.0278038										GO:0060341	regulation of cellular localization	0.0300323	GO:0002606	positive regulation of dendritic cell antigen processing and presentation	0.0366663
GO:0048668	collateral sprouting	0.0284415	GO:0097529	myeloid leukocyte migration	0.0482866													GO:0071675	regulation of mononuclear cell migration	0.0300427							GO:0032502	developmental process	4.37800904589752e-05	GO:2001198	regulation of dendritic cell differentiation	0.0278038										GO:0071310	cellular response to organic substance	0.0301437	GO:0002697	regulation of immune effector process	0.0366663
GO:0065005	protein-lipid complex assembly	0.0284415	GO:2001234	negative regulation of apoptotic signaling pathway	0.0482866													GO:0002708	positive regulation of lymphocyte mediated immunity	0.0304097							GO:0001775	cell activation	5.41007843311516e-06	GO:0051701	biological process involved in interaction with host	0.0278038										GO:0031060	regulation of histone methylation	0.0313304	GO:0110088	hippocampal neuron apoptotic process	0.0366663
GO:0055094	response to lipoprotein particle	0.0284415	GO:0050670	regulation of lymphocyte proliferation	0.0482866													GO:0002456	T cell mediated immunity	0.0307775							GO:0030029	actin filament-based process	5.43572065613483e-05	GO:0034163	regulation of toll-like receptor 9 signaling pathway	0.0278038										GO:0042102	positive regulation of T cell proliferation	0.0314341	GO:0031394	positive regulation of prostaglandin biosynthetic process	0.0366663
GO:1903530	regulation of secretion by cell	0.0284415	GO:0002274	myeloid leukocyte activation	0.0482866													GO:0002688	regulation of leukocyte chemotaxis	0.0311461							GO:0048468	cell development	8.63875154280885e-05	GO:0098885	modification of postsynaptic actin cytoskeleton	0.0278038										GO:0010628	positive regulation of gene expression	0.0314341	GO:2001233	regulation of apoptotic signaling pathway	0.0366663
GO:0007263	nitric oxide mediated signal transduction	0.0284415	GO:0030595	leukocyte chemotaxis	0.0483061													GO:0050794	regulation of cellular process	0.0311548										GO:0010467	gene expression	0.0278038										GO:0042100	B cell proliferation	0.0321395	GO:0031347	regulation of defense response	0.0366663
GO:0001516	prostaglandin biosynthetic process	0.0284415	GO:0032944	regulation of mononuclear cell proliferation	0.0485255													GO:0002821	positive regulation of adaptive immune response	0.0314012										GO:0060352	cell adhesion molecule production	0.0278038										GO:0042326	negative regulation of phosphorylation	0.0322442	GO:0110089	regulation of hippocampal neuron apoptotic process	0.0366663
GO:0008209	androgen metabolic process	0.0287681	GO:0050730	regulation of peptidyl-tyrosine phosphorylation	0.0487433													GO:1903706	regulation of hemopoiesis	0.0317684										GO:0042989	sequestering of actin monomers	0.0278038										GO:0060325	face morphogenesis	0.0328458	GO:0002286	T cell activation involved in immune response	0.0366663
GO:0048667	cell morphogenesis involved in neuron differentiation	0.0287681	GO:0050870	positive regulation of T cell activation	0.0487608													GO:0060264	regulation of respiratory burst involved in inflammatory response	0.0317684										GO:0045654	positive regulation of megakaryocyte differentiation	0.0278038										GO:0031341	regulation of cell killing	0.0335863	GO:0045650	negative regulation of macrophage differentiation	0.0366663
GO:0032770	positive regulation of monooxygenase activity	0.0287681	GO:0033036	macromolecule localization	0.0489106													GO:1903911	positive regulation of receptor clustering	0.0317684										GO:0045619	regulation of lymphocyte differentiation	0.0278038										GO:0001782	B cell homeostasis	0.0345788	GO:1905049	negative regulation of metallopeptidase activity	0.0366663
GO:0034368	protein-lipid complex remodeling	0.0287681	GO:0045017	glycerolipid biosynthetic process	0.0490251													GO:0045650	negative regulation of macrophage differentiation	0.0317684										GO:0051340	regulation of ligase activity	0.0278038										GO:0050858	negative regulation of antigen receptor-mediated signaling pathway	0.0345788	GO:0006412	translation	0.036775
GO:0034369	plasma lipoprotein particle remodeling	0.0287681	GO:0033500	carbohydrate homeostasis	0.0490251													GO:0006689	ganglioside catabolic process	0.0317684										GO:0090304	nucleic acid metabolic process	0.0282409										GO:0010810	regulation of cell-substrate adhesion	0.0345872	GO:0002443	leukocyte mediated immunity	0.036775
GO:0040017	positive regulation of locomotion	0.0287681	GO:0042593	glucose homeostasis	0.0490251													GO:2000646	positive regulation of receptor catabolic process	0.0317684										GO:0050778	positive regulation of immune response	0.0282738										GO:0001932	regulation of protein phosphorylation	0.035179	GO:0048856	anatomical structure development	0.0375141
GO:1902230	negative regulation of intrinsic apoptotic signaling pathway in response to DNA damage	0.0288719	GO:0002790	peptide secretion	0.0494311													GO:0007399	nervous system development	0.0317684										GO:0071222	cellular response to lipopolysaccharide	0.0282738										GO:0008104	protein localization	0.035179	GO:0050868	negative regulation of T cell activation	0.0379519
GO:0007271	synaptic transmission, cholinergic	0.0288719	GO:2001279	regulation of unsaturated fatty acid biosynthetic process	8.49299440105325e-05													GO:0038145	macrophage colony-stimulating factor signaling pathway	0.0317684										GO:0006282	regulation of DNA repair	0.0286227										GO:0048024	regulation of mRNA splicing, via spliceosome	0.0356534	GO:0014902	myotube differentiation	0.0379519
GO:0008219	cell death	0.0288719	GO:0031392	regulation of prostaglandin biosynthetic process	8.49299440105325e-05													GO:0042985	negative regulation of amyloid precursor protein biosynthetic process	0.0317684										GO:0009617	response to bacterium	0.0292051										GO:0051338	regulation of transferase activity	0.0358493	GO:0050900	leukocyte migration	0.0379519
GO:0012501	programmed cell death	0.0288719																GO:0034756	regulation of iron ion transport	0.0317684										GO:0043542	endothelial cell migration	0.0292051										GO:0034110	regulation of homotypic cell-cell adhesion	0.0360166	GO:1990266	neutrophil migration	0.0383898
GO:0035640	exploration behavior	0.0288719																GO:0046813	receptor-mediated virion attachment to host cell	0.0317684										GO:0023051	regulation of signaling	0.0293016										GO:0070727	cellular macromolecule localization	0.0360815	GO:0046649	lymphocyte activation	0.0386791
GO:0051085	chaperone cofactor-dependent protein refolding	0.0288719																GO:0050864	regulation of B cell activation	0.0319689										GO:0048012	hepatocyte growth factor receptor signaling pathway	0.0294509										GO:0008283	cell population proliferation	0.0362532	GO:0031623	receptor internalization	0.0386884
GO:0019883	antigen processing and presentation of endogenous antigen	0.0288719																GO:0042221	response to chemical	0.0324785										GO:0010646	regulation of cell communication	0.0294836										GO:0045445	myoblast differentiation	0.0369522	GO:0097340	inhibition of cysteine-type endopeptidase activity	0.0388212
GO:0044283	small molecule biosynthetic process	0.0288719																GO:0007041	lysosomal transport	0.0326995										GO:0050920	regulation of chemotaxis	0.0299344										GO:0032743	positive regulation of interleukin-2 production	0.0376767	GO:0071621	granulocyte chemotaxis	0.0388212
GO:0071310	cellular response to organic substance	0.0291084																GO:0006915	apoptotic process	0.0334718										GO:0071219	cellular response to molecule of bacterial origin	0.0299344										GO:1901653	cellular response to peptide	0.0395799	GO:0097341	zymogen inhibition	0.0388212
GO:0034367	protein-containing complex remodeling	0.0294834																GO:0050852	T cell receptor signaling pathway	0.0338005										GO:0022607	cellular component assembly	0.0299836										GO:0010922	positive regulation of phosphatase activity	0.0395799	GO:1903979	negative regulation of microglial cell activation	0.0388212
GO:0071402	cellular response to lipoprotein particle stimulus	0.0294834																GO:0060284	regulation of cell development	0.0338005										GO:0007596	blood coagulation	0.0299836										GO:0071039	nuclear polyadenylation-dependent CUT catabolic process	0.0401438	GO:0030853	negative regulation of granulocyte differentiation	0.0388212
GO:0002828	regulation of type 2 immune response	0.0299609																GO:1903979	negative regulation of microglial cell activation	0.0343741										GO:0000819	sister chromatid segregation	0.0306441										GO:0071036	nuclear polyadenylation-dependent snoRNA catabolic process	0.0401438	GO:0051541	elastin metabolic process	0.0388212
GO:0090022	regulation of neutrophil chemotaxis	0.0299609																GO:0050861	positive regulation of B cell receptor signaling pathway	0.0343741										GO:0034333	adherens junction assembly	0.0306827										GO:2001107	negative regulation of Rho guanyl-nucleotide exchange factor activity	0.0401438	GO:0010757	negative regulation of plasminogen activation	0.0388212
GO:0001782	B cell homeostasis	0.0299609																GO:0030098	lymphocyte differentiation	0.0343741										GO:0070493	thrombin-activated receptor signaling pathway	0.0306827										GO:0071921	cohesin loading	0.0401438	GO:0010959	regulation of metal ion transport	0.0388212
GO:0019934	cGMP-mediated signaling	0.0299609																GO:0010757	negative regulation of plasminogen activation	0.0343741										GO:2001171	positive regulation of ATP biosynthetic process	0.0306827										GO:0038111	interleukin-7-mediated signaling pathway	0.0401438	GO:0016064	immunoglobulin mediated immune response	0.0388212
GO:0045935	positive regulation of nucleobase-containing compound metabolic process	0.0299609																GO:1900122	positive regulation of receptor binding	0.0343741										GO:0050817	coagulation	0.0306827										GO:0071037	nuclear polyadenylation-dependent snRNA catabolic process	0.0401438	GO:0050864	regulation of B cell activation	0.0388212
GO:0090181	regulation of cholesterol metabolic process	0.0303515																GO:1903332	regulation of protein folding	0.0343741										GO:0031115	negative regulation of microtubule polymerization	0.0306827										GO:0035712	T-helper 2 cell activation	0.0401438	GO:0051045	negative regulation of membrane protein ectodomain proteolysis	0.0388212
GO:0043537	negative regulation of blood vessel endothelial cell migration	0.0303515																GO:0030853	negative regulation of granulocyte differentiation	0.0343741										GO:0007599	hemostasis	0.0310306										GO:0097535	lymphoid lineage cell migration into thymus	0.0401438	GO:0070255	regulation of mucus secretion	0.0388212
GO:1902253	regulation of intrinsic apoptotic signaling pathway by p53 class mediator	0.0303515																GO:1905247	positive regulation of aspartic-type peptidase activity	0.0343741										GO:0032501	multicellular organismal process	0.0310646										GO:1905871	regulation of protein localization to cell leading edge	0.0401438	GO:0043043	peptide biosynthetic process	0.0389949
GO:1901797	negative regulation of signal transduction by p53 class mediator	0.0303515																GO:0071316	cellular response to nicotine	0.0343741										GO:0051403	stress-activated MAPK cascade	0.0313307										GO:0044856	plasma membrane raft localization	0.0401438	GO:0032501	multicellular organismal process	0.0393531
GO:0040008	regulation of growth	0.0304053																GO:2001235	positive regulation of apoptotic signaling pathway	0.0343741										GO:0010604	positive regulation of macromolecule metabolic process	0.0314268										GO:0051666	actin cortical patch localization	0.0401438	GO:1903706	regulation of hemopoiesis	0.0393531
GO:0061081	positive regulation of myeloid leukocyte cytokine production involved in immune response	0.0304053																GO:2001056	positive regulation of cysteine-type endopeptidase activity	0.0344656										GO:0002682	regulation of immune system process	0.0314268										GO:0044855	plasma membrane raft distribution	0.0401438	GO:0019724	B cell mediated immunity	0.0393531
GO:0002021	response to dietary excess	0.0304053																GO:0008360	regulation of cell shape	0.0348306										GO:2001234	negative regulation of apoptotic signaling pathway	0.031673										GO:0097534	lymphoid lineage cell migration	0.0401438	GO:0065007	biological regulation	0.0409363
GO:0050999	regulation of nitric-oxide synthase activity	0.0304053																GO:0048522	positive regulation of cellular process	0.0351258										GO:0065004	protein-DNA complex assembly	0.031673										GO:0060940	epithelial to mesenchymal transition involved in cardiac fibroblast development	0.0401438	GO:1903038	negative regulation of leukocyte cell-cell adhesion	0.0413592
GO:0019068	virion assembly	0.0304053																GO:0050729	positive regulation of inflammatory response	0.0355433										GO:1903580	positive regulation of ATP metabolic process	0.0321444										GO:0061010	gallbladder development	0.0401438	GO:0002003	angiotensin maturation	0.0419118
GO:1902624	positive regulation of neutrophil migration	0.0304053																GO:0002757	immune response-activating signaling pathway	0.0355433										GO:0031098	stress-activated protein kinase signaling cascade	0.0327471										GO:2000522	positive regulation of immunological synapse formation	0.0401438	GO:0002578	negative regulation of antigen processing and presentation	0.0419118
GO:0001893	maternal placenta development	0.0304053																GO:0022603	regulation of anatomical structure morphogenesis	0.0358164										GO:0050870	positive regulation of T cell activation	0.0328969										GO:2000471	regulation of hematopoietic stem cell migration	0.0401438	GO:0002291	T cell activation via T cell receptor contact with antigen bound to MHC molecule on antigen presenting cell	0.0419118
GO:0030224	monocyte differentiation	0.0304053																GO:0070572	positive regulation of neuron projection regeneration	0.0358164										GO:0046598	positive regulation of viral entry into host cell	0.0332289										GO:2000473	positive regulation of hematopoietic stem cell migration	0.0401438	GO:2001280	positive regulation of unsaturated fatty acid biosynthetic process	0.0419118
GO:1902003	regulation of amyloid-beta formation	0.0308582																GO:0061518	microglial cell proliferation	0.0358164										GO:2001028	positive regulation of endothelial cell chemotaxis	0.0332289										GO:0008284	positive regulation of cell population proliferation	0.0409127	GO:0014908	myotube differentiation involved in skeletal muscle regeneration	0.0419118
GO:0010934	macrophage cytokine production	0.0308582																GO:0043615	astrocyte cell migration	0.0358164										GO:0001816	cytokine production	0.0332289										GO:0022603	regulation of anatomical structure morphogenesis	0.0414142	GO:0010890	positive regulation of sequestering of triglyceride	0.0419118
GO:0051084	'de novo' post-translational protein folding	0.0308582																GO:1905671	regulation of lysosome organization	0.0358164										GO:0001817	regulation of cytokine production	0.0332289										GO:0060323	head morphogenesis	0.0414661	GO:0030099	myeloid cell differentiation	0.0425366
GO:0010935	regulation of macrophage cytokine production	0.0308582																GO:0072674	multinuclear osteoclast differentiation	0.0358164										GO:1904424	regulation of GTP binding	0.0332289										GO:0006090	pyruvate metabolic process	0.0416312	GO:2000377	regulation of reactive oxygen species metabolic process	0.0425366
GO:0010874	regulation of cholesterol efflux	0.0309963																GO:2000553	positive regulation of T-helper 2 cell cytokine production	0.0358164										GO:0075294	positive regulation by symbiont of entry into host	0.0332289										GO:0035710	CD4-positive, alpha-beta T cell activation	0.0416312	GO:0034341	response to type II interferon	0.0428301
GO:0048812	neuron projection morphogenesis	0.0309963																GO:0051620	norepinephrine uptake	0.0358164										GO:1903025	regulation of RNA polymerase II regulatory region sequence-specific DNA binding	0.0332289										GO:1902532	negative regulation of intracellular signal transduction	0.0420315	GO:0016032	viral process	0.0428301
GO:0097242	amyloid-beta clearance	0.0309963																GO:0052779	amino disaccharide metabolic process	0.0358164										GO:0051707	response to other organism	0.0332289										GO:0002824	positive regulation of adaptive immune response based on somatic recombination of immune receptors built from immunoglobulin superfamily domains	0.0420315	GO:0032102	negative regulation of response to external stimulus	0.0428557
GO:0032376	positive regulation of cholesterol transport	0.0309963																GO:0048102	autophagic cell death	0.0358164										GO:0045176	apical protein localization	0.0332289										GO:0008286	insulin receptor signaling pathway	0.0420315	GO:0042552	myelination	0.0436987
GO:0032373	positive regulation of sterol transport	0.0309963																GO:0014908	myotube differentiation involved in skeletal muscle regeneration	0.0358164										GO:1900029	positive regulation of ruffle assembly	0.0332289										GO:0007010	cytoskeleton organization	0.0420315	GO:0045657	positive regulation of monocyte differentiation	0.0437582
GO:0120035	regulation of plasma membrane bounded cell projection organization	0.0309963																GO:0048680	positive regulation of axon regeneration	0.0358164										GO:0033044	regulation of chromosome organization	0.0332909										GO:0071887	leukocyte apoptotic process	0.0420315	GO:1904179	positive regulation of adipose tissue development	0.0437582
GO:0050865	regulation of cell activation	0.0309963																GO:0002705	positive regulation of leukocyte mediated immunity	0.0358164										GO:0043207	response to external biotic stimulus	0.0332909										GO:0000423	mitophagy	0.042183	GO:0002757	immune response-activating signaling pathway	0.0437582
GO:0048589	developmental growth	0.0310623																GO:0071281	cellular response to iron ion	0.0358164										GO:0071216	cellular response to biotic stimulus	0.0332909										GO:0046677	response to antibiotic	0.042183	GO:0031392	regulation of prostaglandin biosynthetic process	0.0437582
GO:0070328	triglyceride homeostasis	0.0310623																GO:0002003	angiotensin maturation	0.0358164										GO:0006325	chromatin organization	0.0343396										GO:0001952	regulation of cell-matrix adhesion	0.042183	GO:0048757	pigment granule maturation	0.0437582
GO:1902229	regulation of intrinsic apoptotic signaling pathway in response to DNA damage	0.0310623																GO:0002536	respiratory burst involved in inflammatory response	0.0358164										GO:0002679	respiratory burst involved in defense response	0.0346192										GO:0140894	endolysosomal toll-like receptor signaling pathway	0.042183	GO:0002002	regulation of angiotensin levels in blood	0.0437582
GO:0032438	melanosome organization	0.0310623																GO:0002291	T cell activation via T cell receptor contact with antigen bound to MHC molecule on antigen presenting cell	0.0358164										GO:0042994	cytoplasmic sequestering of transcription factor	0.0346192										GO:0051174	regulation of phosphorus metabolic process	0.042183	GO:0002579	positive regulation of antigen processing and presentation	0.0437582
GO:0048858	cell projection morphogenesis	0.0310623																GO:0050921	positive regulation of chemotaxis	0.0358164										GO:0007399	nervous system development	0.0351028										GO:0051403	stress-activated MAPK cascade	0.042183	GO:0060284	regulation of cell development	0.0437582
GO:0031344	regulation of cell projection organization	0.0310623																GO:0030205	dermatan sulfate metabolic process	0.0358164										GO:0045595	regulation of cell differentiation	0.0351028										GO:0019220	regulation of phosphate metabolic process	0.042183	GO:0043485	endosome to pigment granule transport	0.0437582
GO:0055090	acylglycerol homeostasis	0.0310623																GO:0031349	positive regulation of defense response	0.036144										GO:0009607	response to biotic stimulus	0.0351028										GO:0032101	regulation of response to external stimulus	0.042183	GO:0007272	ensheathment of neurons	0.0437582
GO:0033280	response to vitamin D	0.0310623																GO:0010634	positive regulation of epithelial cell migration	0.036404										GO:0097435	supramolecular fiber organization	0.0351028										GO:0006909	phagocytosis	0.0425546	GO:2001204	regulation of osteoclast development	0.0437582
GO:0045923	positive regulation of fatty acid metabolic process	0.0310623																GO:0002687	positive regulation of leukocyte migration	0.0372355										GO:0007000	nucleolus organization	0.0356417										GO:0009968	negative regulation of signal transduction	0.0431134	GO:0035646	endosome to melanosome transport	0.0437582
GO:0044060	regulation of endocrine process	0.0310623																GO:0007341	penetration of zona pellucida	0.0384835										GO:2000341	regulation of chemokine (C-X-C motif) ligand 2 production	0.0356417										GO:0032880	regulation of protein localization	0.0431134	GO:0090331	negative regulation of platelet aggregation	0.0437582
GO:0007616	long-term memory	0.0310623																GO:0031666	positive regulation of lipopolysaccharide-mediated signaling pathway	0.0384835										GO:0098974	postsynaptic actin cytoskeleton organization	0.0356417										GO:0051172	negative regulation of nitrogen compound metabolic process	0.0431134	GO:0008366	axon ensheathment	0.0437582
GO:0001941	postsynaptic membrane organization	0.0310623																GO:0002764	immune response-regulating signaling pathway	0.0384835										GO:0072567	chemokine (C-X-C motif) ligand 2 production	0.0356417										GO:0031398	positive regulation of protein ubiquitination	0.0433582	GO:0002687	positive regulation of leukocyte migration	0.0450241
GO:0080135	regulation of cellular response to stress	0.0310623																GO:1903054	negative regulation of extracellular matrix organization	0.0384835										GO:0000712	resolution of meiotic recombination intermediates	0.0356417										GO:0043549	regulation of kinase activity	0.0433582	GO:0001890	placenta development	0.0454545
GO:0046164	alcohol catabolic process	0.0310623																GO:2000563	positive regulation of CD4-positive, alpha-beta T cell proliferation	0.0384835										GO:0009059	macromolecule biosynthetic process	0.0356417										GO:0046632	alpha-beta T cell differentiation	0.0441043	GO:0140052	cellular response to oxidised low-density lipoprotein particle stimulus	0.0466114
GO:0070229	negative regulation of lymphocyte apoptotic process	0.0310623																GO:0002002	regulation of angiotensin levels in blood	0.0384835										GO:1903039	positive regulation of leukocyte cell-cell adhesion	0.0358789										GO:0010811	positive regulation of cell-substrate adhesion	0.0441043	GO:0045807	positive regulation of endocytosis	0.0466114
GO:0120039	plasma membrane bounded cell projection morphogenesis	0.0310623																GO:0009653	anatomical structure morphogenesis	0.0384835										GO:0044085	cellular component biogenesis	0.0361783										GO:0070266	necroptotic process	0.0451162	GO:2000833	positive regulation of steroid hormone secretion	0.0466114
GO:0006458	'de novo' protein folding	0.0311861																GO:0019062	virion attachment to host cell	0.0384835										GO:1905564	positive regulation of vascular endothelial cell proliferation	0.036933										GO:0031098	stress-activated protein kinase signaling cascade	0.0459899	GO:0042447	hormone catabolic process	0.0466114
GO:0060999	positive regulation of dendritic spine development	0.0311861																GO:0043069	negative regulation of programmed cell death	0.0390552										GO:1900373	positive regulation of purine nucleotide biosynthetic process	0.036933										GO:0007275	multicellular organism development	0.0463324	GO:0097530	granulocyte migration	0.0466114
GO:0001662	behavioral fear response	0.0311861																GO:0051100	negative regulation of binding	0.0391928										GO:0000028	ribosomal small subunit assembly	0.036933										GO:0032728	positive regulation of interferon-beta production	0.0464422	GO:0031349	positive regulation of defense response	0.0466114
GO:0043408	regulation of MAPK cascade	0.0311861																GO:0043524	negative regulation of neuron apoptotic process	0.0391928										GO:0060263	regulation of respiratory burst	0.036933										GO:0014902	myotube differentiation	0.0464422	GO:0019065	receptor-mediated endocytosis of virus by host cell	0.0466114
GO:0048753	pigment granule organization	0.0311861																GO:0045785	positive regulation of cell adhesion	0.0391928										GO:0030810	positive regulation of nucleotide biosynthetic process	0.036933										GO:0034142	toll-like receptor 4 signaling pathway	0.0464422	GO:0008037	cell recognition	0.0466114
GO:1901575	organic substance catabolic process	0.0311861																GO:0051050	positive regulation of transport	0.0393371										GO:0006139	nucleobase-containing compound metabolic process	0.0376042										GO:0002714	positive regulation of B cell mediated immunity	0.0464422	GO:0007584	response to nutrient	0.0468997
GO:0034381	plasma lipoprotein particle clearance	0.0311861																GO:0043410	positive regulation of MAPK cascade	0.0403497										GO:0022898	regulation of transmembrane transporter activity	0.0376042										GO:0002891	positive regulation of immunoglobulin mediated immune response	0.0464422	GO:0006633	fatty acid biosynthetic process	0.0468997
GO:0043516	regulation of DNA damage response, signal transduction by p53 class mediator	0.0312032																GO:1905245	regulation of aspartic-type peptidase activity	0.0404003										GO:0051240	positive regulation of multicellular organismal process	0.0377247										GO:0022604	regulation of cell morphogenesis	0.046475	GO:0043482	cellular pigment accumulation	0.0479869
GO:0090207	regulation of triglyceride metabolic process	0.0312032																GO:0044650	adhesion of symbiont to host cell	0.0404003										GO:0045091	regulation of single stranded viral RNA replication via double stranded DNA intermediate	0.0377247										GO:0016601	Rac protein signal transduction	0.048123	GO:0043476	pigment accumulation	0.0479869
GO:0042127	regulation of cell population proliferation	0.0312032																GO:1900121	negative regulation of receptor binding	0.0404003										GO:1900242	regulation of synaptic vesicle endocytosis	0.0377247										GO:0042692	muscle cell differentiation	0.048123	GO:2001046	positive regulation of integrin-mediated signaling pathway	0.0479869
GO:0002209	behavioral defense response	0.0312032																GO:0048519	negative regulation of biological process	0.0404003										GO:0034162	toll-like receptor 9 signaling pathway	0.0377247										GO:0043967	histone H4 acetylation	0.048123	GO:0034370	triglyceride-rich lipoprotein particle remodeling	0.0479869
GO:1990000	amyloid fibril formation	0.0312032																GO:0106014	regulation of inflammatory response to wounding	0.0404003										GO:0032717	negative regulation of interleukin-8 production	0.0377247										GO:0043067	regulation of programmed cell death	0.0483752	GO:0034372	very-low-density lipoprotein particle remodeling	0.0479869
GO:0043368	positive T cell selection	0.0312032																GO:0030334	regulation of cell migration	0.0404003										GO:2000678	negative regulation of transcription regulatory region DNA binding	0.0377247										GO:0030218	erythrocyte differentiation	0.0483752	GO:0002764	immune response-regulating signaling pathway	0.0479869
GO:0042092	type 2 immune response	0.0312032																GO:0010713	negative regulation of collagen metabolic process	0.0404003										GO:2001169	regulation of ATP biosynthetic process	0.0377247										GO:0050864	regulation of B cell activation	0.0483752	GO:0048671	negative regulation of collateral sprouting	0.0479869
GO:0032990	cell part morphogenesis	0.0312032																GO:0010950	positive regulation of endopeptidase activity	0.0404003										GO:0010557	positive regulation of macromolecule biosynthetic process	0.0377247										GO:0051225	spindle assembly	0.0489623	GO:0034111	negative regulation of homotypic cell-cell adhesion	0.0479869
GO:0045596	negative regulation of cell differentiation	0.0312032																GO:0019065	receptor-mediated endocytosis of virus by host cell	0.0404003										GO:0090493	catecholamine uptake	0.0377247										GO:0045936	negative regulation of phosphate metabolic process	0.0489623	GO:0045060	negative thymic T cell selection	0.0479869
GO:0048584	positive regulation of response to stimulus	0.0315883																GO:2000644	regulation of receptor catabolic process	0.0404003										GO:0030100	regulation of endocytosis	0.0384547										GO:0050684	regulation of mRNA processing	0.0489623	GO:1905952	regulation of lipid localization	0.0479869
GO:1902991	regulation of amyloid precursor protein catabolic process	0.0316923																GO:0070665	positive regulation of leukocyte proliferation	0.0405507										GO:0045597	positive regulation of cell differentiation	0.0384547										GO:0006897	endocytosis	0.0489623	GO:1903034	regulation of response to wounding	0.0479869
GO:0030162	regulation of proteolysis	0.0322563																GO:0002683	negative regulation of immune system process	0.0405517										GO:0002837	regulation of immune response to tumor cell	0.0389058										GO:0050900	leukocyte migration	0.0489623	GO:0071394	cellular response to testosterone stimulus	0.0479869
GO:0001937	negative regulation of endothelial cell proliferation	0.0322563																GO:0002831	regulation of response to biotic stimulus	0.0411169										GO:0002643	regulation of tolerance induction	0.0389058										GO:0035307	positive regulation of protein dephosphorylation	0.0492083	GO:0071635	negative regulation of transforming growth factor beta production	0.0479869
GO:0045124	regulation of bone resorption	0.0324407																GO:0098609	cell-cell adhesion	0.0412759										GO:0001818	negative regulation of cytokine production	0.0389058										GO:0010563	negative regulation of phosphorus metabolic process	0.0492295	GO:1900272	negative regulation of long-term synaptic potentiation	0.0479869
GO:0034205	amyloid-beta formation	0.0324407																GO:0098657	import into cell	0.0412759										GO:0039692	single stranded viral RNA replication via double stranded DNA intermediate	0.0389058										GO:0000956	nuclear-transcribed mRNA catabolic process	0.0494026	GO:0071888	macrophage apoptotic process	0.0479869
GO:0043549	regulation of kinase activity	0.0324407																GO:0016477	cell migration	0.0412759										GO:0099188	postsynaptic cytoskeleton organization	0.0389058										GO:0006357	regulation of transcription by RNA polymerase II	0.0494397	GO:0034135	regulation of toll-like receptor 2 signaling pathway	0.0479869
GO:1900271	regulation of long-term synaptic potentiation	0.0324407																GO:0010594	regulation of endothelial cell migration	0.0412832										GO:0099010	modification of postsynaptic structure	0.0399732										GO:0051094	positive regulation of developmental process	0.0499394	GO:2001279	regulation of unsaturated fatty acid biosynthetic process	0.0479869
GO:0006509	membrane protein ectodomain proteolysis	0.0324407																GO:1903265	positive regulation of tumor necrosis factor-mediated signaling pathway	0.0420345										GO:2001026	regulation of endothelial cell chemotaxis	0.0399732										GO:0010468	regulation of gene expression	1.05166033062018e-05	GO:0022407	regulation of cell-cell adhesion	0.0485278
GO:0033574	response to testosterone	0.0324407																GO:0002357	defense response to tumor cell	0.0420345										GO:0032409	regulation of transporter activity	0.0399732										GO:0050794	regulation of cellular process	1.06933669001924e-08	GO:1901565	organonitrogen compound catabolic process	0.0485278
GO:0051129	negative regulation of cellular component organization	0.0328945																GO:2000774	positive regulation of cellular senescence	0.0420345										GO:0002834	regulation of response to tumor cell	0.0399732										GO:0030097	hemopoiesis	1.07874942975503e-06	GO:2000026	regulation of multicellular organismal development	0.0497118
GO:1902622	regulation of neutrophil migration	0.0328945																GO:0061517	macrophage proliferation	0.0420345										GO:0043968	histone H2A acetylation	0.0399732										GO:0048584	positive regulation of response to stimulus	1.08343515249763e-05	GO:0048518	positive regulation of biological process	0.0497118
GO:0042304	regulation of fatty acid biosynthetic process	0.0328945																GO:0071888	macrophage apoptotic process	0.0420345										GO:0090026	positive regulation of monocyte chemotaxis	0.0399732										GO:0043368	positive T cell selection	1.08343515249763e-05
GO:0042311	vasodilation	0.0332476																GO:0050655	dermatan sulfate proteoglycan metabolic process	0.0420345										GO:0050776	regulation of immune response	0.0399732										GO:0050851	antigen receptor-mediated signaling pathway	1.14476082241707e-07
GO:0071827	plasma lipoprotein particle organization	0.0332476																GO:0090160	Golgi to lysosome transport	0.0420345										GO:0050765	negative regulation of phagocytosis	0.0399732										GO:0050852	T cell receptor signaling pathway	1.15313491998242e-07
GO:0030890	positive regulation of B cell proliferation	0.0332476																GO:0097264	self proteolysis	0.0420345										GO:0043066	negative regulation of apoptotic process	0.040609										GO:0001775	cell activation	1.15736215102036e-09
GO:0042596	fear response	0.0332476																GO:0010561	negative regulation of glycoprotein biosynthetic process	0.0420345										GO:1902531	regulation of intracellular signal transduction	0.0406952										GO:0050863	regulation of T cell activation	1.57379286281398e-05
GO:0061082	myeloid leukocyte cytokine production	0.0337154																GO:0007034	vacuolar transport	0.0420345										GO:0046483	heterocycle metabolic process	0.0406952										GO:0045785	positive regulation of cell adhesion	1.58979193986762e-05
GO:0071825	protein-lipid complex organization	0.0337154																GO:0048771	tissue remodeling	0.0423842										GO:0071824	protein-DNA complex organization	0.040771										GO:0010556	regulation of macromolecule biosynthetic process	1.81729076554972e-05
GO:1902930	regulation of alcohol biosynthetic process	0.0337154																GO:0048869	cellular developmental process	0.0432525										GO:0043371	negative regulation of CD4-positive, alpha-beta T cell differentiation	0.0409643										GO:0030098	lymphocyte differentiation	1.90220376821256e-06
GO:1900047	negative regulation of hemostasis	0.0337154																GO:0030154	cell differentiation	0.0432525										GO:0051054	positive regulation of DNA metabolic process	0.0409643										GO:0035556	intracellular signal transduction	1.90220376821256e-06
GO:0140353	lipid export from cell	0.0337154																GO:2000551	regulation of T-helper 2 cell cytokine production	0.0432993										GO:0035024	negative regulation of Rho protein signal transduction	0.0409643										GO:0046633	alpha-beta T cell proliferation	1.97091160228337e-05
GO:0045581	negative regulation of T cell differentiation	0.0337154																GO:0043065	positive regulation of apoptotic process	0.0432993										GO:0150105	protein localization to cell-cell junction	0.0409643										GO:0031323	regulation of cellular metabolic process	1.97091160228337e-05
GO:0031103	axon regeneration	0.0337154																GO:0050731	positive regulation of peptidyl-tyrosine phosphorylation	0.0432993										GO:0042592	homeostatic process	0.0410276										GO:0045321	leukocyte activation	2.03127957728302e-10
GO:0030195	negative regulation of blood coagulation	0.0337154																GO:0002399	MHC class II protein complex assembly	0.0432993										GO:0030217	T cell differentiation	0.0415116										GO:0060255	regulation of macromolecule metabolic process	2.3756580562106e-05
GO:0032768	regulation of monooxygenase activity	0.0337154																GO:0002503	peptide antigen assembly with MHC class II protein complex	0.0432993										GO:0006725	cellular aromatic compound metabolic process	0.0417323										GO:0051240	positive regulation of multicellular organismal process	2.67449282197991e-05
GO:0042771	intrinsic apoptotic signaling pathway in response to DNA damage by p53 class mediator	0.0337154																GO:0075509	endocytosis involved in viral entry into host cell	0.0432993										GO:0045063	T-helper 1 cell differentiation	0.0418377										GO:0002253	activation of immune response	2.79203553033041e-05
GO:0006693	prostaglandin metabolic process	0.0337154																GO:0040015	negative regulation of multicellular organism growth	0.0432993										GO:0001780	neutrophil homeostasis	0.0418377										GO:0031326	regulation of cellular biosynthetic process	2.96028377578198e-05
GO:0006692	prostanoid metabolic process	0.0337154																GO:0034333	adherens junction assembly	0.0432993										GO:0015874	norepinephrine transport	0.0418377										GO:0046649	lymphocyte activation	3.06315376867348e-10
GO:0006636	unsaturated fatty acid biosynthetic process	0.0337154																GO:0036006	cellular response to macrophage colony-stimulating factor stimulus	0.0432993										GO:0045981	positive regulation of nucleotide metabolic process	0.0418377										GO:1903037	regulation of leukocyte cell-cell adhesion	3.10697154061572e-06
GO:0008610	lipid biosynthetic process	0.0337154																GO:0035745	T-helper 2 cell cytokine production	0.0432993										GO:1900544	positive regulation of purine nucleotide metabolic process	0.0418377										GO:0023052	signaling	3.10697154061572e-06
GO:0010543	regulation of platelet activation	0.0337154																GO:0046479	glycosphingolipid catabolic process	0.0432993										GO:0043069	negative regulation of programmed cell death	0.0419648										GO:0022409	positive regulation of cell-cell adhesion	3.1581198185946e-05
GO:0043114	regulation of vascular permeability	0.0337154																GO:1900426	positive regulation of defense response to bacterium	0.0432993										GO:0000278	mitotic cell cycle	0.0419648										GO:0009889	regulation of biosynthetic process	3.31829136705324e-05
GO:0044788	modulation by host of viral process	0.0337154																GO:0070863	positive regulation of protein exit from endoplasmic reticulum	0.0432993										GO:0042742	defense response to bacterium	0.0419648										GO:0045058	T cell selection	3.45324410501407e-05
GO:0001881	receptor recycling	0.0337154																GO:1904350	regulation of protein catabolic process in the vacuole	0.0432993										GO:0098813	nuclear chromosome segregation	0.0419648										GO:0042098	T cell proliferation	3.52329553616516e-06
GO:0046596	regulation of viral entry into host cell	0.0341286																GO:0002863	positive regulation of inflammatory response to antigenic stimulus	0.0432993										GO:0002376	immune system process	0.0419648										GO:0002764	immune response-regulating signaling pathway	3.63007509981002e-06
GO:0048662	negative regulation of smooth muscle cell proliferation	0.0341286																GO:0046631	alpha-beta T cell activation	0.0432993										GO:0022409	positive regulation of cell-cell adhesion	0.0419648										GO:0002429	immune response-activating cell surface receptor signaling pathway	3.74836653411387e-07
GO:0002792	negative regulation of peptide secretion	0.0341286																GO:0030003	intracellular monoatomic cation homeostasis	0.0433943										GO:0051050	positive regulation of transport	0.04204										GO:0022407	regulation of cell-cell adhesion	3.87488497732059e-06
GO:0051234	establishment of localization	0.0346256																GO:0002706	regulation of lymphocyte mediated immunity	0.0447644										GO:1902105	regulation of leukocyte differentiation	0.04204										GO:0002694	regulation of leukocyte activation	4.14171575422398e-06
GO:0046850	regulation of bone remodeling	0.0346256																GO:0002009	morphogenesis of an epithelium	0.0447644										GO:0002418	immune response to tumor cell	0.0423983										GO:0007154	cell communication	4.14171575422398e-06
GO:0071622	regulation of granulocyte chemotaxis	0.0348148																GO:2000145	regulation of cell motility	0.0448635										GO:1903578	regulation of ATP metabolic process	0.0423983										GO:1903131	mononuclear cell differentiation	4.14171575422398e-06
GO:0050435	amyloid-beta metabolic process	0.0348148																GO:1905475	regulation of protein localization to membrane	0.0449938										GO:0010155	regulation of proton transport	0.0423983										GO:0030155	regulation of cell adhesion	4.39476366243174e-07
GO:0050819	negative regulation of coagulation	0.0348148																GO:0042984	regulation of amyloid precursor protein biosynthetic process	0.0449938										GO:0044403	biological process involved in symbiotic interaction	0.0430823										GO:0048583	regulation of response to stimulus	4.58965059821242e-05
GO:0000165	MAPK cascade	0.0348148																GO:1902563	regulation of neutrophil activation	0.0449938										GO:0051049	regulation of transport	0.0434758										GO:0050857	positive regulation of antigen receptor-mediated signaling pathway	4.7009021796252e-05
GO:0051246	regulation of protein metabolic process	0.0348148																GO:0042983	amyloid precursor protein biosynthetic process	0.0449938										GO:0042104	positive regulation of activated T cell proliferation	0.0434758										GO:0030217	T cell differentiation	4.76758686159534e-06
GO:0010596	negative regulation of endothelial cell migration	0.0348148																GO:0010715	regulation of extracellular matrix disassembly	0.0449938										GO:0010033	response to organic substance	0.0434758										GO:0046651	lymphocyte proliferation	4.76758686159534e-06
GO:0006695	cholesterol biosynthetic process	0.0351485																GO:0006873	intracellular monoatomic ion homeostasis	0.0449938										GO:0051251	positive regulation of lymphocyte activation	0.0434758										GO:0050854	regulation of antigen receptor-mediated signaling pathway	4.93501982552975e-06
GO:1902653	secondary alcohol biosynthetic process	0.0351485																GO:0044406	adhesion of symbiont to host	0.0449938										GO:1903902	positive regulation of viral life cycle	0.0434758										GO:0051249	regulation of lymphocyte activation	4.93501982552975e-06
GO:0043113	receptor clustering	0.0351485																GO:0150079	negative regulation of neuroinflammatory response	0.0449938										GO:0006952	defense response	0.0437066										GO:0007159	leukocyte cell-cell adhesion	4.93501982552975e-06
GO:0045058	T cell selection	0.0354457																GO:0097212	lysosomal membrane organization	0.0449938										GO:0031323	regulation of cellular metabolic process	0.0439717										GO:0032943	mononuclear cell proliferation	4.93501982552975e-06
GO:0031102	neuron projection regeneration	0.0354457																GO:0021953	central nervous system neuron differentiation	0.0449938										GO:0098609	cell-cell adhesion	0.0439717										GO:0010604	positive regulation of macromolecule metabolic process	4.96134485191044e-05
GO:0120009	intermembrane lipid transfer	0.0354457																GO:0002822	regulation of adaptive immune response based on somatic recombination of immune receptors built from immunoglobulin superfamily domains	0.0453641										GO:1903421	regulation of synaptic vesicle recycling	0.044186										GO:0019222	regulation of metabolic process	5.6048308731687e-05
GO:0048146	positive regulation of fibroblast proliferation	0.0354457																GO:0050851	antigen receptor-mediated signaling pathway	0.0453641										GO:0101023	vascular endothelial cell proliferation	0.044186										GO:0002521	leukocyte differentiation	5.93788969990927e-06
GO:0032989	cellular component morphogenesis	0.0355846																GO:0042127	regulation of cell population proliferation	0.0453641										GO:0002407	dendritic cell chemotaxis	0.044186										GO:0046631	alpha-beta T cell activation	7.58901573009142e-06
GO:0042987	amyloid precursor protein catabolic process	0.0361115																GO:0030335	positive regulation of cell migration	0.0453641										GO:0051220	cytoplasmic sequestering of protein	0.044186										GO:0050865	regulation of cell activation	7.61603160821553e-06
GO:0007566	embryo implantation	0.0361115																GO:0031099	regeneration	0.045662										GO:0051336	regulation of hydrolase activity	0.044186										GO:0050778	positive regulation of immune response	8.19207043308501e-05
GO:0046456	icosanoid biosynthetic process	0.0361115																GO:0016192	vesicle-mediated transport	0.046099										GO:1905562	regulation of vascular endothelial cell proliferation	0.044186										GO:0051716	cellular response to stimulus	8.27580108549357e-05
GO:0060986	endocrine hormone secretion	0.0361115																GO:0002695	negative regulation of leukocyte activation	0.0466837										GO:0045087	innate immune response	0.0442036										GO:1903039	positive regulation of leukocyte cell-cell adhesion	8.27580108549357e-05
GO:0033344	cholesterol efflux	0.0361115																GO:0019377	glycolipid catabolic process	0.0466837										GO:0060255	regulation of macromolecule metabolic process	0.0450252										GO:0019219	regulation of nucleobase-containing compound metabolic process	8.27580108549357e-05
GO:0048168	regulation of neuronal synaptic plasticity	0.0361115																GO:2001028	positive regulation of endothelial cell chemotaxis	0.0466837										GO:0032496	response to lipopolysaccharide	0.0452578										GO:0007165	signal transduction	8.49359910296588e-06
GO:0051055	negative regulation of lipid biosynthetic process	0.0363102																GO:0016322	neuron remodeling	0.0466837										GO:0046639	negative regulation of alpha-beta T cell differentiation	0.0453071										GO:0002376	immune system process	8.79362494215691e-06
GO:0043407	negative regulation of MAP kinase activity	0.0363102																GO:0030214	hyaluronan catabolic process	0.0466837										GO:1903901	negative regulation of viral life cycle	0.0453071										GO:0002684	positive regulation of immune system process	8.79362494215691e-06
GO:0052372	modulation by symbiont of entry into host	0.0363102																GO:0045176	apical protein localization	0.0466837										GO:0007049	cell cycle	0.0457386										GO:0002682	regulation of immune system process	8.79362494215691e-06
GO:0002763	positive regulation of myeloid leukocyte differentiation	0.0363102																GO:0001771	immunological synapse formation	0.0466837										GO:2000819	regulation of nucleotide-excision repair	0.046176										GO:0042110	T cell activation	9.01286715547468e-09
GO:0001961	positive regulation of cytokine-mediated signaling pathway	0.0363102																GO:0040012	regulation of locomotion	0.0485262										GO:1901360	organic cyclic compound metabolic process	0.046176										GO:0048522	positive regulation of cellular process	9.3557136371677e-06
GO:2000107	negative regulation of leukocyte apoptotic process	0.0363102																GO:0030852	regulation of granulocyte differentiation	0.0489518										GO:0099563	modification of synaptic structure	0.046176										GO:0002757	immune response-activating signaling pathway	9.3557136371677e-06
GO:0060135	maternal process involved in female pregnancy	0.0363102																GO:0016043	cellular component organization	0.0489518										GO:0035767	endothelial cell chemotaxis	0.046176										GO:0048518	positive regulation of biological process	9.575711400955e-06
GO:0033619	membrane protein proteolysis	0.0363102																GO:0099173	postsynapse organization	0.0489518										GO:0090025	regulation of monocyte chemotaxis	0.046176										GO:0070661	leukocyte proliferation	9.575711400955e-06
GO:0050793	regulation of developmental process	0.0363102																GO:0002679	respiratory burst involved in defense response	0.0489518										GO:0007289	spermatid nucleus differentiation	0.046176										GO:0048468	cell development	9.75725932112462e-06
GO:0060998	regulation of dendritic spine development	0.0363102																GO:0002428	antigen processing and presentation of peptide antigen via MHC class Ib	0.0489518										GO:0000413	protein peptidyl-prolyl isomerization	0.0474658										GO:0050789	regulation of biological process	9.92572874709406e-08
GO:0043030	regulation of macrophage activation	0.0363102																GO:1903909	regulation of receptor clustering	0.0489518										GO:1902042	negative regulation of extrinsic apoptotic signaling pathway via death domain receptors	0.0474658										GO:0065007	biological regulation	9.92572874709406e-08
GO:0045620	negative regulation of lymphocyte differentiation	0.0363102																GO:2000147	positive regulation of cell motility	0.049454										GO:1902176	negative regulation of oxidative stress-induced intrinsic apoptotic signaling pathway	0.0474658										GO:0002768	immune response-regulating cell surface receptor signaling pathway	9.92572874709406e-08
GO:0051353	positive regulation of oxidoreductase activity	0.0368438																GO:0071248	cellular response to metal ion	0.0496448										GO:0002237	response to molecule of bacterial origin	0.0483828										GO:0009966	regulation of signal transduction	9.98579521615116e-05
GO:0032940	secretion by cell	0.0371066																GO:1902075	cellular response to salt	0.0496448										GO:0032148	activation of protein kinase B activity	0.048621
GO:1901616	organic hydroxy compound catabolic process	0.0371958																GO:0043393	regulation of protein binding	0.0498792										GO:0045648	positive regulation of erythrocyte differentiation	0.048621
GO:0016126	sterol biosynthetic process	0.0371958																GO:0002819	regulation of adaptive immune response	0.0498792										GO:0001773	myeloid dendritic cell activation	0.048621
GO:0065009	regulation of molecular function	0.0375889																GO:0019886	antigen processing and presentation of exogenous peptide antigen via MHC class II	1.32532147037529e-05										GO:0030262	apoptotic nuclear changes	0.0491724
GO:0070228	regulation of lymphocyte apoptotic process	0.0376321																GO:0002504	antigen processing and presentation of peptide or polysaccharide antigen via MHC class II	1.32532147037529e-05										GO:0065008	regulation of biological quality	0.0491724
GO:0051338	regulation of transferase activity	0.0377866																GO:0002495	antigen processing and presentation of peptide antigen via MHC class II	1.32532147037529e-05										GO:1902914	regulation of protein polyubiquitination	0.0491724
GO:0060284	regulation of cell development	0.0377866																GO:0002478	antigen processing and presentation of exogenous peptide antigen	1.32532147037529e-05										GO:0039694	viral RNA genome replication	0.0491724
GO:0032374	regulation of cholesterol transport	0.0378845																GO:0019884	antigen processing and presentation of exogenous antigen	2.30975322786152e-05										GO:1901223	negative regulation of non-canonical NF-kappaB signal transduction	0.0491724
GO:0032371	regulation of sterol transport	0.0378845																GO:0048584	positive regulation of response to stimulus	2.30975322786152e-05										GO:1900027	regulation of ruffle assembly	0.0491724
GO:0033059	cellular pigmentation	0.0388245																GO:0002684	positive regulation of immune system process	3.26729209378749e-05										GO:0035891	exit from host cell	0.0491724
GO:0043903	regulation of biological process involved in symbiotic interaction	0.0388245																GO:0098883	synapse pruning	4.32919133291085e-05										GO:0002507	tolerance induction	0.0491724
GO:0032757	positive regulation of interleukin-8 production	0.0388245																GO:0002682	regulation of immune system process	4.32919133291085e-05										GO:0019076	viral release from host cell	0.0491724
GO:0009725	response to hormone	0.0391523																GO:0048002	antigen processing and presentation of peptide antigen	6.04081085673285e-05										GO:1903037	regulation of leukocyte cell-cell adhesion	0.0491886
GO:0060760	positive regulation of response to cytokine stimulus	0.0391523																GO:0010952	positive regulation of peptidase activity	7.19712759689631e-05										GO:0050678	regulation of epithelial cell proliferation	0.0492146
GO:0048524	positive regulation of viral process	0.0391523																												GO:0050878	regulation of body fluid levels	0.0492146
GO:0008285	negative regulation of cell population proliferation	0.0394034																												GO:0006265	DNA topological change	2.04182637917749e-05
GO:0030888	regulation of B cell proliferation	0.0394034
GO:0010557	positive regulation of macromolecule biosynthetic process	0.0394034
GO:1900076	regulation of cellular response to insulin stimulus	0.0394034
GO:0061077	chaperone-mediated protein folding	0.0395722
GO:0009056	catabolic process	0.0395722
GO:0046626	regulation of insulin receptor signaling pathway	0.0395722
GO:0050771	negative regulation of axonogenesis	0.0395722
GO:0010633	negative regulation of epithelial cell migration	0.0395722
GO:0050776	regulation of immune response	0.0396439
GO:0032880	regulation of protein localization	0.039715
GO:0015909	long-chain fatty acid transport	0.039715
GO:0045453	bone resorption	0.039715
GO:0043066	negative regulation of apoptotic process	0.039715
GO:0030193	regulation of blood coagulation	0.039715
GO:0050709	negative regulation of protein secretion	0.0400546
GO:0140352	export from cell	0.0400546
GO:0050810	regulation of steroid biosynthetic process	0.0402708
GO:1900046	regulation of hemostasis	0.0402708
GO:0061045	negative regulation of wound healing	0.0402708
GO:0032722	positive regulation of chemokine production	0.0407517
GO:0009605	response to external stimulus	0.0410624
GO:0031328	positive regulation of cellular biosynthetic process	0.0410624
GO:0048844	artery morphogenesis	0.0410624
GO:0043069	negative regulation of programmed cell death	0.0410624
GO:0097006	regulation of plasma lipoprotein particle levels	0.0410624
GO:0050818	regulation of coagulation	0.0413147
GO:0051050	positive regulation of transport	0.0413147
GO:0042982	amyloid precursor protein metabolic process	0.041361
GO:0009891	positive regulation of biosynthetic process	0.041361
GO:0034103	regulation of tissue remodeling	0.041361
GO:0043954	cellular component maintenance	0.041361
GO:0034097	response to cytokine	0.041361
GO:0051093	negative regulation of developmental process	0.0416387
GO:0050795	regulation of behavior	0.0417356
GO:0040007	growth	0.0417938
GO:0030334	regulation of cell migration	0.0417938
GO:0008104	protein localization	0.0417938
GO:0002376	immune system process	0.0417938
GO:0070727	cellular macromolecule localization	0.0419774
GO:0097009	energy homeostasis	0.0422947
GO:0002260	lymphocyte homeostasis	0.0425575
GO:0030330	DNA damage response, signal transduction by p53 class mediator	0.0425575
GO:0048468	cell development	0.0425575
GO:0048678	response to axon injury	0.0425575
GO:0045087	innate immune response	0.0426287
GO:0097061	dendritic spine organization	0.0428392
GO:0007166	cell surface receptor signaling pathway	0.0431914
GO:0000902	cell morphogenesis	0.0432194
GO:0051179	localization	0.0434599
GO:0002720	positive regulation of cytokine production involved in immune response	0.0434599
GO:0035023	regulation of Rho protein signal transduction	0.0434599
GO:1902533	positive regulation of intracellular signal transduction	0.0441518
GO:0051171	regulation of nitrogen compound metabolic process	0.0445029
GO:0060341	regulation of cellular localization	0.044753
GO:0019935	cyclic-nucleotide-mediated signaling	0.044753
GO:0072332	intrinsic apoptotic signaling pathway by p53 class mediator	0.044753
GO:0050871	positive regulation of B cell activation	0.044753
GO:0032637	interleukin-8 production	0.044753
GO:0032677	regulation of interleukin-8 production	0.044753
GO:0070227	lymphocyte apoptotic process	0.044753
GO:0031175	neuron projection development	0.0448864
GO:0150104	transport across blood-brain barrier	0.0455192
GO:0010232	vascular transport	0.0455192
GO:0051851	modulation by host of symbiont process	0.0455767
GO:0019915	lipid storage	0.0455767
GO:0044255	cellular lipid metabolic process	0.0455767
GO:0042632	cholesterol homeostasis	0.0455767
GO:0033077	T cell differentiation in thymus	0.0455767
GO:0043535	regulation of blood vessel endothelial cell migration	0.0457237
GO:0055092	sterol homeostasis	0.0457237
GO:0106027	neuron projection organization	0.0457237
GO:0032092	positive regulation of protein binding	0.0457237
GO:0001932	regulation of protein phosphorylation	0.0458616
GO:0033273	response to vitamin	0.045959
GO:0048145	regulation of fibroblast proliferation	0.045959
GO:0065008	regulation of biological quality	0.046353
GO:2000106	regulation of leukocyte apoptotic process	0.046353
GO:0050886	endocrine process	0.0465117
GO:0046849	bone remodeling	0.0465117
GO:0033555	multicellular organismal response to stress	0.0465117
GO:0010243	response to organonitrogen compound	0.0465949
GO:0019217	regulation of fatty acid metabolic process	0.0467384
GO:0098869	cellular oxidant detoxification	0.0467384
GO:0080090	regulation of primary metabolic process	0.047038
GO:0019218	regulation of steroid metabolic process	0.0470534
GO:0030163	protein catabolic process	0.0471699
GO:0032602	chemokine production	0.0471837
GO:0032642	regulation of chemokine production	0.0471837
GO:0030516	regulation of axon extension	0.0471837
GO:0051239	regulation of multicellular organismal process	0.0473729
GO:0009966	regulation of signal transduction	0.0475028
GO:0051341	regulation of oxidoreductase activity	0.0477091
GO:0060996	dendritic spine development	0.0477091
GO:0002690	positive regulation of leukocyte chemotaxis	0.0477091
GO:0032755	positive regulation of interleukin-6 production	0.0481047
GO:0045639	positive regulation of myeloid cell differentiation	0.0484988
GO:0006641	triglyceride metabolic process	0.0493754
GO:0001775	cell activation	0.0494251
GO:0071702	organic substance transport	0.0494319
GO:0042158	lipoprotein biosynthetic process	0.0494319
GO:0015914	phospholipid transport	0.0494319
GO:0060840	artery development	0.0494319

## Sheet: DEGs (Nd6 vs WT)
Cluster 0		Cluster 1		Cluster 2		Cluster 3		Cluster 4		Cluster 5		Cluster 6		Cluster 7		Cluster 8		Cluster 9		Cluster 10		Cluster 11		Cluster 12		Cluster 13		Cluster 14		Cluster 15		Cluster 16
Gene	avg_log2FC	Gene	avg_log2FC	Gene	avg_log2FC	Gene	avg_log2FC	Gene	avg_log2FC	Gene	avg_log2FC	Gene	avg_log2FC	Gene	avg_log2FC	Gene	avg_log2FC	Gene	avg_log2FC	Gene	avg_log2FC	Gene	avg_log2FC	Gene	avg_log2FC	Gene	avg_log2FC	Gene	avg_log2FC	Gene	avg_log2FC	Gene	avg_log2FC
mt-Nd1	0.512138	mt-Nd4	0.76797	Ifi27l2a	0.529265	Gm28438	0.945069	Gm28438	0.945069	Gm28438	0.865574	Ly86	0.865632	mt-Nd2	1.41726	Gm28438	0.776675	Atp6v0c	0.743276	Ccl12	1.22879	Gm28438	1.05445	Gm28438	0.726266	Cst3	0.9766	Ikzf2	0.644825	Ccl5	0.58316	Gm28438	1.0973
mt-Nd2	0.47942	Ifi27l2a	0.657693	Ly86	0.516425	Apoe	0.646177	Apoe	0.646177	Trf	0.431259	Ccl12	0.647221	Plp1	1.40975	Il1r1	0.454899	Prdx5	0.721716	Ifi27l2a	1.0737	Nkain2	0.560144	Ctss	0.552318	Gm28438	0.640458	Tmsb4x	0.601961	Ptma	0.559048	Tagln	0.703018
mt-Cytb	0.466702	Ifitm3	0.651102	Ccl12	0.493055	Ptgds	0.527899	Ptgds	0.527899	Malat1	0.41024	Ifi27l2a	0.504387	mt-Nd1	0.948972	Hspa8	0.448204	Ftl1	0.709947	Lgmn	0.941948	Pde4b	0.481458	Ccl6	0.519744	Ctss	0.618459	Pim1	0.556592	Fn1	0.528379	Crip1	0.686814
mt-Nd4	0.431935	Ifi30	0.638187	Ifitm3	0.418158	Malat1	0.411579	Malat1	0.411579	Klk6	0.386795	Gm28438	0.485427	Cst3	0.926225	B2m	0.431291	Basp1	0.667425	Ifitm3	0.861774	Cryab	0.459176	Gfap	0.503359	Hspb1	0.518325	Ldlrad4	0.463132	mt-Nd2	0.503504	Malat1	0.666981
mt-Co1	0.384073	Arg1	0.615888	Ifi30	0.407221	mt-Rnr2	-0.266758	mt-Rnr2	-0.266758	Tmsb10	0.385855	Ifi30	0.461945	mt-Co1	0.908118	Ifitm3	0.369304	Acod1	0.65216	Ctss	0.832071	Mif	0.440816	Ly86	0.49627	Tmsb4x	0.50696	Ctss	0.449595	Ifi30	0.498179	Myh11	0.663042
mt-Rnr1	0.378872	mt-Cytb	0.583863	Gm28438	0.385915	S100a8	-0.284647	S100a8	-0.284647	Fabp5	0.360335	Sparc	0.445559	Hspa8	0.800448	Hsp90ab1	0.341289	Neat1	0.635669	C1qb	0.831089	Actb	0.425568	mt-Nd2	0.462106	Ppia	0.439061	Hif1a	0.429835	Fth1	0.496084	Dlc1	0.659096
mt-Nd5	0.297092	Ly6e	0.531866	Lgmn	0.375046	S100a9	-0.292103	S100a9	-0.292103	Tmsb4x	0.331212	Lgmn	0.43774	H2-D1	0.745966	Lcn2	0.317702	Cd274	0.632557	Ly86	0.828869	Lpar1	0.405192	Hspa8	0.414761	Gfap	0.383989	Ctla4	0.415037	mt-Nd4	0.477846	Acta2	0.658771
Actb	0.271562	Ly86	0.494506	Arhgdib	0.321756	Bcas1	-0.320911	Bcas1	-0.320911	mt-Nd1	0.322602	Actb	0.430134	mt-Rnr1	0.738883	Igfbp7	0.313138	S100a8	0.632428	H2-K1	0.811733	mt-Cytb	0.397783	Actb	0.392875	Tpt1	0.380994	Itgae	0.381871	Mif	0.457443	Myl9	0.657245
Cd74	-0.254303	Tmsb4x	0.482911	Fcgr3	0.307518	Gm42418	-0.328064	Gm42418	-0.328064	mt-Nd2	0.309727	Tspo	0.425603	Itm2b	0.737612	Cd52	0.312068	Ccl4	0.622069	Cd81	0.791186	Hmgcs1	0.396422	Id2	0.384621	Gm17018	0.36257	Psap	0.374396	Atp6v0c	0.448069	mt-Co1	0.643928
mt-Nd3	-0.256698	Calr	0.454952	mt-Nd2	0.29779	Hba-a2	-0.339777	Hba-a2	-0.339777	Gfap	0.287953	Olfml3	0.419602	Rps26	0.724072	Lrg1	0.293627	Fth1	0.611069	B2m	0.774535	Gpm6b	0.376605	H2-K1	0.380491	B2m	0.360402	Cmss1	0.370299	Mmp12	0.439984	Tpm2	0.591657
Ighg1	-0.260308	mt-Nd5	0.43824	Hspa5	0.2921	Hba-a1	-0.342501	Hba-a1	-0.342501	Ppia	0.271704	Cd81	0.408466	Rps28	0.701227	Ftl1	0.291195	Actb	0.610385	H2-D1	0.686889	Ccl6	0.356621	Ndrg2	0.379656	Plp1	0.353637	Tox	0.363507	Gng5	0.434403	Utrn	0.553689
Lpl	-0.260606	Fn1	0.437479	Tmsb4x	0.29208	S100b	-0.396496	S100b	-0.396496	mt-Cytb	0.259811	Hspa8	0.404881	mt-Nd4	0.688776	Rps18	0.283002	Srgn	0.605147	Bst2	0.686419	S100a1	0.351318	Lgmn	0.367854	Rpl8	0.347768	Hsp90ab1	0.353637	Rpl18a	0.420633	Dmd	0.548189
Clec7a	-0.261751	Ccl12	0.430312	Olfml3	0.286467	Mobp	-0.504224	Mobp	-0.504224	Ptgds	0.255367	Itgam	0.395536	mt-Cytb	0.653471	Atp6v0c	0.278279	Gbp2	0.594489	Ifi30	0.60461	Ptgds	0.335154	mt-Nd1	0.36132	Ost4	0.346381	Actb	0.350186	Fcgr3	0.412531	mt-Nd2	0.520733
Ucp2	-0.274708	Atp6v0c	0.424663	Cd81	0.284084	Hbb-bs	-0.636991	Hbb-bs	-0.636991	Actb	0.25405	Tuba1b	0.373736	Lyz2	0.650114	Hsp90aa1	0.274175	Cebpb	0.590016	C1qa	0.601687	Cfl1	0.334803	Tmsb4x	0.358288	Rplp1	0.341938	Ctsb	0.34915	Gm42418	0.397782	Tpm1	0.509195
Rpl12	-0.284307	Sh3bgrl3	0.403957	Cebpb	0.278205	Fth1	-0.660076	Fth1	-0.660076	Mbp	-0.256994	mt-Cytb	0.364291	Cox4i1	0.643993	S100a11	0.273809	Tnfaip2	0.580901	Olfml3	0.584175	BC031181	0.329845	Cdc42	0.353332	Ly86	0.337525	Kcnq5	0.343954	Eef1g	0.39731	Fry	0.500575
Mpz	-0.285829	Rps2	0.396012	mt-Nd4	0.275494	mt-Nd3	-0.887931	mt-Nd3	-0.887931	Mobp	-0.281089	Hspa5	0.338831	Sat1	0.638056	Podxl	0.272047	Alcam	0.553598	Sparc	0.526799	mt-Nd2	0.318238	Fcer1g	0.339769	Atp5md	0.321928	Gm28438	0.341037	mt-Cytb	0.38854	Thra	0.495733
Rpl14	-0.286488	mt-Rnr1	0.395243	Tspo	0.27212	Mbp	-0.961688	Mbp	-0.961688	Lyz2	-0.299357	Tmsb4x	0.330584	Rpl8	0.613331	Ldha	0.270417	Txn1	0.55216	Grn	0.522972	Tuba1a	0.311533	Mafb	0.324358	Hexb	0.321928	Gm42418	0.334013	Ccl12	0.388201	Dst	0.49301
Cd9	-0.286653	AA467197	0.394075	Srgn	0.269026					Bcas1	-0.319135	Fcgr2b	0.321552	Rpl10	0.591459	Tmem252	0.270059	Arid5b	0.546579	Tspo	0.521445	Dynll1	0.307233	Rpl18a	0.323347	CT010467.1	0.31271	Actg1	0.324435	Srgn	0.386948	Dstn	0.480626
Trem2	-0.336846	Rpl29	0.385218	Iigp1	0.264261					Pdlim2	-0.364854	C1qc	0.314621	mt-Rnr2	0.578	Rpl39	0.267632	Pim1	0.545483	Efhd2	0.518214	Fabp5	0.301317	Cstb	0.319916	Cmss1	0.311944	Rps9	0.318176	Tmem160	0.380822	Mustn1	0.475464
Pld3	-0.350961	Atp5e	0.385125	Gm42418	0.263102					Hba-a1	-0.732662	Cd72	0.310428	Ckb	0.576754	H2-Ab1	0.259595	Resf1	0.518118	Psme1	0.516461	Snrpd3	0.292424	Sparcl1	0.310507	Zbtb20	0.295697	Hspa5	0.31774	Basp1	0.353341	Lamp1	0.459867
Cd63	-0.353806	Gabarap	0.3829	Hspa8	0.259629					mt-Nd3	-0.763507	Dnaja1	0.309259	Rpl12	0.568498	Dnaja1	0.256545	Cstb	0.494609	Ctsl	0.498334	Slc24a2	0.291845	Pfn1	0.307528	Malat1	0.292928	Ldha	0.316634	Vps29	0.349942	Mast4	0.452358
Hbb-bs	-0.36227	Hspa8	0.374582	Tuba1b	0.256697					Apoe	-1.41269	Ly6e	0.303913	Hsp90ab1	0.564352	Cox8a	0.256414	Cd300lf	0.489543	Psap	0.489805	Cyp51	0.283519	mt-Nd5	0.304591	Smim11	0.290901	Fth1	0.31643	Pkm	0.345607	Flna	0.449929
Ctsd	-0.380235	Rpl28	0.369443	Gbp2	0.256016					Hbb-bs	-1.42113	Ppia	0.300722	Bcas1	0.556547	Tmtc2	-0.253272	Msrb1	0.454239	Calr	0.486438	Arpc1a	0.280789	Srgn	0.302895	Mid1ip1	0.282757	Camk4	0.315502	mt-Nd1	0.344296	Ly86	0.448917
Gpnmb	-0.397525	Eif4a1	0.353016	Gnas	-0.275424							Ctsc	0.276525	Bsg	0.542633	Abcc4	-0.255264	Samhd1	0.452894	Ctsc	0.472444	Atp5j2	0.280351	Ccl12	0.294301	Cfap299	0.2824	Atp6v0c	0.312468	Tomm20	0.343871	Sparcl1	0.446459
Igkc	-0.422574	Cdc42	0.35227	Lyz2	-0.289717							C4b	0.275588	Lgmn	0.53022	Ramp2	-0.256497	Ifi30	0.452093	Laptm5	0.470946	Frmd4b	0.279824	Trf	0.288383	Rpl30	0.279284	Fabp5	0.312468	Rps7	0.343871	Slc12a2	0.44228
Apod	-0.43445	Cox5a	0.350777	Lpl	-0.307976							Pycard	0.275168	Cryab	0.52756	Chn2	-0.267587	Ifi47	0.450213	C1qc	0.469327	S100a16	0.270891	S100b	0.288034	Chchd6	0.275134	Ifi27l2a	0.308122	Cstb	0.330973	Fau	0.411559
Cst7	-0.478995	Txn1	0.35003	Ctsd	-0.318942							Ctss	0.274919	Ctsz	0.526799	Rasal2	-0.267622	Fxyd5	0.435095	Fcer1g	0.458403	mt-Nd1	0.269512	Ctsl	0.283529	Tmsb10	0.27343	Ly6a	0.304006	Sdcbp	0.330567	Actb	0.406625
Gm47283	-0.49459	mt-Nd1	0.349506	Trem2	-0.331089							Ckb	0.27173	Malat1	0.515888	Abcb1a	-0.268003	Mxd1	0.422101	Cd52	0.440658	Srgn	0.269305	Sem1	0.281691	Cox8a	0.273293	Adam19	0.300705	Prdx5	0.326589	Pde4d	0.403911
Spp1	-0.51284	Grn	0.345969	Gpnmb	-0.333434							Gapdh	0.270417	Ppia	0.513457	Sgms1	-0.271324	Gadd45b	0.414808	Msn	0.436366	Spcs2	0.266404	C1qa	0.281628	Psmc3	0.273018	Arpc2	0.298393	Lrp1	0.321928	Uchl1	0.397885
Timp2	-0.533112	Rhoa	0.342623	Apoc1	-0.39453							Ctsh	0.26117	Rps8	0.508806	Slc6a6	-0.277621	Hivep2	0.411489	Atp6v0c	0.426891	Sri	0.262818	Actg1	0.28105	Ifitm3	0.267772	Ccr2	0.295456	Saa3	0.321928	Vim	0.394712
Apoc1	-0.578477	Tcirg1	0.339827	Cd9	-0.427625							Srgn	0.260745	Qdpr	0.489805	Gpcpd1	-0.282004	Fabp5	0.405605	Eif2s2	0.426503	Stmn1	0.255705	C1qb	0.27964	Rpsa	0.265066	Nsd3	0.29059	Tax1bp1	0.316052	Aldoa	0.386726
Apoe	-1.28496	Tspo	0.339533	mt-Nd3	-0.442174							Fcer1g	0.258461	Mbp	0.482412	Net1	-0.283202	Slc7a11	0.39689	Rack1	0.423987	Gnb1	0.253968	H2-Ab1	0.27704	Hmgb1	0.2645	Rplp0	0.290492	Ctsc	0.314453	Gng5	0.381734
		Man2b1	0.336368	Spp1	-0.461762							Ctsl	0.255617	Hspe1	0.47726	Kitl	-0.315561	Gbp5	0.38773	Ly6e	0.418252	Ndufc1	0.251898	Selenow	0.272882	Fam183b	0.261103	Lgals3	0.289507	Spp1	0.31339	mt-Atp6	0.38109
		Pdia3	0.330052	Apoe	-1.30979							Hsp90b1	0.253988	Ubc	0.474107	Adgrl4	-0.319458	Hcar2	0.387672	Gm28438	0.418104	Erbb4	-0.251769	Laptm4a	0.271535	Hspa1b	0.259192	B2m	0.288929	Ctss	0.313341	Scoc	0.379249
		Gngt2	0.329526									Rsrp1	-0.261476	Ndufb1-ps	0.467779	Nebl	-0.327514	Il1f9	0.387672	Rps11	0.415222	Stag2	-0.254064	Hspe1	0.271411	Rab5a	0.257798	Arid5b	0.287282	Fxyd5	0.306821	Ndufs5	0.378376
		Efhd2	0.328496									Sirpa	-0.268621	H3f3a	0.467779	Spock2	-0.3279	Nfkbia	0.387023	Ctsh	0.410914	Lrrc4c	-0.258479	AA467197	0.269607	Tmbim6	0.257798	Cd52	0.284977	Gapdh	0.305876	Srpr	0.377532
		Fam49b	0.316865									Trem2	-0.29077	Eif3h	0.464605	Syne1	-0.328728	Btg1	0.38646	H2-DMa	0.407094	Rps15	-0.258825	Slc25a3	0.267344	Rab7	0.25634	Trat1	0.282282	Edf1	0.305054	Atp5k	0.376717
		Ldha	0.313119									Lyz2	-0.350572	Tgfbr1	0.461423	Qk	-0.339066	Mcl1	0.378512	Abhd12	0.405413	Mt1	-0.269754	Nrxn1	0.265896	Rps16	0.251539	Nt5e	0.282282	Atp6v0b	0.302165	Eif5b	0.373711
		Coro1a	0.311722									Mbp	-0.367155	Prdx1	0.460361	Zbtb20	-0.358226	Irf1	0.378512	Csf1r	0.389455	Xist	-0.270031	Slfn2	0.263604	2610301B20Rik	-0.257366	Arl5a	0.280736	Cd14	0.302165	Anxa5	0.369265
		Cd300lf	0.309495									Gpnmb	-0.368409	Selenop	0.460361	Plcb1	-0.410933	S100a9	0.37391	Rps29	0.38679	Timp2	-0.290988	Trpm3	0.262918	3300002A11Rik	-0.259055	Crlf3	0.280388	Ifitm3	0.301095	mt-Cytb	0.36399
		Crip1	0.30551									Cd9	-0.381115	Actg1	0.458235	Mecom	-0.434226	Eif1	0.365276	Prdx5	0.386072	Plcb1	-0.29615	Ntsr2	0.262332	Rps11	-0.266816	Hspa8	0.276331	Malat1	0.298564	Rpl38	0.353285
		Pkm	0.305263									Apoc1	-0.40806	Gm44511	0.451837	Slco1a4	-0.454588	Ninj1	0.360249	Krtcap2	0.384516	Plcl1	-0.300785	Plcl1	0.260255	Pcbd2	-0.275634	Nrp1	0.276061	Mrpl52	0.297681	Bri3	0.352082
		mt-Atp6	0.305006									Lpl	-0.457791	Gapdh	0.436366	Malat1	-0.786701	Sdcbp	0.356144	Pfn1	0.383329	Pld3	-0.309955	Atp5k	0.25496	S100b	-0.280736	Cd6	0.275875	Aldoa	0.292484	Ralbp1	0.352082
		H2-Q7	0.302486									mt-Nd3	-0.538037	Anxa3	0.434096	mt-Nd3	-0.869278	Nampt	0.342666	Selenop	0.382359	Hbb-bs	-0.322416	Calr	0.252049	Meis2	-0.28165	C1qa	0.271128	Emc7	0.291554	Dgkb	0.350991
		Rps27l	0.297438									Apoe	-1.22856	Flt1	0.432472	Apoe	-1.12804	Gm28438	0.341037	Atp5f1	0.373363	Psap	-0.349261	Rplp0	-0.250388	Ccdc146	-0.289218	Tuba1b	0.270648	Naip2	0.289507	Grm7	0.350318
		Itgam	0.292257											Rps4x	0.426727			B2m	0.337373	Npm1	0.368243	Sh3glb1	-0.3526	Cdkn1a	-0.250843	Dnajb6	-0.298658	Myo3b	0.270648	Rpl28	0.289191	Fermt2	0.349996
		Actg1	0.292216											Slc25a5	0.422691			AA467197	0.332415	Picalm	0.366196	Ctsd	-0.368784	Neat1	-0.253187	Scaf11	-0.300509	Capg	0.26984	Ch25h	0.288376	Cacna1c	0.349996
		Myl6	0.292101											Glul	0.416133			Trim30a	0.331206	Marcks	0.365358	Lsamp	-0.381039	Zeb2	-0.255234	mt-Nd5	-0.301509	Dlg1	0.26984	Rps6	0.281286	Atp5h	0.349381
		H2-Ab1	0.291503											Slc25a4	0.412843			Pfn1	0.32685	Pdia3	0.359875	Npas3	-0.383027	Atp5h	-0.255234	Sox2	-0.305345	Sppl3	0.268196	Ost4	0.27902	mt-Nd5	0.349233
		Ssh2	0.286851											Cox7a2	0.409546			Cd44	0.326044	Arpc3	0.356093	Nrxn1	-0.383413	Magi2	-0.255497	Hspa4	-0.305345	C1qb	0.265811	Rpl9	0.27902	Higd1b	0.345497
		Lcp1	0.286647											mt-Atp8	0.408307			Atrnl1	0.323169	H2-Ab1	0.352302	Ntm	-0.400092	Rps25	-0.256046	Fez1	-0.305413	Atp2b1	0.264478	Gnai2	0.275386	Cmss1	0.341798
		mt-Co3	0.286341											Eef1d	0.406241			Fn1	0.322864	Hspa5	0.352302	Spp1	-0.439856	Cdkn1b	-0.260479	Bcas1	-0.31034	Bst2	0.261232	Ptpn1	0.273633	Tmsb4x	0.340497
		Eif2s2	0.285832											mt-Nd5	0.406057			Ubc	0.321287	Stat1	0.337802	Magi2	-0.449794	Ybx1	-0.262647	Top1	-0.31034	Lcp1	0.253883	Rplp0	0.273293	Igfbp7	0.336616
		mt-Co1	0.281594											Atp5mpl	0.399607			Itgam	0.320961	Cox5b	0.33662	Rora	-0.4779	Trem2	-0.264028	S100a9	-0.311014	Smdt1	0.253574	Cox17	0.264213	Rpl7	0.328623
		Hnrnpa2b1	0.281064											Olfml3	0.392944			Ccl6	0.318211	Ubl5	0.33662	mt-Nd3	-0.731111	Fau	-0.264414	Kif5b	-0.311533	Arpc1b	0.250918	Ndufb8	0.264213	Spop	0.328623
		Btg1	0.280545											Mrpl52	0.3896			Cyba	0.312238	Cebpb	0.332673	Apoe	-1.32749	Fxyd6	-0.267933	Hnrnpa3	-0.312787	Aif1	0.250918	Vapa	0.263252	Cox6a1	0.328623
		Srgn	0.280061											Gm28438	0.3896			Pnrc1	0.309799	mt-Cytb	0.332392			Kcna1	-0.267933	Calb1	-0.312787	Atxn1	0.250918	H2-Ab1	0.261387	Eif3m	0.328623
		Sec61b	0.279898											Vdac2	0.379523			Slfn4	0.306362	Rps27l	0.331543			S100a6	-0.273459	Map4	-0.321137	Mier1	-0.250962	Cmpk1	0.260528	Zfp638	0.328623
		H3f3a	0.279675											Npc2	0.378118			Lyst	0.306362	Rps18	0.330397			Sec62	-0.278133	Ddx5	-0.334867	Ikzf3	-0.251719	Fabp5	0.260034	Ndufb7	0.328623
		H2-Aa	0.275768											Rps29	0.376148			H3f3a	0.299223	Rac2	0.330275			Igkc	-0.280108	Mobp	-0.34861	Cux1	-0.252387	Gatm	0.259806	Aif1	0.328623
		Hspa5	0.274156											Cox6b1	0.376148			Csf3r	0.299189	Ncl	0.325208			Ank3	-0.280108	mt-Rnr2	-0.362543	Rsrp1	-0.255257	Gm28438	0.25634	Ednra	0.328623
		Fxyd5	0.272526											Tle5	0.372766			Ptpn6	0.297084	AW112010	0.324994			Rpl37a	-0.283088	Spp1	-0.387023	Kcmf1	-0.260123	Fgfr1op2	0.25634	Hp1bp3	0.328623
		Cox4i1	0.266449											Asah1	0.372766			Skap2	0.296982	Pkm	0.323795			Qk	-0.289712	Mbp	-0.517352	Syk	-0.260123	Elob	0.254814	Pkm	0.328623
		Ndufa6	0.265116											Sec11c	0.369375			Hspa8	0.289702	Gpi1	0.323155			Rps15	-0.290385	Hbb-bs	-0.607188	Rpl18a	-0.26034	Rpl21	0.253022	Rpl15	0.328623
		AW112010	0.261036											Bin1	0.369375			Ccrl2	0.284797	Rpl14	0.31988			Ankrd12	-0.292181	mt-Nd3	-0.66773	Rps15a	-0.260437	Gpr183	0.251539	Ndufc2	0.328623
		Ccl6	0.259362											Sept7	0.365977			Lcp1	0.279464	Lgals3bp	0.318943			Cst7	-0.298107	Apoe	-1	Rps19	-0.264703	AW112010	0.251539	Dynll1	0.308723
		Atp5h	0.256814											Hsp90aa1	0.365977			Psmb8	0.278976	Psme2	0.31795			Arhgap24	-0.304153			Pdcd4	-0.270854	S100b	-0.255215	Mylk	0.308723
		Pabpc1	0.252538											Spock2	0.36257			Tspo	0.274175	Srgn	0.316775			Utrn	-0.319016			Rps29	-0.271208	Rps11	-0.257779	Cox6b1	0.308159
		Ndufa13	0.250601											Sub1	0.36257			Trps1	0.272977	Eif5a	0.315776			Timp2	-0.323242			Paip2	-0.280108	Glb1	-0.263034	Myl6	0.307406
		Pdss2	-0.251855											S100a8	0.36257			Birc3	0.272901	Fcgr3	0.308358			Fxyd1	-0.325595			Cd79b	-0.283582	Rpl12	-0.266202	Gpc6	0.305903
		Epb41l2	-0.252125											Lpcat2	0.36257			Ptpn1	0.27216	Hsp90b1	0.306498			Prnp	-0.325595			Nek7	-0.283793	Prdx1	-0.266202	Rabac1	0.305539
		Timp2	-0.254489											Stmn1	0.361291			Oasl2	0.271596	Calm1	0.306316			Plekha4	-0.327805			Prkcb	-0.285402	Rpl10a	-0.266682	Set	0.305164
		Atp6v0b	-0.255087											Eif5a	0.359155			Chchd2	0.270983	Alox5ap	0.301837			Npc2	-0.328022			Ly6d	-0.285402	Fcrls	-0.273682	Diaph2	0.305164
		Lyst	-0.257901											Tspo	0.359155			Jak2	0.270259	Rps10	0.301676			Rps21	-0.332138			Arid1b	-0.292409	Itgb5	-0.275007	Pdcd5	0.304776
		Aopep	-0.258471											P2ry12	0.359155			Fcgr2b	0.268458	Arf1	0.298862			Art3	-0.339486			Il7r	-0.295456	Abhd12	-0.275525	Ppia	0.30417
		Rpl13	-0.259087											Fth1	0.358765			Actg1	0.26748	Rbm3	0.298146			Pllp	-0.339486			Cd74	-0.305277	H2-Eb1	-0.276709	S1pr3	0.303532
		Mitf	-0.261469											Ly6a	0.354971			Morrbid	0.266037	Pycard	0.297596			Cnp	-0.342669			Itga4	-0.30544	Atxn10	-0.285061	Ccdc12	0.303088
		Capzb	-0.261859											Gng5	0.354704			Gsr	0.265811	Sdcbp	0.29716			Rpl17	-0.343299			Tmem131l	-0.312883	Rpl37	-0.293213	Arpp19	0.303088
		Rplp0	-0.262354											Cd81	0.35415			Clec4d	0.265301	Pomp	0.296654			Gatm	-0.354088			Mir142hg	-0.319501	Rgs10	-0.294743	Psmd12	0.302151
		Rps17	-0.26291											Serinc3	0.352302			Il1b	0.26513	Fcgr1	0.294319			Drp2	-0.36257			H3f3b	-0.321928	Cd74	-0.296246	Apc	0.302151
		Mbnl1	-0.263443											Calm1	0.346278			Slfn1	0.263034	Aldoa	0.293408			Plp1	-0.368664			Fam172a	-0.321928	Hexb	-0.298176	Pde8b	0.289629
		Lsp1	-0.264786											Fabp5	0.345729			Dock10	0.262102	Hnrnpa3	0.293408			Gpm6b	-0.370756			Lyn	-0.333901	Lgals1	-0.301854	Tm4sf1	0.283535
		Cfl2	-0.267672											Micos10	0.345415			Cd52	0.259123	Cenpx	0.292468			Sptbn1	-0.377434			Serinc3	-0.336464	Rps25	-0.303676	Cobll1	0.283535
		Rps7	-0.276711											Aplp1	0.343257			Gcnt2	0.256766	Pabpc1	0.291866			Ndrg1	-0.392738			Gm26917	-0.34645	Glmp	-0.314565	Rps21	0.281005
		Rps28	-0.27775											Atp5j	0.343257			Ncf1	0.255655	Pcbp2	0.287207			Prx	-0.396517			Cd79a	-0.350497	Pld3	-0.33134	Rpl29	0.28026
		Tent5c	-0.278544											Sept4	0.34196			Litaf	0.254421	Pld4	0.285188			Selenop	-0.401467			Gm2682	-0.365055	mt-Nd3	-0.331566	Swi5	0.279713
		Dnase2a	-0.2797											Tmem50a	0.34196			Nlrc5	0.254421	Mif	0.284889			Ogn	-0.407658			Igkc	-0.392317	Lpl	-0.334449	Bptf	0.277092
		Rpl18a	-0.279887											Siglech	0.338496			Il1rn	0.253816	Itgb5	0.284445			Gas5	-0.418145			Gm47283	-0.40439	Rpl36a	-0.34861	H2afj	0.277092
		Ighg1	-0.283793											Gatm	0.338496			Mir142hg	0.252981	Fyb	0.283039			Secisbp2l	-0.425219			Gm23935	-0.40439	Rpl36	-0.364914	Ctnna3	0.277092
		Txnl1	-0.287234											Slco2b1	0.335024			Mapkapk2	0.252981	H2-Q7	0.278301			Igfbp5	-0.453124			Aff3	-0.430792	Tln1	-0.368968	Mrpl51	0.276155
		Mobp	-0.288024											Tomm7	0.335024			Gabarap	0.252335	App	0.278301			Ctnna3	-0.46264			Rps27	-0.453718	Itm2b	-0.369606	Pcdh18	0.274175
		Rps6	-0.288268											Fxyd5	0.331543			Syk	0.251506	Fcgr2b	0.278301			Sparc	-0.465703			Foxp1	-0.485427	Mbp	-0.416976	mt-Rnr1	0.269488
		Lipa	-0.291306											Cops9	0.331543			Zfp36	0.2514	Naca	0.278301			Ncmap	-0.472753			Ccnd3	-0.498426	Timp2	-0.450579	Aplp2	0.267222
		Lamp1	-0.292384											Car2	0.331543			Ostf1	0.250756	Ndufb1-ps	0.274681			Mal	-0.516221			Ighm	-0.5157	Gnas	-0.517754	Atp5j	0.265429
		Iqgap1	-0.292436											Ypel3	0.328054			Rsrc1	-0.25074	Itgam	0.273828			Apod	-0.523187			Zeb2	-0.529253	Trem2	-0.613221	Rpl6	0.264492
		Gm47283	-0.296037											Tuba1a	0.328054			Selenop	-0.25168	Aif1	0.272064			Cryab	-0.575115			Bank1	-0.560715	Apoe	-0.691304	Ndufb9	0.263528
		Rps15a	-0.29773											Arf1	0.328054			Il6ra	-0.252032	Fcgr4	0.270934			Nkain2	-0.584453			Bach2	-0.566103	Gpnmb	-0.766533	Rps11	0.263331
		Rps5	-0.305657											Fcrls	0.328054			Tsix	-0.25536	Cfl1	0.270795			Cd9	-0.617864			mt-Nd3	-0.678072			mt-Nd1	0.262593
		Rpl36a	-0.3058											Sdcbp	0.328054			Pde3b	-0.260988	Coro1a	0.270286			mt-Nd3	-0.791926			Ebf1	-0.89263			H2-Eb1	0.262534
		Fabp4	-0.311621											Rpl34	0.328054			Nrp1	-0.26102	Rpl35a	0.268886			Apoe	-0.918402			Apoe	-1.00447			Ndufa2	0.262534
		Rps27	-0.316298											Sec62	0.324557			Ccnd3	-0.263034	Ccni	0.268141			Malat1	-1.21574							S100a11	0.260451
		Ccl5	-0.322925											B2m	0.32116			Apoc1	-0.263936	Zbp1	0.268141			Pmp22	-1.23603							Ptprk	0.260451
		Lyz2	-0.324454											Itgb2	0.321051			Maf	-0.265772	Snx2	0.266002			Mpz	-2.67761							Ncor1	0.25936
		Trem2	-0.328789											mt-Tv	0.321051			Csmd3	-0.266223	Itm2b	0.26559											Prkg1	0.259082
		Pon2	-0.330478											Inpp5d	0.321051			Slc9a9	-0.267851	Isg15	0.263993											Wasf2	0.255866
		Mpz	-0.333177											Rps27	0.319017			Gpnmb	-0.268379	Lgals9	0.263034											Atp5f1	0.255866
		Creg1	-0.333781											Cox6c	0.318855			Serinc3	-0.276461	Arpc1b	0.26232											Selenom	0.255866
		Tpt1	-0.339895											Serf2	0.315776			Abhd12	-0.279931	Clic1	0.261154											Rps27l	0.255866
		Cyth4	-0.344551											Ost4	0.314013			Nek7	-0.280783	Rps13	0.260671											Sgip1	0.255866
		Rps21	-0.344665											Pdia6	0.314013			Wwox	-0.281064	Rpl22	0.259508											Hnrnpu	0.254622
		Rps29	-0.347771											Psmb1	0.314013			Ssh2	-0.285091	Ifi204	0.259192											Cap1	0.254622
		Rpl41	-0.358349											Hexb	0.31166			Cx3cr1	-0.285205	H2-Aa	0.257784											Cfl1	0.253661
		Serinc3	-0.386971											Nsa2	0.310482			Stard9	-0.285621	Gm2a	0.256086											Plcl1	0.253661
		Ctsd	-0.406148											Anp32b	0.310482			Ankrd44	-0.285785	Tmem119	0.255794											Dek	0.253335
		Igkc	-0.413963											Elmo1	0.310482			Rps29	-0.288505	Arpc5	0.254375											Myl12b	0.252001
		Mir6236	-0.420271											Ptms	0.309597			Pitpnc1	-0.302959	Cd72	0.254237											Nbl1	0.251661
		Rpl30	-0.421775											Rps15a	0.307532			Dock4	-0.305461	Rrbp1	0.254121											Ifitm1	0.251455
		Fau	-0.426787											Lair1	0.306941			Itgb5	-0.308549	Btf3	0.252766											Cltb	0.25062
		Rpl38	-0.439043											Sumo2	0.306941			Mef2c	-0.313704	H2-Eb1	0.252766											Wdr83os	0.25062
		Rpl39	-0.448548											Gm2a	0.306941			Atp8a2	-0.313864	Syngr2	0.252766											Ccnd2	0.25062
		Rpl27a	-0.484648											Clic1	0.306498			Maml2	-0.31568	Vamp8	0.251373											Ptma	0.250013
		Cxcl9	-0.645165											Tanc2	0.303392			Rps21	-0.321141	Psmb10	0.251103											Cyba	-0.25634
		Gpnmb	-0.839795											Bri3	0.303392			Frmd4b	-0.322577	Ndufb6	-0.250363											Cd9	-0.25634
		Apoe	-1.38644											Aldoc	0.303392			Abca1	-0.325414	Gas7	-0.250808											Smap2	-0.26748
														Zbtb20	0.299834			Cst3	-0.326097	Hnrnpab	-0.250808											Atp1a2	-0.269279
														Tpd52	0.299834			Mbnl1	-0.328196	Fth1	-0.250917											Sept7	-0.270554
														Rps17	0.297854			Rps16	-0.330842	Tyrobp	-0.252469											Rpl23a	-0.27129
														Vim	0.29716			Rps23	-0.331233	Nusap1	-0.255381											Tpr	-0.276239
														Gpi1	0.296268			Csf1r	-0.333281	Tpm3	-0.255622											Rheb	-0.276239
														Mt3	0.296268			Chn2	-0.338134	Hist1h1e	-0.258656											Csnk1e	-0.277098
														Srp14	0.296268			Frmd4a	-0.343187	Lamtor4	-0.261465											Gstm1	-0.277098
														Mpeg1	0.294034			Ophn1	-0.351501	Lamtor2	-0.261465											C1qb	-0.278232
														Cyth4	0.292692			Mitf	-0.358454	Spag9	-0.263358											Apod	-0.281431
														Ppp1r14a	0.292692			E230029C05Rik	-0.358454	Glul	-0.269187											Irf2bp2	-0.288049
														mt-Ts2	0.292692			Dst	-0.360074	Cd34	-0.269187											Eef2	-0.28913
														Pycard	0.292692			Apbb2	-0.360528	Babam2	-0.269187											Mt1	-0.290287
														Smap2	0.292692			Srgap2	-0.36419	Rbbp7	-0.274481											Ctsb	-0.295868
														Chchd2	0.289507			Fyb	-0.365057	Stmn1	-0.278464											Plp1	-0.297312
														Ifi30	0.289507			Trem2	-0.367883	Hist1h1b	-0.280108											Eps15	-0.299408
														AU020206	0.289108			Mir99ahg	-0.368908	Trf	-0.281126											Gas5	-0.303645
														Eif3e	0.289108			Zbtb20	-0.374574	Ndufa2	-0.288156											Sh3glb1	-0.306613
														Ndufb9	0.289108			Epb41l2	-0.380204	Ezh2	-0.290481											Cx3cr1	-0.308807
														Lrmda	0.287761			Tanc2	-0.389573	Nap1l1	-0.291554											Nedd4	-0.316282
														Pglyrp1	0.285515			Tmcc3	-0.398164	Tpm4	-0.292494											Plekhb1	-0.325881
														Mafb	0.285515			Xist	-0.404284	Slc30a9	-0.292741											Ktn1	-0.329271
														Cxcl12	0.281912			Tgfbr1	-0.441108	Sh3glb1	-0.295027											Fth1	-0.329315
														Tomm20	0.281912			Inpp4b	-0.473274	Rpl22l1	-0.302202											Rpl24	-0.334342
														Atp5g1	0.281912			AC149090.1	-0.473698	Rps15a	-0.304174											Ogn	-0.334342
														Prdx5	0.278301			Plxdc2	-0.512307	Myo5a	-0.308561											Prkar1a	-0.342755
														Rnf130	0.278301			mt-Nd3	-0.522804	Atad2	-0.312095											Ctsd	-0.350522
														D8Ertd738e	0.278301			Fkbp5	-0.526208	Ctsd	-0.312908											Cd74	-0.379914
														Dynll1	0.278301			Mertk	-0.577199	Atp5e	-0.313672											Eef1a1	-0.387584
														Hbb-bs	0.278301			Nav2	-0.584963	Crip1	-0.315316											H2-Aa	-0.387584
														Rps6	0.275134			Fgf13	-0.62995	Igf1	-0.316687											C1qa	-0.405916
														Hnrnpa3	0.274681			Apoe	-1.49031	Tmsb10	-0.326449											Rpl30	-0.421399
														Ly6c1	0.27323					Bnip3l	-0.327178											Lyz2	-0.443967
														Ywhae	0.27196					Stx12	-0.331553											Ftl1	-0.463572
														Rpl39	0.271051					Rpl4	-0.335108											Trem2	-0.467019
														Coro1a	0.271051					Epb41l2	-0.336409											Timp2	-0.487665
														Rpl37	0.268946					Apoc1	-0.342139											Cp	-0.499611
														Neat1	0.268778					Hmgb2	-0.345594											Rpl23	-0.55402
														Atp5k	0.268778					Cst7	-0.354381											Mobp	-0.645066
														Zfp706	0.267413					Anp32b	-0.356414											Spp1	-0.781936
														Tmed9	0.267413					Vim	-0.364764											mt-Nd3	-0.888969
														Pkm	0.26559					Hnrnpu	-0.372691											Mbp	-1.00137
														Sri	0.263765					Uhrf2	-0.372691											Apoe	-1.59858
														St13	0.263765					mt-Nd3	-0.378512
														Tmcc3	0.260108					Gpnmb	-0.379083
														Itgam	0.260108					Mobp	-0.396159
														Psenen	0.260108					Cd9	-0.403773
														Edf1	0.260108					Snrpd1	-0.41805
														Ctsh	0.257909					Gnas	-0.431206
														Mdh1	0.256442					Rtn4	-0.442066
														Klf2	0.256442					Ftl1	-0.471495
														Tsc22d1	0.256442					Lpl	-0.474862
														Lyn	0.256442					Spp1	-0.564213
														Ndufs7	0.256442					S100b	-0.628268
														Ifitm2	0.256442					Mbp	-0.826961
														Srsf7	0.256442					Apoe	-0.992199
														Gpx1	0.255983					Hba-a2	-1.65977
														Cox7a2l	0.252766					Hba-a1	-2.63227
														Wfdc17	0.252766					Hbb-bs	-3.06162
														Lcp1	0.252766
														Park7	0.252766
														Pgk1	0.252766
														Xbp1	0.252766
														Egfl7	0.252766
														S100a9	0.252766
														Timp2	-0.252026
														Ubap2l	-0.252839
														Stx16	-0.252839
														Tsc22d3	-0.252839
														Khdrbs1	-0.252839
														Arl6ip1	-0.254465
														Atpif1	-0.255797
														Zfp36	-0.256908
														Ube2b	-0.258131
														Rpl14	-0.259968
														Rpl7l1	-0.260989
														Acp1	-0.260989
														Eif4a2	-0.261807
														Rab14	-0.261807
														Ubl5	-0.262476
														Bcas2	-0.265082
														Fam162a	-0.265082
														Pdcd6ip	-0.265082
														Selenos	-0.265082
														Tsg101	-0.265082
														Trp53inp2	-0.265082
														Alcam	-0.269187
														Epsti1	-0.269187
														Bnip3	-0.269187
														Ndufs5	-0.269187
														Pmp22	-0.269187
														Gm26740	-0.269187
														Pds5a	-0.269187
														Tmem126a	-0.273303
														Tor1aip2	-0.273303
														St6galnac3	-0.273303
														Otud7b	-0.273303
														Rpsa	-0.274481
														Atp6v1g1	-0.275928
														Cbx1	-0.277431
														Znrf1	-0.277431
														Sar1a	-0.277431
														Tec	-0.277431
														Cbl	-0.277431
														Derl1	-0.28157
														4933406I18Rik	-0.28157
														Snf8	-0.28157
														Cpd	-0.28157
														Stx8	-0.28157
														Man1a2	-0.28157
														Supt20	-0.28157
														Sp3	-0.28157
														Ube2f	-0.28157
														Cops8	-0.28157
														Rpl19	-0.284683
														Chd3	-0.285722
														Rbm6	-0.285722
														Lrrfip1	-0.285722
														Prpsap1	-0.285722
														Uba5	-0.285722
														Senp6	-0.285722
														Trbc2	-0.285722
														Btg2	-0.285722
														Idua	-0.285722
														Ddrgk1	-0.287802
														Gnas	-0.289052
														Tpi1	-0.289507
														Vtn	-0.289507
														Ptpro	-0.289886
														Czib	-0.289886
														Ttc14	-0.289886
														H13	-0.289886
														Naa20	-0.289886
														Rpl17	-0.291554
														Arpc5l	-0.294061
														Kdm2a	-0.294061
														Skap1	-0.294061
														Timp3	-0.294061
														Acbd3	-0.294061
														Itgb1	-0.295316
														Abi1	-0.295316
														Scfd1	-0.298249
														Uba7	-0.298249
														Mtmr6	-0.298249
														Hpf1	-0.298249
														Dcn	-0.298249
														Pin4	-0.298249
														Samhd1	-0.298249
														Gm15427	-0.298249
														Eif3m	-0.299088
														Atp1b3	-0.299088
														Glmp	-0.299088
														Nav2	-0.299088
														Cdk14	-0.302449
														Rxrb	-0.302449
														Sema7a	-0.302449
														Rmnd5a	-0.302449
														Gpnmb	-0.303501
														Ppt1	-0.306661
														Sypl	-0.306661
														Pbdc1	-0.306661
														Spata13	-0.306661
														Clta	-0.306661
														H2-Aa	-0.306661
														Gstm7	-0.306661
														Tubb5	-0.306661
														Ivns1abp	-0.310117
														Nkap	-0.310886
														Hbp1	-0.310886
														Gcnt2	-0.310886
														2210016L21Rik	-0.310886
														Herpud2	-0.310886
														Mrpl57	-0.310886
														Unc93b1	-0.313003
														Id3	-0.314275
														Trnau1ap	-0.315123
														Pak1ip1	-0.315123
														Tcof1	-0.315123
														Parp9	-0.315123
														Fbxl6	-0.315123
														Cep63	-0.315123
														Nsmce1	-0.315123
														Gimap3	-0.315123
														Cdk6	-0.315123
														Sh3bgrl3	-0.317246
														Adgre1	-0.318096
														Ptprm	-0.318096
														9930021J03Rik	-0.319372
														Mcm7	-0.319372
														Bcl9	-0.319372
														Tcirg1	-0.320534
														Txn1	-0.320534
														Snrpd3	-0.321928
														Fkbp1a	-0.321928
														Evl	-0.321928
														Rrp7a	-0.323634
														Usf1	-0.323634
														Tubgcp5	-0.323634
														Ikzf1	-0.32577
														Rpl30	-0.32577
														Rps7	-0.327053
														Ly6e	-0.327695
														Snap29	-0.327909
														Mbd6	-0.327909
														Fbxw7	-0.327909
														Dnajc24	-0.327909
														Il18bp	-0.332196
														Rnaseh2a	-0.332196
														Mrps33	-0.333485
														Romo1	-0.333485
														Npm1	-0.334038
														Tob1	-0.336497
														Cd3e	-0.336497
														Rps13	-0.33695
														Cd52	-0.33695
														Prkar1a	-0.337358
														Atraid	-0.337358
														Zfp866	-0.34081
														Nrbf2	-0.34081
														Il4i1	-0.34081
														Slc7a11	-0.34081
														Dync1i2	-0.341242
														Psmb4	-0.345135
														Ciao3	-0.345135
														Zfp110	-0.345135
														Kidins220	-0.34904
														Icos	-0.349474
														Csde1	-0.352955
														Pnp	-0.352955
														Acd	-0.353826
														Tfam	-0.353826
														P2ry10b	-0.353826
														Ccnd3	-0.356881
														Col9a2	-0.358192
														Tm9sf2	-0.360817
														mt-Nd3	-0.36257
														Mpz	-0.36257
														Cyp26b1	-0.36257
														Rpl36a	-0.364764
														Aplp2	-0.366562
														Actb	-0.370309
														Rrbp1	-0.371367
														Cebpzos	-0.372691
														Rgs10	-0.374017
														Ranbp1	-0.376671
														BC005537	-0.380662
														Plin2	-0.380662
														Tceal9	-0.380662
														Axl	-0.384664
														Kansl1	-0.384664
														Eif4e	-0.384664
														Cmss1	-0.387338
														Luc7l3	-0.392701
														Cdk8	-0.395635
														Ccdc88a	-0.396737
														Myo1f	-0.399311
														Taf15	-0.400784
														Akap8	-0.400784
														H2-Ab1	-0.403647
														Zcrb1	-0.40669
														Marcks	-0.408232
														Ssbp1	-0.408911
														Clec7a	-0.411631
														Rpl3	-0.412347
														Myo1e	-0.412993
														Tmcc1	-0.412993
														Atp1a2	-0.415037
														Rpl18a	-0.417085
														Mink1	-0.417085
														H2-K1	-0.417085
														Vti1b	-0.417085
														Snx5	-0.418452
														Psap	-0.421726
														Cd300lf	-0.429434
														Ube2r2	-0.433573
														Pa2g4	-0.437725
														Tfpi	-0.437725
														Rpl27a	-0.44868
														Prkcsh	-0.450252
														Rbck1	-0.450252
														Mlx	-0.458664
														Atp6v0d1	-0.459432
														Ccl5	-0.467126
														Map1lc3b	-0.467126
														Rnf13	-0.467126
														Stx2	-0.467126
														Manbal	-0.467126
														Ctsa	-0.475638
														Gm11478	-0.4842
														Col1a2	-0.4885
														Tmed10	-0.495695
														Fam49a	-0.497139
														AW047730	-0.497139
														Tra2a	-0.498321
														Apoe	-0.500151
														Rpl13	-0.50474
														Picalm	-0.506556
														Atp6v1f	-0.510195
														Bst2	-0.513843
														Ptma	-0.517114
														Hnrnpk	-0.5175
														Acer3	-0.518165
														Ago3	-0.518165
														Rps5	-0.519332
														H3f3b	-0.5219
														Rnaset2a	-0.522167
														Gm47283	-0.527108
														Dguok	-0.542345
														Rps15	-0.563634
														Grn	-0.611385
														H2-Eb1	-0.611385
														Med23	-0.617416
														Fmod	-0.638981
														Apod	-0.644872
														Rbp4	-0.652077
														Lyst	-0.692468
														Trf	-0.707463
														Rps19	-0.71161
														Rps20	-0.736613
														Fyb	-0.76104
														Igf1	-0.826668
														Igfbp7	-0.854149
														Ptgds	-0.985533
														Gng11	-1.06462
														Aebp1	-1.0821
														Gm42418	-1.18065
														Mir6236	-1.40738
														Igfbp2	-1.63032

## Sheet: GO (Nd6 vs WT)
Cluster 0			Cluster 1			Cluster 2			Cluster 3			Cluster 4			Cluster 5			Cluster 6			Cluster 7			Cluster 8			Cluster 9			Cluster 10			Cluster 11			Cluster 12			Cluster 13			Cluster 14			Cluster 15			Cluster 16
term_id	term_name	p_value	term_id	term_name	p_value	term_id	term_name	p_value	term_id	term_name	p_value	term_id	term_name	p_value	term_id	term_name	p_value	term_id	term_name	p_value	term_id	term_name	p_value	term_id	term_name	p_value	term_id	term_name	p_value	term_id	term_name	p_value	term_id	term_name	p_value	term_id	term_name	p_value	term_id	term_name	p_value	term_id	term_name	p_value	term_id	term_name	p_value	term_id	term_name
GO:0006091	generation of precursor metabolites and energy	0.000125107	GO:0006163	purine nucleotide metabolic process	0.000104918	GO:0009117	nucleotide metabolic process	0.000116574	GO:0032119	sequestering of zinc ion	0.000147067	GO:0032119	sequestering of zinc ion	0.000364791	GO:0009145	purine nucleoside triphosphate biosynthetic process	0.000534664	GO:0032507	maintenance of protein location in cell	0.00010016	GO:0097435	supramolecular fiber organization	0.000104608	GO:0042026	protein refolding	0.00010905	GO:0010557	positive regulation of macromolecule biosynthetic process	0.000101204	GO:0001909	leukocyte mediated cytotoxicity	0.000109928	GO:0099541	trans-synaptic signaling by lipid	0.000642172	GO:1904062	regulation of monoatomic cation transmembrane transport	0.00010905	GO:0006950	response to stress	0.000537135	GO:0023051	regulation of signaling	0.000100586	GO:0006952	defense response	0.000118733	GO:0050896	response to stimulus
GO:0015980	energy derivation by oxidation of organic compounds	0.000146516	GO:0045087	innate immune response	0.000119015	GO:0031347	regulation of defense response	0.000116574	GO:0035425	autocrine signaling	0.000385793	GO:0051651	maintenance of location in cell	0.000680023	GO:0006754	ATP biosynthetic process	0.000534664	GO:0016485	protein processing	0.000100352	GO:0006413	translational initiation	0.000104608	GO:0010033	response to organic substance	0.00632042	GO:0019220	regulation of phosphate metabolic process	0.000105339	GO:0031349	positive regulation of defense response	0.000110043	GO:0099542	trans-synaptic signaling by endocannabinoid	0.000642172	GO:0048708	astrocyte differentiation	0.000120082	GO:0044403	biological process involved in symbiotic interaction	0.000997182	GO:0010646	regulation of cell communication	0.000105626	GO:0046034	ATP metabolic process	0.000131455	GO:0007275	multicellular organism development
GO:0009719	response to endogenous stimulus	0.000146516	GO:0006915	apoptotic process	0.000134451	GO:0040012	regulation of locomotion	0.000116574	GO:0021782	glial cell development	0.00096277	GO:0035425	autocrine signaling	0.000765477	GO:0009201	ribonucleoside triphosphate biosynthetic process	0.000534664	GO:0006959	humoral immune response	0.000100352	GO:2000147	positive regulation of cell motility	0.000116057	GO:0023051	regulation of signaling	0.00716323	GO:0051174	regulation of phosphorus metabolic process	0.000106209	GO:0030163	protein catabolic process	0.000126467	GO:0032879	regulation of localization	0.000873723	GO:0051239	regulation of multicellular organismal process	0.000120082	GO:0044419	biological process involved in interspecies interaction between organisms	0.00115919	GO:0001817	regulation of cytokine production	0.000105817	GO:0019538	protein metabolic process	0.000131455	GO:0055086	nucleobase-containing small molecule metabolic process
GO:0051239	regulation of multicellular organismal process	0.000160349	GO:0006812	monoatomic cation transport	0.000143722	GO:0031099	regeneration	0.000122767	GO:0018119	peptidyl-cysteine S-nitrosylation	0.00096277	GO:0045862	positive regulation of proteolysis	0.00176638	GO:0009206	purine ribonucleoside triphosphate biosynthetic process	0.000534664	GO:0050729	positive regulation of inflammatory response	0.000100352	GO:2000145	regulation of cell motility	0.000117262	GO:0010646	regulation of cell communication	0.00716323	GO:0006793	phosphorus metabolic process	0.000106503	GO:0033554	cellular response to stress	0.000132657	GO:1901700	response to oxygen-containing compound	0.00120518	GO:0042127	regulation of cell population proliferation	0.000133095	GO:0002181	cytoplasmic translation	0.00115919	GO:0002181	cytoplasmic translation	0.00011175	GO:0070374	positive regulation of ERK1 and ERK2 cascade	0.000186988	GO:0030168	platelet activation
GO:0032879	regulation of localization	0.000170227	GO:0001909	leukocyte mediated cytotoxicity	0.000151463	GO:0023052	signaling	0.000122767	GO:0070486	leukocyte aggregation	0.00096277	GO:0070486	leukocyte aggregation	0.00176638	GO:0042552	myelination	0.000551636	GO:0050867	positive regulation of cell activation	0.000103262	GO:0006886	intracellular protein transport	0.00012487	GO:0070887	cellular response to chemical stimulus	0.00716323	GO:0043065	positive regulation of apoptotic process	0.000108071	GO:0042129	regulation of T cell proliferation	0.000132951	GO:0051049	regulation of transport	0.00120518	GO:0046034	ATP metabolic process	0.000136132	GO:0010033	response to organic substance	0.00233794	GO:0001816	cytokine production	0.000113718	GO:1900223	positive regulation of amyloid-beta clearance	0.00031035	GO:0006812	monoatomic cation transport
GO:0009611	response to wounding	0.000170227	GO:0006123	mitochondrial electron transport, cytochrome c to oxygen	0.000163724	GO:0001817	regulation of cytokine production	0.000122767	GO:0017014	protein nitrosylation	0.00096277	GO:0017014	protein nitrosylation	0.00176638	GO:0008366	axon ensheathment	0.000551636	GO:0098609	cell-cell adhesion	0.000104331	GO:0040012	regulation of locomotion	0.000125243	GO:0009966	regulation of signal transduction	0.00716323	GO:0043069	negative regulation of programmed cell death	0.000110978	GO:0032755	positive regulation of interleukin-6 production	0.000135182	GO:0007399	nervous system development	0.00120518	GO:0033002	muscle cell proliferation	0.000161994	GO:0030162	regulation of proteolysis	0.00248862	GO:0048870	cell motility	0.000119966	GO:0048584	positive regulation of response to stimulus	0.000321603	GO:0090407	organophosphate biosynthetic process
GO:0002532	production of molecular mediator involved in inflammatory response	0.000170227	GO:0098542	defense response to other organism	0.000163724	GO:0006753	nucleoside phosphate metabolic process	0.000122767	GO:0002544	chronic inflammatory response	0.00104436	GO:0018119	peptidyl-cysteine S-nitrosylation	0.00176638	GO:0046034	ATP metabolic process	0.000551636	GO:0051179	localization	0.000104331	GO:0051099	positive regulation of binding	0.000128567	GO:0006457	protein folding	0.00936299	GO:0032943	mononuclear cell proliferation	0.000113618	GO:2001235	positive regulation of apoptotic signaling pathway	0.000140483	GO:0006120	mitochondrial electron transport, NADH to ubiquinone	0.00156656	GO:0007268	chemical synaptic transmission	0.000164609	GO:0016032	viral process	0.00311007	GO:0030036	actin cytoskeleton organization	0.000133186	GO:0009205	purine ribonucleoside triphosphate metabolic process	0.000333307	GO:0030336	negative regulation of cell migration
GO:1901700	response to oxygen-containing compound	0.000205542	GO:0010033	response to organic substance	0.000172468	GO:1903578	regulation of ATP metabolic process	0.000122767	GO:0007272	ensheathment of neurons	0.00104436	GO:0051235	maintenance of location	0.00176638	GO:0007272	ensheathment of neurons	0.000551636	GO:0042110	T cell activation	0.000104331	GO:0051222	positive regulation of protein transport	0.000134712	GO:1905323	telomerase holoenzyme complex assembly	0.00938341	GO:0045927	positive regulation of growth	0.000113618	GO:0048871	multicellular organismal-level homeostasis	0.000140573	GO:0006996	organelle organization	0.00161098	GO:0098916	anterograde trans-synaptic signaling	0.000164609	GO:0019058	viral life cycle	0.00328685	GO:0042100	B cell proliferation	0.000139909	GO:0009260	ribonucleotide biosynthetic process	0.000333307	GO:0034109	homotypic cell-cell adhesion
GO:0009150	purine ribonucleotide metabolic process	0.000207128	GO:0072521	purine-containing compound metabolic process	0.000176069	GO:0001816	cytokine production	0.000126435	GO:0008366	axon ensheathment	0.00104436	GO:0021782	glial cell development	0.00176638	GO:0009142	nucleoside triphosphate biosynthetic process	0.000551636	GO:0006810	transport	0.000106259	GO:1905048	regulation of metallopeptidase activity	0.000134712	GO:1902949	positive regulation of tau-protein kinase activity	0.00938341	GO:0097193	intrinsic apoptotic signaling pathway	0.000116334	GO:0030100	regulation of endocytosis	0.000141531	GO:0030182	neuron differentiation	0.00166551	GO:0051241	negative regulation of multicellular organismal process	0.000166736	GO:0070887	cellular response to chemical stimulus	0.00328685	GO:0009719	response to endogenous stimulus	0.000140787	GO:0048144	fibroblast proliferation	0.000339971	GO:0051235	maintenance of location
GO:0051241	negative regulation of multicellular organismal process	0.000208186	GO:0043254	regulation of protein-containing complex assembly	0.000181177	GO:0099173	postsynapse organization	0.000152368	GO:0042552	myelination	0.00104436	GO:0008366	axon ensheathment	0.00217296	GO:0006120	mitochondrial electron transport, NADH to ubiquinone	0.000718653	GO:0097062	dendritic spine maintenance	0.000111648	GO:1901874	negative regulation of post-translational protein modification	0.000136441	GO:0051716	cellular response to stimulus	0.0115033	GO:0007399	nervous system development	0.00012147	GO:0051234	establishment of localization	0.000141531	GO:0048731	system development	0.001725	GO:0008283	cell population proliferation	0.00016856	GO:0006457	protein folding	0.00328685	GO:0051250	negative regulation of lymphocyte activation	0.000142397	GO:1905954	positive regulation of lipid localization	0.000348766	GO:0065009	regulation of molecular function
GO:0071404	cellular response to low-density lipoprotein particle stimulus	0.000214918	GO:0016477	cell migration	0.000245858	GO:0007154	cell communication	0.000152368	GO:0007417	central nervous system development	0.00106373	GO:0002544	chronic inflammatory response	0.00217296	GO:0009144	purine nucleoside triphosphate metabolic process	0.000718653	GO:0045936	negative regulation of phosphate metabolic process	0.000111648	GO:0023052	signaling	0.000143728	GO:0048870	cell motility	0.0153744	GO:0010628	positive regulation of gene expression	0.000122022	GO:0007159	leukocyte cell-cell adhesion	0.000142185	GO:0050808	synapse organization	0.00193633	GO:0099537	trans-synaptic signaling	0.00016856	GO:0007272	ensheathment of neurons	0.00454904	GO:0050793	regulation of developmental process	0.000149492	GO:0009144	purine nucleoside triphosphate metabolic process	0.00037282	GO:0051651	maintenance of location in cell
GO:0006954	inflammatory response	0.000215278	GO:0051452	intracellular pH reduction	0.000246992	GO:0019886	antigen processing and presentation of exogenous peptide antigen via MHC class II	0.000186548	GO:0002523	leukocyte migration involved in inflammatory response	0.00109884	GO:0007272	ensheathment of neurons	0.00217296	GO:0009199	ribonucleoside triphosphate metabolic process	0.000718653	GO:0002577	regulation of antigen processing and presentation	0.000111648	GO:0051897	positive regulation of phosphatidylinositol 3-kinase/protein kinase B signal transduction	0.000147508	GO:0006986	response to unfolded protein	0.0153744	GO:0050766	positive regulation of phagocytosis	0.000122022	GO:2001056	positive regulation of cysteine-type endopeptidase activity	0.000144904	GO:0048699	generation of neurons	0.00194458	GO:2000145	regulation of cell motility	0.000173527	GO:0042552	myelination	0.00454904	GO:0033081	regulation of T cell differentiation in thymus	0.000149492	GO:0009199	ribonucleoside triphosphate metabolic process	0.00037282	GO:0042255	ribosome assembly
GO:0034368	protein-lipid complex remodeling	0.000252818	GO:0051235	maintenance of location	0.000246992	GO:0050727	regulation of inflammatory response	0.00019753	GO:0010950	positive regulation of endopeptidase activity	0.00111882	GO:0042552	myelination	0.00217296	GO:0009205	purine ribonucleoside triphosphate metabolic process	0.000718653	GO:0010563	negative regulation of phosphorus metabolic process	0.000112893	GO:0007420	brain development	0.00015453	GO:0017038	protein import	0.015539	GO:0002819	regulation of adaptive immune response	0.000122439	GO:0008104	protein localization	0.000151889	GO:0099178	regulation of retrograde trans-synaptic signaling by endocanabinoid	0.00194458	GO:0051234	establishment of localization	0.000189243	GO:0008366	axon ensheathment	0.00454904	GO:0097435	supramolecular fiber organization	0.000150845	GO:0046390	ribose phosphate biosynthetic process	0.00037282	GO:0055001	muscle cell development
GO:0034369	plasma lipoprotein particle remodeling	0.000252818	GO:0031333	negative regulation of protein-containing complex assembly	0.000262583	GO:0007165	signal transduction	0.00019753	GO:0006882	intracellular zinc ion homeostasis	0.00129161	GO:0007399	nervous system development	0.00217296	GO:1990379	lipid transport across blood-brain barrier	0.000736215	GO:2000147	positive regulation of cell motility	0.000116653	GO:0051129	negative regulation of cellular component organization	0.000155891	GO:0048583	regulation of response to stimulus	0.0173811	GO:0032675	regulation of interleukin-6 production	0.000125364	GO:0051235	maintenance of location	0.00015325	GO:0099177	regulation of trans-synaptic signaling	0.00194458	GO:0006810	transport	0.000191002	GO:0045862	positive regulation of proteolysis	0.00454904	GO:0070228	regulation of lymphocyte apoptotic process	0.000151303	GO:0002495	antigen processing and presentation of peptide antigen via MHC class II	0.000550663	GO:0098662	inorganic cation transmembrane transport
GO:0009259	ribonucleotide metabolic process	0.000257805	GO:0009117	nucleotide metabolic process	0.000303935	GO:0050866	negative regulation of cell activation	0.00019753	GO:0010952	positive regulation of peptidase activity	0.00129161	GO:0002523	leukocyte migration involved in inflammatory response	0.00224341	GO:0009141	nucleoside triphosphate metabolic process	0.000858579	GO:0052547	regulation of peptidase activity	0.000116991	GO:0048585	negative regulation of response to stimulus	0.000155957	GO:0042221	response to chemical	0.0184746	GO:0032635	interleukin-6 production	0.000125364	GO:0006909	phagocytosis	0.000161166	GO:0009150	purine ribonucleotide metabolic process	0.00194458	GO:0065008	regulation of biological quality	0.000199842	GO:0097435	supramolecular fiber organization	0.00454904	GO:0080090	regulation of primary metabolic process	0.000151303	GO:1902531	regulation of intracellular signal transduction	0.000570226	GO:0032989	cellular component morphogenesis
GO:0002682	regulation of immune system process	0.000267572	GO:0006753	nucleoside phosphate metabolic process	0.000356493	GO:0045185	maintenance of protein location	0.00019753	GO:0051651	maintenance of location in cell	0.0027667	GO:0006882	intracellular zinc ion homeostasis	0.0025899	GO:0042776	proton motive force-driven mitochondrial ATP synthesis	0.00127414	GO:0048857	neural nucleus development	0.000116991	GO:0022407	regulation of cell-cell adhesion	0.000160574	GO:1902947	regulation of tau-protein kinase activity	0.0184746	GO:0051338	regulation of transferase activity	0.000125569	GO:0051049	regulation of transport	0.000162218	GO:0042776	proton motive force-driven mitochondrial ATP synthesis	0.00194458	GO:1904064	positive regulation of cation transmembrane transport	0.000199842	GO:0031175	neuron projection development	0.00454904	GO:0060326	cell chemotaxis	0.000151941	GO:0044419	biological process involved in interspecies interaction between organisms	0.000591551	GO:2000146	negative regulation of cell motility
GO:0034367	protein-containing complex remodeling	0.000276593	GO:0030335	positive regulation of cell migration	0.00036475	GO:0034369	plasma lipoprotein particle remodeling	0.000209539	GO:0014002	astrocyte development	0.00299056	GO:0016049	cell growth	0.0025899	GO:0009152	purine ribonucleotide biosynthetic process	0.00133655	GO:0042026	protein refolding	0.000125475	GO:0015031	protein transport	0.000164987	GO:0035966	response to topologically incorrect protein	0.0184746	GO:0141084	inflammasome-mediated signaling pathway	0.000132968	GO:0031099	regeneration	0.000170517	GO:1901701	cellular response to oxygen-containing compound	0.00194458	GO:0032879	regulation of localization	0.000210503	GO:0042221	response to chemical	0.00460359	GO:0070665	positive regulation of leukocyte proliferation	0.000151941	GO:0042592	homeostatic process	0.000608507	GO:1903115	regulation of actin filament-based movement
GO:0006979	response to oxidative stress	0.000276593	GO:0002252	immune effector process	0.00036475	GO:0034368	protein-lipid complex remodeling	0.000209539	GO:0010001	glial cell differentiation	0.00299056	GO:0010952	positive regulation of peptidase activity	0.0025899	GO:0009260	ribonucleotide biosynthetic process	0.00164283	GO:0032635	interleukin-6 production	0.000132872	GO:0009206	purine ribonucleoside triphosphate biosynthetic process	0.000170249	GO:0050896	response to stimulus	0.0185935	GO:0010605	negative regulation of macromolecule metabolic process	0.000136681	GO:0043254	regulation of protein-containing complex assembly	0.000170517	GO:0009259	ribonucleotide metabolic process	0.0024834	GO:0006754	ATP biosynthetic process	0.000244673	GO:2001233	regulation of apoptotic signaling pathway	0.00591265	GO:0023052	signaling	0.000152417	GO:0009141	nucleoside triphosphate metabolic process	0.000639378	GO:0051049	regulation of transport
GO:0033108	mitochondrial respiratory chain complex assembly	0.000276593	GO:0001906	cell killing	0.000369478	GO:0009152	purine ribonucleotide biosynthetic process	0.000209539	GO:0007399	nervous system development	0.00373358	GO:0010950	positive regulation of endopeptidase activity	0.0025899	GO:0046390	ribose phosphate biosynthetic process	0.00168953	GO:0032675	regulation of interleukin-6 production	0.000132872	GO:0040017	positive regulation of locomotion	0.000172612	GO:0023052	signaling	0.0235149	GO:0070527	platelet aggregation	0.000138821	GO:0043069	negative regulation of programmed cell death	0.000171732	GO:0051234	establishment of localization	0.00255956	GO:0040012	regulation of locomotion	0.000250909	GO:0052547	regulation of peptidase activity	0.0063646	GO:0032103	positive regulation of response to external stimulus	0.000164514	GO:0000165	MAPK cascade	0.000648619	GO:0048857	neural nucleus development
GO:0019693	ribose phosphate metabolic process	0.000276593	GO:0045321	leukocyte activation	0.000372751	GO:0016477	cell migration	0.000216756	GO:0018198	peptidyl-cysteine modification	0.00373358	GO:0007417	central nervous system development	0.0025899	GO:0015986	proton motive force-driven ATP synthesis	0.00168953	GO:0009056	catabolic process	0.000134633	GO:0048878	chemical homeostasis	0.000172612	GO:0007154	cell communication	0.0278703	GO:0048468	cell development	0.000142339	GO:0045727	positive regulation of translation	0.000172414	GO:0019693	ribose phosphate metabolic process	0.00259235	GO:0007267	cell-cell signaling	0.000250909	GO:0048522	positive regulation of cellular process	0.0063646	GO:0032502	developmental process	0.000164514	GO:0002504	antigen processing and presentation of peptide or polysaccharide antigen via MHC class II	0.000772296	GO:0000902	cell morphogenesis
GO:0002495	antigen processing and presentation of peptide antigen via MHC class II	0.000276593	GO:0050865	regulation of cell activation	0.000403679	GO:0044281	small molecule metabolic process	0.000217121	GO:0052548	regulation of endopeptidase activity	0.00481329	GO:0098771	inorganic ion homeostasis	0.0025899	GO:0042989	sequestering of actin monomers	0.00179564	GO:0097006	regulation of plasma lipoprotein particle levels	0.000135042	GO:0042987	amyloid precursor protein catabolic process	0.000181812	GO:0061684	chaperone-mediated autophagy	0.0278703	GO:0006810	transport	0.000143041	GO:0043403	skeletal muscle tissue regeneration	0.000172985	GO:0007420	brain development	0.00270788	GO:1902904	negative regulation of supramolecular fiber organization	0.000270755	GO:0022008	neurogenesis	0.0063646	GO:0030334	regulation of cell migration	0.000167177	GO:0043408	regulation of MAPK cascade	0.000801245	GO:0098655	monoatomic cation transmembrane transport
GO:1905954	positive regulation of lipid localization	0.000303497	GO:0010257	NADH dehydrogenase complex assembly	0.000433005	GO:0055086	nucleobase-containing small molecule metabolic process	0.000217121	GO:0050832	defense response to fungus	0.00514178	GO:0030003	intracellular monoatomic cation homeostasis	0.0025899	GO:0006164	purine nucleotide biosynthetic process	0.00223265	GO:0040017	positive regulation of locomotion	0.00013551	GO:0009145	purine nucleoside triphosphate biosynthetic process	0.000181812	GO:0051604	protein maturation	0.0290366	GO:0031324	negative regulation of cellular metabolic process	0.000148066	GO:0034097	response to cytokine	0.000192661	GO:0010975	regulation of neuron projection development	0.00270788	GO:0009205	purine ribonucleoside triphosphate metabolic process	0.000270755	GO:0023056	positive regulation of signaling	0.0063646	GO:0048871	multicellular organismal-level homeostasis	0.000178673	GO:0015986	proton motive force-driven ATP synthesis	0.000830998	GO:0032970	regulation of actin filament-based process
GO:0002504	antigen processing and presentation of peptide or polysaccharide antigen via MHC class II	0.000385461	GO:0032981	mitochondrial respiratory chain complex I assembly	0.000433005	GO:0008285	negative regulation of cell population proliferation	0.000236086	GO:2001244	positive regulation of intrinsic apoptotic signaling pathway	0.00514178	GO:0006873	intracellular monoatomic ion homeostasis	0.0025899	GO:0019646	aerobic electron transport chain	0.00233356	GO:0071495	cellular response to endogenous stimulus	0.000135869	GO:0042982	amyloid precursor protein metabolic process	0.000187845	GO:0048522	positive regulation of cellular process	0.0352529	GO:0110089	regulation of hippocampal neuron apoptotic process	0.000159361	GO:0009966	regulation of signal transduction	0.000201942	GO:0098921	retrograde trans-synaptic signaling by endocannabinoid	0.00270788	GO:0019886	antigen processing and presentation of exogenous peptide antigen via MHC class II	0.000279161	GO:0010647	positive regulation of cell communication	0.0063646	GO:0071345	cellular response to cytokine stimulus	0.00019934	GO:0032101	regulation of response to external stimulus	0.00103472	GO:0048731	system development
GO:0034381	plasma lipoprotein particle clearance	0.000524071	GO:0006935	chemotaxis	0.000465245	GO:0034367	protein-containing complex remodeling	0.000239776	GO:0042063	gliogenesis	0.00545118	GO:0055080	monoatomic cation homeostasis	0.00393992	GO:0072522	purine-containing compound biosynthetic process	0.00233356	GO:0051402	neuron apoptotic process	0.00013982	GO:0010466	negative regulation of peptidase activity	0.000195941	GO:0010232	vascular transport	0.0352529	GO:0110088	hippocampal neuron apoptotic process	0.000159361	GO:0040008	regulation of growth	0.000201942	GO:0034330	cell junction organization	0.00270788	GO:0034762	regulation of transmembrane transport	0.000294751	GO:0043535	regulation of blood vessel endothelial cell migration	0.00678089	GO:0042981	regulation of apoptotic process	0.00019934	GO:0030162	regulation of proteolysis	0.00108255	GO:0007155	cell adhesion
GO:0048583	regulation of response to stimulus	0.000549676	GO:0042330	taxis	0.000479307	GO:0009260	ribonucleotide biosynthetic process	0.000254405	GO:0051235	maintenance of location	0.00572267	GO:0050801	monoatomic ion homeostasis	0.00402221	GO:0042775	mitochondrial ATP synthesis coupled electron transport	0.00272728	GO:1903578	regulation of ATP metabolic process	0.000157762	GO:0098609	cell-cell adhesion	0.000195941	GO:0071310	cellular response to organic substance	0.0352529	GO:0002220	innate immune response activating cell surface receptor signaling pathway	0.000159361	GO:0007165	signal transduction	0.000206155	GO:0051641	cellular localization	0.00270788	GO:0030334	regulation of cell migration	0.000294751	GO:0051050	positive regulation of transport	0.00705669	GO:0098542	defense response to other organism	0.000200189	GO:0006955	immune response	0.00108459	GO:0008016	regulation of heart contraction
GO:1901564	organonitrogen compound metabolic process	0.000574302	GO:0098662	inorganic cation transmembrane transport	0.000495422	GO:0002376	immune system process	0.000254405	GO:0045862	positive regulation of proteolysis	0.0059021	GO:0009636	response to toxic substance	0.00451413	GO:0042773	ATP synthesis coupled electron transport	0.00272728	GO:1905952	regulation of lipid localization	0.000164061	GO:0098657	import into cell	0.000195941	GO:0150104	transport across blood-brain barrier	0.0352529	GO:0035425	autocrine signaling	0.000159361	GO:0051093	negative regulation of developmental process	0.000211602	GO:0065009	regulation of molecular function	0.00270788	GO:0055094	response to lipoprotein particle	0.00030092	GO:0007399	nervous system development	0.00742331	GO:0006950	response to stress	0.00021176	GO:0009056	catabolic process	0.00108459	GO:0070527	platelet aggregation
GO:0019637	organophosphate metabolic process	0.000576505	GO:2000147	positive regulation of cell motility	0.000527621	GO:1905954	positive regulation of lipid localization	0.000254405	GO:0009620	response to fungus	0.0060344	GO:0014002	astrocyte development	0.00510916	GO:0009165	nucleotide biosynthetic process	0.00283048	GO:0009205	purine ribonucleoside triphosphate metabolic process	0.000168197	GO:1903039	positive regulation of leukocyte cell-cell adhesion	0.000199862	GO:0009719	response to endogenous stimulus	0.036495	GO:0042325	regulation of phosphorylation	0.000161415	GO:0002366	leukocyte activation involved in immune response	0.000212937	GO:0007267	cell-cell signaling	0.00270788	GO:0061024	membrane organization	0.00030092	GO:2001242	regulation of intrinsic apoptotic signaling pathway	0.00742331	GO:0016477	cell migration	0.000217766	GO:0043410	positive regulation of MAPK cascade	0.0010997	GO:0051716	cellular response to stimulus
GO:0006163	purine nucleotide metabolic process	0.000606592	GO:0034975	protein folding in endoplasmic reticulum	0.000533695	GO:0033036	macromolecule localization	0.000254405	GO:0006919	activation of cysteine-type endopeptidase activity involved in apoptotic process	0.00742705	GO:0010001	glial cell differentiation	0.00560242	GO:0090407	organophosphate biosynthetic process	0.00283048	GO:0006508	proteolysis	0.000170955	GO:2001235	positive regulation of apoptotic signaling pathway	0.000200289	GO:0032870	cellular response to hormone stimulus	0.0370965	GO:0044093	positive regulation of molecular function	0.000166252	GO:0042119	neutrophil activation	0.000214686	GO:0048513	animal organ development	0.00270788	GO:0009144	purine nucleoside triphosphate metabolic process	0.000316599	GO:0048666	neuron development	0.0078531	GO:0007154	cell communication	0.000223472	GO:0009966	regulation of signal transduction	0.0010997	GO:0043112	receptor metabolic process
GO:0034382	chylomicron remnant clearance	0.000634349	GO:0048002	antigen processing and presentation of peptide antigen	0.000551079	GO:0030301	cholesterol transport	0.000268366	GO:0052547	regulation of peptidase activity	0.0075185	GO:0030162	regulation of proteolysis	0.00606974	GO:1901293	nucleoside phosphate biosynthetic process	0.00283048	GO:0051234	establishment of localization	0.000186593	GO:0006417	regulation of translation	0.00021581	GO:0009408	response to heat	0.0370965	GO:0051402	neuron apoptotic process	0.000170967	GO:0009653	anatomical structure morphogenesis	0.000234151	GO:0098920	retrograde trans-synaptic signaling by lipid	0.00270788	GO:0009199	ribonucleoside triphosphate metabolic process	0.000316599	GO:0044271	cellular nitrogen compound biosynthetic process	0.0078531	GO:0051240	positive regulation of multicellular organismal process	0.000241994	GO:0045087	innate immune response	0.0010997	GO:0051248	negative regulation of protein metabolic process
GO:0034447	very-low-density lipoprotein particle clearance	0.000634349	GO:0051651	maintenance of location in cell	0.000567142	GO:0043254	regulation of protein-containing complex assembly	0.000268366	GO:0048708	astrocyte differentiation	0.00805722	GO:0018198	peptidyl-cysteine modification	0.00622491	GO:0022904	respiratory electron transport chain	0.00427178	GO:0097061	dendritic spine organization	0.000186593	GO:0051173	positive regulation of nitrogen compound metabolic process	0.00021581	GO:0048518	positive regulation of biological process	0.0370965	GO:0042098	T cell proliferation	0.000174138	GO:0008154	actin polymerization or depolymerization	0.000235863	GO:0048666	neuron development	0.00270788	GO:0065009	regulation of molecular function	0.000318581	GO:0031345	negative regulation of cell projection organization	0.0078531	GO:0002548	monocyte chemotaxis	0.000248538	GO:0001775	cell activation	0.00110295	GO:0007015	actin filament organization
GO:0032368	regulation of lipid transport	0.000652409	GO:0098655	monoatomic cation transmembrane transport	0.00064852	GO:0051651	maintenance of location in cell	0.000268366	GO:1904685	positive regulation of metalloendopeptidase activity	0.0113622	GO:0055082	intracellular chemical homeostasis	0.00622491	GO:0030168	platelet activation	0.00533973	GO:0032501	multicellular organismal process	0.000195075	GO:0030003	intracellular monoatomic cation homeostasis	0.000219457	GO:0009725	response to hormone	0.0393526	GO:1905953	negative regulation of lipid localization	0.000176891	GO:0044248	cellular catabolic process	0.000236401	GO:0015986	proton motive force-driven ATP synthesis	0.00270788	GO:0051129	negative regulation of cellular component organization	0.000318581	GO:0044000	movement in host	0.00816033	GO:0001782	B cell homeostasis	0.000252817	GO:0006954	inflammatory response	0.00110295	GO:0034762	regulation of transmembrane transport
GO:0071827	plasma lipoprotein particle organization	0.000693613	GO:0040017	positive regulation of locomotion	0.00064852	GO:0046390	ribose phosphate biosynthetic process	0.000286463	GO:0035606	peptidyl-cysteine S-trans-nitrosylation	0.0113622	GO:0048168	regulation of neuronal synaptic plasticity	0.00815306	GO:0009150	purine ribonucleotide metabolic process	0.0054109	GO:1900016	negative regulation of cytokine production involved in inflammatory response	0.000195154	GO:1902991	regulation of amyloid precursor protein catabolic process	0.000228313	GO:0044794	positive regulation by host of viral process	0.0399265	GO:0031328	positive regulation of cellular biosynthetic process	0.000182264	GO:1902992	negative regulation of amyloid precursor protein catabolic process	0.000236407	GO:0010646	regulation of cell communication	0.00270788	GO:0009206	purine ribonucleoside triphosphate biosynthetic process	0.000345871	GO:0044087	regulation of cellular component biogenesis	0.00816991	GO:0040011	locomotion	0.000260401	GO:0032370	positive regulation of lipid transport	0.00110947	GO:0006937	regulation of muscle contraction
GO:0010876	lipid localization	0.000693613	GO:0040011	locomotion	0.00064852	GO:0019882	antigen processing and presentation	0.00030878	GO:0030593	neutrophil chemotaxis	0.0114297	GO:0042063	gliogenesis	0.0084934	GO:0006119	oxidative phosphorylation	0.00641453	GO:0051603	proteolysis involved in protein catabolic process	0.000196282	GO:1903321	negative regulation of protein modification by small protein conjugation or removal	0.000228313	GO:0071831	intermediate-density lipoprotein particle clearance	0.041986	GO:0065008	regulation of biological quality	0.000188038	GO:0032675	regulation of interleukin-6 production	0.000265355	GO:0019646	aerobic electron transport chain	0.00270788	GO:0019882	antigen processing and presentation	0.000352857	GO:0052548	regulation of endopeptidase activity	0.00816991	GO:0048519	negative regulation of biological process	0.000267491	GO:0009152	purine ribonucleotide biosynthetic process	0.00118492	GO:1903034	regulation of response to wounding
GO:0015850	organic hydroxy compound transport	0.000693613	GO:0033364	mast cell secretory granule organization	0.000659449	GO:0009607	response to biotic stimulus	0.000309708	GO:0016049	cell growth	0.0128158	GO:1905890	regulation of cellular response to very-low-density lipoprotein particle stimulus	0.0084934	GO:0009259	ribonucleotide metabolic process	0.00641453	GO:0009144	purine nucleoside triphosphate metabolic process	0.000197368	GO:1904951	positive regulation of establishment of protein localization	0.000242346	GO:0071283	cellular response to iron(III) ion	0.041986	GO:0002922	positive regulation of humoral immune response	0.000188414	GO:0032635	interleukin-6 production	0.000265355	GO:0010033	response to organic substance	0.00270788	GO:0009145	purine nucleoside triphosphate biosynthetic process	0.000352857	GO:0097193	intrinsic apoptotic signaling pathway	0.00870325	GO:0007165	signal transduction	0.000282281	GO:0009165	nucleotide biosynthetic process	0.00118492	GO:0019538	protein metabolic process
GO:0006897	endocytosis	0.000693613	GO:0140694	non-membrane-bounded organelle assembly	0.000673036	GO:0051179	localization	0.000309909	GO:0098771	inorganic ion homeostasis	0.0132036	GO:1905860	positive regulation of heparan sulfate proteoglycan binding	0.0084934	GO:0019693	ribose phosphate metabolic process	0.00670624	GO:0009199	ribonucleoside triphosphate metabolic process	0.000197368	GO:0009201	ribonucleoside triphosphate biosynthetic process	0.000258527	GO:0070498	interleukin-1-mediated signaling pathway	0.041986	GO:0002920	regulation of humoral immune response	0.000194154	GO:0051249	regulation of lymphocyte activation	0.000265355	GO:0007275	multicellular organism development	0.00270788	GO:0051246	regulation of protein metabolic process	0.000356952	GO:0097190	apoptotic signaling pathway	0.00874787	GO:2000145	regulation of cell motility	0.000318257	GO:1905048	regulation of metallopeptidase activity	0.00121527	GO:0040013	negative regulation of locomotion
GO:0042157	lipoprotein metabolic process	0.000728104	GO:0002694	regulation of leukocyte activation	0.000742909	GO:0040011	locomotion	0.000310364	GO:0043280	positive regulation of cysteine-type endopeptidase activity involved in apoptotic process	0.0132036	GO:1905858	regulation of heparan sulfate proteoglycan binding	0.0084934	GO:0043254	regulation of protein-containing complex assembly	0.00759369	GO:0043409	negative regulation of MAPK cascade	0.000197368	GO:0034599	cellular response to oxidative stress	0.000271365	GO:0061886	negative regulation of mini excitatory postsynaptic potential	0.041986	GO:0051607	defense response to virus	0.000195362	GO:0002696	positive regulation of leukocyte activation	0.000288482	GO:0060322	head development	0.00270788	GO:0034767	positive regulation of monoatomic ion transmembrane transport	0.000356952	GO:0014002	astrocyte development	0.00920224	GO:0030335	positive regulation of cell migration	0.000321341	GO:1901293	nucleoside phosphate biosynthetic process	0.00121527	GO:0010959	regulation of metal ion transport
GO:0010243	response to organonitrogen compound	0.00076132	GO:0048878	chemical homeostasis	0.000750646	GO:0002478	antigen processing and presentation of exogenous peptide antigen	0.000322286	GO:0006873	intracellular monoatomic ion homeostasis	0.0132036	GO:1905855	positive regulation of heparan sulfate binding	0.0084934	GO:1902904	negative regulation of supramolecular fiber organization	0.00800923	GO:0009968	negative regulation of signal transduction	0.000199257	GO:1903037	regulation of leukocyte cell-cell adhesion	0.000277759	GO:0051973	positive regulation of telomerase activity	0.041986	GO:0043549	regulation of kinase activity	0.000195616	GO:0035556	intracellular signal transduction	0.000289342	GO:0099536	synaptic signaling	0.00270788	GO:0071402	cellular response to lipoprotein particle stimulus	0.000385902	GO:0030182	neuron differentiation	0.00921253	GO:0010720	positive regulation of cell development	0.000332931	GO:0090407	organophosphate biosynthetic process	0.00123896	GO:0034765	regulation of monoatomic ion transmembrane transport
GO:0072521	purine-containing compound metabolic process	0.00076132	GO:0071216	cellular response to biotic stimulus	0.00084235	GO:0071216	cellular response to biotic stimulus	0.000339959	GO:0030003	intracellular monoatomic cation homeostasis	0.0132036	GO:1905853	regulation of heparan sulfate binding	0.0084934	GO:1901564	organonitrogen compound metabolic process	0.00969485	GO:0061024	membrane organization	0.00020223	GO:0051603	proteolysis involved in protein catabolic process	0.000277759	GO:0090731	cellular response to very-low-density lipoprotein particle stimulus	0.041986	GO:0031348	negative regulation of defense response	0.000198635	GO:1905521	regulation of macrophage migration	0.000289898	GO:0097114	NMDA glutamate receptor clustering	0.00270788	GO:2001259	positive regulation of cation channel activity	0.000387819	GO:2001243	negative regulation of intrinsic apoptotic signaling pathway	0.00954222	GO:0032879	regulation of localization	0.000332931	GO:0048145	regulation of fibroblast proliferation	0.00127469	GO:0070887	cellular response to chemical stimulus
GO:0071825	protein-lipid complex organization	0.000791422	GO:0043067	regulation of programmed cell death	0.000874358	GO:0141085	regulation of inflammasome-mediated signaling pathway	0.000342327	GO:1990266	neutrophil migration	0.0141813	GO:0019725	cellular homeostasis	0.0084934	GO:0022900	electron transport chain	0.00969485	GO:0002757	immune response-activating signaling pathway	0.00020223	GO:0051130	positive regulation of cellular component organization	0.00027994	GO:0046475	glycerophospholipid catabolic process	0.041986	GO:0140546	defense response to symbiont	0.000198635	GO:0071674	mononuclear cell migration	0.000289898	GO:0051240	positive regulation of multicellular organismal process	0.00270788	GO:0040011	locomotion	0.000393715	GO:0120035	regulation of plasma membrane bounded cell projection organization	0.00994516	GO:0051171	regulation of nitrogen compound metabolic process	0.000380656	GO:0023051	regulation of signaling	0.00127469	GO:0022898	regulation of transmembrane transporter activity
GO:0071830	triglyceride-rich lipoprotein particle clearance	0.000791422	GO:0055086	nucleobase-containing small molecule metabolic process	0.000916779	GO:0014905	myoblast fusion involved in skeletal muscle regeneration	0.000346929	GO:0071621	granulocyte chemotaxis	0.014275	GO:1903002	positive regulation of lipid transport across blood-brain barrier	0.0084934	GO:0006163	purine nucleotide metabolic process	0.0108643	GO:0150146	cell junction disassembly	0.000210946	GO:0006873	intracellular monoatomic ion homeostasis	0.000282504	GO:1903000	regulation of lipid transport across blood-brain barrier	0.041986	GO:0009891	positive regulation of biosynthetic process	0.000206397	GO:0050863	regulation of T cell activation	0.000291621	GO:0071396	cellular response to lipid	0.00270788	GO:0009201	ribonucleoside triphosphate biosynthetic process	0.000413977	GO:0048167	regulation of synaptic plasticity	0.00994516	GO:0030029	actin filament-based process	0.000382969	GO:1901575	organic substance catabolic process	0.00127469	GO:0007005	mitochondrion organization
GO:0051049	regulation of transport	0.000872688	GO:0065008	regulation of biological quality	0.000946229	GO:0015918	sterol transport	0.000382778	GO:0051345	positive regulation of hydrolase activity	0.0145666	GO:0071831	intermediate-density lipoprotein particle clearance	0.0084934	GO:0006796	phosphate-containing compound metabolic process	0.0110234	GO:0050794	regulation of cellular process	0.00022488	GO:0010557	positive regulation of macromolecule biosynthetic process	0.000298373	GO:0150201	positive regulation of transport across blood-brain barrier	0.041986	GO:0002252	immune effector process	0.000216621	GO:0007399	nervous system development	0.000298959	GO:0051179	localization	0.00270788	GO:0051248	negative regulation of protein metabolic process	0.000442993	GO:0043534	blood vessel endothelial cell migration	0.00994516	GO:0050864	regulation of B cell activation	0.000393942	GO:0010646	regulation of cell communication	0.00127469	GO:0035556	intracellular signal transduction
GO:0032101	regulation of response to external stimulus	0.000898816	GO:0009617	response to bacterium	0.00103811	GO:0034381	plasma lipoprotein particle clearance	0.000388109	GO:2001056	positive regulation of cysteine-type endopeptidase activity	0.0152091	GO:2001244	positive regulation of intrinsic apoptotic signaling pathway	0.0084934	GO:0035633	maintenance of blood-brain barrier	0.0112117	GO:0002366	leukocyte activation involved in immune response	0.000237259	GO:0007165	signal transduction	0.000298373	GO:2000559	regulation of CD24 production	0.041986	GO:0140895	cell surface toll-like receptor signaling pathway	0.000233244	GO:0065009	regulation of molecular function	0.000333882	GO:0022008	neurogenesis	0.00270788	GO:0048468	cell development	0.000442993	GO:0051351	positive regulation of ligase activity	0.00994516	GO:0045621	positive regulation of lymphocyte differentiation	0.000406258	GO:0044281	small molecule metabolic process	0.00127469	GO:0007596	blood coagulation
GO:0001817	regulation of cytokine production	0.000914036	GO:0030334	regulation of cell migration	0.00106018	GO:0006164	purine nucleotide biosynthetic process	0.000404382	GO:2001235	positive regulation of apoptotic signaling pathway	0.0152091	GO:1903000	regulation of lipid transport across blood-brain barrier	0.0084934	GO:0006793	phosphorus metabolic process	0.0112117	GO:0031349	positive regulation of defense response	0.000239222	GO:0062197	cellular response to chemical stress	0.000298373	GO:2000438	negative regulation of monocyte extravasation	0.041986	GO:0051702	biological process involved in interaction with symbiont	0.000233539	GO:1901565	organonitrogen compound catabolic process	0.000349732	GO:0023051	regulation of signaling	0.00270788	GO:0010035	response to inorganic substance	0.000462933	GO:0042063	gliogenesis	0.00994516	GO:0007015	actin filament organization	0.000406258	GO:0032602	chemokine production	0.00156912	GO:0098660	inorganic ion transmembrane transport
GO:0001816	cytokine production	0.000929444	GO:0048584	positive regulation of response to stimulus	0.001091	GO:0031349	positive regulation of defense response	0.000411272	GO:0050729	positive regulation of inflammatory response	0.0155197	GO:0009620	response to fungus	0.0084934	GO:0009060	aerobic respiration	0.0117022	GO:0002586	regulation of antigen processing and presentation of peptide antigen via MHC class II	0.000240629	GO:0070727	cellular macromolecule localization	0.000307546	GO:2000257	regulation of protein activation cascade	0.041986	GO:0043066	negative regulation of apoptotic process	0.000234151	GO:0006810	transport	0.000349732	GO:0060341	regulation of cellular localization	0.00270788	GO:1901566	organonitrogen compound biosynthetic process	0.000463812	GO:0031344	regulation of cell projection organization	0.00994516	GO:2000147	positive regulation of cell motility	0.000472783	GO:0032642	regulation of chemokine production	0.00156912	GO:0000027	ribosomal large subunit assembly
GO:0032635	interleukin-6 production	0.000929444	GO:0030003	intracellular monoatomic cation homeostasis	0.001091	GO:0141084	inflammasome-mediated signaling pathway	0.000436948	GO:0055080	monoatomic cation homeostasis	0.0158023	GO:0150201	positive regulation of transport across blood-brain barrier	0.0084934	GO:0006996	organelle organization	0.0117022	GO:0150062	complement-mediated synapse pruning	0.000240629	GO:1903008	organelle disassembly	0.000307546	GO:2000145	regulation of cell motility	0.041986	GO:0032489	regulation of Cdc42 protein signal transduction	0.000234491	GO:0060255	regulation of macromolecule metabolic process	0.000349732	GO:0031175	neuron projection development	0.00270788	GO:0009141	nucleoside triphosphate metabolic process	0.000484723	GO:0007417	central nervous system development	0.00994516	GO:0080134	regulation of response to stress	0.000473123	GO:0002376	immune system process	0.00161074	GO:0007154	cell communication
GO:0032675	regulation of interleukin-6 production	0.000929444	GO:0006811	monoatomic ion transport	0.00110534	GO:0072522	purine-containing compound biosynthetic process	0.000461473	GO:0050801	monoatomic ion homeostasis	0.0161591	GO:0090731	cellular response to very-low-density lipoprotein particle stimulus	0.0084934	GO:0072521	purine-containing compound metabolic process	0.011895	GO:0002263	cell activation involved in immune response	0.000250914	GO:0007399	nervous system development	0.000307884	GO:1990832	slow axonal transport	0.041986	GO:1903131	mononuclear cell differentiation	0.000234914	GO:0043066	negative regulation of apoptotic process	0.000349752	GO:0031503	protein-containing complex localization	0.00290431	GO:0048870	cell motility	0.000484723	GO:0080134	regulation of response to stress	0.00994516	GO:0040012	regulation of locomotion	0.000476343	GO:0019058	viral life cycle	0.00161074	GO:0060322	head development
GO:1900223	positive regulation of amyloid-beta clearance	0.000932478	GO:0006954	inflammatory response	0.00110986	GO:0034382	chylomicron remnant clearance	0.000475831	GO:0097530	granulocyte migration	0.0175404	GO:0052548	regulation of endopeptidase activity	0.0084934	GO:0007010	cytoskeleton organization	0.0131472	GO:0097066	response to thyroid hormone	0.000254386	GO:0051239	regulation of multicellular organismal process	0.000309094	GO:1905890	regulation of cellular response to very-low-density lipoprotein particle stimulus	0.041986	GO:0008284	positive regulation of cell population proliferation	0.000242935	GO:0031329	regulation of cellular catabolic process	0.000354376	GO:0006163	purine nucleotide metabolic process	0.00307385	GO:0050896	response to stimulus	0.00050414	GO:0051701	biological process involved in interaction with host	0.00994516	GO:0032970	regulation of actin filament-based process	0.00052592	GO:1905952	regulation of lipid localization	0.00173959	GO:0050817	coagulation
GO:0001775	cell activation	0.000932478	GO:0009615	response to virus	0.00113175	GO:0034447	very-low-density lipoprotein particle clearance	0.000475831	GO:0051092	positive regulation of NF-kappaB transcription factor activity	0.0178474	GO:0150200	regulation of transport across blood-brain barrier	0.0084934	GO:0050817	coagulation	0.013579	GO:2001242	regulation of intrinsic apoptotic signaling pathway	0.000259571	GO:0033043	regulation of organelle organization	0.000309094	GO:1905860	positive regulation of heparan sulfate proteoglycan binding	0.041986	GO:0034114	regulation of heterotypic cell-cell adhesion	0.000255986	GO:0002718	regulation of cytokine production involved in immune response	0.000382291	GO:0042773	ATP synthesis coupled electron transport	0.00311984	GO:0006412	translation	0.000523544	GO:0043542	endothelial cell migration	0.00994516	GO:0031328	positive regulation of cellular biosynthetic process	0.000532583	GO:0046596	regulation of viral entry into host cell	0.00178108	GO:0009888	tissue development
GO:0045807	positive regulation of endocytosis	0.000932478	GO:0048870	cell motility	0.00114556	GO:0034238	macrophage fusion	0.000475831	GO:0030307	positive regulation of cell growth	0.018154	GO:0050832	defense response to fungus	0.0084934	GO:1905853	regulation of heparan sulfate binding	0.013579	GO:0010604	positive regulation of macromolecule metabolic process	0.000265019	GO:0006796	phosphate-containing compound metabolic process	0.000309094	GO:1905858	regulation of heparan sulfate proteoglycan binding	0.041986	GO:0001819	positive regulation of cytokine production	0.000276034	GO:0002367	cytokine production involved in immune response	0.000382291	GO:0042775	mitochondrial ATP synthesis coupled electron transport	0.00311984	GO:0051604	protein maturation	0.000530509	GO:0009605	response to external stimulus	0.00994516	GO:0070227	lymphocyte apoptotic process	0.000572242	GO:1900221	regulation of amyloid-beta clearance	0.00178108	GO:0150146	cell junction disassembly
GO:0009117	nucleotide metabolic process	0.000932478	GO:0006873	intracellular monoatomic ion homeostasis	0.00122252	GO:0048870	cell motility	0.000480098	GO:0045113	regulation of integrin biosynthetic process	0.0182119	GO:0042592	homeostatic process	0.00986426	GO:0072749	cellular response to cytochalasin B	0.013579	GO:0019222	regulation of metabolic process	0.000266411	GO:0032501	multicellular organismal process	0.000310988	GO:1905855	positive regulation of heparan sulfate binding	0.041986	GO:0042060	wound healing	0.000278257	GO:0043300	regulation of leukocyte degranulation	0.000382709	GO:0032501	multicellular organismal process	0.00311984	GO:1905907	negative regulation of amyloid fibril formation	0.000530509	GO:0099641	anterograde axonal protein transport	0.00994516	GO:0040017	positive regulation of locomotion	0.000579874	GO:0006120	mitochondrial electron transport, NADH to ubiquinone	0.00187819	GO:0007599	hemostasis
GO:0060627	regulation of vesicle-mediated transport	0.000932478	GO:0030866	cortical actin cytoskeleton organization	0.00122836	GO:0009966	regulation of signal transduction	0.00049801	GO:0097490	sympathetic neuron projection extension	0.0182119	GO:0048731	system development	0.00986426	GO:1905855	positive regulation of heparan sulfate binding	0.013579	GO:0106027	neuron projection organization	0.000270803	GO:0030334	regulation of cell migration	0.000326607	GO:1905853	regulation of heparan sulfate binding	0.041986	GO:0071356	cellular response to tumor necrosis factor	0.000284844	GO:0050867	positive regulation of cell activation	0.000398923	GO:0007417	central nervous system development	0.00311984	GO:0002478	antigen processing and presentation of exogenous peptide antigen	0.00057998	GO:2000116	regulation of cysteine-type endopeptidase activity	0.00994516	GO:0071495	cellular response to endogenous stimulus	0.000587823	GO:0001817	regulation of cytokine production	0.00192315	GO:0044271	cellular nitrogen compound biosynthetic process
GO:0080134	regulation of response to stress	0.000967053	GO:0110053	regulation of actin filament organization	0.00122836	GO:1905521	regulation of macrophage migration	0.00049953	GO:0048731	system development	0.0183109	GO:0006919	activation of cysteine-type endopeptidase activity involved in apoptotic process	0.00986426	GO:0009117	nucleotide metabolic process	0.013579	GO:0034368	protein-lipid complex remodeling	0.000274717	GO:0050865	regulation of cell activation	0.000330331	GO:1905631	cellular response to glyceraldehyde	0.041986	GO:0032370	positive regulation of lipid transport	0.000291881	GO:2001233	regulation of apoptotic signaling pathway	0.000398923	GO:1990379	lipid transport across blood-brain barrier	0.00312519	GO:1905178	regulation of cardiac muscle tissue regeneration	0.000581447	GO:0006996	organelle organization	0.0101045	GO:0009891	positive regulation of biosynthetic process	0.000587823	GO:0010033	response to organic substance	0.00195331	GO:0023052	signaling
GO:0006753	nucleoside phosphate metabolic process	0.000990376	GO:0098660	inorganic ion transmembrane transport	0.00125806	GO:1905953	negative regulation of lipid localization	0.00049953	GO:1905050	positive regulation of metallopeptidase activity	0.0194394	GO:0050727	regulation of inflammatory response	0.00986426	GO:1903002	positive regulation of lipid transport across blood-brain barrier	0.013579	GO:0034369	plasma lipoprotein particle remodeling	0.000274717	GO:0000302	response to reactive oxygen species	0.000331261	GO:1905630	response to glyceraldehyde	0.041986	GO:0007010	cytoskeleton organization	0.000296143	GO:0006508	proteolysis	0.000398923	GO:0099173	postsynapse organization	0.00312519	GO:1905179	negative regulation of cardiac muscle tissue regeneration	0.000581447	GO:0021782	glial cell development	0.0101045	GO:0032501	multicellular organismal process	0.000625552	GO:0001816	cytokine production	0.00201517	GO:0006941	striated muscle contraction
GO:0033344	cholesterol efflux	0.00100857	GO:0043068	positive regulation of programmed cell death	0.0012888	GO:0044419	biological process involved in interspecies interaction between organisms	0.000510709	GO:2001242	regulation of intrinsic apoptotic signaling pathway	0.0194394	GO:0007267	cell-cell signaling	0.00986426	GO:0071831	intermediate-density lipoprotein particle clearance	0.013579	GO:1901575	organic substance catabolic process	0.000288561	GO:0002696	positive regulation of leukocyte activation	0.000340348	GO:1904764	chaperone-mediated autophagy translocation complex disassembly	0.041986	GO:0048646	anatomical structure formation involved in morphogenesis	0.000297709	GO:0061024	membrane organization	0.000401575	GO:0006754	ATP biosynthetic process	0.00312519	GO:0009142	nucleoside triphosphate biosynthetic process	0.000581447	GO:0042592	homeostatic process	0.0101045	GO:0002697	regulation of immune effector process	0.000629297	GO:1901700	response to oxygen-containing compound	0.00201517	GO:0060047	heart contraction
GO:1903034	regulation of response to wounding	0.00100857	GO:0002679	respiratory burst involved in defense response	0.00140126	GO:0015850	organic hydroxy compound transport	0.000510709	GO:0007155	cell adhesion	0.0194394	GO:0022008	neurogenesis	0.00986426	GO:1903000	regulation of lipid transport across blood-brain barrier	0.013579	GO:0009141	nucleoside triphosphate metabolic process	0.00029415	GO:0030335	positive regulation of cell migration	0.000341465	GO:1903846	positive regulation of cellular response to transforming growth factor beta stimulus	0.041986	GO:0051249	regulation of lymphocyte activation	0.000305787	GO:0002720	positive regulation of cytokine production involved in immune response	0.000411846	GO:0021696	cerebellar cortex morphogenesis	0.00312519	GO:0071840	cellular component organization or biogenesis	0.000596304	GO:0051340	regulation of ligase activity	0.0101763	GO:0001771	immunological synapse formation	0.000629297	GO:0051239	regulation of multicellular organismal process	0.00203731	GO:0032409	regulation of transporter activity
GO:0032680	regulation of tumor necrosis factor production	0.00100857	GO:0007015	actin filament organization	0.00158111	GO:0019884	antigen processing and presentation of exogenous antigen	0.000510709	GO:0045112	integrin biosynthetic process	0.0194394	GO:0040007	growth	0.00997615	GO:0021762	substantia nigra development	0.013579	GO:0080135	regulation of cellular response to stress	0.00030414	GO:0055082	intracellular chemical homeostasis	0.000342265	GO:1903353	regulation of nucleus organization	0.041986	GO:0050731	positive regulation of peptidyl-tyrosine phosphorylation	0.000305787	GO:0036230	granulocyte activation	0.000414364	GO:0099175	regulation of postsynapse organization	0.00331055	GO:0006811	monoatomic ion transport	0.000603045	GO:0051049	regulation of transport	0.0101763	GO:0051173	positive regulation of nitrogen compound metabolic process	0.000675558	GO:0052372	modulation by symbiont of entry into host	0.00269925	GO:0048468	cell development
GO:1901698	response to nitrogen compound	0.00100857	GO:0042981	regulation of apoptotic process	0.00163874	GO:0010876	lipid localization	0.000510709	GO:0030162	regulation of proteolysis	0.0194394	GO:0048708	astrocyte differentiation	0.0108118	GO:1901328	response to cytochalasin B	0.013579	GO:0030901	midbrain development	0.000312216	GO:0010257	NADH dehydrogenase complex assembly	0.000375244	GO:1903002	positive regulation of lipid transport across blood-brain barrier	0.041986	GO:0030099	myeloid cell differentiation	0.000318901	GO:0043280	positive regulation of cysteine-type endopeptidase activity involved in apoptotic process	0.000434944	GO:0050790	regulation of catalytic activity	0.00340592	GO:0006950	response to stress	0.000607376	GO:0044248	cellular catabolic process	0.0101763	GO:0055080	monoatomic cation homeostasis	0.000724517	GO:0043030	regulation of macrophage activation	0.00285515	GO:0060048	cardiac muscle contraction
GO:0032640	tumor necrosis factor production	0.00100857	GO:0042159	lipoprotein catabolic process	0.00165641	GO:0071827	plasma lipoprotein particle organization	0.000510709	GO:0006880	intracellular sequestering of iron ion	0.0194394	GO:0052547	regulation of peptidase activity	0.0108585	GO:0006753	nucleoside phosphate metabolic process	0.013579	GO:0019058	viral life cycle	0.000312216	GO:0032981	mitochondrial respiratory chain complex I assembly	0.000375244	GO:1901389	negative regulation of transforming growth factor beta activation	0.041986	GO:0071621	granulocyte chemotaxis	0.00033158	GO:0051171	regulation of nitrogen compound metabolic process	0.000434944	GO:0021549	cerebellum development	0.00344229	GO:0071248	cellular response to metal ion	0.000662652	GO:2000343	positive regulation of chemokine (C-X-C motif) ligand 2 production	0.0101763	GO:0051128	regulation of cellular component organization	0.000775909	GO:0006164	purine nucleotide biosynthetic process	0.0029213	GO:0008015	blood circulation
GO:0006796	phosphate-containing compound metabolic process	0.00100857	GO:0051453	regulation of intracellular pH	0.00167833	GO:0031667	response to nutrient levels	0.000519683	GO:0055082	intracellular chemical homeostasis	0.0200775	GO:1902533	positive regulation of intracellular signal transduction	0.0112105	GO:1905858	regulation of heparan sulfate proteoglycan binding	0.013579	GO:0043410	positive regulation of MAPK cascade	0.000320056	GO:0008284	positive regulation of cell population proliferation	0.000375244	GO:0150200	regulation of transport across blood-brain barrier	0.041986	GO:0006930	substrate-dependent cell migration, cell extension	0.00033158	GO:0043299	leukocyte degranulation	0.000435288	GO:0072521	purine-containing compound metabolic process	0.0035824	GO:0043043	peptide biosynthetic process	0.000667714	GO:0051707	response to other organism	0.0101763	GO:2000106	regulation of leukocyte apoptotic process	0.000792573	GO:0002901	mature B cell apoptotic process	0.00299938	GO:0010880	regulation of release of sequestered calcium ion into cytosol by sarcoplasmic reticulum
GO:0043030	regulation of macrophage activation	0.00106943	GO:0050866	negative regulation of cell activation	0.00179631	GO:0001818	negative regulation of cytokine production	0.000534219	GO:0043281	regulation of cysteine-type endopeptidase activity involved in apoptotic process	0.0200775	GO:0098869	cellular oxidant detoxification	0.012304	GO:1905860	positive regulation of heparan sulfate proteoglycan binding	0.013579	GO:0032611	interleukin-1 beta production	0.000320056	GO:0022409	positive regulation of cell-cell adhesion	0.000392589	GO:0051240	positive regulation of multicellular organismal process	0.041986	GO:0043085	positive regulation of catalytic activity	0.000339155	GO:0030041	actin filament polymerization	0.000470328	GO:0050804	modulation of chemical synaptic transmission	0.00361295	GO:0048869	cellular developmental process	0.000667714	GO:0071310	cellular response to organic substance	0.0101763	GO:0044093	positive regulation of molecular function	0.000811291	GO:0002906	negative regulation of mature B cell apoptotic process	0.00299938	GO:0030901	midbrain development
GO:0007005	mitochondrion organization	0.00107032	GO:0032535	regulation of cellular component size	0.00182936	GO:0032879	regulation of localization	0.000545402	GO:0097577	sequestering of iron ion	0.0207817	GO:0048878	chemical homeostasis	0.0124077	GO:0051651	maintenance of location in cell	0.013579	GO:0032651	regulation of interleukin-1 beta production	0.000320056	GO:0051235	maintenance of location	0.00040025	GO:2000661	positive regulation of interleukin-1-mediated signaling pathway	0.041986	GO:0010875	positive regulation of cholesterol efflux	0.000339155	GO:0030154	cell differentiation	0.000470328	GO:0051239	regulation of multicellular organismal process	0.00382184	GO:0030154	cell differentiation	0.000667714	GO:0098771	inorganic ion homeostasis	0.0101763	GO:0050801	monoatomic ion homeostasis	0.000811291	GO:0002905	regulation of mature B cell apoptotic process	0.00299938	GO:0019220	regulation of phosphate metabolic process
GO:0006793	phosphorus metabolic process	0.00107058	GO:0002449	lymphocyte mediated immunity	0.00182936	GO:0010647	positive regulation of cell communication	0.000545402	GO:1904683	regulation of metalloendopeptidase activity	0.0207817	GO:0001558	regulation of cell growth	0.0124077	GO:0019637	organophosphate metabolic process	0.013579	GO:0070371	ERK1 and ERK2 cascade	0.000320056	GO:0030100	regulation of endocytosis	0.00040025	GO:0051131	chaperone-mediated protein complex assembly	0.041986	GO:2001242	regulation of intrinsic apoptotic signaling pathway	0.000349797	GO:0048869	cellular developmental process	0.000470328	GO:0032880	regulation of protein localization	0.00394167	GO:0034765	regulation of monoatomic ion transmembrane transport	0.00072757	GO:0051651	maintenance of location in cell	0.0101763	GO:0010557	positive regulation of macromolecule biosynthetic process	0.000830146	GO:0072522	purine-containing compound biosynthetic process	0.00343621	GO:0051174	regulation of phosphorus metabolic process
GO:0071706	tumor necrosis factor superfamily cytokine production	0.00108412	GO:2000145	regulation of cell motility	0.00183243	GO:0023056	positive regulation of signaling	0.000545402	GO:0032289	central nervous system myelin formation	0.0207817	GO:1904685	positive regulation of metalloendopeptidase activity	0.0127133	GO:0051623	positive regulation of norepinephrine uptake	0.013579	GO:0034367	protein-containing complex remodeling	0.000320425	GO:0045785	positive regulation of cell adhesion	0.000400859	GO:0007165	signal transduction	0.041986	GO:0042129	regulation of T cell proliferation	0.000349797	GO:0050821	protein stabilization	0.000478197	GO:0051649	establishment of localization in cell	0.00399844	GO:0098883	synapse pruning	0.000750038	GO:0043536	positive regulation of blood vessel endothelial cell migration	0.0101763	GO:0044087	regulation of cellular component biogenesis	0.000830146	GO:0044000	movement in host	0.0035581	GO:0043269	regulation of monoatomic ion transport
GO:1903555	regulation of tumor necrosis factor superfamily cytokine production	0.00108412	GO:0030029	actin filament-based process	0.00185694	GO:0050729	positive regulation of inflammatory response	0.000545402	GO:2000116	regulation of cysteine-type endopeptidase activity	0.0253542	GO:0035606	peptidyl-cysteine S-trans-nitrosylation	0.0127133	GO:0090731	cellular response to very-low-density lipoprotein particle stimulus	0.013579	GO:0045185	maintenance of protein location	0.000344738	GO:0006793	phosphorus metabolic process	0.000401462	GO:0006898	receptor-mediated endocytosis	0.041986	GO:0061900	glial cell activation	0.000349814	GO:2000116	regulation of cysteine-type endopeptidase activity	0.000478197	GO:0009206	purine ribonucleoside triphosphate biosynthetic process	0.00399844	GO:1990000	amyloid fibril formation	0.000751413	GO:2001234	negative regulation of apoptotic signaling pathway	0.0101763	GO:0034654	nucleobase-containing compound biosynthetic process	0.000856897	GO:0019637	organophosphate metabolic process	0.00373637	GO:1901137	carbohydrate derivative biosynthetic process
GO:0002376	immune system process	0.00108489	GO:0030641	regulation of cellular pH	0.00197883	GO:1900542	regulation of purine nucleotide metabolic process	0.000547573	GO:0009636	response to toxic substance	0.0256423	GO:0010877	lipid transport involved in lipid storage	0.0127133	GO:0010625	positive regulation of Schwann cell proliferation	0.013579	GO:0031647	regulation of protein stability	0.000347317	GO:0031397	negative regulation of protein ubiquitination	0.000402403	GO:0012501	programmed cell death	0.041986	GO:0097529	myeloid leukocyte migration	0.000366206	GO:0033993	response to lipid	0.000484854	GO:0006796	phosphate-containing compound metabolic process	0.00403142	GO:1902903	regulation of supramolecular fiber organization	0.000751413	GO:0006265	DNA topological change	0.0101763	GO:1902533	positive regulation of intracellular signal transduction	0.000938859	GO:0032103	positive regulation of response to external stimulus	0.00373637	GO:0003008	system process
GO:1902600	proton transmembrane transport	0.00116759	GO:0030865	cortical cytoskeleton organization	0.00220438	GO:0071825	protein-lipid complex organization	0.000568798	GO:0007267	cell-cell signaling	0.0256423	GO:0030593	neutrophil chemotaxis	0.0145452	GO:0150201	positive regulation of transport across blood-brain barrier	0.013579	GO:0006958	complement activation, classical pathway	0.000347547	GO:0071495	cellular response to endogenous stimulus	0.000409382	GO:0016049	cell growth	0.041986	GO:0050995	negative regulation of lipid catabolic process	0.000383194	GO:0033043	regulation of organelle organization	0.000485975	GO:0009145	purine nucleoside triphosphate biosynthetic process	0.00403142	GO:0051179	localization	0.000763109	GO:0030003	intracellular monoatomic cation homeostasis	0.0101763	GO:0023057	negative regulation of signaling	0.000944198	GO:0043903	regulation of biological process involved in symbiotic interaction	0.00378338	GO:0007420	brain development
GO:0019216	regulation of lipid metabolic process	0.00120435	GO:0008064	regulation of actin polymerization or depolymerization	0.00228657	GO:0006140	regulation of nucleotide metabolic process	0.000568798	GO:0042592	homeostatic process	0.0256423	GO:0006955	immune response	0.0150628	GO:0150200	regulation of transport across blood-brain barrier	0.013579	GO:0001819	positive regulation of cytokine production	0.000353782	GO:0010648	negative regulation of cell communication	0.000420231	GO:0006811	monoatomic ion transport	0.041986	GO:0051234	establishment of localization	0.000383194	GO:0002688	regulation of leukocyte chemotaxis	0.000518947	GO:0022037	metencephalon development	0.00422417	GO:0043269	regulation of monoatomic ion transport	0.00083725	GO:0099640	axo-dendritic protein transport	0.0101763	GO:0045597	positive regulation of cell differentiation	0.000979157	GO:0051702	biological process involved in interaction with symbiont	0.00378757	GO:0003015	heart process
GO:0032374	regulation of cholesterol transport	0.00120435	GO:0030036	actin cytoskeleton organization	0.00232411	GO:0071830	triglyceride-rich lipoprotein particle clearance	0.000568798	GO:0022008	neurogenesis	0.0256423	GO:0043085	positive regulation of catalytic activity	0.0150871	GO:0007596	blood coagulation	0.013579	GO:0002831	regulation of response to biotic stimulus	0.000353782	GO:0010821	regulation of mitochondrion organization	0.000420231	GO:0030511	positive regulation of transforming growth factor beta receptor signaling pathway	0.041986	GO:0006929	substrate-dependent cell migration	0.000383194	GO:0051649	establishment of localization in cell	0.00053244	GO:0021587	cerebellum morphogenesis	0.00422417	GO:0016477	cell migration	0.00083725	GO:0042989	sequestering of actin monomers	0.0101763	GO:0012501	programmed cell death	0.000992371	GO:0051246	regulation of protein metabolic process	0.00378757	GO:0003013	circulatory system process
GO:0016042	lipid catabolic process	0.00120435	GO:0006120	mitochondrial electron transport, NADH to ubiquinone	0.00233241	GO:0009165	nucleotide biosynthetic process	0.000583924	GO:0019725	cellular homeostasis	0.0259461	GO:1990748	cellular detoxification	0.0158125	GO:0007599	hemostasis	0.013579	GO:0048585	negative regulation of response to stimulus	0.000355124	GO:0023057	negative regulation of signaling	0.000420231	GO:0003018	vascular process in circulatory system	0.041986	GO:0031327	negative regulation of cellular biosynthetic process	0.000383194	GO:0045088	regulation of innate immune response	0.000558829	GO:0009201	ribonucleoside triphosphate biosynthetic process	0.00422417	GO:0002028	regulation of sodium ion transport	0.000847036	GO:0006873	intracellular monoatomic ion homeostasis	0.0101763	GO:0008219	cell death	0.0010313	GO:0010876	lipid localization	0.00378757	GO:0086065	cell communication involved in cardiac conduction
GO:0032371	regulation of sterol transport	0.00120435	GO:0002443	leukocyte mediated immunity	0.00237795	GO:0031333	negative regulation of protein-containing complex assembly	0.000593442	GO:0034115	negative regulation of heterotypic cell-cell adhesion	0.0260626	GO:0032805	positive regulation of low-density lipoprotein particle receptor catabolic process	0.0173706	GO:1905890	regulation of cellular response to very-low-density lipoprotein particle stimulus	0.013579	GO:0014905	myoblast fusion involved in skeletal muscle regeneration	0.000357529	GO:1902959	regulation of aspartic-type endopeptidase activity involved in amyloid precursor protein catabolic process	0.0004248	GO:0002726	positive regulation of T cell cytokine production	0.041986	GO:0150146	cell junction disassembly	0.000383194	GO:0032801	receptor catabolic process	0.000578993	GO:0033993	response to lipid	0.00422417	GO:0006812	monoatomic cation transport	0.000892773	GO:0044788	modulation by host of viral process	0.0101763	GO:0030003	intracellular monoatomic cation homeostasis	0.00111628	GO:0051248	negative regulation of protein metabolic process	0.00383975	GO:0061061	muscle structure development
GO:0002579	positive regulation of antigen processing and presentation	0.00122748	GO:0071219	cellular response to molecule of bacterial origin	0.00240336	GO:1901293	nucleoside phosphate biosynthetic process	0.000593442	GO:0070587	regulation of cell-cell adhesion involved in gastrulation	0.0260626	GO:0043280	positive regulation of cysteine-type endopeptidase activity involved in apoptotic process	0.0173706	GO:0009611	response to wounding	0.013579	GO:0002580	regulation of antigen processing and presentation of peptide or polysaccharide antigen via MHC class II	0.000357529	GO:0060322	head development	0.000427802	GO:0035724	CD24 biosynthetic process	0.041986	GO:0006468	protein phosphorylation	0.000393935	GO:0150146	cell junction disassembly	0.000578993	GO:0006810	transport	0.00422417	GO:0051128	regulation of cellular component organization	0.000914941	GO:0007155	cell adhesion	0.0101763	GO:0002274	myeloid leukocyte activation	0.0011361	GO:0042776	proton motive force-driven mitochondrial ATP synthesis	0.00404343	GO:1903522	regulation of blood circulation
GO:2000343	positive regulation of chemokine (C-X-C motif) ligand 2 production	0.00122748	GO:0030832	regulation of actin filament length	0.00245391	GO:0006120	mitochondrial electron transport, NADH to ubiquinone	0.000621921	GO:2000343	positive regulation of chemokine (C-X-C motif) ligand 2 production	0.0260626	GO:0061771	response to caloric restriction	0.0173706	GO:0045333	cellular respiration	0.0136225	GO:0051171	regulation of nitrogen compound metabolic process	0.000359975	GO:0097190	apoptotic signaling pathway	0.0004302	GO:0040007	growth	0.041986	GO:0039531	regulation of viral-induced cytoplasmic pattern recognition receptor signaling pathway	0.000399943	GO:0002532	production of molecular mediator involved in inflammatory response	0.000579756	GO:0009117	nucleotide metabolic process	0.00422417	GO:0043603	amide metabolic process	0.000924763	GO:0048699	generation of neurons	0.0101763	GO:0002252	immune effector process	0.0011361	GO:0010875	positive regulation of cholesterol efflux	0.0041758	GO:0006811	monoatomic ion transport
GO:0002694	regulation of leukocyte activation	0.00139707	GO:0044085	cellular component biogenesis	0.00246629	GO:0006952	defense response	0.000631264	GO:0030595	leukocyte chemotaxis	0.0261169	GO:0097237	cellular response to toxic substance	0.0174202	GO:0007417	central nervous system development	0.0138002	GO:0002275	myeloid cell activation involved in immune response	0.000360052	GO:0008104	protein localization	0.000434887	GO:0006950	response to stress	0.041986	GO:0002752	cell surface pattern recognition receptor signaling pathway	0.000406132	GO:0080090	regulation of primary metabolic process	0.000579756	GO:0006793	phosphorus metabolic process	0.00422417	GO:0031333	negative regulation of protein-containing complex assembly	0.000942682	GO:0008089	anterograde axonal transport	0.0101763	GO:0097529	myeloid leukocyte migration	0.00115391	GO:0080134	regulation of response to stress	0.0041758	GO:0007399	nervous system development
GO:0048002	antigen processing and presentation of peptide antigen	0.00145695	GO:0040012	regulation of locomotion	0.00265063	GO:0009991	response to extracellular stimulus	0.000637389	GO:0097529	myeloid leukocyte migration	0.0261169	GO:0007613	memory	0.0177526	GO:0055086	nucleobase-containing small molecule metabolic process	0.0155926	GO:0009595	detection of biotic stimulus	0.000438228	GO:0044238	primary metabolic process	0.000434887	GO:0006915	apoptotic process	0.041986	GO:0050730	regulation of peptidyl-tyrosine phosphorylation	0.000417257	GO:2000343	positive regulation of chemokine (C-X-C motif) ligand 2 production	0.000602204	GO:0051128	regulation of cellular component organization	0.00422417	GO:0001775	cell activation	0.00096644	GO:1905383	protein localization to presynapse	0.0101763	GO:0001935	endothelial cell proliferation	0.00115391	GO:0048002	antigen processing and presentation of peptide antigen	0.0041758	GO:0002027	regulation of heart rate
GO:0034384	high-density lipoprotein particle clearance	0.0014622	GO:0097435	supramolecular fiber organization	0.00265063	GO:1900223	positive regulation of amyloid-beta clearance	0.000712136	GO:0070586	cell-cell adhesion involved in gastrulation	0.0275466	GO:0098754	detoxification	0.0178531	GO:0010257	NADH dehydrogenase complex assembly	0.0169926	GO:0099175	regulation of postsynapse organization	0.000450869	GO:0031328	positive regulation of cellular biosynthetic process	0.000440339	GO:0002021	response to dietary excess	0.041986	GO:0009890	negative regulation of biosynthetic process	0.000417257	GO:0022407	regulation of cell-cell adhesion	0.000606484	GO:0048856	anatomical structure development	0.00434701	GO:0048518	positive regulation of biological process	0.00100818	GO:0043207	response to external biotic stimulus	0.0102245	GO:0018130	heterocycle biosynthetic process	0.00116573	GO:0048583	regulation of response to stimulus	0.00418491	GO:0019058	viral life cycle
GO:0031099	regeneration	0.00154894	GO:0032103	positive regulation of response to external stimulus	0.0027571	GO:0008202	steroid metabolic process	0.000753767	GO:0045927	positive regulation of growth	0.028653	GO:0007275	multicellular organism development	0.0178531	GO:0032981	mitochondrial respiratory chain complex I assembly	0.0169926	GO:0009057	macromolecule catabolic process	0.000454658	GO:0032446	protein modification by small protein conjugation	0.000465021	GO:0001819	positive regulation of cytokine production	0.041986	GO:0002696	positive regulation of leukocyte activation	0.000418683	GO:0010632	regulation of epithelial cell migration	0.000606484	GO:0021762	substantia nigra development	0.00434701	GO:1905906	regulation of amyloid fibril formation	0.00100894	GO:0048518	positive regulation of biological process	0.0106364	GO:0060627	regulation of vesicle-mediated transport	0.00116573	GO:0009259	ribonucleotide metabolic process	0.00418491	GO:0050790	regulation of catalytic activity
GO:0055086	nucleobase-containing small molecule metabolic process	0.00155443	GO:0002397	MHC class I protein complex assembly	0.0027571	GO:0032680	regulation of tumor necrosis factor production	0.00078854	GO:0007275	multicellular organism development	0.0286873	GO:1990266	neutrophil migration	0.0181842	GO:0048870	cell motility	0.0169926	GO:0051223	regulation of protein transport	0.000456147	GO:0009611	response to wounding	0.000481284	GO:2000560	positive regulation of CD24 production	0.041986	GO:0002822	regulation of adaptive immune response based on somatic recombination of immune receptors built from immunoglobulin superfamily domains	0.000420006	GO:0000165	MAPK cascade	0.000607206	GO:0022904	respiratory electron transport chain	0.00441164	GO:0044087	regulation of cellular component biogenesis	0.00101808	GO:0120036	plasma membrane bounded cell projection organization	0.0106364	GO:0030595	leukocyte chemotaxis	0.00116573	GO:2001233	regulation of apoptotic signaling pathway	0.00418491	GO:0044403	biological process involved in symbiotic interaction
GO:0090407	organophosphate biosynthetic process	0.00159941	GO:0002502	peptide antigen assembly with MHC class I protein complex	0.0027571	GO:0062012	regulation of small molecule metabolic process	0.00078854	GO:0051091	positive regulation of DNA-binding transcription factor activity	0.0310738	GO:0071621	granulocyte chemotaxis	0.0185152	GO:0032507	maintenance of protein location in cell	0.0178497	GO:0042116	macrophage activation	0.000462445	GO:0044403	biological process involved in symbiotic interaction	0.000490169	GO:0048675	axon extension	0.041986	GO:0050863	regulation of T cell activation	0.000426073	GO:0046907	intracellular transport	0.000607206	GO:0006753	nucleoside phosphate metabolic process	0.00441164	GO:0050789	regulation of biological process	0.00101808	GO:0055082	intracellular chemical homeostasis	0.0106778	GO:0042592	homeostatic process	0.00117317	GO:0019693	ribose phosphate metabolic process	0.00476235	GO:0086004	regulation of cardiac muscle cell contraction
GO:0032722	positive regulation of chemokine production	0.00165811	GO:0035709	memory T cell activation	0.0027571	GO:0006796	phosphate-containing compound metabolic process	0.00078854	GO:0033993	response to lipid	0.0310738	GO:2001235	positive regulation of apoptotic signaling pathway	0.0200336	GO:0030837	negative regulation of actin filament polymerization	0.0181665	GO:1904646	cellular response to amyloid-beta	0.000463037	GO:0050776	regulation of immune response	0.000492877	GO:0043067	regulation of programmed cell death	0.041986	GO:0033344	cholesterol efflux	0.000434289	GO:0106027	neuron projection organization	0.000645824	GO:0021575	hindbrain morphogenesis	0.00443406	GO:0021762	substantia nigra development	0.00103224	GO:0048168	regulation of neuronal synaptic plasticity	0.0106936	GO:0098771	inorganic ion homeostasis	0.00118896	GO:0019886	antigen processing and presentation of exogenous peptide antigen via MHC class II	0.00490887	GO:0014808	release of sequestered calcium ion into cytosol by sarcoplasmic reticulum
GO:1905907	negative regulation of amyloid fibril formation	0.00165811	GO:0150062	complement-mediated synapse pruning	0.0027571	GO:1902904	negative regulation of supramolecular fiber organization	0.00078854	GO:0040007	growth	0.0326797	GO:1902994	regulation of phospholipid efflux	0.0200336	GO:0015909	long-chain fatty acid transport	0.0190348	GO:0044546	NLRP3 inflammasome complex assembly	0.000463037	GO:0009142	nucleoside triphosphate biosynthetic process	0.000495191	GO:0008219	cell death	0.0421529	GO:2001235	positive regulation of apoptotic signaling pathway	0.000451481	GO:0071404	cellular response to low-density lipoprotein particle stimulus	0.000651254	GO:0007613	memory	0.0045795	GO:0019884	antigen processing and presentation of exogenous antigen	0.00103224	GO:0051604	protein maturation	0.0106936	GO:0019438	aromatic compound biosynthetic process	0.00120149	GO:0032722	positive regulation of chemokine production	0.00490887	GO:2001171	positive regulation of ATP biosynthetic process
GO:0034370	triglyceride-rich lipoprotein particle remodeling	0.00165811	GO:0055080	monoatomic cation homeostasis	0.00277978	GO:0055088	lipid homeostasis	0.00078854	GO:0098609	cell-cell adhesion	0.033168	GO:2001056	positive regulation of cysteine-type endopeptidase activity	0.0200336	GO:0048857	neural nucleus development	0.0193524	GO:0097242	amyloid-beta clearance	0.000463037	GO:0009968	negative regulation of signal transduction	0.000501002	GO:0046034	ATP metabolic process	0.042328	GO:0051347	positive regulation of transferase activity	0.000473513	GO:0045597	positive regulation of cell differentiation	0.000661403	GO:0006629	lipid metabolic process	0.005084	GO:0007154	cell communication	0.00107259	GO:0023051	regulation of signaling	0.0106936	GO:0006873	intracellular monoatomic ion homeostasis	0.00121431	GO:0032787	monocarboxylic acid metabolic process	0.00497038	GO:0045936	negative regulation of phosphate metabolic process
GO:0034372	very-low-density lipoprotein particle remodeling	0.00165811	GO:0006885	regulation of pH	0.00285383	GO:0033344	cholesterol efflux	0.00078854	GO:0051336	regulation of hydrolase activity	0.0332636	GO:1902995	positive regulation of phospholipid efflux	0.0200336	GO:1901137	carbohydrate derivative biosynthetic process	0.0201603	GO:0050866	negative regulation of cell activation	0.000478326	GO:0033036	macromolecule localization	0.000503494	GO:0040012	regulation of locomotion	0.0428768	GO:0045597	positive regulation of cell differentiation	0.000476737	GO:1903829	positive regulation of protein localization	0.00067564	GO:0050807	regulation of synapse organization	0.00514267	GO:0010959	regulation of metal ion transport	0.00107588	GO:0050790	regulation of catalytic activity	0.0106936	GO:0032956	regulation of actin cytoskeleton organization	0.00122033	GO:0051701	biological process involved in interaction with host	0.00504553	GO:0006939	smooth muscle contraction
GO:0000302	response to reactive oxygen species	0.00175567	GO:0033108	mitochondrial respiratory chain complex assembly	0.00296724	GO:0032640	tumor necrosis factor production	0.00078854	GO:0006955	immune response	0.0336069	GO:0040011	locomotion	0.0200336	GO:0051049	regulation of transport	0.0201603	GO:0034447	very-low-density lipoprotein particle clearance	0.000496653	GO:0045862	positive regulation of proteolysis	0.000503494	GO:0046328	regulation of JNK cascade	0.0430397	GO:0030029	actin filament-based process	0.000476737	GO:0002449	lymphocyte mediated immunity	0.000684966	GO:0044057	regulation of system process	0.00514267	GO:0016043	cellular component organization	0.00122129	GO:0090084	negative regulation of inclusion body assembly	0.0106936	GO:0048869	cellular developmental process	0.00124015	GO:0031347	regulation of defense response	0.00510486	GO:0048519	negative regulation of biological process
GO:0051240	positive regulation of multicellular organismal process	0.00201405	GO:0019725	cellular homeostasis	0.003001	GO:0006793	phosphorus metabolic process	0.000838637	GO:1905048	regulation of metallopeptidase activity	0.0336069	GO:0051345	positive regulation of hydrolase activity	0.020242	GO:0070527	platelet aggregation	0.0208673	GO:0034382	chylomicron remnant clearance	0.000496653	GO:0002694	regulation of leukocyte activation	0.000503494	GO:0002724	regulation of T cell cytokine production	0.0434082	GO:0055094	response to lipoprotein particle	0.000486891	GO:0110090	positive regulation of hippocampal neuron apoptotic process	0.000697102	GO:0007266	Rho protein signal transduction	0.00516901	GO:0061564	axon development	0.00122129	GO:0046034	ATP metabolic process	0.0106936	GO:0030154	cell differentiation	0.00124015	GO:0055094	response to lipoprotein particle	0.00510486	GO:1904064	positive regulation of cation transmembrane transport
GO:0030334	regulation of cell migration	0.00203747	GO:0050801	monoatomic ion homeostasis	0.00308921	GO:0009611	response to wounding	0.000838637	GO:1902533	positive regulation of intracellular signal transduction	0.0348488	GO:0050729	positive regulation of inflammatory response	0.0202652	GO:0042982	amyloid precursor protein metabolic process	0.0210097	GO:0006457	protein folding	0.000496653	GO:0045807	positive regulation of endocytosis	0.0005109	GO:0002369	T cell cytokine production	0.0434082	GO:0002753	cytosolic pattern recognition receptor signaling pathway	0.000486891	GO:0050778	positive regulation of immune response	0.000697102	GO:0009142	nucleoside triphosphate biosynthetic process	0.00516901	GO:0071241	cellular response to inorganic substance	0.00122804	GO:0010646	regulation of cell communication	0.0106936	GO:0065009	regulation of molecular function	0.0013288	GO:0001516	prostaglandin biosynthetic process	0.00510486	GO:0010563	negative regulation of phosphorus metabolic process
GO:0048678	response to axon injury	0.00208524	GO:0042221	response to chemical	0.00312846	GO:0017038	protein import	0.000838637	GO:0042742	defense response to bacterium	0.036266	GO:0097490	sympathetic neuron projection extension	0.0221679	GO:0030036	actin cytoskeleton organization	0.0210097	GO:0071608	macrophage inflammatory protein-1 alpha production	0.000496653	GO:0050867	positive regulation of cell activation	0.000528898	GO:0045429	positive regulation of nitric oxide biosynthetic process	0.0434082	GO:0034612	response to tumor necrosis factor	0.000499571	GO:1905551	negative regulation of protein localization to endoplasmic reticulum	0.000697102	GO:0071407	cellular response to organic cyclic compound	0.00541056	GO:0043270	positive regulation of monoatomic ion transport	0.00122804	GO:0010001	glial cell differentiation	0.0106991	GO:0006796	phosphate-containing compound metabolic process	0.0013288	GO:0046457	prostanoid biosynthetic process	0.00510486	GO:0032412	regulation of monoatomic ion transmembrane transporter activity
GO:0070374	positive regulation of ERK1 and ERK2 cascade	0.00214928	GO:0055082	intracellular chemical homeostasis	0.00314747	GO:0014908	myotube differentiation involved in skeletal muscle regeneration	0.000838637	GO:0072567	chemokine (C-X-C motif) ligand 2 production	0.036266	GO:0045113	regulation of integrin biosynthetic process	0.0221679	GO:1904685	positive regulation of metalloendopeptidase activity	0.0211817	GO:0034238	macrophage fusion	0.000496653	GO:0016236	macroautophagy	0.000533603	GO:0051223	regulation of protein transport	0.0434082	GO:0051047	positive regulation of secretion	0.00050311	GO:0050808	synapse organization	0.000738489	GO:0021695	cerebellar cortex development	0.00549704	GO:0120036	plasma membrane bounded cell projection organization	0.00123709	GO:0009607	response to biotic stimulus	0.0108521	GO:0006810	transport	0.0013288	GO:0032368	regulation of lipid transport	0.00510486	GO:0051234	establishment of localization
GO:0033700	phospholipid efflux	0.00214928	GO:0034220	monoatomic ion transmembrane transport	0.00315519	GO:0071706	tumor necrosis factor superfamily cytokine production	0.000851117	GO:0060326	cell chemotaxis	0.036266	GO:0010976	positive regulation of neuron projection development	0.0221679	GO:0010877	lipid transport involved in lipid storage	0.0211817	GO:0071640	regulation of macrophage inflammatory protein 1 alpha production	0.000496653	GO:0009891	positive regulation of biosynthetic process	0.000533603	GO:0046329	negative regulation of JNK cascade	0.0434082	GO:0002697	regulation of immune effector process	0.000511615	GO:0006417	regulation of translation	0.000780124	GO:0098917	retrograde trans-synaptic signaling	0.00549704	GO:0043254	regulation of protein-containing complex assembly	0.00123709	GO:0010977	negative regulation of neuron projection development	0.0108768	GO:0006793	phosphorus metabolic process	0.00152918	GO:0042221	response to chemical	0.00513827	GO:0007165	signal transduction
GO:0098657	import into cell	0.00214928	GO:0044403	biological process involved in symbiotic interaction	0.00319683	GO:1903555	regulation of tumor necrosis factor superfamily cytokine production	0.000851117	GO:2000341	regulation of chemokine (C-X-C motif) ligand 2 production	0.036266	GO:0097114	NMDA glutamate receptor clustering	0.0221679	GO:0061944	negative regulation of protein K48-linked ubiquitination	0.0211817	GO:0002583	regulation of antigen processing and presentation of peptide antigen	0.000496653	GO:0051251	positive regulation of lymphocyte activation	0.000533603	GO:0001817	regulation of cytokine production	0.0437583	GO:0002768	immune response-regulating cell surface receptor signaling pathway	0.000513339	GO:0002683	negative regulation of immune system process	0.000780541	GO:0050803	regulation of synapse structure or activity	0.00549704	GO:0034109	homotypic cell-cell adhesion	0.00125429	GO:1901566	organonitrogen compound biosynthetic process	0.011322	GO:0051094	positive regulation of developmental process	0.00161917	GO:0050865	regulation of cell activation	0.00531705	GO:0051179	localization
GO:0150079	negative regulation of neuroinflammatory response	0.00214928	GO:0043065	positive regulation of apoptotic process	0.0035324	GO:0032720	negative regulation of tumor necrosis factor production	0.000878007	GO:0048878	chemical homeostasis	0.036266	GO:1902952	positive regulation of dendritic spine maintenance	0.0221679	GO:0051621	regulation of norepinephrine uptake	0.0211817	GO:1902532	negative regulation of intracellular signal transduction	0.000496653	GO:0001817	regulation of cytokine production	0.000548309	GO:0001816	cytokine production	0.0444191	GO:0016310	phosphorylation	0.000537289	GO:2001198	regulation of dendritic cell differentiation	0.000780541	GO:0099537	trans-synaptic signaling	0.00549704	GO:0034764	positive regulation of transmembrane transport	0.00125429	GO:0030030	cell projection organization	0.0114002	GO:0006915	apoptotic process	0.0016348	GO:0090206	negative regulation of cholesterol metabolic process	0.00548306	GO:1903514	release of sequestered calcium ion into cytosol by endoplasmic reticulum
GO:1901137	carbohydrate derivative biosynthetic process	0.00237591	GO:0032956	regulation of actin cytoskeleton organization	0.00365649	GO:0002682	regulation of immune system process	0.000878007	GO:0097193	intrinsic apoptotic signaling pathway	0.036266	GO:0097530	granulocyte migration	0.0221679	GO:0007399	nervous system development	0.0211817	GO:0030301	cholesterol transport	0.000508697	GO:0002683	negative regulation of immune system process	0.000568282	GO:1902531	regulation of intracellular signal transduction	0.0444191	GO:0051246	regulation of protein metabolic process	0.000537289	GO:0097529	myeloid leukocyte migration	0.00083157	GO:0043113	receptor clustering	0.00549704	GO:0009719	response to endogenous stimulus	0.00126468	GO:1903900	regulation of viral life cycle	0.0114002	GO:0150111	regulation of transepithelial transport	0.00170471	GO:0009893	positive regulation of metabolic process	0.00548306	GO:0044085	cellular component biogenesis
GO:0048870	cell motility	0.00237591	GO:0071310	cellular response to organic substance	0.00370906	GO:0008347	glial cell migration	0.000878007	GO:0035821	modulation of process of another organism	0.0364869	GO:1905908	positive regulation of amyloid fibril formation	0.0221679	GO:1901566	organonitrogen compound biosynthetic process	0.0213013	GO:0051336	regulation of hydrolase activity	0.000519472	GO:0030168	platelet activation	0.000579668	GO:1904407	positive regulation of nitric oxide metabolic process	0.0444191	GO:0034109	homotypic cell-cell adhesion	0.000537289	GO:0030097	hemopoiesis	0.000832217	GO:0009719	response to endogenous stimulus	0.00549704	GO:0006120	mitochondrial electron transport, NADH to ubiquinone	0.00140546	GO:0062013	positive regulation of small molecule metabolic process	0.0115784	GO:0042026	protein refolding	0.00170471	GO:1990379	lipid transport across blood-brain barrier	0.00548306	GO:0034220	monoatomic ion transmembrane transport
GO:0010889	regulation of sequestering of triglyceride	0.00242487	GO:1903578	regulation of ATP metabolic process	0.00378966	GO:0032496	response to lipopolysaccharide	0.000880134	GO:0009642	response to light intensity	0.0364869	GO:0045541	negative regulation of cholesterol biosynthetic process	0.0221679	GO:0040011	locomotion	0.0224087	GO:0140632	canonical inflammasome complex assembly	0.000519472	GO:1902992	negative regulation of amyloid precursor protein catabolic process	0.000579668	GO:0021955	central nervous system neuron axonogenesis	0.0445152	GO:0046903	secretion	0.000557689	GO:0043030	regulation of macrophage activation	0.000832217	GO:0019637	organophosphate metabolic process	0.00554319	GO:0090398	cellular senescence	0.00148271	GO:0050896	response to stimulus	0.011743	GO:0065008	regulation of biological quality	0.00173885	GO:0012501	programmed cell death	0.00581957	GO:1903580	positive regulation of ATP metabolic process
GO:0032370	positive regulation of lipid transport	0.00253842	GO:0002282	microglial cell activation involved in immune response	0.00417099	GO:1905517	macrophage migration	0.000910387	GO:0032496	response to lipopolysaccharide	0.0402701	GO:0106119	negative regulation of sterol biosynthetic process	0.0221679	GO:0051129	negative regulation of cellular component organization	0.0224087	GO:0001906	cell killing	0.000521378	GO:0030155	regulation of cell adhesion	0.000579668	GO:0002691	regulation of cellular extravasation	0.0445152	GO:0030162	regulation of proteolysis	0.000557689	GO:0032651	regulation of interleukin-1 beta production	0.000833098	GO:0032502	developmental process	0.00554319	GO:2000649	regulation of sodium ion transmembrane transporter activity	0.0014937	GO:1901564	organonitrogen compound metabolic process	0.0118926	GO:0001776	leukocyte homeostasis	0.00176803	GO:0009605	response to external stimulus	0.00591837	GO:0044057	regulation of system process
GO:0010885	regulation of cholesterol storage	0.0026809	GO:0019882	antigen processing and presentation	0.00423135	GO:0140253	cell-cell fusion	0.000937238	GO:0043085	positive regulation of catalytic activity	0.0430742	GO:0051092	positive regulation of NF-kappaB transcription factor activity	0.0227075	GO:0032272	negative regulation of protein polymerization	0.0224087	GO:0032612	interleukin-1 production	0.000535902	GO:0060627	regulation of vesicle-mediated transport	0.000579668	GO:0044419	biological process involved in interspecies interaction between organisms	0.0445152	GO:0070488	neutrophil aggregation	0.000558753	GO:0032611	interleukin-1 beta production	0.000833098	GO:0042592	homeostatic process	0.00556284	GO:0098655	monoatomic cation transmembrane transport	0.0015238	GO:0009056	catabolic process	0.0119067	GO:1903708	positive regulation of hemopoiesis	0.00194844	GO:0008219	cell death	0.00591837	GO:0002064	epithelial cell development
GO:1905906	regulation of amyloid fibril formation	0.0026809	GO:0070925	organelle assembly	0.00451745	GO:1903556	negative regulation of tumor necrosis factor superfamily cytokine production	0.000937238	GO:0002237	response to molecule of bacterial origin	0.0436063	GO:0090206	negative regulation of cholesterol metabolic process	0.0232108	GO:0044281	small molecule metabolic process	0.0224087	GO:0032652	regulation of interleukin-1 production	0.000535902	GO:0002252	immune effector process	0.000598477	GO:0006812	monoatomic cation transport	0.0448579	GO:0140973	positive regulation of AIM2 inflammasome complex assembly	0.000558753	GO:0007346	regulation of mitotic cell cycle	0.000843978	GO:0030029	actin filament-based process	0.00558503	GO:0023052	signaling	0.00153508	GO:0098916	anterograde trans-synaptic signaling	0.0121717	GO:1902107	positive regulation of leukocyte differentiation	0.00194844	GO:0098542	defense response to other organism	0.00591837	GO:0019637	organophosphate metabolic process
GO:2000145	regulation of cell motility	0.0026809	GO:0002682	regulation of immune system process	0.00458808	GO:0000768	syncytium formation by plasma membrane fusion	0.000937238	GO:0032288	myelin assembly	0.0446958	GO:0045112	integrin biosynthetic process	0.0232108	GO:0062012	regulation of small molecule metabolic process	0.0228798	GO:0034381	plasma lipoprotein particle clearance	0.000551439	GO:0051345	positive regulation of hydrolase activity	0.000601942	GO:0044403	biological process involved in symbiotic interaction	0.0448579	GO:0050867	positive regulation of cell activation	0.000558753	GO:0030595	leukocyte chemotaxis	0.000843978	GO:0046034	ATP metabolic process	0.00569428	GO:0061900	glial cell activation	0.0015662	GO:0007268	chemical synaptic transmission	0.0121717	GO:0019219	regulation of nucleobase-containing compound metabolic process	0.00196164	GO:0070887	cellular response to chemical stimulus	0.00597482	GO:0070925	organelle assembly
GO:0032102	negative regulation of response to external stimulus	0.0026809	GO:0001912	positive regulation of leukocyte mediated cytotoxicity	0.00494638	GO:0009893	positive regulation of metabolic process	0.000988683	GO:0034114	regulation of heterotypic cell-cell adhesion	0.0461639	GO:0030307	positive regulation of cell growth	0.0232108	GO:0150104	transport across blood-brain barrier	0.0247977	GO:1903037	regulation of leukocyte cell-cell adhesion	0.000553174	GO:0001816	cytokine production	0.000617066	GO:1990000	amyloid fibril formation	0.0448579	GO:0033364	mast cell secretory granule organization	0.000558753	GO:0031323	regulation of cellular metabolic process	0.00088574	GO:0010647	positive regulation of cell communication	0.00598381	GO:0055085	transmembrane transport	0.0015662	GO:0061919	process utilizing autophagic mechanism	0.0124132	GO:0032101	regulation of response to external stimulus	0.002029	GO:1901135	carbohydrate derivative metabolic process	0.00597552	GO:0042221	response to chemical
GO:0019915	lipid storage	0.0026809	GO:0032507	maintenance of protein location in cell	0.00494638	GO:0051707	response to other organism	0.001059	GO:0050727	regulation of inflammatory response	0.046678	GO:0051247	positive regulation of protein metabolic process	0.0232108	GO:0010232	vascular transport	0.0247977	GO:0080090	regulation of primary metabolic process	0.000557242	GO:0051402	neuron apoptotic process	0.000630611	GO:0070201	regulation of establishment of protein localization	0.0448579	GO:0010558	negative regulation of macromolecule biosynthetic process	0.000561145	GO:0032653	regulation of interleukin-10 production	0.00088574	GO:0023056	positive regulation of signaling	0.00598381	GO:0030030	cell projection organization	0.00157983	GO:0006914	autophagy	0.0124132	GO:0045582	positive regulation of T cell differentiation	0.00203635	GO:1903900	regulation of viral life cycle	0.00597552	GO:0120036	plasma membrane bounded cell projection organization
GO:0034375	high-density lipoprotein particle remodeling	0.0026809	GO:0070661	leukocyte proliferation	0.00516498	GO:0043207	response to external biotic stimulus	0.00106844	GO:0022010	central nervous system myelination	0.046678	GO:0040008	regulation of growth	0.0232108	GO:0015980	energy derivation by oxidation of organic compounds	0.0247977	GO:0070201	regulation of establishment of protein localization	0.000563629	GO:0048857	neural nucleus development	0.000630611	GO:0019058	viral life cycle	0.0448579	GO:0034113	heterotypic cell-cell adhesion	0.000566419	GO:0032613	interleukin-10 production	0.00088574	GO:0033036	macromolecule localization	0.00605076	GO:1905477	positive regulation of protein localization to membrane	0.00159777	GO:0099537	trans-synaptic signaling	0.0124497	GO:0006468	protein phosphorylation	0.00211938	GO:0006796	phosphate-containing compound metabolic process	0.00597552	GO:0042273	ribosomal large subunit biogenesis
GO:0002685	regulation of leukocyte migration	0.0026809	GO:0030837	negative regulation of actin filament polymerization	0.00518535	GO:0002237	response to molecule of bacterial origin	0.0010685	GO:0032291	axon ensheathment in central nervous system	0.046678	GO:0032802	low-density lipoprotein particle receptor catabolic process	0.0232108	GO:0043535	regulation of blood vessel endothelial cell migration	0.0256779	GO:0043523	regulation of neuron apoptotic process	0.000565598	GO:0042177	negative regulation of protein catabolic process	0.000675118	GO:0032728	positive regulation of interferon-beta production	0.0461167	GO:0120036	plasma membrane bounded cell projection organization	0.000587568	GO:0032102	negative regulation of response to external stimulus	0.000936551	GO:0007154	cell communication	0.00643326	GO:0099175	regulation of postsynapse organization	0.00159777	GO:0043254	regulation of protein-containing complex assembly	0.0124509	GO:0006935	chemotaxis	0.00211955	GO:0071402	cellular response to lipoprotein particle stimulus	0.00610643	GO:0050808	synapse organization
GO:0051051	negative regulation of transport	0.00275052	GO:0002833	positive regulation of response to biotic stimulus	0.00540762	GO:0042776	proton motive force-driven mitochondrial ATP synthesis	0.00108775	GO:2001233	regulation of apoptotic signaling pathway	0.0482569	GO:1905050	positive regulation of metallopeptidase activity	0.0232108	GO:0015849	organic acid transport	0.0257045	GO:0007596	blood coagulation	0.000600322	GO:0072522	purine-containing compound biosynthetic process	0.000713113	GO:0045807	positive regulation of endocytosis	0.0463203	GO:0044087	regulation of cellular component biogenesis	0.000587568	GO:0002700	regulation of production of molecular mediator of immune response	0.000941656	GO:0035556	intracellular signal transduction	0.00664938	GO:0048584	positive regulation of response to stimulus	0.00159777	GO:0032879	regulation of localization	0.0129609	GO:0042330	taxis	0.00214885	GO:1901137	carbohydrate derivative biosynthetic process	0.00656915	GO:0035633	maintenance of blood-brain barrier
GO:0006869	lipid transport	0.00279141	GO:0051702	biological process involved in interaction with symbiont	0.00552985	GO:0006949	syncytium formation	0.00108775	GO:0050900	leukocyte migration	0.0494717	GO:1990379	lipid transport across blood-brain barrier	0.0232108	GO:0099537	trans-synaptic signaling	0.0257045	GO:0002685	regulation of leukocyte migration	0.000607996	GO:0045184	establishment of protein localization	0.000713113	GO:0048545	response to steroid hormone	0.0463203	GO:0051046	regulation of secretion	0.000587568	GO:0002703	regulation of leukocyte mediated immunity	0.000941656	GO:0006119	oxidative phosphorylation	0.00664938	GO:0007610	behavior	0.00169088	GO:0098930	axonal transport	0.0129609	GO:1901362	organic cyclic compound biosynthetic process	0.00214885	GO:0006793	phosphorus metabolic process	0.0066304	GO:2000147	positive regulation of cell motility
GO:0030162	regulation of proteolysis	0.00280443	GO:0007005	mitochondrion organization	0.0055948	GO:0034384	high-density lipoprotein particle clearance	0.00114415	GO:0070488	neutrophil aggregation	3.67830391313222e-05	GO:0034382	chylomicron remnant clearance	0.0232108	GO:0046942	carboxylic acid transport	0.0257045	GO:0050863	regulation of T cell activation	0.000607996	GO:0009725	response to hormone	0.000726854				GO:0051179	localization	0.000606243	GO:1903037	regulation of leukocyte cell-cell adhesion	0.000942714	GO:1905907	negative regulation of amyloid fibril formation	0.00682848	GO:0007009	plasma membrane organization	0.00169088	GO:0099118	microtubule-based protein transport	0.0132812	GO:0002718	regulation of cytokine production involved in immune response	0.00214885	GO:0016032	viral process	0.00663549	GO:0055002	striated muscle cell development
GO:0042159	lipoprotein catabolic process	0.00281418	GO:0042110	T cell activation	0.00572577	GO:1905907	negative regulation of amyloid fibril formation	0.00133863	GO:0051238	sequestering of metal ion	5.38240234116102e-06	GO:0006880	intracellular sequestering of iron ion	0.0232108	GO:0051235	maintenance of location	0.0257045	GO:0010632	regulation of epithelial cell migration	0.000607996	GO:0031099	regeneration	0.000727573				GO:0040008	regulation of growth	0.000613219	GO:0002690	positive regulation of leukocyte chemotaxis	0.000962207	GO:0044093	positive regulation of molecular function	0.00682848	GO:0016485	protein processing	0.00169586	GO:2001028	positive regulation of endothelial cell chemotaxis	0.0132812	GO:0002367	cytokine production involved in immune response	0.00214885	GO:0044248	cellular catabolic process	0.00663549	GO:0086003	cardiac muscle cell contraction
GO:0072567	chemokine (C-X-C motif) ligand 2 production	0.00281418	GO:0048518	positive regulation of biological process	0.00600228	GO:1990440	positive regulation of transcription from RNA polymerase II promoter in response to endoplasmic reticulum stress	0.00133863				GO:0032803	regulation of low-density lipoprotein particle receptor catabolic process	0.0232108	GO:0061771	response to caloric restriction	0.025806	GO:0042119	neutrophil activation	0.000612449	GO:0050870	positive regulation of T cell activation	0.000742431				GO:0002521	leukocyte differentiation	0.000613219	GO:1900272	negative regulation of long-term synaptic potentiation	0.000983726	GO:0055086	nucleobase-containing small molecule metabolic process	0.00682848	GO:1903076	regulation of protein localization to plasma membrane	0.00183435	GO:0007611	learning or memory	0.0132812	GO:0050854	regulation of antigen receptor-mediated signaling pathway	0.0023105	GO:2000646	positive regulation of receptor catabolic process	0.00663549	GO:0060341	regulation of cellular localization
[truncated: 1,158 more rows]
[truncated: 1 more columns]
