# Supplementary material for: Mitochondrial complex I activity in microglia sustains neuroinflammation
Source: Nature. 2024 Mar 13;628(8006):195–203. doi: 10.1038/s41586-024-07167-9 (PMC10990929; doi:10.1038/s41586-024-07167-9)
Supplement: Supplementary file 7 — scRNA-seq analysis of CNS cells isolated from Ndufs4-WT and Ndufs4-KO (Ctrl and EAE) mice. Tabs show the number of cells with corresponding Fisher’s test (differences in clusters with at least 100 cells and Padj < 0.01 were considered), DEGs and GO terms among cluster and between conditions (Ndufs4-KO versus Ndufs4 WT). [file 41586_2024_7167_MOESM7_ESM.xlsx]

## Sheet: Numbers_Fisher's_NDUFS4
	seurat_clusters	condition	n		Fisher's	pvalue	padj		significant (padj<0.01) and >100 cells
Ctrl	0	WT	103		0	6.08089e-12	8.51324e-11		yes
Ctrl	0	KO	271
Ctrl	1	WT	888		1	0.384289	1		no
Ctrl	1	KO	1091
Ctrl	2	WT	59		2	0.352574	1		no
Ctrl	2	KO	88
Ctrl	3	WT	222		3	0.000298191	0.0035783		yes
Ctrl	3	KO	201
Ctrl	4	WT	313		4	0.0665901	0.430663		no
Ctrl	4	KO	347
Ctrl	5	WT	5		5	3.38392e-05	0.000439909		no
Ctrl	5	KO	35
Ctrl	6	WT	36		6	0.00267185	0.0293903		no
Ctrl	6	KO	20
Ctrl	7	WT	72		7	0.531945	1		no
Ctrl	7	KO	101
Ctrl	8	WT	66		8	0.0108687	0.108687		no
Ctrl	8	KO	52
Ctrl	9	WT	3		9	0.0110748	0.108687		no
Ctrl	9	KO	17
Ctrl	10	WT	23		10	0.02453	0.19624		no
Ctrl	10	KO	51
Ctrl	11	WT	27		11	0.160617	0.800456		no
Ctrl	11	KO	48
Ctrl	12	WT	33		12	0.0615233	0.430663		no
Ctrl	12	KO	25
Ctrl	13	WT	11		13	0.160091	0.800456		no
Ctrl	13	KO	7
EAE	0	WT	668		0	6.25457e-14	6.25457e-13		yes
EAE	0	KO	1571
EAE	1	WT	130		1	2.45954e-15	2.7055e-14		yes
EAE	1	KO	470
EAE	2	WT	716		2	2.19615e-47	3.0746e-46		yes
EAE	2	KO	634
EAE	3	WT	181		3	0.00278483	0.016709		no
EAE	3	KO	242
EAE	4	WT	56		4	0.158248	0.632993		no
EAE	4	KO	125
EAE	5	WT	64		5	1.72253e-46	2.23929e-45		yes
EAE	5	KO	520
EAE	6	WT	334		6	1.01451e-35	1.21741e-34		yes
EAE	6	KO	213
EAE	7	WT	31		7	8.3852e-09	7.54668e-08		yes
EAE	7	KO	154
EAE	8	WT	38		8	0.000847239	0.00593067		no
EAE	8	KO	30
EAE	9	WT	37		9	0.0792801	0.396401		no
EAE	9	KO	93
EAE	10	WT	28		10	0.000211596	0.00169276		no
EAE	10	KO	16
EAE	11	WT	13		11	0.573965	0.843738		no
EAE	11	KO	18
EAE	12	WT	11		12	0.201	0.632993		no
EAE	12	KO	31
EAE	13	WT	12		13	0.421869	0.843738		no
EAE	13	KO	15

## Sheet: DEGs (clusters)
Cluster 0		Cluster 1		Cluster 2		Cluster 3		Cluster 4		Cluster 5		Cluster 6		Cluster 7		Cluster 8		Cluster 9		Cluster 10		Cluster 11		Cluster 12		Cluster 13
Gene	avg_log2FC	Gene	avg_log2FC	Gene	avg_log2FC	Gene	avg_log2FC	Gene	avg_log2FC	Gene	avg_log2FC	Gene	avg_log2FC	Gene	avg_log2FC	Gene	avg_log2FC	Gene	avg_log2FC	Gene	avg_log2FC	Gene	avg_log2FC	Gene	avg_log2FC	Gene	avg_log2FC
Tmsb4x	0.87141	Cst3	2.12267	Cd74	1.43242	Plp1	3.63686	Mobp	1.26068	Hist1h2ap	1.72107	Apoe	3.68831	Mt3	4.0327	Bsg	2.18581	Malat1	3.26082	Malat1	1.91275	Rgs5	3.61912	Sparcl1	1.67801	Olig1	1.34202
Actb	0.712456	Ctss	1.32474	H2-D1	1.03604	Mbp	3.62869	Mbp	1.24618	H2afz	1.26922	Lyz2	1.64132	Dbi	3.71231	Sptbn1	2.00109	Gm26917	1.46523	Meg3	1.43724	Cald1	2.08855	Slc1a2	1.36896	Ckb	1.30395
		Hexb	1.2551	Apoe	0.893384	S100b	3.1404	mt-Rnr1	1.24267	Hmgb2	1.11444	H2-D1	1.55174	Mt1	3.17921	Flt1	1.94795	Arhgap15	1.15103	Pcdh9	1.25182	Vtn	1.90698	Atp1a2	1.26281	Dbi	1.10007
		Sparc	1.03343	Ctsd	0.798165	Fth1	3.13368	mt-Nd2	1.05663	Tuba1b	1.10271	Cd74	1.54473	Mt2	2.05746	Gm42418	1.86573	Xist	0.891058	Magi2	1.04674	CT010467.1	1.86289	Ndrg2	1.14038	S100a16	0.780409
		C1qb	0.9994	H2-K1	0.787498	Apod	2.8517	mt-Rnr2	1.02472	Tubb5	1.06929	Ctsd	1.53298	Ccdc153	1.71664	Mir6236	1.44484	Ptprc	0.856266	Gm42418	0.896165	Gm42418	1.83066	Aldoc	1.12887
		Selenop	0.932812	B2m	0.753062	Mobp	1.76685	mt-Cytb	0.983352	Hist1h1b	1.06034	Ctsb	1.17903	Nnat	1.65539	Ly6c1	1.43757					Myl9	1.78447	Clu	0.931872
		Csf1r	0.900032	C1qa1	0.723081	Aplp1	1.58346	mt-Nd1	0.972574	Top2a	0.870715	C1qa	0.981553	Chchd10	1.47505	Camk1d	1.41487					Igfbp7	1.59912	mt-Nd4	0.928052
		Itm2b	0.866955			Trf	1.5251	mt-Nd4	0.953046	Stmn1	0.860336	Ctsz	0.957236	Fam183b	1.39629	CT010467.1	1.40351					Mir6236	1.39744	Mt3	0.91074
		P2ry12	0.810781			Stmn1	1.47526	mt-Co1	0.780768	Ptma	0.841338	Cd63	0.907047	Calm1	1.3884	Spock2	1.3277					Camk1d	1.2809	mt-Nd2	0.89758
		C1qa	0.800717			Cryab	1.41337			Ccl12	0.839803	H2-K1	0.896016	Rsph1	1.35193	Pltp	1.32254					Sept7	1.11405	mt-Cytb	0.847974
		C1qc	0.789714			Gpm6b	1.41224			Hist1h2ae	0.781108	Ctss	0.849731	Tuba1a1	1.25606	Ptprb	1.30496					Gng11	1.07249	mt-Rnr1	0.833899
		Laptm5	0.731726			Plekhb1	1.2986			Tmsb4x	0.727775	B2m	0.807671	Pcp4l1	1.24201	Slco1a4	1.29437					Ndufa4l2	1.0294	mt-Rnr2	0.792464
		Tyrobp	0.600779			Pea15a	1.20859			Ifi27l2a	0.716727	C1qc	0.793618	Prdx6	1.18204	Cldn5	1.20883					mt-Rnr1	0.921668	mt-Nd1	0.709311
		mt-Rnr2	0.58535			Ermn	1.17334			Pclaf	0.715857	Cd9	0.792237	Dynlrb2	1.17555	Itm2a	1.1634					mt-Cytb	0.899511
						Pdlim2	1.14629			Hmgn2	0.680753	Timp2	0.792019	Elof1	1.14099	Epas1	0.971107					Higd1b	0.808918
						Hopx	1.09281			Actb	0.597494	C1qb	0.766727	Vim	1.11992	Jcad	0.963263					mt-Rnr2	0.787533
						Mal	1.01965					Psap	0.756183	Rps2	1.10612	Ptn	0.95638					Cmss1	0.692721
						Tuba1a	0.972128					Itm2b	0.70808	Hsp90aa1	1.10168	Abcb1a	0.943309
												Trem2	0.674879	1110017D15Rik	1.06592	Cmss1	0.909522
														3300002A11Rik	1.06028	Slco1c1	0.890464
														Eif1	0.940915	Ahnak	0.888838
														Dynll1	0.939637	mt-Rnr22	0.881127
														Bex3	0.928067	Adgrf5	0.878821
														Nudt4	0.909062	mt-Rnr11	0.865219
														Pde6d	0.908429	Slc2a1	0.827107
														Cfap126	0.906694	mt-Nd21	0.82387
														Chchd2	0.891224
														Cdr1os	0.867991
														Enkur	0.851569
														Ascc1	0.829031
														Riiad1	0.828258
														Cnn3	0.815714
														Gm19935	0.809606
														Jund	0.805071
														Sox2	0.803197
														Calml4	0.785689
														Gm10714	0.777272
														Ptma1	0.775144
														Ckb	0.7508
														Fez1	0.733694
														Calm2	0.72865
														Nudc	0.728459
														1700012B09Rik	0.720821
														Mlf1	0.710884
														Fam216b	0.705169
														Tomm7	0.683509
														1700007K13Rik	0.680527
														Hmgn1	0.666415
														Id4	0.641757
														1700016K19Rik	0.64135
														2410004P03Rik	0.628388
														Nme5	0.622751

## Sheet: GO (clusters)
Cluster 0			Cluster 1			Cluster 2			Cluster 3			Cluster 4			Cluster 5			Cluster 6			Cluster 7			Cluster 8			Cluster 9			Cluster 10			Cluster 11			Cluster 12			Cluster 13
term_id	term_name	p_value	term_id	term_name	p_value	term_id	term_name	p_value	term_id	term_name	p_value	term_id	term_name	p_value	term_id	term_name	p_value	term_id	term_name	p_value	term_id	term_name	p_value	term_id	term_name	p_value	term_id	term_name	p_value							term_id	term_name	p_value	term_id	term_name	p_value
GO:1901328	response to cytochalasin B	0.0128272	GO:0150146	cell junction disassembly	0.000277993	GO:0019882	antigen processing and presentation	0.000251608	GO:0007399	nervous system development	0.000116538	GO:0009141	nucleoside triphosphate metabolic process	0.000121489	GO:0006265	DNA topological change	0.00428567	GO:0055094	response to lipoprotein particle	0.0002005	GO:0007417	central nervous system development	0.00325053	GO:0048514	blood vessel morphogenesis	0.000302011	GO:0001915	negative regulation of T cell mediated cytotoxicity	0.0446879	None			None			GO:0009199	ribonucleoside triphosphate metabolic process	0.000186489	GO:0006599	phosphagen metabolic process	0.0243352
GO:0072749	cellular response to cytochalasin B	0.0128272	GO:0002684	positive regulation of immune system process	0.000310762	GO:0042159	lipoprotein catabolic process	0.000877633	GO:0031175	neuron projection development	0.000174171	GO:0009152	purine ribonucleotide biosynthetic process	0.000180601	GO:0051098	regulation of binding	0.00428567	GO:0050776	regulation of immune response	0.000217285	GO:0007420	brain development	0.0092626	GO:0001568	blood vessel development	0.000323505	GO:1905451	positive regulation of Fc-gamma receptor signaling pathway involved in phagocytosis	0.0446879							GO:0009144	purine nucleoside triphosphate metabolic process	0.000186489	GO:0006603	phosphocreatine metabolic process	0.0243352
GO:0051100	negative regulation of binding	0.0128272	GO:0002682	regulation of immune system process	0.00173832	GO:0048584	positive regulation of response to stimulus	0.00163335	GO:0042063	gliogenesis	0.000174171	GO:0009260	ribonucleotide biosynthetic process	0.000213385	GO:0006996	organelle organization	0.0277856	GO:0002449	lymphocyte mediated immunity	0.000217285	GO:0060322	head development	0.00977772	GO:0001944	vasculature development	0.000323505	GO:1905449	regulation of Fc-gamma receptor signaling pathway involved in phagocytosis	0.0446879							GO:0009205	purine ribonucleoside triphosphate metabolic process	0.000186489	GO:0042396	phosphagen biosynthetic process	0.0243352
GO:0051623	positive regulation of norepinephrine uptake	0.0128272	GO:0022411	cellular component disassembly	0.00173832	GO:0050776	regulation of immune response	0.00164845	GO:0009653	anatomical structure morphogenesis	0.000181633	GO:0046390	ribose phosphate biosynthetic process	0.000228611	GO:0007010	cytoskeleton organization	0.0319514	GO:0071402	cellular response to lipoprotein particle stimulus	0.000217285	GO:0007018	microtubule-based movement	0.013628	GO:0048870	cell motility	0.000465116	GO:1904155	DN2 thymocyte differentiation	0.0446879							GO:0046034	ATP metabolic process	0.000186489	GO:0046314	phosphocreatine biosynthetic process	0.0243352
GO:0051621	regulation of norepinephrine uptake	0.0150271	GO:0002253	activation of immune response	0.00173832	GO:0019883	antigen processing and presentation of endogenous antigen	0.00217944	GO:0030030	cell projection organization	0.000298067	GO:0006164	purine nucleotide biosynthetic process	0.000294685	GO:0006974	DNA damage response	0.0320957	GO:0006958	complement activation, classical pathway	0.000219136	GO:0007017	microtubule-based process	0.0201979	GO:0001525	angiogenesis	0.000483428	GO:1903979	negative regulation of microglial cell activation	0.0446879							GO:0009141	nucleoside triphosphate metabolic process	0.000223497	GO:0050748	negative regulation of lipoprotein metabolic process	0.0243352
GO:0032409	regulation of transporter activity	0.0150271	GO:0006952	defense response	0.00389985	GO:0002449	lymphocyte mediated immunity	0.00237492	GO:0048666	neuron development	0.000386385	GO:0072522	purine-containing compound biosynthetic process	0.000315919	GO:0010639	negative regulation of organelle organization	0.0320957	GO:0002460	adaptive immune response based on somatic recombination of immune receptors built from immunoglobulin superfamily domains	0.000239961	GO:0007008	outer mitochondrial membrane organization	0.0435788	GO:0035239	tube morphogenesis	0.000483428	GO:1903615	positive regulation of protein tyrosine phosphatase activity	0.0446879							GO:0006120	mitochondrial electron transport, NADH to ubiquinone	0.000243113	GO:0140651	futile creatine cycle	0.0243352
GO:0022898	regulation of transmembrane transporter activity	0.0150271	GO:0050778	positive regulation of immune response	0.00389985	GO:0002460	adaptive immune response based on somatic recombination of immune receptors built from immunoglobulin superfamily domains	0.0025264	GO:0048513	animal organ development	0.000540156	GO:1901293	nucleoside phosphate biosynthetic process	0.000398855	GO:1901328	response to cytochalasin B	0.0320957	GO:0016064	immunoglobulin mediated immune response	0.000245849	GO:0045040	protein insertion into mitochondrial outer membrane	0.0435788	GO:2000147	positive regulation of cell motility	0.000517983	GO:1903613	regulation of protein tyrosine phosphatase activity	0.0446879							GO:0006091	generation of precursor metabolites and energy	0.000255236	GO:1903060	negative regulation of protein lipidation	0.0243352
GO:1905273	positive regulation of proton-transporting ATP synthase activity, rotational mechanism	0.0164023	GO:1903019	negative regulation of glycoprotein metabolic process	0.00389985	GO:0001775	cell activation	0.00263976	GO:0048869	cellular developmental process	0.00128534	GO:0009165	nucleotide biosynthetic process	0.000398855	GO:0007049	cell cycle	0.0320957	GO:0019724	B cell mediated immunity	0.000254118				GO:0040017	positive regulation of locomotion	0.000527873	GO:0060369	positive regulation of Fc receptor mediated stimulatory signaling pathway	0.0446879							GO:0010257	NADH dehydrogenase complex assembly	0.000308133	GO:1905918	regulation of CoA-transferase activity	0.0302773
GO:1905271	regulation of proton-transporting ATP synthase activity, rotational mechanism	0.0164023	GO:0042063	gliogenesis	0.00389985	GO:0002376	immune system process	0.00263976	GO:0030182	neuron differentiation	0.00128534	GO:0007417	central nervous system development	0.000563153	GO:0072749	cellular response to cytochalasin B	0.0320957	GO:0150062	complement-mediated synapse pruning	0.000289234				GO:0048731	system development	0.000554157	GO:0051665	membrane raft localization	0.0446879							GO:0032981	mitochondrial respiratory chain complex I assembly	0.000308133	GO:1905920	positive regulation of CoA-transferase activity	0.0302773
GO:0051098	regulation of binding	0.0164023	GO:0048856	anatomical structure development	0.00389985	GO:1990000	amyloid fibril formation	0.00263976	GO:0030154	cell differentiation	0.00128534	GO:0009150	purine ribonucleotide metabolic process	0.000670473	GO:0006310	DNA recombination	0.0320957	GO:1990000	amyloid fibril formation	0.000319923				GO:2000145	regulation of cell motility	0.000689145	GO:0048539	bone marrow development	0.0446879							GO:0042776	proton motive force-driven mitochondrial ATP synthesis	0.000319323	GO:1903059	regulation of protein lipidation	0.0374602
GO:0150111	regulation of transepithelial transport	0.0186564	GO:0006950	response to stress	0.00728748	GO:0002443	leukocyte mediated immunity	0.00404944	GO:0032501	multicellular organismal process	0.00128534	GO:0009259	ribonucleotide metabolic process	0.000771055	GO:0051623	positive regulation of norepinephrine uptake	0.0320957	GO:0002682	regulation of immune system process	0.000370929				GO:0040012	regulation of locomotion	0.000818853	GO:0046645	positive regulation of gamma-delta T cell activation	0.0446879							GO:0015986	proton motive force-driven ATP synthesis	0.000462775	GO:0036151	phosphatidylcholine acyl-chain remodeling	0.0392826
GO:1903026	negative regulation of RNA polymerase II regulatory region sequence-specific DNA binding	0.0236782	GO:0032502	developmental process	0.00728748	GO:0046889	positive regulation of lipid biosynthetic process	0.00662286	GO:0048468	cell development	0.00161701	GO:0019693	ribose phosphate metabolic process	0.000804572	GO:0032272	negative regulation of protein polymerization	0.0336041	GO:0045807	positive regulation of endocytosis	0.000370929				GO:0035295	tube development	0.00105641	GO:2000471	regulation of hematopoietic stem cell migration	0.0446879							GO:0019646	aerobic electron transport chain	0.000725531	GO:2001138	regulation of phospholipid transport	0.0392826
GO:0071896	protein localization to adherens junction	0.0236782	GO:0050776	regulation of immune response	0.00849334	GO:0048583	regulation of response to stimulus	0.00662286	GO:0048699	generation of neurons	0.00161701	GO:0006163	purine nucleotide metabolic process	0.00126493	GO:0006259	DNA metabolic process	0.0348739	GO:0002455	humoral immune response mediated by circulating immunoglobulin	0.000394265				GO:0032501	multicellular organismal process	0.00117893	GO:0045588	positive regulation of gamma-delta T cell differentiation	0.0446879							GO:0042775	mitochondrial ATP synthesis coupled electron transport	0.000740427	GO:2001140	positive regulation of phospholipid transport	0.0392826
GO:0051050	positive regulation of transport	0.0261859	GO:1905523	positive regulation of macrophage migration	0.00849334	GO:1903002	positive regulation of lipid transport across blood-brain barrier	0.00662286	GO:0120036	plasma membrane bounded cell projection organization	0.00198201	GO:0072521	purine-containing compound metabolic process	0.0014767	GO:0032392	DNA geometric change	0.0348739	GO:0030163	protein catabolic process	0.000394265				GO:0072359	circulatory system development	0.00117893	GO:2000473	positive regulation of hematopoietic stem cell migration	0.0446879							GO:0033108	mitochondrial respiratory chain complex assembly	0.000740427	GO:0050746	regulation of lipoprotein metabolic process	0.0413344
GO:0099188	postsynaptic cytoskeleton organization	0.0261859	GO:0048584	positive regulation of response to stimulus	0.00888268	GO:0043112	receptor metabolic process	0.00662286	GO:0016043	cellular component organization	0.00210193	GO:0009117	nucleotide metabolic process	0.00172635	GO:0071103	DNA conformation change	0.0362895	GO:0002443	leukocyte mediated immunity	0.000514944				GO:0048646	anatomical structure formation involved in morphogenesis	0.00140691	GO:0044856	plasma membrane raft localization	0.0446879							GO:0006754	ATP biosynthetic process	0.000740427
GO:0045981	positive regulation of nucleotide metabolic process	0.0261859	GO:0050869	negative regulation of B cell activation	0.00956218	GO:0032092	positive regulation of protein binding	0.00662286	GO:0071840	cellular component organization or biogenesis	0.00283523	GO:0006753	nucleoside phosphate metabolic process	0.00177319	GO:0051621	regulation of norepinephrine uptake	0.0378795	GO:0050778	positive regulation of immune response	0.000518104				GO:0007275	multicellular organism development	0.00165461	GO:0044855	plasma membrane raft distribution	0.0446879							GO:0042773	ATP synthesis coupled electron transport	0.000740427
GO:0098974	postsynaptic actin cytoskeleton organization	0.0261859	GO:0009607	response to biotic stimulus	0.00956218	GO:1903000	regulation of lipid transport across blood-brain barrier	0.00662286	GO:0031109	microtubule polymerization or depolymerization	0.00294628	GO:0007005	mitochondrion organization	0.00188086	GO:0045870	positive regulation of single stranded viral RNA replication via double stranded DNA intermediate	0.0378795	GO:0048584	positive regulation of response to stimulus	0.000560179				GO:0040011	locomotion	0.00165461	GO:0035701	hematopoietic stem cell migration	0.0446879							GO:0015980	energy derivation by oxidation of organic compounds	0.000740427
GO:1900242	regulation of synaptic vesicle endocytosis	0.0261859	GO:0006958	complement activation, classical pathway	0.00956218	GO:1905853	regulation of heparan sulfate binding	0.00662286	GO:0007420	brain development	0.0042461	GO:0021549	cerebellum development	0.00207369	GO:0045935	positive regulation of nucleobase-containing compound metabolic process	0.0378795	GO:0002250	adaptive immune response	0.000560941				GO:0030595	leukocyte chemotaxis	0.00207169	GO:0031580	membrane raft distribution	0.0446879							GO:0009150	purine ribonucleotide metabolic process	0.00082898
GO:0090493	catecholamine uptake	0.0261859	GO:0045087	innate immune response	0.00956218	GO:0002682	regulation of immune system process	0.00662286	GO:0008283	cell population proliferation	0.00446615	GO:0090407	organophosphate biosynthetic process	0.00232714	GO:0033043	regulation of organelle organization	0.0386276	GO:0006956	complement activation	0.000569755				GO:0048856	anatomical structure development	0.00251775	GO:0006933	negative regulation of cell adhesion involved in substrate-bound cell migration	0.0446879							GO:0009145	purine nucleoside triphosphate biosynthetic process	0.00082898
GO:0034762	regulation of transmembrane transport	0.0261859	GO:0022617	extracellular matrix disassembly	0.0121553	GO:0090731	cellular response to very-low-density lipoprotein particle stimulus	0.00662286	GO:0032989	cellular component morphogenesis	0.00509157	GO:0055086	nucleobase-containing small molecule metabolic process	0.00232714	GO:0022402	cell cycle process	0.0420654	GO:0044419	biological process involved in interspecies interaction between organisms	0.000672702				GO:0030335	positive regulation of cell migration	0.00269516	GO:0002925	positive regulation of humoral immune response mediated by circulating immunoglobulin	0.0446879							GO:0009206	purine ribonucleoside triphosphate biosynthetic process	0.00082898
GO:0034333	adherens junction assembly	0.0261859	GO:0007275	multicellular organism development	0.0121553	GO:0071283	cellular response to iron(III) ion	0.00662286	GO:0060322	head development	0.00525585	GO:0022037	metencephalon development	0.00232714	GO:0051101	regulation of DNA binding	0.0420654	GO:0009719	response to endogenous stimulus	0.000672702				GO:0030334	regulation of cell migration	0.00305149	GO:0045586	regulation of gamma-delta T cell differentiation	0.0446879							GO:0022904	respiratory electron transport chain	0.000883285
GO:1900373	positive regulation of purine nucleotide biosynthetic process	0.0261859	GO:0022604	regulation of cell morphogenesis	0.0121553	GO:0150201	positive regulation of transport across blood-brain barrier	0.00662286	GO:0007010	cytoskeleton organization	0.0106959	GO:1904685	positive regulation of metalloendopeptidase activity	0.00290012	GO:1905273	positive regulation of proton-transporting ATP synthase activity, rotational mechanism	0.0420654	GO:0034330	cell junction organization	0.000672702				GO:0048518	positive regulation of biological process	0.0038818	GO:0048304	positive regulation of isotype switching to IgG isotypes	0.045873							GO:0009201	ribonucleoside triphosphate biosynthetic process	0.000883285
GO:0042989	sequestering of actin monomers	0.0261859	GO:0030574	collagen catabolic process	0.0121553	GO:0009607	response to biotic stimulus	0.00662286	GO:1901888	regulation of cell junction assembly	0.0106959	GO:1901137	carbohydrate derivative biosynthetic process	0.00290012	GO:1905271	regulation of proton-transporting ATP synthase activity, rotational mechanism	0.0420654	GO:1900223	positive regulation of amyloid-beta clearance	0.000767259				GO:0009653	anatomical structure morphogenesis	0.0038818	GO:0060368	regulation of Fc receptor mediated stimulatory signaling pathway	0.045873							GO:0009259	ribonucleotide metabolic process	0.000883285
GO:0042994	cytoplasmic sequestering of transcription factor	0.0261859	GO:0021808	cytosolic calcium signaling involved in initiation of cell movement in glial-mediated radial cell migration	0.0121553	GO:0071831	intermediate-density lipoprotein particle clearance	0.00662286	GO:0000902	cell morphogenesis	0.0111972	GO:0008366	axon ensheathment	0.00337745	GO:0070494	regulation of thrombin-activated receptor signaling pathway	0.0420654	GO:0045637	regulation of myeloid cell differentiation	0.000767259				GO:0060326	cell chemotaxis	0.0038818	GO:0031953	negative regulation of protein autophosphorylation	0.045873							GO:0019693	ribose phosphate metabolic process	0.000889846
GO:0051620	norepinephrine uptake	0.0261859	GO:0007399	nervous system development	0.0121553	GO:1905890	regulation of cellular response to very-low-density lipoprotein particle stimulus	0.00662286	GO:0021762	substantia nigra development	0.0111972	GO:0042552	myelination	0.00337745	GO:0070495	negative regulation of thrombin-activated receptor signaling pathway	0.0420654	GO:0050866	negative regulation of cell activation	0.000793255				GO:0016477	cell migration	0.0038818	GO:0046643	regulation of gamma-delta T cell activation	0.045873							GO:0009142	nucleoside triphosphate biosynthetic process	0.000970048
GO:0051351	positive regulation of ligase activity	0.0261859	GO:0007417	central nervous system development	0.0121553	GO:1905860	positive regulation of heparan sulfate proteoglycan binding	0.00662286	GO:0044087	regulation of cellular component biogenesis	0.0111972	GO:0007272	ensheathment of neurons	0.00337745	GO:1905098	negative regulation of guanyl-nucleotide exchange factor activity	0.0444513	GO:0051246	regulation of protein metabolic process	0.000793255				GO:0043129	surfactant homeostasis	0.0038818	GO:0045060	negative thymic T cell selection	0.0481151							GO:0098712	L-glutamate import across plasma membrane	0.000970048
GO:0043968	histone H2A acetylation	0.0261859	GO:0021806	initiation of movement involved in cerebral cortex radial glia guided migration	0.0121553	GO:0044093	positive regulation of molecular function	0.00662286	GO:0034443	negative regulation of lipoprotein oxidation	0.0129462	GO:0007420	brain development	0.00377969	GO:0051494	negative regulation of cytoskeleton organization	0.0444513	GO:0050790	regulation of catalytic activity	0.000851916				GO:0032502	developmental process	0.00500363	GO:0043383	negative T cell selection	0.048398							GO:0006119	oxidative phosphorylation	0.00128709
GO:0044092	negative regulation of molecular function	0.0261859	GO:0008049	male courtship behavior	0.0121553	GO:0044419	biological process involved in interspecies interaction between organisms	0.00662286	GO:0098737	protein insertion into plasma membrane	0.0129462	GO:0030902	hindbrain development	0.00389945	GO:0051301	cell division	0.0444513	GO:0050808	synapse organization	0.000998256				GO:0046697	decidualization	0.00703987	GO:0042492	gamma-delta T cell differentiation	0.048398							GO:0006163	purine nucleotide metabolic process	0.00138523
GO:0051340	regulation of ligase activity	0.0261859	GO:0008347	glial cell migration	0.0121553	GO:0033077	T cell differentiation in thymus	0.00662286	GO:0060588	negative regulation of lipoprotein lipid oxidation	0.0129462	GO:1902600	proton transmembrane transport	0.0043137	GO:0150111	regulation of transepithelial transport	0.0444513	GO:0002579	positive regulation of antigen processing and presentation	0.001054				GO:0048522	positive regulation of cellular process	0.00826603	GO:0045059	positive thymic T cell selection	0.0486428							GO:0019637	organophosphate metabolic process	0.00138523
GO:0045176	apical protein localization	0.0261859	GO:0032103	positive regulation of response to external stimulus	0.0121553	GO:0002720	positive regulation of cytokine production involved in immune response	0.00662286	GO:0098990	AMPA selective glutamate receptor signaling pathway	0.0129462	GO:0060322	head development	0.0043137	GO:0051276	chromosome organization	0.0444513	GO:0022411	cellular component disassembly	0.00107711				GO:0050900	leukocyte migration	0.00826603	GO:0150079	negative regulation of neuroinflammatory response	0.0486428							GO:0006796	phosphate-containing compound metabolic process	0.00144886
GO:0032717	negative regulation of interleukin-8 production	0.0261859	GO:0032501	multicellular organismal process	0.0121553	GO:0150200	regulation of transport across blood-brain barrier	0.00662286	GO:0045744	negative regulation of G protein-coupled receptor signaling pathway	0.0129462	GO:1905050	positive regulation of metallopeptidase activity	0.00738125	GO:0051129	negative regulation of cellular component organization	0.0444513	GO:0065009	regulation of molecular function	0.00110018				GO:0001890	placenta development	0.00826603										GO:0006793	phosphorus metabolic process	0.00149065
GO:0030810	positive regulation of nucleotide biosynthetic process	0.0261859	GO:0012502	induction of programmed cell death	0.0121553	GO:0051707	response to other organism	0.00662286	GO:0071874	cellular response to norepinephrine stimulus	0.0129462	GO:0019637	organophosphate metabolic process	0.00755249	GO:1902904	negative regulation of supramolecular fiber organization	0.0444513	GO:0034384	high-density lipoprotein particle clearance	0.00119568				GO:0010594	regulation of endothelial cell migration	0.0104099										GO:0072521	purine-containing compound metabolic process	0.00159118
GO:0150105	protein localization to cell-cell junction	0.0261859	GO:0010711	negative regulation of collagen catabolic process	0.0121553	GO:0043207	response to external biotic stimulus	0.00662286	GO:0071873	response to norepinephrine	0.0129462	GO:1904683	regulation of metalloendopeptidase activity	0.00818697	GO:0051100	negative regulation of binding	0.0444513	GO:0006898	receptor-mediated endocytosis	0.0013484				GO:0048871	multicellular organismal-level homeostasis	0.0115967										GO:0007417	central nervous system development	0.00162763
GO:0010155	regulation of proton transport	0.0261859	GO:0031529	ruffle organization	0.0121553	GO:1905855	positive regulation of heparan sulfate binding	0.00662286	GO:0032387	negative regulation of intracellular transport	0.0151116	GO:0032289	central nervous system myelin formation	0.00818697	GO:0051099	positive regulation of binding	0.0444513	GO:1905907	negative regulation of amyloid fibril formation	0.00135182				GO:0001893	maternal placenta development	0.0115967										GO:1901135	carbohydrate derivative metabolic process	0.00172373
GO:0007253	cytoplasmic sequestering of NF-kappaB	0.0261859	GO:0001774	microglial cell activation	0.0121553	GO:1905858	regulation of heparan sulfate proteoglycan binding	0.00662286	GO:0051893	regulation of focal adhesion assembly	0.0165561	GO:1901135	carbohydrate derivative metabolic process	0.00905625	GO:1903026	negative regulation of RNA polymerase II regulatory region sequence-specific DNA binding	0.0444513	GO:1901565	organonitrogen compound catabolic process	0.00135182				GO:0007565	female pregnancy	0.0124436										GO:0022900	electron transport chain	0.00173242
GO:1903580	positive regulation of ATP metabolic process	0.0261859	GO:0051241	negative regulation of multicellular organismal process	0.0121553	GO:0042116	macrophage activation	0.00665524	GO:0090109	regulation of cell-substrate junction assembly	0.0165561	GO:0007399	nervous system development	0.00994967	GO:0071896	protein localization to adherens junction	0.0444513	GO:0032502	developmental process	0.00147185				GO:0042330	taxis	0.0128517										GO:0009117	nucleotide metabolic process	0.00179434
GO:2001026	regulation of endothelial cell chemotaxis	0.0261859	GO:0002455	humoral immune response mediated by circulating immunoglobulin	0.0121553	GO:0002252	immune effector process	0.00674242	GO:0048812	neuron projection morphogenesis	0.0179002	GO:2000343	positive regulation of chemokine (C-X-C motif) ligand 2 production	0.0108058	GO:0000226	microtubule cytoskeleton organization	0.0444513	GO:0009057	macromolecule catabolic process	0.00147185				GO:0006935	chemotaxis	0.0128517										GO:0006753	nucleoside phosphate metabolic process	0.00186562
GO:2001028	positive regulation of endothelial cell chemotaxis	0.0261859	GO:1905521	regulation of macrophage migration	0.0121553	GO:0050865	regulation of cell activation	0.00684064	GO:0150116	regulation of cell-substrate junction organization	0.0182174	GO:0034115	negative regulation of heterotypic cell-cell adhesion	0.0108058	GO:1905463	negative regulation of DNA duplex unwinding	0.0444513	GO:0009605	response to external stimulus	0.0015407				GO:0044703	multi-organism reproductive process	0.0153343										GO:0015813	L-glutamate transmembrane transport	0.0019719
GO:1903025	regulation of RNA polymerase II regulatory region sequence-specific DNA binding	0.0261859	GO:1905517	macrophage migration	0.0121553	GO:0002718	regulation of cytokine production involved in immune response	0.00767293	GO:0051128	regulation of cellular component organization	0.0182174	GO:0070587	regulation of cell-cell adhesion involved in gastrulation	0.0108058	GO:0019438	aromatic compound biosynthetic process	0.0444513	GO:0045087	innate immune response	0.0015407				GO:0038084	vascular endothelial growth factor signaling pathway	0.0153343										GO:0007005	mitochondrion organization	0.0019719
GO:0015874	norepinephrine transport	0.0261859	GO:0002222	stimulatory killer cell immunoglobulin-like receptor signaling pathway	0.0121553	GO:0002367	cytokine production involved in immune response	0.00767293	GO:0120039	plasma membrane bounded cell projection morphogenesis	0.018249	GO:0070586	cell-cell adhesion involved in gastrulation	0.0117076	GO:0009891	positive regulation of biosynthetic process	0.0444513	GO:0010721	negative regulation of cell development	0.00155685				GO:0045494	photoreceptor cell maintenance	0.0153995										GO:0009060	aerobic respiration	0.00208677
GO:1903578	regulation of ATP metabolic process	0.0261859	GO:0002252	immune effector process	0.0121553	GO:0006955	immune response	0.00829003	GO:0048857	neural nucleus development	0.018249	GO:1905048	regulation of metallopeptidase activity	0.0157226	GO:0030036	actin cytoskeleton organization	0.0444513	GO:0002376	immune system process	0.00166354				GO:0044706	multi-multicellular organism process	0.0169945										GO:0055086	nucleobase-containing small molecule metabolic process	0.00258881
GO:2000678	negative regulation of transcription regulatory region DNA binding	0.0261859	GO:0002269	leukocyte activation involved in inflammatory response	0.0121553	GO:0050778	positive regulation of immune response	0.00829003	GO:0048858	cell projection morphogenesis	0.0184485	GO:0072567	chemokine (C-X-C motif) ligand 2 production	0.0173057	GO:0030263	apoptotic chromosome condensation	0.0444513	GO:0030100	regulation of endocytosis	0.00172028				GO:0043542	endothelial cell migration	0.0177356										GO:0009152	purine ribonucleotide biosynthetic process	0.00258881
GO:1900544	positive regulation of purine nucleotide metabolic process	0.0261859	GO:1903018	regulation of glycoprotein metabolic process	0.0121553	GO:0002250	adaptive immune response	0.00852166	GO:1904685	positive regulation of metalloendopeptidase activity	0.0186511	GO:2000341	regulation of chemokine (C-X-C motif) ligand 2 production	0.0173057	GO:0031328	positive regulation of cellular biosynthetic process	0.0444513	GO:0051248	negative regulation of protein metabolic process	0.00173608				GO:0021556	central nervous system formation	0.0181719										GO:0098810	neurotransmitter reuptake	0.00258881
GO:2001169	regulation of ATP biosynthetic process	0.0261859	GO:0002376	immune system process	0.0121553	GO:0016064	immunoglobulin mediated immune response	0.00852166	GO:0060587	regulation of lipoprotein lipid oxidation	0.0186511	GO:0006123	mitochondrial electron transport, cytochrome c to oxygen	0.022747	GO:0031333	negative regulation of protein-containing complex assembly	0.0444513	GO:0010033	response to organic substance	0.00179318				GO:0031104	dendrite regeneration	0.0181719										GO:0051938	L-glutamate import	0.00264253
GO:2001171	positive regulation of ATP biosynthetic process	0.0261859	GO:0002573	myeloid leukocyte differentiation	0.0121553	GO:0010877	lipid transport involved in lipid storage	0.00852166	GO:0042246	tissue regeneration	0.0186511	GO:0032288	myelin assembly	0.022747	GO:0018130	heterocycle biosynthetic process	0.0444513	GO:0044093	positive regulation of molecular function	0.00184075				GO:0010632	regulation of epithelial cell migration	0.0181719										GO:0009260	ribonucleotide biosynthetic process	0.0030171
GO:0030036	actin cytoskeleton organization	0.0261859	GO:0098542	defense response to other organism	0.0121553	GO:0019724	B cell mediated immunity	0.00852166	GO:0030036	actin cytoskeleton organization	0.0186511	GO:0034114	regulation of heterotypic cell-cell adhesion	0.023408	GO:0016043	cellular component organization	0.0444513	GO:1905906	regulation of amyloid fibril formation	0.00191797				GO:0007167	enzyme-linked receptor protein signaling pathway	0.0181719										GO:0046390	ribose phosphate biosynthetic process	0.00326377
GO:0030029	actin filament-based process	0.0261859	GO:0097214	positive regulation of lysosomal membrane permeability	0.0121553	GO:0062013	positive regulation of small molecule metabolic process	0.00852166	GO:0042161	lipoprotein oxidation	0.0186511	GO:0032291	axon ensheathment in central nervous system	0.0237303	GO:0006950	response to stress	0.0444513	GO:0042116	macrophage activation	0.00191797				GO:0010189	vitamin E biosynthetic process	0.0181719										GO:0045333	cellular respiration	0.00339564
GO:0051220	cytoplasmic sequestering of protein	0.0272089	GO:0030225	macrophage differentiation	0.0121553	GO:0032879	regulation of localization	0.00852166	GO:0042160	lipoprotein modification	0.0186511	GO:0022010	central nervous system myelination	0.0237303	GO:0032271	regulation of protein polymerization	0.0444513	GO:0043207	response to external biotic stimulus	0.00194833				GO:0036323	vascular endothelial growth factor receptor-1 signaling pathway	0.0181719										GO:0001504	neurotransmitter uptake	0.00379782
GO:1903421	regulation of synaptic vesicle recycling	0.0272089	GO:0006956	complement activation	0.0121553	GO:0002702	positive regulation of production of molecular mediator of immune response	0.00852166	GO:0034442	regulation of lipoprotein oxidation	0.0186511	GO:0046688	response to copper ion	0.0327463	GO:0034654	nucleobase-containing compound biosynthetic process	0.0444513	GO:0051707	response to other organism	0.00194833				GO:0097529	myeloid leukocyte migration	0.0190942										GO:0006164	purine nucleotide biosynthetic process	0.0040629
GO:2000819	regulation of nucleotide-excision repair	0.0281515	GO:0061900	glial cell activation	0.0121553	GO:0002481	antigen processing and presentation of exogenous protein antigen via MHC class Ib, TAP-dependent	0.00852166	GO:0034439	lipoprotein lipid oxidation	0.0186511	GO:1901566	organonitrogen compound biosynthetic process	0.0342863	GO:0006281	DNA repair	0.0444513	GO:0002684	positive regulation of immune system process	0.00196581				GO:0060135	maternal process involved in female pregnancy	0.0213839										GO:0035094	response to nicotine	0.00415096
GO:0035767	endothelial cell chemotaxis	0.0281515	GO:0006955	immune response	0.0121553	GO:1904437	positive regulation of transferrin receptor binding	0.00852166	GO:0032990	cell part morphogenesis	0.0186511	GO:0035633	maintenance of blood-brain barrier	0.0346292	GO:0042981	regulation of apoptotic process	0.0444513	GO:0097067	cellular response to thyroid hormone stimulus	0.00196581				GO:0003013	circulatory system process	0.0229923										GO:0072522	purine-containing compound biosynthetic process	0.00431007
GO:1901223	negative regulation of non-canonical NF-kappaB signal transduction	0.0305662	GO:0060310	regulation of elastin catabolic process	0.0121553	GO:0010977	negative regulation of neuron projection development	0.00852166	GO:2000098	negative regulation of smooth muscle cell-matrix adhesion	0.0186511	GO:0044281	small molecule metabolic process	0.0349837	GO:0043067	regulation of programmed cell death	0.0444513	GO:0042159	lipoprotein catabolic process	0.00196581				GO:0051239	regulation of multicellular organismal process	0.0236268										GO:0089718	amino acid import across plasma membrane	0.00433233
GO:0033043	regulation of organelle organization	0.0307619	GO:0060311	negative regulation of elastin catabolic process	0.0121553	GO:0050680	negative regulation of epithelial cell proliferation	0.00852166	GO:0048041	focal adhesion assembly	0.022586	GO:0021762	substantia nigra development	0.0403286	GO:1905462	regulation of DNA duplex unwinding	0.0444513	GO:0010544	negative regulation of platelet activation	0.00196581				GO:0003018	vascular process in circulatory system	0.0236268										GO:0007420	brain development	0.00468935
GO:1900371	regulation of purine nucleotide biosynthetic process	0.0307619	GO:0048731	system development	0.0152076	GO:0042157	lipoprotein metabolic process	0.00852166	GO:0046785	microtubule polymerization	0.0238405	GO:0051602	response to electrical stimulus	0.0403286	GO:0032075	positive regulation of nuclease activity	0.0444513	GO:0009607	response to biotic stimulus	0.00204391				GO:0035924	cellular response to vascular endothelial growth factor stimulus	0.0236268										GO:0007632	visual behavior	0.00468935
GO:0030808	regulation of nucleotide biosynthetic process	0.0307619	GO:0007420	brain development	0.0159765	GO:1904435	regulation of transferrin receptor binding	0.00852166	GO:0051612	negative regulation of serotonin uptake	0.0245634	GO:0035094	response to nicotine	0.0405694	GO:1901362	organic cyclic compound biosynthetic process	0.0470209	GO:0002252	immune effector process	0.00204391				GO:0051240	positive regulation of multicellular organismal process	0.0247329										GO:0009165	nucleotide biosynthetic process	0.00522655
GO:0070633	transepithelial transport	0.0311274	GO:0150076	neuroinflammatory response	0.016346	GO:1904434	positive regulation of ferrous iron binding	0.00852166	GO:0051581	negative regulation of neurotransmitter uptake	0.0245634	GO:0048731	system development	0.0405694	GO:0007253	cytoplasmic sequestering of NF-kappaB	0.0470209	GO:0050865	regulation of cell activation	0.00208401				GO:0001894	tissue homeostasis	0.0263017										GO:1901293	nucleoside phosphate biosynthetic process	0.00523498
GO:0045023	G0 to G1 transition	0.0314197	GO:0034103	regulation of tissue remodeling	0.016346	GO:1904432	regulation of ferrous iron binding	0.00852166	GO:0030901	midbrain development	0.0245634	GO:0014003	oligodendrocyte development	0.0405694	GO:0030029	actin filament-based process	0.0470209	GO:1900221	regulation of amyloid-beta clearance	0.00208401				GO:0045765	regulation of angiogenesis	0.0263017										GO:0060322	head development	0.00564666
GO:0035633	maintenance of blood-brain barrier	0.0314197	GO:0034330	cell junction organization	0.016346	GO:2000448	positive regulation of macrophage migration inhibitory factor signaling pathway	0.00852166	GO:0030029	actin filament-based process	0.0245634	GO:0022904	respiratory electron transport chain	1.0054317653221e-06	GO:0040016	embryonic cleavage	0.0470209	GO:0001775	cell activation	0.0023377				GO:0060249	anatomical structure homeostasis	0.0263017										GO:0015800	acidic amino acid transport	0.00597762
GO:1905168	positive regulation of double-strand break repair via homologous recombination	0.0314197	GO:0048678	response to axon injury	0.0178458	GO:0045834	positive regulation of lipid metabolic process	0.00911636	GO:0032642	regulation of chemokine production	0.0245634	GO:0042776	proton motive force-driven mitochondrial ATP synthesis	1.05033928837516e-05	GO:0071840	cellular component organization or biogenesis	0.0470352	GO:0002761	regulation of myeloid leukocyte differentiation	0.00235501				GO:1901342	regulation of vasculature development	0.0266529										GO:0007399	nervous system development	0.00615696
GO:0051174	regulation of phosphorus metabolic process	0.0314197	GO:0060322	head development	0.0186176	GO:0045807	positive regulation of endocytosis	0.00921351	GO:0070495	negative regulation of thrombin-activated receptor signaling pathway	0.0245634	GO:0015986	proton motive force-driven ATP synthesis	1.46843988930222e-05	GO:0048870	cell motility	0.0471948	GO:0043085	positive regulation of catalytic activity	0.00237783				GO:0140962	multicellular organismal-level chemical homeostasis	0.0288971										GO:0021989	olfactory cortex development	0.00678992
GO:0019220	regulation of phosphate metabolic process	0.0314197	GO:0033626	positive regulation of integrin activation by cell surface receptor linked signal transduction	0.0194195	GO:0048871	multicellular organismal-level homeostasis	0.00937362	GO:0070494	regulation of thrombin-activated receptor signaling pathway	0.0245634	GO:0015980	energy derivation by oxidation of organic compounds	1.46843988930222e-05	GO:1902680	positive regulation of RNA biosynthetic process	0.0471948	GO:0051241	negative regulation of multicellular organismal process	0.00247856				GO:0010631	epithelial cell migration	0.0310106										GO:1902847	regulation of neuronal signal transduction	0.00678992
GO:0070316	regulation of G0 to G1 transition	0.0314197	GO:0097213	regulation of lysosomal membrane permeability	0.0194195	GO:0051048	negative regulation of secretion	0.0103737	GO:0034330	cell junction organization	0.0245634	GO:0006119	oxidative phosphorylation	1.66031639609536e-06	GO:0051620	norepinephrine uptake	0.0471948	GO:0019216	regulation of lipid metabolic process	0.00257584				GO:0090132	epithelium migration	0.0313785										GO:1902475	L-alpha-amino acid transmembrane transport	0.00678992
GO:0043967	histone H4 acetylation	0.0349854	GO:0060313	negative regulation of blood vessel remodeling	0.0194195	GO:0051099	positive regulation of binding	0.0107165	GO:0032602	chemokine production	0.0245634	GO:0022900	electron transport chain	2.93587907615663e-06	GO:0051351	positive regulation of ligase activity	0.0471948	GO:0097062	dendritic spine maintenance	0.00257964				GO:0090130	tissue migration	0.0326346										GO:1903280	negative regulation of calcium:sodium antiporter activity	0.00678992
GO:0045663	positive regulation of myoblast differentiation	0.0352388	GO:0001887	selenium compound metabolic process	0.0194195	GO:0061771	response to caloric restriction	0.0107165	GO:0007044	cell-substrate junction assembly	0.0247614	GO:0006754	ATP biosynthetic process	3.23306292562536e-05	GO:1905097	regulation of guanyl-nucleotide exchange factor activity	0.0471948	GO:0002577	regulation of antigen processing and presentation	0.00257964				GO:0001895	retina homeostasis	0.0331832										GO:1902998	positive regulation of neurofibrillary tangle assembly	0.00678992
GO:0043392	negative regulation of DNA binding	0.0358752	GO:0110090	positive regulation of hippocampal neuron apoptotic process	0.0194195	GO:0046890	regulation of lipid biosynthetic process	0.0107165	GO:0097435	supramolecular fiber organization	0.0269463	GO:0033108	mitochondrial respiratory chain complex assembly	3.23777331755336e-05	GO:0006325	chromatin organization	0.0471948	GO:0048856	anatomical structure development	0.00272558				GO:0010232	vascular transport	0.0361611										GO:0015807	L-amino acid transport	0.0100111
GO:0006140	regulation of nucleotide metabolic process	0.0358752	GO:0032963	collagen metabolic process	0.0233925	GO:0035691	macrophage migration inhibitory factor signaling pathway	0.0107165	GO:0150115	cell-substrate junction organization	0.0277425	GO:0009206	purine ribonucleoside triphosphate biosynthetic process	3.84372955484352e-05	GO:0045893	positive regulation of DNA-templated transcription	0.0471948	GO:0045862	positive regulation of proteolysis	0.00272558				GO:0150104	transport across blood-brain barrier	0.0361611										GO:0150104	transport across blood-brain barrier	0.0101723
GO:0080134	regulation of response to stress	0.0358752	GO:0150064	vertebrate eye-specific patterning	0.0233925	GO:2000978	negative regulation of forebrain neuron differentiation	0.0107165	GO:0001766	membrane raft polarization	0.0294737	GO:0009145	purine nucleoside triphosphate biosynthetic process	3.84372955484352e-05	GO:0000819	sister chromatid segregation	0.0481015	GO:0048583	regulation of response to stimulus	0.00286253				GO:0007399	nervous system development	0.0364809										GO:0010232	vascular transport	0.0101723
GO:1902459	positive regulation of stem cell population maintenance	0.0358752	GO:0052547	regulation of peptidase activity	0.0233925	GO:2000446	regulation of macrophage migration inhibitory factor signaling pathway	0.0107165	GO:0002175	protein localization to paranode region of axon	0.0294737	GO:0009060	aerobic respiration	3.87818925632106e-06				GO:0048143	astrocyte activation	0.00294585				GO:1904466	positive regulation of matrix metallopeptidase secretion	0.0373537										GO:0006835	dicarboxylic acid transport	0.011444
GO:0021762	substantia nigra development	0.0358752	GO:0042116	macrophage activation	0.0233925	GO:0032805	positive regulation of low-density lipoprotein particle receptor catabolic process	0.0107165	GO:0051611	regulation of serotonin uptake	0.0294737	GO:0009201	ribonucleoside triphosphate biosynthetic process	4.16623371200077e-05				GO:0051043	regulation of membrane protein ectodomain proteolysis	0.00317157				GO:0043932	ossification involved in bone remodeling	0.0373537										GO:0044281	small molecule metabolic process	0.0119031
GO:1900542	regulation of purine nucleotide metabolic process	0.0358752	GO:0030900	forebrain development	0.0233925	GO:0150064	vertebrate eye-specific patterning	0.0107165	GO:2000097	regulation of smooth muscle cell-matrix adhesion	0.0294737	GO:0009142	nucleoside triphosphate biosynthetic process	5.18985015941841e-05				GO:0006897	endocytosis	0.00323549				GO:0021551	central nervous system morphogenesis	0.0373537										GO:0048856	anatomical structure development	0.0119031
GO:0043536	positive regulation of blood vessel endothelial cell migration	0.0365044	GO:0043207	response to external biotic stimulus	0.0233925	GO:0031345	negative regulation of cell projection organization	0.0114723	GO:0009314	response to radiation	0.0348613	GO:0006091	generation of precursor metabolites and energy	5.55219543493973e-05				GO:0098542	defense response to other organism	0.00340064				GO:0008284	positive regulation of cell population proliferation	0.0377784										GO:1902996	regulation of neurofibrillary tangle assembly	0.0119031
GO:2000677	regulation of transcription regulatory region DNA binding	0.0365044	GO:1904093	negative regulation of autophagic cell death	0.0233925	GO:0002700	regulation of production of molecular mediator of immune response	0.0115673	GO:0043415	positive regulation of skeletal muscle tissue regeneration	0.0348613	GO:0046034	ATP metabolic process	5.69361546106855e-05				GO:0062013	positive regulation of small molecule metabolic process	0.00340064				GO:0002690	positive regulation of leukocyte chemotaxis	0.0410597										GO:2000296	negative regulation of hydrogen peroxide catabolic process	0.0119031
GO:0007010	cytoskeleton organization	0.0365044	GO:0030316	osteoclast differentiation	0.0233925	GO:1902994	regulation of phospholipid efflux	0.0117346	GO:0097490	sympathetic neuron projection extension	0.0348613	GO:0019646	aerobic electron transport chain	5.99489463423772e-07				GO:0006508	proteolysis	0.00344749				GO:0019222	regulation of metabolic process	0.0410636										GO:2000376	positive regulation of oxygen metabolic process	0.0119031
GO:0034332	adherens junction organization	0.039469	GO:0080171	lytic vacuole organization	0.0233925	GO:0010041	response to iron(III) ion	0.0117346	GO:0050748	negative regulation of lipoprotein metabolic process	0.0348613	GO:0042773	ATP synthesis coupled electron transport	5.99489463423772e-07				GO:0010875	positive regulation of cholesterol efflux	0.00350922				GO:0050773	regulation of dendrite development	0.0415836										GO:0003333	amino acid transmembrane transport	0.0121464
GO:0055085	transmembrane transport	0.0405681	GO:0034769	basement membrane disassembly	0.0233925	GO:0038020	insulin receptor recycling	0.0117346	GO:0001952	regulation of cell-matrix adhesion	0.0348613	GO:0042775	mitochondrial ATP synthesis coupled electron transport	5.99489463423772e-07				GO:0052547	regulation of peptidase activity	0.00378599				GO:0050678	regulation of epithelial cell proliferation	0.0424127										GO:0009628	response to abiotic stimulus	0.0151183
GO:0048857	neural nucleus development	0.0425872	GO:0051707	response to other organism	0.0233925	GO:1902995	positive regulation of phospholipid efflux	0.0117346	GO:0007613	memory	0.0354776	GO:0006120	mitochondrial electron transport, NADH to ubiquinone	7.44754435573669e-06				GO:0071404	cellular response to low-density lipoprotein particle stimulus	0.00398304				GO:0048869	cellular developmental process	0.0433464										GO:1903712	cysteine transmembrane transport	0.0157001
GO:0051049	regulation of transport	0.0425872	GO:0035585	calcium-mediated signaling using extracellular calcium source	0.0233925	GO:0045321	leukocyte activation	0.0117346	GO:0051051	negative regulation of transport	0.0354776	GO:0045333	cellular respiration	7.44754435573669e-06				GO:1903706	regulation of hemopoiesis	0.00414574				GO:0030154	cell differentiation	0.0433464										GO:2000374	regulation of oxygen metabolic process	0.0157001
GO:0048870	cell motility	0.0425872	GO:0009100	glycoprotein metabolic process	0.0233925	GO:0002906	negative regulation of mature B cell apoptotic process	0.0117346	GO:0003166	bundle of His development	0.0361848	GO:0009205	purine ribonucleoside triphosphate metabolic process	8.84830639356784e-05				GO:0097066	response to thyroid hormone	0.00417899				GO:1990963	establishment of blood-retinal barrier	0.0434369										GO:0042883	cysteine transport	0.0157001
GO:0045661	regulation of myoblast differentiation	0.0425872	GO:0007619	courtship behavior	0.0233925	GO:0002905	regulation of mature B cell apoptotic process	0.0117346	GO:1905050	positive regulation of metallopeptidase activity	0.0361848	GO:0015988	energy coupled proton transmembrane transport, against electrochemical gradient	9.26569780905753e-06				GO:0019883	antigen processing and presentation of endogenous antigen	0.00468249				GO:1905686	positive regulation of plasma membrane repair	0.0434369										GO:0090361	regulation of platelet-derived growth factor production	0.0157001
GO:0140238	presynaptic endocytosis	0.0425872	GO:0010716	negative regulation of extracellular matrix disassembly	0.0233925	GO:0002901	mature B cell apoptotic process	0.0117346	GO:1905098	negative regulation of guanyl-nucleotide exchange factor activity	0.0361848	GO:0015990	electron transport coupled proton transport	9.26569780905753e-06				GO:0030099	myeloid cell differentiation	0.00468249				GO:0030593	neutrophil chemotaxis	0.0434369										GO:1903279	regulation of calcium:sodium antiporter activity	0.0157001
GO:2000036	regulation of stem cell population maintenance	0.0425872	GO:0022603	regulation of anatomical structure morphogenesis	0.0233925	GO:0043393	regulation of protein binding	0.0117346	GO:0006880	intracellular sequestering of iron ion	0.0361848	GO:0009199	ribonucleoside triphosphate metabolic process	9.30166540078939e-05				GO:0051603	proteolysis involved in protein catabolic process	0.00469245				GO:0010595	positive regulation of endothelial cell migration	0.0434369										GO:0090360	platelet-derived growth factor production	0.0157001
GO:0070527	platelet aggregation	0.0425872	GO:0007040	lysosome organization	0.0233925	GO:0045087	innate immune response	0.0117346	GO:0007155	cell adhesion	0.0361848	GO:0009144	purine nucleoside triphosphate metabolic process	9.30166540078939e-05				GO:0009056	catabolic process	0.00532439				GO:0070887	cellular response to chemical stimulus	0.0443873										GO:0061740	protein targeting to lysosome involved in chaperone-mediated autophagy	0.0157001
GO:0048488	synaptic vesicle endocytosis	0.0425872	GO:0002443	leukocyte mediated immunity	0.0233925	GO:1901143	insulin catabolic process	0.0117346	GO:0061302	smooth muscle cell-matrix adhesion	0.0361848	GO:0010257	NADH dehydrogenase complex assembly	9.81926365490159e-06				GO:0048869	cellular developmental process	0.00551062				GO:0006766	vitamin metabolic process	0.0447715										GO:1902988	neurofibrillary tangle assembly	0.0157001
GO:2001259	positive regulation of cation channel activity	0.0425872	GO:0030099	myeloid cell differentiation	0.0248008	GO:0150062	complement-mediated synapse pruning	0.0117346	GO:0007409	axonogenesis	0.0361848	GO:0032981	mitochondrial respiratory chain complex I assembly	9.81926365490159e-06				GO:0030154	cell differentiation	0.00551062				GO:0002376	immune system process	0.0470769										GO:2000295	regulation of hydrogen peroxide catabolic process	0.019089
GO:0010569	regulation of double-strand break repair via homologous recombination	0.0425872	GO:0051336	regulation of hydrolase activity	0.0251832	GO:0065009	regulation of molecular function	0.0117346	GO:0040007	growth	0.0361848							GO:0006955	immune response	0.0056229				GO:0018958	phenol-containing compound metabolic process	0.0477269										GO:0090261	positive regulation of inclusion body assembly	0.019089
GO:0015695	organic cation transport	0.0425872	GO:0050793	regulation of developmental process	0.0254268	GO:0002477	antigen processing and presentation of exogenous peptide antigen via MHC class Ib	0.0117346	GO:0034329	cell junction assembly	0.0361848							GO:0032376	positive regulation of cholesterol transport	0.00607189				GO:2000611	positive regulation of thyroid hormone generation	0.0489283										GO:0015988	energy coupled proton transmembrane transport, against electrochemical gradient	0.019089
GO:0045911	positive regulation of DNA recombination	0.0425872	GO:2001206	positive regulation of osteoclast development	0.0258779	GO:0045637	regulation of myeloid cell differentiation	0.0117346	GO:0007165	signal transduction	0.0361848							GO:0032373	positive regulation of sterol transport	0.00607189				GO:1904016	response to Thyroglobulin triiodothyronine	0.0489283										GO:0032502	developmental process	0.019089
GO:0032507	maintenance of protein location in cell	0.0425872	GO:0052782	amino disaccharide catabolic process	0.0258779	GO:0070374	positive regulation of ERK1 and ERK2 cascade	0.0118323	GO:2000405	negative regulation of T cell migration	0.0361848							GO:0010874	regulation of cholesterol efflux	0.00607189				GO:0098708	glucose import across plasma membrane	0.0489283										GO:0032286	central nervous system myelin maintenance	0.019089
GO:0030837	negative regulation of actin filament polymerization	0.0425872	GO:0060309	elastin catabolic process	0.0258779	GO:0050866	negative regulation of cell activation	0.0119301	GO:0071638	negative regulation of monocyte chemotactic protein-1 production	0.0361848							GO:0097242	amyloid-beta clearance	0.00607189				GO:1905563	negative regulation of vascular endothelial cell proliferation	0.0489283										GO:0015990	electron transport coupled proton transport	0.019089
GO:0051937	catecholamine transport	0.0428754	GO:0002761	regulation of myeloid leukocyte differentiation	0.0258779	GO:0006457	protein folding	0.0120279	GO:0008277	regulation of G protein-coupled receptor signaling pathway	0.036433							GO:0034381	plasma lipoprotein particle clearance	0.00703074				GO:0007166	cell surface receptor signaling pathway	0.0490655										GO:0051946	regulation of glutamate uptake involved in transmission of nerve impulse	0.019089
GO:0050790	regulation of catalytic activity	0.0428754	GO:0002757	immune response-activating signaling pathway	0.0258779	GO:0002440	production of molecular mediator of immune response	0.0126887	GO:0003164	His-Purkinje system development	0.039563							GO:0014002	astrocyte development	0.00731486				GO:1903142	positive regulation of establishment of endothelial barrier	0.0494455										GO:0051941	regulation of amino acid uptake involved in synaptic transmission	0.019089
GO:0032272	negative regulation of protein polymerization	0.0445325	GO:0010710	regulation of collagen catabolic process	0.0258779	GO:0002684	positive regulation of immune system process	0.012805	GO:1903598	positive regulation of gap junction assembly	0.039563							GO:0051050	positive regulation of transport	0.007411				GO:1990266	neutrophil migration	0.0494455										GO:0006865	amino acid transport	0.0206491
GO:0030071	regulation of mitotic metaphase/anaphase transition	0.0447351	GO:0150062	complement-mediated synapse pruning	0.0258779	GO:0070887	cellular response to chemical stimulus	0.0129769	GO:1904683	regulation of metalloendopeptidase activity	0.039563							GO:0002253	activation of immune response	0.00792554				GO:1990773	matrix metallopeptidase secretion	0.0494455										GO:0030534	adult behavior	0.0213146
GO:0015844	monoamine transport	0.0447351	GO:0030207	chondroitin sulfate catabolic process	0.0258779	GO:2000977	regulation of forebrain neuron differentiation	0.0129769	GO:0032289	central nervous system myelin formation	0.039563							GO:0042981	regulation of apoptotic process	0.00797112				GO:0001667	ameboidal-type cell migration	0.0494455										GO:0006811	monoatomic ion transport	0.0213146
GO:0034109	homotypic cell-cell adhesion	0.0447351	GO:1902685	positive regulation of receptor localization to synapse	0.0258779	GO:1905908	positive regulation of amyloid fibril formation	0.0129769	GO:0097577	sequestering of iron ion	0.039563							GO:0006509	membrane protein ectodomain proteolysis	0.00803009				GO:1904464	regulation of matrix metallopeptidase secretion	0.0494455										GO:0070779	D-aspartate import across plasma membrane	0.0214942
GO:0032088	negative regulation of NF-kappaB transcription factor activity	0.0447351	GO:1904092	regulation of autophagic cell death	0.0258779	GO:0097114	NMDA glutamate receptor clustering	0.0129769	GO:0031580	membrane raft distribution	0.039563							GO:0070374	positive regulation of ERK1 and ERK2 cascade	0.00803009				GO:1901552	positive regulation of endothelial cell development	0.0494455										GO:0021764	amygdala development	0.0214942
GO:0032091	negative regulation of protein binding	0.0447351	GO:0030209	dermatan sulfate catabolic process	0.0258779	GO:0009605	response to external stimulus	0.0129769	GO:0031333	negative regulation of protein-containing complex assembly	0.0403315							GO:0098657	import into cell	0.00803792				GO:0098704	carbohydrate import across plasma membrane	0.0494455										GO:0070777	D-aspartate transport	0.0214942
GO:0032637	interleukin-8 production	0.0447351	GO:1904151	positive regulation of microglial cell mediated cytotoxicity	0.0258779	GO:1902952	positive regulation of dendritic spine maintenance	0.0129769	GO:0051665	membrane raft localization	0.0436401							GO:0030574	collagen catabolic process	0.0080944				GO:0019800	peptide cross-linking via chondroitin 4-sulfate glycosaminoglycan	0.0494455										GO:1903825	organic acid transmembrane transport	0.0214942
GO:0032677	regulation of interleukin-8 production	0.0447351	GO:0044419	biological process involved in interspecies interaction between organisms	0.0263265	GO:0045541	negative regulation of cholesterol biosynthetic process	0.0129769	GO:0043416	regulation of skeletal muscle tissue regeneration	0.0436401							GO:0051336	regulation of hydrolase activity	0.0080944				GO:0140271	hexose import across plasma membrane	0.0494455										GO:0002434	immune complex clearance	0.0214942
GO:0007091	metaphase/anaphase transition of mitotic cell cycle	0.0447351	GO:0002764	immune response-regulating signaling pathway	0.0272769	GO:0106119	negative regulation of sterol biosynthetic process	0.0129769	GO:0014012	peripheral nervous system axon regeneration	0.0436401							GO:1905521	regulation of macrophage migration	0.0080944				GO:0007185	transmembrane receptor protein tyrosine phosphatase signaling pathway	0.0494455										GO:1905039	carboxylic acid transmembrane transport	0.0214942
GO:1902099	regulation of metaphase/anaphase transition of cell cycle	0.0447351	GO:0010647	positive regulation of cell communication	0.0274111	GO:0002274	myeloid leukocyte activation	0.0132126	GO:1902904	negative regulation of supramolecular fiber organization	0.0470243							GO:0032879	regulation of localization	0.00811712				GO:0071621	granulocyte chemotaxis	0.0494455										GO:1905908	positive regulation of amyloid fibril formation	0.0214942
GO:0030901	midbrain development	0.0447351	GO:0023056	positive regulation of signaling	0.0274111	GO:1990379	lipid transport across blood-brain barrier	0.0136193	GO:0099612	protein localization to axon	0.0474417							GO:0060627	regulation of vesicle-mediated transport	0.00813652				GO:0042360	vitamin E metabolic process	0.0494455										GO:0043524	negative regulation of neuron apoptotic process	0.021622
GO:0071310	cellular response to organic substance	0.0447351	GO:0002683	negative regulation of immune system process	0.027839	GO:0010033	response to organic substance	0.0136193	GO:0051589	negative regulation of neurotransmitter transport	0.0474417							GO:0007275	multicellular organism development	0.00815713				GO:0006869	lipid transport	0.0494455										GO:0090407	organophosphate biosynthetic process	0.021622
GO:0044784	metaphase/anaphase transition of cell cycle	0.0447351	GO:1904149	regulation of microglial cell mediated cytotoxicity	0.027839	GO:0090206	negative regulation of cholesterol metabolic process	0.0136193	GO:1905097	regulation of guanyl-nucleotide exchange factor activity	0.0474417							GO:0001774	microglial cell activation	0.00816178				GO:0048625	myoblast fate commitment	0.0494455										GO:0071211	protein targeting to vacuole involved in autophagy	0.0234643
GO:0001895	retina homeostasis	0.0447351	GO:0002282	microglial cell activation involved in immune response	0.027839	GO:0051241	negative regulation of multicellular organismal process	0.0136193	GO:0032291	axon ensheathment in central nervous system	1.17014083483029e-06							GO:0048260	positive regulation of receptor-mediated endocytosis	0.0083374				GO:0002688	regulation of leukocyte chemotaxis	0.0494455										GO:0072592	oxygen metabolic process	0.0234643
GO:0001738	morphogenesis of a polarized epithelium	0.0447351	GO:0001819	positive regulation of cytokine production	0.027839	GO:0050870	positive regulation of T cell activation	0.0136193	GO:0022010	central nervous system myelination	1.17014083483029e-06							GO:0009967	positive regulation of signal transduction	0.0083374				GO:0030218	erythrocyte differentiation	0.0494455										GO:0051935	glutamate reuptake	0.0234643
GO:0045185	maintenance of protein location	0.0447351	GO:0120041	positive regulation of macrophage proliferation	0.027839	GO:0043085	positive regulation of catalytic activity	0.0136193	GO:0048731	system development	1.18962481957969e-05							GO:0090731	cellular response to very-low-density lipoprotein particle stimulus	0.0083374				GO:0050896	response to stimulus	0.0494979										GO:1902949	positive regulation of tau-protein kinase activity	0.0234643
GO:0036465	synaptic vesicle recycling	0.0447351	GO:0050808	synapse organization	0.027839	GO:0032803	regulation of low-density lipoprotein particle receptor catabolic process	0.0136193	GO:0032502	developmental process	1.94975367827058e-05							GO:0097529	myeloid leukocyte migration	0.0083374				GO:0050673	epithelial cell proliferation	0.0495343										GO:1903416	response to glycoside	0.0234643
GO:0043535	regulation of blood vessel endothelial cell migration	0.0447351	GO:0090634	microglial cell mediated cytotoxicity	0.027839	GO:0034447	very-low-density lipoprotein particle clearance	0.0136193	GO:0007417	central nervous system development	3.83404425845742e-06							GO:1903771	positive regulation of beta-galactosidase activity	0.0083374				GO:0003158	endothelium development	0.0495343										GO:1902600	proton transmembrane transport	0.0234643
GO:0006289	nucleotide-excision repair	0.0447351	GO:0050864	regulation of B cell activation	0.027839	GO:0034382	chylomicron remnant clearance	0.0136193	GO:0007275	multicellular organism development	6.36761822913919e-05							GO:0043067	regulation of programmed cell death	0.0083374																GO:0140009	L-aspartate import across plasma membrane	0.0234643
GO:2000781	positive regulation of double-strand break repair	0.0447351	GO:0034241	positive regulation of macrophage fusion	0.027839	GO:0048468	cell development	0.0136193	GO:0048709	oligodendrocyte differentiation	6.5763715224475e-05							GO:0071831	intermediate-density lipoprotein particle clearance	0.0083374																GO:0010727	negative regulation of hydrogen peroxide metabolic process	0.0234643
GO:0045935	positive regulation of nucleobase-containing compound metabolic process	0.0453065	GO:0019724	B cell mediated immunity	0.027839	GO:0006898	receptor-mediated endocytosis	0.0136193	GO:0010001	glial cell differentiation	6.5763715224475e-05							GO:0010543	regulation of platelet activation	0.0083374																GO:1901137	carbohydrate derivative biosynthetic process	0.02581
GO:1901222	regulation of non-canonical NF-kappaB signal transduction	0.045751	GO:0034239	regulation of macrophage fusion	0.027839	GO:0032802	low-density lipoprotein particle receptor catabolic process	0.0136193	GO:0022008	neurogenesis	6.5763715224475e-05							GO:1901575	organic substance catabolic process	0.0083374																GO:0042940	D-amino acid transport	0.0266489
GO:0000079	regulation of cyclin-dependent protein serine/threonine kinase activity	0.045779	GO:0016064	immunoglobulin mediated immune response	0.027839	GO:0032799	low-density lipoprotein receptor particle metabolic process	0.0136193	GO:0048856	anatomical structure development	6.70272613492935e-05							GO:1903082	positive regulation of C-C chemokine receptor CCR7 signaling pathway	0.0083374																GO:0001505	regulation of neurotransmitter levels	0.0266489
GO:1903076	regulation of protein localization to plasma membrane	0.045779	GO:0032101	regulation of response to external stimulus	0.0284666	GO:0048666	neuron development	0.0139038	GO:0061564	axon development	7.10204211332901e-05							GO:1903080	regulation of C-C chemokine receptor CCR7 signaling pathway	0.0083374																GO:0002036	regulation of L-glutamate import across plasma membrane	0.0295636
GO:1902414	protein localization to cell junction	0.045779	GO:0050790	regulation of catalytic activity	0.0284666	GO:0051259	protein complex oligomerization	0.0140187	GO:0042552	myelination	7.65015440428163e-06							GO:0061900	glial cell activation	0.0083374																GO:0045988	negative regulation of striated muscle contraction	0.0295636
GO:1904029	regulation of cyclin-dependent protein kinase activity	0.045779	GO:0008360	regulation of cell shape	0.0287721	GO:0002699	positive regulation of immune effector process	0.0140187	GO:0014003	oligodendrocyte development	7.65015440428163e-06							GO:0150200	regulation of transport across blood-brain barrier	0.0083374																GO:0098739	import across plasma membrane	0.0295636
GO:0018393	internal peptidyl-lysine acetylation	0.045779	GO:0009605	response to external stimulus	0.0290476	GO:1903039	positive regulation of leukocyte cell-cell adhesion	0.0144356	GO:0008366	axon ensheathment	7.65015440428163e-06							GO:0070392	detection of lipoteichoic acid	0.0083374																GO:0071314	cellular response to cocaine	0.0295636
GO:0009206	purine ribonucleoside triphosphate biosynthetic process	0.045779	GO:0001775	cell activation	0.0296988	GO:0010721	negative regulation of cell development	0.0145013	GO:0007272	ensheathment of neurons	7.65015440428163e-06							GO:1903002	positive regulation of lipid transport across blood-brain barrier	0.0083374																GO:0006836	neurotransmitter transport	0.0304776
GO:0016573	histone acetylation	0.045779	GO:0050921	positive regulation of chemotaxis	0.0300537	GO:0071830	triglyceride-rich lipoprotein particle clearance	0.0145013	GO:0021782	glial cell development	9.40062957864634e-05							GO:0150201	positive regulation of transport across blood-brain barrier	0.0083374																GO:0061518	microglial cell proliferation	0.0320025
GO:0006754	ATP biosynthetic process	0.045779	GO:0043085	positive regulation of catalytic activity	0.030102	GO:2000646	positive regulation of receptor catabolic process	0.0145013										GO:1900047	negative regulation of hemostasis	0.0083374																GO:0023041	neuronal signal transduction	0.0320025
GO:0045582	positive regulation of T cell differentiation	0.045779	GO:0034238	macrophage fusion	0.0302416	GO:0007611	learning or memory	0.0145013										GO:0034151	regulation of toll-like receptor 6 signaling pathway	0.0083374																GO:0017038	protein import	0.0320025
GO:0009145	purine nucleoside triphosphate biosynthetic process	0.045779	GO:0120040	regulation of macrophage proliferation	0.0302416	GO:0034756	regulation of iron ion transport	0.0145013										GO:0034150	toll-like receptor 6 signaling pathway	0.0083374																GO:0050821	protein stabilization	0.0339396
GO:0051101	regulation of DNA binding	0.045779	GO:0032911	negative regulation of transforming growth factor beta1 production	0.0302416	GO:0002606	positive regulation of dendritic cell antigen processing and presentation	0.0145013										GO:0030195	negative regulation of blood coagulation	0.0083374																GO:0048731	system development	0.0339396
GO:0045445	myoblast differentiation	0.045779	GO:0060312	regulation of blood vessel remodeling	0.0302416	GO:0031394	positive regulation of prostaglandin biosynthetic process	0.0145013										GO:0071283	cellular response to iron(III) ion	0.0083374																GO:0043523	regulation of neuron apoptotic process	0.0340346
GO:0032414	positive regulation of ion transmembrane transporter activity	0.045779	GO:0060179	male mating behavior	0.0302416	GO:0098542	defense response to other organism	0.0145831										GO:0050819	negative regulation of coagulation	0.0083374																GO:0051933	amino acid neurotransmitter reuptake	0.0340346
GO:0010595	positive regulation of endothelial cell migration	0.045779	GO:0002687	positive regulation of leukocyte migration	0.0302841	GO:0030336	negative regulation of cell migration	0.0151975										GO:0038118	C-C chemokine receptor CCR7 signaling pathway	0.0083374																GO:0030388	fructose 1,6-bisphosphate metabolic process	0.0340346
GO:0032879	regulation of localization	0.045779	GO:0043068	positive regulation of programmed cell death	0.0302841	GO:0030100	regulation of endocytosis	0.0151975										GO:0045960	positive regulation of complement activation, classical pathway	0.0083374																GO:0033210	leptin-mediated signaling pathway	0.0340346
GO:0033045	regulation of sister chromatid segregation	0.045779	GO:0048518	positive regulation of biological process	0.0302841	GO:1905918	regulation of CoA-transferase activity	0.0155061										GO:1903000	regulation of lipid transport across blood-brain barrier	0.0083374																GO:0072593	reactive oxygen species metabolic process	0.0349604
GO:0033209	tumor necrosis factor-mediated signaling pathway	0.045779	GO:0030335	positive regulation of cell migration	0.0305332	GO:0032489	regulation of Cdc42 protein signal transduction	0.0155061										GO:1905805	excitatory synapse pruning	0.0083374																GO:0070778	L-aspartate transmembrane transport	0.0361354
GO:0043534	blood vessel endothelial cell migration	0.045779	GO:0110088	hippocampal neuron apoptotic process	0.0319965	GO:1900122	positive regulation of receptor binding	0.0155061										GO:0051604	protein maturation	0.0083374																GO:0010248	establishment or maintenance of transmembrane electrochemical gradient	0.0361354
GO:0009201	ribonucleoside triphosphate biosynthetic process	0.045779	GO:0051250	negative regulation of lymphocyte activation	0.0319965	GO:1905920	positive regulation of CoA-transferase activity	0.0155061										GO:1905853	regulation of heparan sulfate binding	0.0083374																GO:1902947	regulation of tau-protein kinase activity	0.0361354
GO:0048584	positive regulation of response to stimulus	0.045779	GO:0110089	regulation of hippocampal neuron apoptotic process	0.0319965	GO:0071316	cellular response to nicotine	0.0155061										GO:0002573	myeloid leukocyte differentiation	0.0083374																GO:1905907	negative regulation of amyloid fibril formation	0.0379736
GO:0006475	internal protein amino acid acetylation	0.0461989	GO:0045650	negative regulation of macrophage differentiation	0.0319965	GO:1900223	positive regulation of amyloid-beta clearance	0.0155061										GO:0002269	leukocyte activation involved in inflammatory response	0.0083374																GO:0000101	sulfur amino acid transport	0.0379736
GO:1904375	regulation of protein localization to cell periphery	0.0475947	GO:0006689	ganglioside catabolic process	0.0319965	GO:0070372	regulation of ERK1 and ERK2 cascade	0.0157734										GO:0002274	myeloid leukocyte activation	0.0083374																GO:2000650	negative regulation of sodium ion transmembrane transporter activity	0.0379736
GO:0009142	nucleoside triphosphate biosynthetic process	0.0475947	GO:2000646	positive regulation of receptor catabolic process	0.0319965	GO:2000146	negative regulation of cell motility	0.0158706										GO:1905808	positive regulation of synapse pruning	0.0083374																GO:0010033	response to organic substance	0.0379736
GO:0000018	regulation of DNA recombination	0.0475947	GO:1904141	positive regulation of microglial cell migration	0.0319965	GO:0030217	T cell differentiation	0.0164938										GO:1905855	positive regulation of heparan sulfate binding	0.0083374																GO:0061517	macrophage proliferation	0.0379736
GO:0018394	peptidyl-lysine acetylation	0.0475947	GO:0042985	negative regulation of amyloid precursor protein biosynthetic process	0.0319965	GO:0071281	cellular response to iron ion	0.0164998										GO:1905860	positive regulation of heparan sulfate proteoglycan binding	0.0083374																GO:0002087	regulation of respiratory gaseous exchange by nervous system process	0.0405375
GO:0030168	platelet activation	0.0475947	GO:0038145	macrophage colony-stimulating factor signaling pathway	0.0319965	GO:0017038	protein import	0.0164998										GO:1905890	regulation of cellular response to very-low-density lipoprotein particle stimulus	0.0083374																GO:1902306	negative regulation of sodium ion transmembrane transport	0.0405375
GO:0032411	positive regulation of transporter activity	0.0475947	GO:0051345	positive regulation of hydrolase activity	0.0320967	GO:0016127	sterol catabolic process	0.0164998										GO:1905858	regulation of heparan sulfate proteoglycan binding	0.0083374																GO:0003018	vascular process in circulatory system	0.0428942
GO:0051983	regulation of chromosome segregation	0.0475947	GO:2000147	positive regulation of cell motility	0.032192	GO:2001280	positive regulation of unsaturated fatty acid biosynthetic process	0.0164998										GO:0002685	regulation of leukocyte migration	0.0083374																GO:0006000	fructose metabolic process	0.0428942
GO:0038061	non-canonical NF-kappaB signal transduction	0.0475947	GO:0048583	regulation of response to stimulus	0.0332546	GO:0006707	cholesterol catabolic process	0.0164998										GO:2000350	positive regulation of CD40 signaling pathway	0.0083374																GO:0032095	regulation of response to food	0.0428942
GO:0045621	positive regulation of lymphocyte differentiation	0.0475947	GO:0048771	tissue remodeling	0.0338939	GO:0048872	homeostasis of number of cells	0.016543										GO:1905291	positive regulation of CAMKK-AMPK signaling cascade	0.0083374																GO:0061684	chaperone-mediated autophagy	0.0433254
GO:0045739	positive regulation of DNA repair	0.0475947	GO:1904139	regulation of microglial cell migration	0.0338939	GO:0022409	positive regulation of cell-cell adhesion	0.016543										GO:1905572	ganglioside GM1 transport to membrane	0.0083374																GO:0006750	glutathione biosynthetic process	0.0433254
GO:2000779	regulation of double-strand break repair	0.047618	GO:1904124	microglial cell migration	0.0338939	GO:0050890	cognition	0.0166399										GO:0033344	cholesterol efflux	0.00882348																GO:0051481	negative regulation of cytosolic calcium ion concentration	0.0433254
GO:0030833	regulation of actin filament polymerization	0.047641	GO:0040017	positive regulation of locomotion	0.0338939	GO:0044403	biological process involved in symbiotic interaction	0.0167243										GO:0006959	humoral immune response	0.00882348																GO:0051402	neuron apoptotic process	0.0433254
GO:0046034	ATP metabolic process	0.0480105	GO:0021814	cell motility involved in cerebral cortex radial glia guided migration	0.0338939	GO:0070371	ERK1 and ERK2 cascade	0.0167243										GO:0043269	regulation of monoatomic ion transport	0.00882348																GO:0030949	positive regulation of vascular endothelial growth factor receptor signaling pathway	0.0433254
GO:0051128	regulation of cellular component organization	0.0482601	GO:0030853	negative regulation of granulocyte differentiation	0.0338939	GO:0019058	viral life cycle	0.0167243										GO:0043030	regulation of macrophage activation	0.00918085																GO:1901700	response to oxygen-containing compound	0.0433254
GO:2001257	regulation of cation channel activity	0.0487343	GO:0051541	elastin metabolic process	0.0338939	GO:0051251	positive regulation of lymphocyte activation	0.0167472										GO:0033619	membrane protein proteolysis	0.00918085																GO:0035641	locomotory exploration behavior	0.0433254
GO:0062013	positive regulation of small molecule metabolic process	0.0490889	GO:1901136	carbohydrate derivative catabolic process	0.0338939	GO:0048518	positive regulation of biological process	0.0167472										GO:0002763	positive regulation of myeloid leukocyte differentiation	0.00918085																GO:0030007	intracellular potassium ion homeostasis	0.0433254
GO:0050921	positive regulation of chemotaxis	0.0491013	GO:0010952	positive regulation of peptidase activity	0.0356867	GO:2000343	positive regulation of chemokine (C-X-C motif) ligand 2 production	0.0167472										GO:0001961	positive regulation of cytokine-mediated signaling pathway	0.00918085																GO:0044065	regulation of respiratory system process	0.0435706
GO:0031333	negative regulation of protein-containing complex assembly	0.0494487	GO:0061518	microglial cell proliferation	0.0362131	GO:0002579	positive regulation of antigen processing and presentation	0.0167472										GO:0032101	regulation of response to external stimulus	0.00930843																GO:0036376	sodium ion export across plasma membrane	0.0435706
GO:0010634	positive regulation of epithelial cell migration	0.0497915	GO:0052779	amino disaccharide metabolic process	0.0362131	GO:0045657	positive regulation of monocyte differentiation	0.0167472										GO:0008347	glial cell migration	0.00970144																GO:0010766	negative regulation of sodium ion transport	0.0435706
			GO:0006930	substrate-dependent cell migration, cell extension	0.0362131	GO:2000822	regulation of behavioral fear response	0.0167472										GO:0002699	positive regulation of immune effector process	0.00978673																GO:0010958	regulation of amino acid import across plasma membrane	0.0435706
			GO:0048102	autophagic cell death	0.0362131	GO:0062012	regulation of small molecule metabolic process	0.0167472										GO:0042221	response to chemical	0.00984466																GO:1903789	regulation of amino acid transmembrane transport	0.0435706
			GO:0030205	dermatan sulfate metabolic process	0.0362131	GO:0031392	regulation of prostaglandin biosynthetic process	0.0167472										GO:1905517	macrophage migration	0.00984466																GO:1905906	regulation of amyloid fibril formation	0.0435706
			GO:0043615	astrocyte cell migration	0.0362131	GO:0040013	negative regulation of locomotion	0.0171884										GO:0032374	regulation of cholesterol transport	0.00992905																GO:0070207	protein homotrimerization	0.0435706
			GO:0051239	regulation of multicellular organismal process	0.0362131	GO:0034384	high-density lipoprotein particle clearance	0.0173492										GO:0032371	regulation of sterol transport	0.00992905																GO:0001666	response to hypoxia	0.0435706
			GO:0016043	cellular component organization	0.036924	GO:2000644	regulation of receptor catabolic process	0.0173492										GO:0000768	syncytium formation by plasma membrane fusion	0.00992905																GO:0021537	telencephalon development	0.0435706
			GO:0002521	leukocyte differentiation	0.0375595	GO:1903365	regulation of fear response	0.0173492										GO:0140253	cell-cell fusion	0.00992905																GO:1901566	organonitrogen compound biosynthetic process	0.0435706
			GO:1903054	negative regulation of extracellular matrix organization	0.0387505	GO:0051247	positive regulation of protein metabolic process	0.0173492										GO:0002521	leukocyte differentiation	0.0100938																GO:0044320	cellular response to leptin stimulus	0.0448913
			GO:2001204	regulation of osteoclast development	0.0387505	GO:1900121	negative regulation of receptor binding	0.0173492										GO:0033059	cellular pigmentation	0.010453																GO:0019184	nonribosomal peptide biosynthetic process	0.0448913
			GO:0007341	penetration of zona pellucida	0.0387505	GO:0002604	regulation of dendritic cell antigen processing and presentation	0.0173492										GO:0007611	learning or memory	0.0106562																GO:0090083	regulation of inclusion body assembly	0.0448913
			GO:0002695	negative regulation of leukocyte activation	0.0387505	GO:0019216	regulation of lipid metabolic process	0.0173492										GO:0060760	positive regulation of response to cytokine stimulus	0.0106562																GO:0043217	myelin maintenance	0.0448913
			GO:1903977	positive regulation of glial cell migration	0.0416047	GO:0097688	glutamate receptor clustering	0.0173492										GO:0006949	syncytium formation	0.0109215																GO:1902430	negative regulation of amyloid-beta formation	0.0453114
			GO:0010713	negative regulation of collagen metabolic process	0.0416047	GO:0097113	AMPA glutamate receptor clustering	0.0173492										GO:0010647	positive regulation of cell communication	0.0112613																GO:0070372	regulation of ERK1 and ERK2 cascade	0.0453114
			GO:2000644	regulation of receptor catabolic process	0.0416047	GO:0030182	neuron differentiation	0.0177299										GO:0023056	positive regulation of signaling	0.0112613																GO:1900221	regulation of amyloid-beta clearance	0.0453114
			GO:0033625	positive regulation of integrin activation	0.0416047	GO:0034370	triglyceride-rich lipoprotein particle remodeling	0.0177871										GO:0030193	regulation of blood coagulation	0.0113295																GO:0036293	response to decreased oxygen levels	0.0453114
			GO:1900272	negative regulation of long-term synaptic potentiation	0.0419028	GO:0045060	negative thymic T cell selection	0.0177871										GO:2001259	positive regulation of cation channel activity	0.0113295																GO:0043691	reverse cholesterol transport	0.0453114
			GO:0090160	Golgi to lysosome transport	0.0419028	GO:1902950	regulation of dendritic spine maintenance	0.0177871										GO:0031329	regulation of cellular catabolic process	0.0116964																GO:0098657	import into cell	0.0453114
			GO:1903265	positive regulation of tumor necrosis factor-mediated signaling pathway	0.0419028	GO:1905907	negative regulation of amyloid fibril formation	0.0177871										GO:1900046	regulation of hemostasis	0.0118024																GO:0070206	protein trimerization	0.0453114
			GO:0002357	defense response to tumor cell	0.0419028	GO:2000774	positive regulation of cellular senescence	0.0177871										GO:0061045	negative regulation of wound healing	0.0118024																GO:0055119	relaxation of cardiac muscle	0.0453114
			GO:0001973	G protein-coupled adenosine receptor signaling pathway	0.0419028	GO:0034380	high-density lipoprotein particle assembly	0.0177871										GO:0051049	regulation of transport	0.0121772																GO:1902004	positive regulation of amyloid-beta formation	0.0464677
			GO:0071840	cellular component organization or biogenesis	0.0419028	GO:0034372	very-low-density lipoprotein particle remodeling	0.0177871										GO:0006952	defense response	0.0122987																GO:0051580	regulation of neurotransmitter uptake	0.0464677
			GO:0035588	G protein-coupled purinergic receptor signaling pathway	0.0419028	GO:1900272	negative regulation of long-term synaptic potentiation	0.0177871										GO:0097006	regulation of plasma lipoprotein particle levels	0.0122987																GO:0010310	regulation of hydrogen peroxide metabolic process	0.0464677
			GO:0050655	dermatan sulfate proteoglycan metabolic process	0.0419028	GO:2001279	regulation of unsaturated fatty acid biosynthetic process	0.0177871										GO:0050818	regulation of coagulation	0.0124833																GO:0015810	aspartate transmembrane transport	0.0464677
			GO:0010561	negative regulation of glycoprotein biosynthetic process	0.0419028	GO:0045862	positive regulation of proteolysis	0.0177871										GO:0070372	regulation of ERK1 and ERK2 cascade	0.0124833																GO:0019430	removal of superoxide radicals	0.0464677
			GO:0045637	regulation of myeloid cell differentiation	0.0419028	GO:0050678	regulation of epithelial cell proliferation	0.0179309										GO:0150076	neuroinflammatory response	0.0124904																GO:0009416	response to light stimulus	0.0480603
			GO:0061517	macrophage proliferation	0.0419028	GO:1903037	regulation of leukocyte cell-cell adhesion	0.0179309										GO:0042982	amyloid precursor protein metabolic process	0.0124904																GO:1902992	negative regulation of amyloid precursor protein catabolic process	0.0480775
			GO:0071635	negative regulation of transforming growth factor beta production	0.0419028	GO:0051098	regulation of binding	0.0180273										GO:0043112	receptor metabolic process	0.0124904																GO:0045932	negative regulation of muscle contraction	0.0480775
			GO:0007626	locomotory behavior	0.0419028	GO:0002399	MHC class II protein complex assembly	0.018175										GO:0043954	cellular component maintenance	0.0124904																GO:0010881	regulation of cardiac muscle contraction by regulation of the release of sequestered calcium ion	0.0480775
			GO:0050866	negative regulation of cell activation	0.0419028	GO:0090205	positive regulation of cholesterol metabolic process	0.018175										GO:0045596	negative regulation of cell differentiation	0.0124904																GO:0090201	negative regulation of release of cytochrome c from mitochondria	0.0480775
			GO:2000116	regulation of cysteine-type endopeptidase activity	0.0440385	GO:0043383	negative T cell selection	0.018175										GO:0002585	positive regulation of antigen processing and presentation of peptide antigen	0.012522																GO:0070371	ERK1 and ERK2 cascade	0.0480775
			GO:0036006	cellular response to macrophage colony-stimulating factor stimulus	0.044247	GO:0042981	regulation of apoptotic process	0.018175										GO:0002582	positive regulation of antigen processing and presentation of peptide or polysaccharide antigen via MHC class II	0.012522																GO:0086012	membrane depolarization during cardiac muscle cell action potential	0.0480775
			GO:0046479	glycosphingolipid catabolic process	0.044247	GO:0050863	regulation of T cell activation	0.018175										GO:0002588	positive regulation of antigen processing and presentation of peptide antigen via MHC class II	0.012522																GO:1903523	negative regulation of blood circulation	0.0480775
			GO:0007033	vacuole organization	0.044247	GO:0002503	peptide antigen assembly with MHC class II protein complex	0.018175										GO:0032499	detection of peptidoglycan	0.012522																GO:0045822	negative regulation of heart contraction	0.0480775
			GO:0030162	regulation of proteolysis	0.044247	GO:0002696	positive regulation of leukocyte activation	0.018175										GO:1901980	positive regulation of inward rectifier potassium channel activity	0.012522																GO:0044321	response to leptin	0.0480775
			GO:0050920	regulation of chemotaxis	0.0451659	GO:0090209	negative regulation of triglyceride metabolic process	0.018175										GO:0002481	antigen processing and presentation of exogenous protein antigen via MHC class Ib, TAP-dependent	0.012522																GO:0071450	cellular response to oxygen radical	0.0480775
			GO:0032908	regulation of transforming growth factor beta1 production	0.0453533	GO:0002697	regulation of immune effector process	0.0184147										GO:2000448	positive regulation of macrophage migration inhibitory factor signaling pathway	0.012522																GO:0071451	cellular response to superoxide	0.0480775
			GO:0035589	G protein-coupled purinergic nucleotide receptor signaling pathway	0.0453533	GO:0048699	generation of neurons	0.0184147										GO:1904432	regulation of ferrous iron binding	0.012522																GO:0031647	regulation of protein stability	0.0480846
			GO:0010715	regulation of extracellular matrix disassembly	0.0453533	GO:2001140	positive regulation of phospholipid transport	0.0184312										GO:1901076	positive regulation of engulfment of apoptotic cell	0.012522																GO:0070482	response to oxygen levels	0.048396
			GO:0042983	amyloid precursor protein biosynthetic process	0.0453533	GO:0010604	positive regulation of macromolecule metabolic process	0.0184312										GO:1904435	regulation of transferrin receptor binding	0.012522																GO:0007275	multicellular organism development	0.0486818
			GO:0042984	regulation of amyloid precursor protein biosynthetic process	0.0453533	GO:0009967	positive regulation of signal transduction	0.0184312										GO:1904437	positive regulation of transferrin receptor binding	0.012522																GO:0071496	cellular response to external stimulus	0.0487361
			GO:0043270	positive regulation of monoatomic ion transport	0.0453533	GO:0045059	positive thymic T cell selection	0.0184312										GO:0010877	lipid transport involved in lipid storage	0.012522																GO:0006883	intracellular sodium ion homeostasis	0.0490583
			GO:0002685	regulation of leukocyte migration	0.0453533	GO:1902931	negative regulation of alcohol biosynthetic process	0.0184312										GO:1904434	positive regulation of ferrous iron binding	0.012522
			GO:0097212	lysosomal membrane organization	0.0453533	GO:0043067	regulation of programmed cell death	0.0184312										GO:0045861	negative regulation of proteolysis	0.0125272
			GO:1901565	organonitrogen compound catabolic process	0.0453533	GO:0098883	synapse pruning	0.0184312										GO:0097061	dendritic spine organization	0.0131225
			GO:0002250	adaptive immune response	0.045793	GO:0002468	dendritic cell antigen processing and presentation	0.0184312										GO:1902105	regulation of leukocyte differentiation	0.0131225
			GO:0009057	macromolecule catabolic process	0.0460513	GO:0050867	positive regulation of cell activation	0.0184312										GO:0050890	cognition	0.0132852
			GO:0002758	innate immune response-activating signaling pathway	0.046093	GO:0033700	phospholipid efflux	0.0184312										GO:0002720	positive regulation of cytokine production involved in immune response	0.0134487
			GO:0030214	hyaluronan catabolic process	0.046093	GO:0016322	neuron remodeling	0.0189192										GO:0019058	viral life cycle	0.0134487
			GO:0016322	neuron remodeling	0.046093	GO:0046598	positive regulation of viral entry into host cell	0.0189192										GO:0044403	biological process involved in symbiotic interaction	0.0134487
			GO:0032930	positive regulation of superoxide anion generation	0.046093	GO:1901142	insulin metabolic process	0.0189192										GO:0070371	ERK1 and ERK2 cascade	0.0134487
			GO:0097529	myeloid leukocyte migration	0.046093	GO:2001138	regulation of phospholipid transport	0.0189192										GO:1901564	organonitrogen compound metabolic process	0.0134487
			GO:0019377	glycolipid catabolic process	0.046093	GO:0043518	negative regulation of DNA damage response, signal transduction by p53 class mediator	0.0189192										GO:0062012	regulation of small molecule metabolic process	0.013747
			GO:1900029	positive regulation of ruffle assembly	0.046093	GO:0035641	locomotory exploration behavior	0.0189192										GO:0048708	astrocyte differentiation	0.0145359
			GO:0002274	myeloid leukocyte activation	0.046093	GO:0007159	leukocyte cell-cell adhesion	0.0189192										GO:0032370	positive regulation of lipid transport	0.0145359
			GO:0030852	regulation of granulocyte differentiation	0.0488642	GO:0002903	negative regulation of B cell apoptotic process	0.0189192										GO:1901379	regulation of potassium ion transmembrane transport	0.0146725
			GO:0050789	regulation of biological process	0.0490101	GO:0075294	positive regulation by symbiont of entry into host	0.0189192										GO:0050896	response to stimulus	0.0146725
			GO:0036005	response to macrophage colony-stimulating factor	0.0490851	GO:1903706	regulation of hemopoiesis	0.0192076										GO:1904062	regulation of monoatomic cation transmembrane transport	0.0146725
			GO:0016477	cell migration	0.0490851	GO:0034375	high-density lipoprotein particle remodeling	0.0194547										GO:0042063	gliogenesis	0.0147118
			GO:0036035	osteoclast development	0.0490851	GO:0034374	low-density lipoprotein particle remodeling	0.0194547										GO:0046889	positive regulation of lipid biosynthetic process	0.0148759
			GO:0030889	negative regulation of B cell proliferation	0.0490851	GO:0051044	positive regulation of membrane protein ectodomain proteolysis	0.0194547										GO:0019538	protein metabolic process	0.0149291
			GO:0033623	regulation of integrin activation	0.0490851	GO:0055089	fatty acid homeostasis	0.0194547										GO:0019915	lipid storage	0.0150122
			GO:0097067	cellular response to thyroid hormone stimulus	0.0490851	GO:1905906	regulation of amyloid fibril formation	0.0194547										GO:0033077	T cell differentiation in thymus	0.0150122
			GO:0045217	cell-cell junction maintenance	0.0490851	GO:1902166	negative regulation of intrinsic apoptotic signaling pathway in response to DNA damage by p53 class mediator	0.0194547										GO:0006915	apoptotic process	0.0150135
			GO:0032905	transforming growth factor beta1 production	0.0490851	GO:0002428	antigen processing and presentation of peptide antigen via MHC class Ib	0.0194547										GO:0106027	neuron projection organization	0.0151485
			GO:0006959	humoral immune response	0.0490851	GO:0051051	negative regulation of transport	0.0197392										GO:0032092	positive regulation of protein binding	0.0151485
			GO:0098751	bone cell development	0.0490851	GO:0043117	positive regulation of vascular permeability	0.0197392										GO:0070101	positive regulation of chemokine-mediated signaling pathway	0.0157751
			GO:0009313	oligosaccharide catabolic process	0.0490851	GO:0002396	MHC protein complex assembly	0.0197392										GO:1902227	negative regulation of macrophage colony-stimulating factor signaling pathway	0.0157751
			GO:0001817	regulation of cytokine production	0.0495269	GO:0002501	peptide antigen assembly with MHC protein complex	0.0197392										GO:1904093	negative regulation of autophagic cell death	0.0157751
			GO:0098883	synapse pruning	6.95114368543376e-05	GO:0010544	negative regulation of platelet activation	0.0197392										GO:0010983	positive regulation of high-density lipoprotein particle clearance	0.0157751
						GO:0032488	Cdc42 protein signal transduction	0.0197392										GO:2000978	negative regulation of forebrain neuron differentiation	0.0157751
						GO:0016032	viral process	0.0197392										GO:1901074	regulation of engulfment of apoptotic cell	0.0157751
						GO:0072567	chemokine (C-X-C motif) ligand 2 production	0.0197392										GO:0032805	positive regulation of low-density lipoprotein particle receptor catabolic process	0.0157751
						GO:0030098	lymphocyte differentiation	0.0197392										GO:0035691	macrophage migration inhibitory factor signaling pathway	0.0157751
						GO:0030099	myeloid cell differentiation	0.0197392										GO:0150064	vertebrate eye-specific patterning	0.0157751
						GO:2000341	regulation of chemokine (C-X-C motif) ligand 2 production	0.0197392										GO:1905581	positive regulation of low-density lipoprotein particle clearance	0.0157751
						GO:0051240	positive regulation of multicellular organismal process	0.0199174										GO:0034769	basement membrane disassembly	0.0157751
						GO:0050673	epithelial cell proliferation	0.0199174										GO:0061771	response to caloric restriction	0.0157751
						GO:0072578	neurotransmitter-gated ion channel clustering	0.0199174										GO:1903035	negative regulation of response to wounding	0.0157751
						GO:0106118	regulation of sterol biosynthetic process	0.0199174										GO:0061889	negative regulation of astrocyte activation	0.0157751
						GO:1902430	negative regulation of amyloid-beta formation	0.0199174										GO:0070887	cellular response to chemical stimulus	0.0157751
						GO:1900221	regulation of amyloid-beta clearance	0.0199174										GO:2000446	regulation of macrophage migration inhibitory factor signaling pathway	0.0157751
						GO:1902165	regulation of intrinsic apoptotic signaling pathway in response to DNA damage by p53 class mediator	0.0199174										GO:0032642	regulation of chemokine production	0.0159659
						GO:0002830	positive regulation of type 2 immune response	0.0199174										GO:0032602	chemokine production	0.0159659
						GO:0070206	protein trimerization	0.0199174										GO:0050789	regulation of biological process	0.0164755
						GO:0045540	regulation of cholesterol biosynthetic process	0.0199174										GO:0042176	regulation of protein catabolic process	0.0164755
						GO:0043691	reverse cholesterol transport	0.0199174										GO:0012501	programmed cell death	0.0164943
						GO:0010975	regulation of neuron projection development	0.0202518										GO:0008219	cell death	0.0166857
						GO:0045655	regulation of monocyte differentiation	0.0208517										GO:0045639	positive regulation of myeloid cell differentiation	0.0169704
						GO:0009893	positive regulation of metabolic process	0.0209673										GO:0043266	regulation of potassium ion transport	0.0171803
						GO:0022008	neurogenesis	0.0215116										GO:0002696	positive regulation of leukocyte activation	0.0171803
						GO:0051000	positive regulation of nitric-oxide synthase activity	0.0215116										GO:0032963	collagen metabolic process	0.0174425
						GO:0002902	regulation of B cell apoptotic process	0.0215116										GO:2001233	regulation of apoptotic signaling pathway	0.0183769
						GO:0042592	homeostatic process	0.0215116										GO:1905289	regulation of CAMKK-AMPK signaling cascade	0.0183769
						GO:0022407	regulation of cell-cell adhesion	0.0216996										GO:0010041	response to iron(III) ion	0.0183769
						GO:0010647	positive regulation of cell communication	0.0216996										GO:0002697	regulation of immune effector process	0.0183769
						GO:0023056	positive regulation of signaling	0.0216996										GO:1905954	positive regulation of lipid localization	0.0183769
						GO:0045785	positive regulation of cell adhesion	0.0216996										GO:0010982	regulation of high-density lipoprotein particle clearance	0.0183769
						GO:1900120	regulation of receptor binding	0.0218063										GO:0048259	regulation of receptor-mediated endocytosis	0.0183769
						GO:0043410	positive regulation of MAPK cascade	0.0218063										GO:1901143	insulin catabolic process	0.0183769
						GO:0097062	dendritic spine maintenance	0.0218063										GO:0002586	regulation of antigen processing and presentation of peptide antigen via MHC class II	0.0183769
						GO:0002577	regulation of antigen processing and presentation	0.0218063										GO:1904092	regulation of autophagic cell death	0.0183769
						GO:1902992	negative regulation of amyloid precursor protein catabolic process	0.0218063										GO:0045728	respiratory burst after phagocytosis	0.0183769
						GO:1903131	mononuclear cell differentiation	0.0218466										GO:0038160	CXCL12-activated CXCR4 signaling pathway	0.0183769
						GO:0050808	synapse organization	0.0219405										GO:0050900	leukocyte migration	0.0183769
						GO:0006950	response to stress	0.0220161										GO:1902106	negative regulation of leukocyte differentiation	0.0183769
						GO:0044794	positive regulation by host of viral process	0.0220348										GO:0051247	positive regulation of protein metabolic process	0.0183769
						GO:0001819	positive regulation of cytokine production	0.0220348										GO:0002477	antigen processing and presentation of exogenous peptide antigen via MHC class Ib	0.0183769
						GO:0051049	regulation of transport	0.0220348										GO:1902995	positive regulation of phospholipid efflux	0.0183769
						GO:0006952	defense response	0.0220348										GO:1902994	regulation of phospholipid efflux	0.0183769
						GO:0042026	protein refolding	0.0220348										GO:1902226	regulation of macrophage colony-stimulating factor signaling pathway	0.0183769
						GO:0045723	positive regulation of fatty acid biosynthetic process	0.0220348										GO:0030301	cholesterol transport	0.0183769
						GO:0019885	antigen processing and presentation of endogenous peptide antigen via MHC class I	0.0220348										GO:0002901	mature B cell apoptotic process	0.0183769
						GO:0051249	regulation of lymphocyte activation	0.0222549										GO:0032497	detection of lipopolysaccharide	0.0183769
						GO:1902254	negative regulation of intrinsic apoptotic signaling pathway by p53 class mediator	0.0224183										GO:0050867	positive regulation of cell activation	0.0183769
						GO:0042221	response to chemical	0.0224183										GO:0038020	insulin receptor recycling	0.0183769
						GO:0050790	regulation of catalytic activity	0.0224183										GO:0002906	negative regulation of mature B cell apoptotic process	0.0183769
						GO:0002475	antigen processing and presentation via MHC class Ib	0.0224183										GO:0002905	regulation of mature B cell apoptotic process	0.0183769
						GO:0045061	thymic T cell selection	0.0224183										GO:0060284	regulation of cell development	0.0184472
						GO:0048143	astrocyte activation	0.0224183										GO:1903707	negative regulation of hemopoiesis	0.0185762
						GO:0060907	positive regulation of macrophage cytokine production	0.0228966										GO:0010959	regulation of metal ion transport	0.0190028
						GO:0010894	negative regulation of steroid biosynthetic process	0.0228966										GO:0045088	regulation of innate immune response	0.0192042
						GO:0046628	positive regulation of insulin receptor signaling pathway	0.0228966										GO:0043473	pigmentation	0.0193759
						GO:0006706	steroid catabolic process	0.0228966										GO:0032414	positive regulation of ion transmembrane transporter activity	0.0196442
						GO:0002483	antigen processing and presentation of endogenous peptide antigen	0.0228966										GO:0080134	regulation of response to stress	0.0197444
						GO:0051043	regulation of membrane protein ectodomain proteolysis	0.0228966										GO:0009725	response to hormone	0.019856
						GO:0030003	intracellular monoatomic cation homeostasis	0.0230316										GO:0080090	regulation of primary metabolic process	0.0203928
						GO:0060586	multicellular organismal-level iron ion homeostasis	0.0231702										GO:0008285	negative regulation of cell population proliferation	0.0203928
						GO:0006873	intracellular monoatomic ion homeostasis	0.0231702										GO:0002718	regulation of cytokine production involved in immune response	0.0205841
						GO:0098771	inorganic ion homeostasis	0.0231702										GO:0002367	cytokine production involved in immune response	0.0205841
						GO:0051347	positive regulation of transferase activity	0.0231702										GO:0106119	negative regulation of sterol biosynthetic process	0.020613
						GO:0090023	positive regulation of neutrophil chemotaxis	0.0231702										GO:0038159	C-X-C chemokine receptor CXCR4 signaling pathway	0.020613
						GO:1903902	positive regulation of viral life cycle	0.0231702										GO:0045917	positive regulation of complement activation	0.020613
						GO:0060627	regulation of vesicle-mediated transport	0.0231702										GO:1901979	regulation of inward rectifier potassium channel activity	0.020613
						GO:1902532	negative regulation of intracellular signal transduction	0.0231702										GO:1902952	positive regulation of dendritic spine maintenance	0.020613
						GO:0001783	B cell apoptotic process	0.0235558										GO:0002580	regulation of antigen processing and presentation of peptide or polysaccharide antigen via MHC class II	0.020613
						GO:0002726	positive regulation of T cell cytokine production	0.0235558										GO:0097114	NMDA glutamate receptor clustering	0.020613
						GO:0010875	positive regulation of cholesterol efflux	0.0235558										GO:0021782	glial cell development	0.020613
						GO:0045940	positive regulation of steroid metabolic process	0.0235558										GO:0002824	positive regulation of adaptive immune response based on somatic recombination of immune receptors built from immunoglobulin superfamily domains	0.020613
						GO:1900078	positive regulation of cellular response to insulin stimulus	0.0235558										GO:1905908	positive regulation of amyloid fibril formation	0.020613
						GO:0034377	plasma lipoprotein particle assembly	0.0235558										GO:0070345	negative regulation of fat cell proliferation	0.020613
						GO:0070201	regulation of establishment of protein localization	0.0236475										GO:0014905	myoblast fusion involved in skeletal muscle regeneration	0.020613
						GO:0051604	protein maturation	0.0239979										GO:0002282	microglial cell activation involved in immune response	0.020613
						GO:0032801	receptor catabolic process	0.0241366										GO:0034241	positive regulation of macrophage fusion	0.020613
						GO:0150146	cell junction disassembly	0.0241366										GO:0034239	regulation of macrophage fusion	0.020613
						GO:0042110	T cell activation	0.0242755										GO:0071495	cellular response to endogenous stimulus	0.020613
						GO:0006915	apoptotic process	0.0243834										GO:2000977	regulation of forebrain neuron differentiation	0.020613
						GO:0045184	establishment of protein localization	0.0246913										GO:0045541	negative regulation of cholesterol biosynthetic process	0.020613
						GO:0071624	positive regulation of granulocyte chemotaxis	0.0246913										GO:0061888	regulation of astrocyte activation	0.020613
						GO:0045939	negative regulation of steroid metabolic process	0.0246913										GO:0016032	viral process	0.0206282
						GO:0065005	protein-lipid complex assembly	0.0250914										GO:0016477	cell migration	0.0206282
						GO:0007263	nitric oxide mediated signal transduction	0.0250914										GO:0015918	sterol transport	0.0206282
						GO:0055094	response to lipoprotein particle	0.0250914										GO:0065007	biological regulation	0.0206282
						GO:0046457	prostanoid biosynthetic process	0.0250914										GO:0002708	positive regulation of lymphocyte mediated immunity	0.0206282
						GO:0001516	prostaglandin biosynthetic process	0.0250914										GO:0032102	negative regulation of response to external stimulus	0.0206584
						GO:0032770	positive regulation of monooxygenase activity	0.0257078										GO:0007613	memory	0.0208253
						GO:0034369	plasma lipoprotein particle remodeling	0.0257078										GO:0006869	lipid transport	0.0212074
						GO:0034368	protein-lipid complex remodeling	0.0257078										GO:0002821	positive regulation of adaptive immune response	0.0212854
						GO:0051085	chaperone cofactor-dependent protein refolding	0.0258242										GO:0061041	regulation of wound healing	0.0212854
						GO:0007271	synaptic transmission, cholinergic	0.0258242										GO:0032411	positive regulation of transporter activity	0.0215493
						GO:0002694	regulation of leukocyte activation	0.0258242										GO:0071608	macrophage inflammatory protein-1 alpha production	0.0221223
						GO:0044283	small molecule biosynthetic process	0.0258242										GO:0051234	establishment of localization	0.0221223
						GO:1902230	negative regulation of intrinsic apoptotic signaling pathway in response to DNA damage	0.0258242										GO:0002583	regulation of antigen processing and presentation of peptide antigen	0.0221223
						GO:0010039	response to iron ion	0.0258242										GO:0030913	paranodal junction assembly	0.0221223
						GO:0048869	cellular developmental process	0.0258242										GO:0090206	negative regulation of cholesterol metabolic process	0.0221223
						GO:0035640	exploration behavior	0.0258242										GO:0030334	regulation of cell migration	0.0221223
						GO:0008219	cell death	0.0258242										GO:1903972	regulation of cellular response to macrophage colony-stimulating factor stimulus	0.0221223
						GO:0012501	programmed cell death	0.0258242										GO:0030168	platelet activation	0.0221223
						GO:0030154	cell differentiation	0.0258242										GO:1990379	lipid transport across blood-brain barrier	0.0221223
						GO:0055080	monoatomic cation homeostasis	0.0260569										GO:0044248	cellular catabolic process	0.0221223
						GO:0034367	protein-containing complex remodeling	0.0262533										GO:0034382	chylomicron remnant clearance	0.0221223
						GO:0071402	cellular response to lipoprotein particle stimulus	0.0262533										GO:0034238	macrophage fusion	0.0221223
						GO:0050801	monoatomic ion homeostasis	0.0265877										GO:0010986	positive regulation of lipoprotein particle clearance	0.0221223
						GO:0006958	complement activation, classical pathway	0.0265877										GO:1905806	regulation of synapse pruning	0.0221223
						GO:0019934	cGMP-mediated signaling	0.0265877										GO:2000348	regulation of CD40 signaling pathway	0.0221223
						GO:0002828	regulation of type 2 immune response	0.0265877										GO:0071640	regulation of macrophage inflammatory protein 1 alpha production	0.0221223
						GO:0090022	regulation of neutrophil chemotaxis	0.0265877										GO:0034447	very-low-density lipoprotein particle clearance	0.0221223
						GO:0001782	B cell homeostasis	0.0265877										GO:0048519	negative regulation of biological process	0.0221223
						GO:1902253	regulation of intrinsic apoptotic signaling pathway by p53 class mediator	0.0270686										GO:0032368	regulation of lipid transport	0.0221223
						GO:0090181	regulation of cholesterol metabolic process	0.0270686										GO:0032803	regulation of low-density lipoprotein particle receptor catabolic process	0.0221223
						GO:0043537	negative regulation of blood vessel endothelial cell migration	0.0270686										GO:0051093	negative regulation of developmental process	0.0221223
						GO:1901797	negative regulation of signal transduction by p53 class mediator	0.0270686										GO:0010891	negative regulation of sequestering of triglyceride	0.0221223
						GO:0051046	regulation of secretion	0.0270759										GO:1903969	regulation of response to macrophage colony-stimulating factor	0.0221223
						GO:0002521	leukocyte differentiation	0.0271435										GO:0006950	response to stress	0.0221223
						GO:0061081	positive regulation of myeloid leukocyte cytokine production involved in immune response	0.0271435										GO:0032802	low-density lipoprotein particle receptor catabolic process	0.0221223
						GO:0002021	response to dietary excess	0.0271435										GO:0031623	receptor internalization	0.0221223
						GO:0030224	monocyte differentiation	0.0271435										GO:0032799	low-density lipoprotein receptor particle metabolic process	0.0221223
						GO:0002474	antigen processing and presentation of peptide antigen via MHC class I	0.0271435										GO:0002702	positive regulation of production of molecular mediator of immune response	0.0223329
						GO:0019068	virion assembly	0.0271435										GO:0048731	system development	0.0225132
						GO:0050999	regulation of nitric-oxide synthase activity	0.0271435										GO:0045321	leukocyte activation	0.0225132
						GO:1902624	positive regulation of neutrophil migration	0.0271435										GO:0050680	negative regulation of epithelial cell proliferation	0.0225132
						GO:0016043	cellular component organization	0.0275221										GO:0030097	hemopoiesis	0.0233651
						GO:0010935	regulation of macrophage cytokine production	0.0275221										GO:0034765	regulation of monoatomic ion transmembrane transport	0.0233923
						GO:0051084	'de novo' post-translational protein folding	0.0275221										GO:0010977	negative regulation of neuron projection development	0.0234496
						GO:1902003	regulation of amyloid-beta formation	0.0275221										GO:0016192	vesicle-mediated transport	0.0234496
						GO:0010934	macrophage cytokine production	0.0275221										GO:0042157	lipoprotein metabolic process	0.0234496
						GO:0097242	amyloid-beta clearance	0.02789										GO:0044092	negative regulation of molecular function	0.0234741
						GO:0010874	regulation of cholesterol efflux	0.02789										GO:2001257	regulation of cation channel activity	0.0235135
						GO:0120035	regulation of plasma membrane bounded cell projection organization	0.02789										GO:0002705	positive regulation of leukocyte mediated immunity	0.0235135
						GO:0032373	positive regulation of sterol transport	0.02789										GO:2000646	positive regulation of receptor catabolic process	0.0235135
						GO:0032376	positive regulation of cholesterol transport	0.02789										GO:0071224	cellular response to peptidoglycan	0.0235135
						GO:0055090	acylglycerol homeostasis	0.0280887										GO:1905049	negative regulation of metallopeptidase activity	0.0235135
						GO:0002724	regulation of T cell cytokine production	0.0280887										GO:0050921	positive regulation of chemotaxis	0.0235135
						GO:0002369	T cell cytokine production	0.0280887										GO:0045650	negative regulation of macrophage differentiation	0.0235135
						GO:0007616	long-term memory	0.0280887										GO:1903753	negative regulation of p38MAPK cascade	0.0235135
						GO:0001916	positive regulation of T cell mediated cytotoxicity	0.0280887										GO:0071830	triglyceride-rich lipoprotein particle clearance	0.0235135
						GO:0007610	behavior	0.0280887										GO:0002925	positive regulation of humoral immune response mediated by circulating immunoglobulin	0.0235135
						GO:0070328	triglyceride homeostasis	0.0280887										GO:0043410	positive regulation of MAPK cascade	0.0235135
						GO:0046164	alcohol catabolic process	0.0280887										GO:0110089	regulation of hippocampal neuron apoptotic process	0.0235135
						GO:0031344	regulation of cell projection organization	0.0282628										GO:0002606	positive regulation of dendritic cell antigen processing and presentation	0.0235135
						GO:0045923	positive regulation of fatty acid metabolic process	0.0282888										GO:0110088	hippocampal neuron apoptotic process	0.0235135
						GO:0001941	postsynaptic membrane organization	0.0282888										GO:0034756	regulation of iron ion transport	0.0235135
						GO:1902229	regulation of intrinsic apoptotic signaling pathway in response to DNA damage	0.0282888										GO:0038145	macrophage colony-stimulating factor signaling pathway	0.0235135
						GO:0070229	negative regulation of lymphocyte apoptotic process	0.0282888										GO:0038146	chemokine (C-X-C motif) ligand 12 signaling pathway	0.0235135
						GO:0032438	melanosome organization	0.0282888										GO:0046836	glycolipid transport	0.0235135
						GO:0048753	pigment granule organization	0.0285108										GO:0031394	positive regulation of prostaglandin biosynthetic process	0.0235135
						GO:0060999	positive regulation of dendritic spine development	0.0285108										GO:1904141	positive regulation of microglial cell migration	0.0235135
						GO:0002209	behavioral defense response	0.0285108										GO:0042985	negative regulation of amyloid precursor protein biosynthetic process	0.0235135
						GO:0001662	behavioral fear response	0.0285108										GO:0034136	negative regulation of toll-like receptor 2 signaling pathway	0.0235135
						GO:0071840	cellular component organization or biogenesis	0.0285108										GO:0022407	regulation of cell-cell adhesion	0.0235135
						GO:0090207	regulation of triglyceride metabolic process	0.0285108										GO:0010876	lipid localization	0.0235418
						GO:0014002	astrocyte development	0.0285108										GO:1903131	mononuclear cell differentiation	0.0236165
						GO:0034381	plasma lipoprotein particle clearance	0.0285108										GO:0050768	negative regulation of neurogenesis	0.0239593
						GO:0006458	'de novo' protein folding	0.0285108										GO:0002683	negative regulation of immune system process	0.0241781
						GO:0043368	positive T cell selection	0.0285108										GO:0001819	positive regulation of cytokine production	0.0244046
						GO:0042127	regulation of cell population proliferation	0.0285108										GO:0002831	regulation of response to biotic stimulus	0.0244046
						GO:0043408	regulation of MAPK cascade	0.0285108										GO:2000145	regulation of cell motility	0.0244046
						GO:0045596	negative regulation of cell differentiation	0.0285108										GO:0002687	positive regulation of leukocyte migration	0.0248535
						GO:0042092	type 2 immune response	0.0285108										GO:0019222	regulation of metabolic process	0.0248535
						GO:0043516	regulation of DNA damage response, signal transduction by p53 class mediator	0.0285108										GO:0051045	negative regulation of membrane protein ectodomain proteolysis	0.024869
						GO:0007275	multicellular organism development	0.0285108										GO:0001959	regulation of cytokine-mediated signaling pathway	0.024869
						GO:0022607	cellular component assembly	0.0288833										GO:0045834	positive regulation of lipid metabolic process	0.024869
						GO:1902991	regulation of amyloid precursor protein catabolic process	0.0290541										GO:1903980	positive regulation of microglial cell activation	0.024869
						GO:0001937	negative regulation of endothelial cell proliferation	0.0295916										GO:0010757	negative regulation of plasminogen activation	0.024869
						GO:0030162	regulation of proteolysis	0.0295916										GO:0051961	negative regulation of nervous system development	0.024869
						GO:0043549	regulation of kinase activity	0.0298966										GO:1904064	positive regulation of cation transmembrane transport	0.024869
						GO:0034205	amyloid-beta formation	0.0298966										GO:0051172	negative regulation of nitrogen compound metabolic process	0.024869
						GO:0006509	membrane protein ectodomain proteolysis	0.0298966										GO:0071316	cellular response to nicotine	0.024869
						GO:1900271	regulation of long-term synaptic potentiation	0.0298966										GO:2000427	positive regulation of apoptotic cell clearance	0.024869
						GO:0045646	regulation of erythrocyte differentiation	0.0298966										GO:0030853	negative regulation of granulocyte differentiation	0.024869
						GO:0055082	intracellular chemical homeostasis	0.0302689										GO:0061762	CAMKK-AMPK signaling cascade	0.024869
						GO:0042304	regulation of fatty acid biosynthetic process	0.0302689										GO:0032489	regulation of Cdc42 protein signal transduction	0.024869
						GO:1902622	regulation of neutrophil migration	0.0302689										GO:0032635	interleukin-6 production	0.024869
						GO:0051129	negative regulation of cellular component organization	0.0302689										GO:0032675	regulation of interleukin-6 production	0.024869
						GO:0042596	fear response	0.0303349										GO:0150094	amyloid-beta clearance by cellular catabolic process	0.024869
						GO:0021879	forebrain neuron differentiation	0.0303349										GO:1905918	regulation of CoA-transferase activity	0.024869
						GO:0042311	vasodilation	0.0303349										GO:1900122	positive regulation of receptor binding	0.024869
						GO:2000772	regulation of cellular senescence	0.0303349										GO:1905920	positive regulation of CoA-transferase activity	0.024869
						GO:0071827	plasma lipoprotein particle organization	0.0303349										GO:1904139	regulation of microglial cell migration	0.024869
						GO:0030890	positive regulation of B cell proliferation	0.0303349										GO:1904124	microglial cell migration	0.024869
						GO:0002455	humoral immune response mediated by circulating immunoglobulin	0.0303349										GO:0046718	viral entry into host cell	0.0249426
						GO:0001774	microglial cell activation	0.0303349										GO:0008037	cell recognition	0.0249426
						GO:0001881	receptor recycling	0.0307301										GO:0009894	regulation of catabolic process	0.0249426
						GO:0071825	protein-lipid complex organization	0.0307301										GO:0061518	microglial cell proliferation	0.0262476
						GO:0032768	regulation of monooxygenase activity	0.0307301										GO:0060759	regulation of response to cytokine stimulus	0.0262476
						GO:0061082	myeloid leukocyte cytokine production	0.0307301										GO:0048870	cell motility	0.0262476
						GO:0008610	lipid biosynthetic process	0.0307301										GO:0050728	negative regulation of inflammatory response	0.0262476
						GO:0035094	response to nicotine	0.0307301										GO:0051347	positive regulation of transferase activity	0.0262476
						GO:0006636	unsaturated fatty acid biosynthetic process	0.0307301										GO:2001280	positive regulation of unsaturated fatty acid biosynthetic process	0.0262476
						GO:0030195	negative regulation of blood coagulation	0.0307301										GO:0055088	lipid homeostasis	0.0262476
						GO:0010543	regulation of platelet activation	0.0307301										GO:0016127	sterol catabolic process	0.0262476
						GO:0006897	endocytosis	0.0307301										GO:0040012	regulation of locomotion	0.0262476
						GO:0001914	regulation of T cell mediated cytotoxicity	0.0307301										GO:1905952	regulation of lipid localization	0.0262476
						GO:1902930	regulation of alcohol biosynthetic process	0.0307301										GO:0002003	angiotensin maturation	0.0262476
						GO:0042551	neuron maturation	0.0307301										GO:0006707	cholesterol catabolic process	0.0262476
						GO:1900047	negative regulation of hemostasis	0.0307301										GO:0010243	response to organonitrogen compound	0.0262476
						GO:0006692	prostanoid metabolic process	0.0307301										GO:0034351	negative regulation of glial cell apoptotic process	0.0262476
						GO:0006693	prostaglandin metabolic process	0.0307301										GO:0044409	entry into host	0.0262476
						GO:0045581	negative regulation of T cell differentiation	0.0307301										GO:0010887	negative regulation of cholesterol storage	0.0262476
						GO:0042771	intrinsic apoptotic signaling pathway in response to DNA damage by p53 class mediator	0.0307301										GO:1902532	negative regulation of intracellular signal transduction	0.0262476
						GO:0044788	modulation by host of viral process	0.0307301										GO:1902904	negative regulation of supramolecular fiber organization	0.0262476
						GO:0043114	regulation of vascular permeability	0.0307301										GO:0030450	regulation of complement activation, classical pathway	0.0262476
						GO:0002269	leukocyte activation involved in inflammatory response	0.0307301										GO:0014908	myotube differentiation involved in skeletal muscle regeneration	0.0262476
						GO:0002792	negative regulation of peptide secretion	0.0311375										GO:0048102	autophagic cell death	0.0262476
						GO:0048662	negative regulation of smooth muscle cell proliferation	0.0311375										GO:1903034	regulation of response to wounding	0.0262476
						GO:0046596	regulation of viral entry into host cell	0.0311375										GO:0071281	cellular response to iron ion	0.0262476
						GO:0034330	cell junction organization	0.031468										GO:0017038	protein import	0.0262476
						GO:0051234	establishment of localization	0.0315857										GO:0051048	negative regulation of secretion	0.0268404
						GO:0071622	regulation of granulocyte chemotaxis	0.0317733										GO:0043409	negative regulation of MAPK cascade	0.0274025
						GO:0044085	cellular component biogenesis	0.0317733										GO:0022008	neurogenesis	0.0274898
						GO:0050435	amyloid-beta metabolic process	0.0317733										GO:0035646	endosome to melanosome transport	0.0277022
						GO:0050819	negative regulation of coagulation	0.0317733										GO:0070099	regulation of chemokine-mediated signaling pathway	0.0277022
						GO:0000165	MAPK cascade	0.0317733										GO:0070201	regulation of establishment of protein localization	0.0277022
						GO:0051246	regulation of protein metabolic process	0.0317733										GO:0070344	regulation of fat cell proliferation	0.0277022
						GO:0010596	negative regulation of endothelial cell migration	0.0317733										GO:0070391	response to lipoteichoic acid	0.0277022
						GO:0030155	regulation of cell adhesion	0.031894										GO:0045657	positive regulation of monocyte differentiation	0.0277022
						GO:0001817	regulation of cytokine production	0.031894										GO:0071223	cellular response to lipoteichoic acid	0.0277022
						GO:0061900	glial cell activation	0.031894										GO:0043485	endosome to pigment granule transport	0.0277022
						GO:1902653	secondary alcohol biosynthetic process	0.031894										GO:0090331	negative regulation of platelet aggregation	0.0277022
						GO:0043113	receptor clustering	0.031894										GO:0060075	regulation of resting membrane potential	0.0277022
						GO:0006695	cholesterol biosynthetic process	0.031894										GO:0031392	regulation of prostaglandin biosynthetic process	0.0277022
						GO:0001816	cytokine production	0.031991										GO:0006812	monoatomic cation transport	0.0277022
						GO:0046649	lymphocyte activation	0.0319994										GO:0048757	pigment granule maturation	0.0277022
						GO:0045058	T cell selection	0.0320642										GO:2000822	regulation of behavioral fear response	0.0277022
						GO:0048146	positive regulation of fibroblast proliferation	0.0320642										GO:0034144	negative regulation of toll-like receptor 4 signaling pathway	0.0277022
						GO:0048260	positive regulation of receptor-mediated endocytosis	0.0320642										GO:0034350	regulation of glial cell apoptotic process	0.0277022
						GO:0120009	intermembrane lipid transfer	0.0320642										GO:0099004	calmodulin dependent kinase signaling pathway	0.0277022
						GO:0021872	forebrain generation of neurons	0.032512										GO:2000343	positive regulation of chemokine (C-X-C motif) ligand 2 production	0.0277022
						GO:0001913	T cell mediated cytotoxicity	0.032512										GO:0002002	regulation of angiotensin levels in blood	0.0277022
						GO:0033344	cholesterol efflux	0.0327417										GO:2000425	regulation of apoptotic cell clearance	0.0277022
						GO:0006956	complement activation	0.0327417										GO:0009611	response to wounding	0.0278149
						GO:0042987	amyloid precursor protein catabolic process	0.0327417										GO:0046890	regulation of lipid biosynthetic process	0.0278149
						GO:0048168	regulation of neuronal synaptic plasticity	0.0327417										GO:0034767	positive regulation of monoatomic ion transmembrane transport	0.0278149
						GO:0046456	icosanoid biosynthetic process	0.0327417										GO:0050731	positive regulation of peptidyl-tyrosine phosphorylation	0.0283527
						GO:0052372	modulation by symbiont of entry into host	0.0329665										GO:0010952	positive regulation of peptidase activity	0.0285397
						GO:0050793	regulation of developmental process	0.0329665										GO:0051099	positive regulation of binding	0.0285397
						GO:2000107	negative regulation of leukocyte apoptotic process	0.0329665										GO:0007399	nervous system development	0.02886
						GO:0051055	negative regulation of lipid biosynthetic process	0.0329665										GO:0051345	positive regulation of hydrolase activity	0.028921
						GO:0097435	supramolecular fiber organization	0.0329665										GO:1903365	regulation of fear response	0.0289291
						GO:0002763	positive regulation of myeloid leukocyte differentiation	0.0329767										GO:2001242	regulation of intrinsic apoptotic signaling pathway	0.0289291
						GO:0045620	negative regulation of lymphocyte differentiation	0.0329767										GO:0097113	AMPA glutamate receptor clustering	0.0289291
						GO:0001961	positive regulation of cytokine-mediated signaling pathway	0.0329767										GO:0097688	glutamate receptor clustering	0.0289291
						GO:0006826	iron ion transport	0.0329767										GO:0140052	cellular response to oxidised low-density lipoprotein particle stimulus	0.0289291
						GO:0043030	regulation of macrophage activation	0.0329767										GO:2000644	regulation of receptor catabolic process	0.0289291
						GO:0060998	regulation of dendritic spine development	0.0329767										GO:0002604	regulation of dendritic cell antigen processing and presentation	0.0289291
						GO:0033619	membrane protein proteolysis	0.0329767										GO:1900121	negative regulation of receptor binding	0.0289291
						GO:0043407	negative regulation of MAP kinase activity	0.0329767										GO:0002706	regulation of lymphocyte mediated immunity	0.0289291
						GO:0019725	cellular homeostasis	0.0332401										GO:1901698	response to nitrogen compound	0.0289291
						GO:0051289	protein homotetramerization	0.0333316										GO:0050794	regulation of cellular process	0.0289291
						GO:0051353	positive regulation of oxidoreductase activity	0.0333316										GO:0060742	epithelial cell differentiation involved in prostate gland development	0.0289291
						GO:0050896	response to stimulus	0.0334865										GO:0032490	detection of molecule of bacterial origin	0.0289291
						GO:0007399	nervous system development	0.0335424										GO:0060736	prostate gland growth	0.0289291
						GO:1901616	organic hydroxy compound catabolic process	0.0335424										GO:1903977	positive regulation of glial cell migration	0.0289291
						GO:0006954	inflammatory response	0.0335424										GO:1902107	positive regulation of leukocyte differentiation	0.0289291
						GO:0016126	sterol biosynthetic process	0.0335424										GO:1903708	positive regulation of hemopoiesis	0.0289291
						GO:0070228	regulation of lymphocyte apoptotic process	0.0340278										GO:0051130	positive regulation of cellular component organization	0.0293288
						GO:0051338	regulation of transferase activity	0.0341807										GO:0006914	autophagy	0.0295492
						GO:0060284	regulation of cell development	0.0341889										GO:0061919	process utilizing autophagic mechanism	0.0295492
						GO:0032374	regulation of cholesterol transport	0.0342988										GO:0032501	multicellular organismal process	0.02977
						GO:0032371	regulation of sterol transport	0.0342988										GO:0031345	negative regulation of cell projection organization	0.0297906
						GO:0032757	positive regulation of interleukin-8 production	0.0351822										GO:0002822	regulation of adaptive immune response based on somatic recombination of immune receptors built from immunoglobulin superfamily domains	0.0297906
						GO:0043903	regulation of biological process involved in symbiotic interaction	0.0351822										GO:1902950	regulation of dendritic spine maintenance	0.0300336
						GO:0033059	cellular pigmentation	0.0351822										GO:0061517	macrophage proliferation	0.0300336
						GO:0048524	positive regulation of viral process	0.0355116										GO:2000774	positive regulation of cellular senescence	0.0300336
						GO:0001912	positive regulation of leukocyte mediated cytotoxicity	0.0355116										GO:2001046	positive regulation of integrin-mediated signaling pathway	0.0300336
						GO:0060760	positive regulation of response to cytokine stimulus	0.0355116										GO:1900272	negative regulation of long-term synaptic potentiation	0.0300336
						GO:0010557	positive regulation of macromolecule biosynthetic process	0.0357104										GO:0044000	movement in host	0.0300336
						GO:0002711	positive regulation of T cell mediated immunity	0.0357104										GO:0010561	negative regulation of glycoprotein biosynthetic process	0.0300336
						GO:0008285	negative regulation of cell population proliferation	0.0357104										GO:0034370	triglyceride-rich lipoprotein particle remodeling	0.0300336
						GO:0030888	regulation of B cell proliferation	0.0357104										GO:0034372	very-low-density lipoprotein particle remodeling	0.0300336
						GO:1900076	regulation of cellular response to insulin stimulus	0.0357104										GO:0002700	regulation of production of molecular mediator of immune response	0.0300336
						GO:0061077	chaperone-mediated protein folding	0.036014										GO:0045060	negative thymic T cell selection	0.0300336
						GO:0010633	negative regulation of epithelial cell migration	0.036014										GO:0022408	negative regulation of cell-cell adhesion	0.0300336
						GO:0046626	regulation of insulin receptor signaling pathway	0.036014										GO:0043476	pigment accumulation	0.0300336
						GO:0015909	long-chain fatty acid transport	0.0363154										GO:0034380	high-density lipoprotein particle assembly	0.0300336
						GO:0030193	regulation of blood coagulation	0.0363154										GO:0043482	cellular pigment accumulation	0.0300336
						GO:0032880	regulation of protein localization	0.0363154										GO:0034135	regulation of toll-like receptor 2 signaling pathway	0.0300336
						GO:0006879	intracellular iron ion homeostasis	0.0363154										GO:0034111	negative regulation of homotypic cell-cell adhesion	0.0300336
						GO:0043066	negative regulation of apoptotic process	0.0363227										GO:2001279	regulation of unsaturated fatty acid biosynthetic process	0.0300336
						GO:0050709	negative regulation of protein secretion	0.0366441										GO:0002694	regulation of leukocyte activation	0.0302173
						GO:0050810	regulation of steroid biosynthetic process	0.0369534										GO:0061136	regulation of proteasomal protein catabolic process	0.03042
						GO:1900046	regulation of hemostasis	0.0369534										GO:0032103	positive regulation of response to external stimulus	0.0308903
						GO:0061045	negative regulation of wound healing	0.0369534										GO:0034762	regulation of transmembrane transport	0.0308903
						GO:0032722	positive regulation of chemokine production	0.0374045										GO:0099173	postsynapse organization	0.0317643
						GO:0019538	protein metabolic process	0.0376159										GO:0002503	peptide antigen assembly with MHC class II protein complex	0.0317785
						GO:0097006	regulation of plasma lipoprotein particle levels	0.0376159										GO:0002399	MHC class II protein complex assembly	0.0317785
						GO:0031328	positive regulation of cellular biosynthetic process	0.0376159										GO:0090209	negative regulation of triglyceride metabolic process	0.0317785
						GO:0031343	positive regulation of cell killing	0.0376159										GO:2001171	positive regulation of ATP biosynthetic process	0.0317785
						GO:0048844	artery morphogenesis	0.0376159										GO:0090205	positive regulation of cholesterol metabolic process	0.0317785
						GO:0043069	negative regulation of programmed cell death	0.0376661										GO:0043383	negative T cell selection	0.0317785
						GO:0051050	positive regulation of transport	0.0379174										GO:0036006	cellular response to macrophage colony-stimulating factor stimulus	0.0317785
						GO:0050818	regulation of coagulation	0.0379174										GO:0032870	cellular response to hormone stimulus	0.0320704
						GO:0140962	multicellular organismal-level chemical homeostasis	0.0379365										GO:0002819	regulation of adaptive immune response	0.0323166
						GO:0150076	neuroinflammatory response	0.0379365										GO:0031330	negative regulation of cellular catabolic process	0.0323166
						GO:0043954	cellular component maintenance	0.0379365										GO:0043393	regulation of protein binding	0.0323166
						GO:0042982	amyloid precursor protein metabolic process	0.0379365										GO:0097190	apoptotic signaling pathway	0.0327697
						GO:0009891	positive regulation of biosynthetic process	0.0379365										GO:0002468	dendritic cell antigen processing and presentation	0.0327697
						GO:0045665	negative regulation of neuron differentiation	0.0379365										GO:0070341	fat cell proliferation	0.0327697
						GO:0051093	negative regulation of developmental process	0.0382011										GO:0043086	negative regulation of catalytic activity	0.0327697
						GO:0050795	regulation of behavior	0.0382999										GO:0045059	positive thymic T cell selection	0.0327697
						GO:0030334	regulation of cell migration	0.0383956										GO:0042984	regulation of amyloid precursor protein biosynthetic process	0.0327697
						GO:0008104	protein localization	0.0383956										GO:0042983	amyloid precursor protein biosynthetic process	0.0327697
						GO:0070727	cellular macromolecule localization	0.038716										GO:0048523	negative regulation of cellular process	0.0327697
						GO:0097009	energy homeostasis	0.0389587										GO:0150079	negative regulation of neuroinflammatory response	0.0327697
						GO:0098609	cell-cell adhesion	0.0389587										GO:1903580	positive regulation of ATP metabolic process	0.0327697
						GO:0098657	import into cell	0.0389587										GO:0060100	positive regulation of phagocytosis, engulfment	0.0327697
						GO:0030330	DNA damage response, signal transduction by p53 class mediator	0.0392262										GO:2001140	positive regulation of phospholipid transport	0.0327697
						GO:0002260	lymphocyte homeostasis	0.0392262										GO:1902931	negative regulation of alcohol biosynthetic process	0.0327697
						GO:0097061	dendritic spine organization	0.039618										GO:0051046	regulation of secretion	0.0327697
						GO:0030097	hemopoiesis	0.039618										GO:1905155	positive regulation of membrane invagination	0.0327697
						GO:0046903	secretion	0.0397828										GO:0033700	phospholipid efflux	0.0327697
						GO:0007166	cell surface receptor signaling pathway	0.0397945										GO:0032494	response to peptidoglycan	0.0327697
						GO:0044092	negative regulation of molecular function	0.0397945										GO:1900226	negative regulation of NLRP3 inflammasome complex assembly	0.0327697
						GO:0051179	localization	0.0401789										GO:0048712	negative regulation of astrocyte differentiation	0.0327697
						GO:0035023	regulation of Rho protein signal transduction	0.0401982										GO:0051179	localization	0.0333454
						GO:0001895	retina homeostasis	0.0406159										GO:0051701	biological process involved in interaction with host	0.0334153
						GO:1902533	positive regulation of intracellular signal transduction	0.0407728										GO:0045732	positive regulation of protein catabolic process	0.0334153
						GO:0050871	positive regulation of B cell activation	0.0413034										GO:0002903	negative regulation of B cell apoptotic process	0.0337827
						GO:2000145	regulation of cell motility	0.0413034										GO:0043518	negative regulation of DNA damage response, signal transduction by p53 class mediator	0.0337827
						GO:0060341	regulation of cellular localization	0.0413034										GO:0006457	protein folding	0.0337827
						GO:0070227	lymphocyte apoptotic process	0.0413034										GO:0034349	glial cell apoptotic process	0.0337827
						GO:0032677	regulation of interleukin-8 production	0.0413034										GO:0016322	neuron remodeling	0.0337827
						GO:0032637	interleukin-8 production	0.0413034										GO:0035627	ceramide transport	0.0337827
						GO:0032370	positive regulation of lipid transport	0.0413034										GO:1903019	negative regulation of glycoprotein metabolic process	0.0337827
						GO:0072332	intrinsic apoptotic signaling pathway by p53 class mediator	0.0413034										GO:0035641	locomotory exploration behavior	0.0337827
						GO:0019935	cyclic-nucleotide-mediated signaling	0.0413034										GO:0010466	negative regulation of peptidase activity	0.0337827
						GO:0048708	astrocyte differentiation	0.0413034										GO:0150078	positive regulation of neuroinflammatory response	0.0337827
						GO:0031175	neuron projection development	0.0413882										GO:1905048	regulation of metallopeptidase activity	0.0337827
						GO:0150104	transport across blood-brain barrier	0.0419913										GO:1901142	insulin metabolic process	0.0337827
						GO:0010232	vascular transport	0.0419913										GO:0010889	regulation of sequestering of triglyceride	0.0337827
						GO:0042632	cholesterol homeostasis	0.0421676										GO:0075294	positive regulation by symbiont of entry into host	0.0337827
						GO:0051851	modulation by host of symbiont process	0.0421676										GO:0010988	regulation of low-density lipoprotein particle clearance	0.0337827
						GO:0044255	cellular lipid metabolic process	0.0421676										GO:0046598	positive regulation of viral entry into host cell	0.0337827
						GO:0019915	lipid storage	0.0421676										GO:0043652	engulfment of apoptotic cell	0.0337827
						GO:0048878	chemical homeostasis	0.0422999										GO:0071805	potassium ion transmembrane transport	0.0337827
						GO:0043535	regulation of blood vessel endothelial cell migration	0.0423414										GO:2001138	regulation of phospholipid transport	0.0337827
						GO:0055092	sterol homeostasis	0.0423414										GO:0051171	regulation of nitrogen compound metabolic process	0.033889
						GO:0106027	neuron projection organization	0.0423414										GO:0120035	regulation of plasma membrane bounded cell projection organization	0.034657
						GO:0001932	regulation of protein phosphorylation	0.0424784										GO:0055089	fatty acid homeostasis	0.0347512
						GO:0048145	regulation of fibroblast proliferation	0.0426623										GO:0002440	production of molecular mediator of immune response	0.0347512
						GO:0048522	positive regulation of cellular process	0.042808										GO:0034375	high-density lipoprotein particle remodeling	0.0347512
						GO:0001910	regulation of leukocyte mediated cytotoxicity	0.0428306										GO:0034374	low-density lipoprotein particle remodeling	0.0347512
						GO:2000106	regulation of leukocyte apoptotic process	0.0428306										GO:0040011	locomotion	0.0347512
						GO:0051262	protein tetramerization	0.0428306										GO:0002221	pattern recognition receptor signaling pathway	0.0347512
						GO:1903035	negative regulation of response to wounding	0.0430734										GO:0034134	toll-like receptor 2 signaling pathway	0.0347512
						GO:0033555	multicellular organismal response to stress	0.0430734										GO:1905153	regulation of membrane invagination	0.0347512
						GO:0040012	regulation of locomotion	0.0430734										GO:0051044	positive regulation of membrane protein ectodomain proteolysis	0.0347512
						GO:0010243	response to organonitrogen compound	0.0431576										GO:0002428	antigen processing and presentation of peptide antigen via MHC class Ib	0.0347512
						GO:0098869	cellular oxidant detoxification	0.0432511										GO:0141086	negative regulation of inflammasome-mediated signaling pathway	0.0347512
						GO:0019217	regulation of fatty acid metabolic process	0.0432511										GO:0045184	establishment of protein localization	0.0347512
						GO:0007417	central nervous system development	0.0432511										GO:0060099	regulation of phagocytosis, engulfment	0.0347512
						GO:0019218	regulation of steroid metabolic process	0.0435448										GO:0010885	regulation of cholesterol storage	0.0347512
						GO:0032091	negative regulation of protein binding	0.0435448										GO:0002679	respiratory burst involved in defense response	0.0347512
						GO:0030163	protein catabolic process	0.0436284										GO:0030852	regulation of granulocyte differentiation	0.0347512
						GO:0030516	regulation of axon extension	0.0436284										GO:0023035	CD40 signaling pathway	0.0347512
						GO:0032642	regulation of chemokine production	0.0436284										GO:1902166	negative regulation of intrinsic apoptotic signaling pathway in response to DNA damage by p53 class mediator	0.0347512
						GO:0032602	chemokine production	0.0436284										GO:0043523	regulation of neuron apoptotic process	0.0349298
						GO:0002709	regulation of T cell mediated immunity	0.0436284										GO:0007610	behavior	0.0352068
						GO:0051239	regulation of multicellular organismal process	0.0438128										GO:0060255	regulation of macromolecule metabolic process	0.035248
						GO:0009966	regulation of signal transduction	0.0439424										GO:0050920	regulation of chemotaxis	0.0353491
						GO:0002690	positive regulation of leukocyte chemotaxis	0.0441616										GO:0048589	developmental growth	0.0354059
						GO:0051341	regulation of oxidoreductase activity	0.0441616										GO:0031344	regulation of cell projection organization	0.0354059
						GO:0060996	dendritic spine development	0.0441616										GO:0007596	blood coagulation	0.0354692
						GO:0032101	regulation of response to external stimulus	0.044421										GO:0048468	cell development	0.0358554
						GO:0032755	positive regulation of interleukin-6 production	0.0444622										GO:0001991	regulation of systemic arterial blood pressure by circulatory renin-angiotensin	0.0358728
						GO:0000041	transition metal ion transport	0.0447606										GO:0032488	Cdc42 protein signal transduction	0.0358728
						GO:0045639	positive regulation of myeloid cell differentiation	0.0447606										GO:0002396	MHC protein complex assembly	0.0358728
						GO:0048856	anatomical structure development	0.0450333										GO:1903376	regulation of oxidative stress-induced neuron intrinsic apoptotic signaling pathway	0.0358728
						GO:0090398	cellular senescence	0.0454271										GO:0072567	chemokine (C-X-C motif) ligand 2 production	0.0358728
						GO:0006641	triglyceride metabolic process	0.0454271										GO:2000341	regulation of chemokine (C-X-C motif) ligand 2 production	0.0358728
						GO:0042158	lipoprotein biosynthetic process	0.0456435										GO:0036005	response to macrophage colony-stimulating factor	0.0358728
						GO:0060840	artery development	0.0456435										GO:0043117	positive regulation of vascular permeability	0.0358728
						GO:0015914	phospholipid transport	0.0456435										GO:0002501	peptide antigen assembly with MHC protein complex	0.0358728
						GO:0042100	B cell proliferation	0.0463753										GO:1903050	regulation of proteolysis involved in protein catabolic process	0.0360081
						GO:0099175	regulation of postsynapse organization	0.0463753										GO:0043270	positive regulation of monoatomic ion transport	0.0361871
						GO:0062014	negative regulation of small molecule metabolic process	0.0464872										GO:0050817	coagulation	0.0361871
						GO:0060291	long-term synaptic potentiation	0.0464872										GO:0043408	regulation of MAPK cascade	0.0364132
						GO:0051173	positive regulation of nitrogen compound metabolic process	0.0464872										GO:0034764	positive regulation of transmembrane transport	0.0366046
						GO:0008630	intrinsic apoptotic signaling pathway in response to DNA damage	0.0464872										GO:0007599	hemostasis	0.0366046
						GO:1901698	response to nitrogen compound	0.0464872										GO:0070206	protein trimerization	0.0367544
						GO:0031341	regulation of cell killing	0.0464872										GO:0043691	reverse cholesterol transport	0.0367544
						GO:0048144	fibroblast proliferation	0.0464872										GO:1903978	regulation of microglial cell activation	0.0367544
						GO:0030593	neutrophil chemotaxis	0.0464872										GO:0002923	regulation of humoral immune response mediated by circulating immunoglobulin	0.0367544
						GO:0045833	negative regulation of lipid metabolic process	0.0464872										GO:0002830	positive regulation of type 2 immune response	0.0367544
						GO:1902106	negative regulation of leukocyte differentiation	0.0464872										GO:0072578	neurotransmitter-gated ion channel clustering	0.0367544
						GO:0051130	positive regulation of cellular component organization	0.0466509										GO:0045540	regulation of cholesterol biosynthetic process	0.0367544
						GO:1905954	positive regulation of lipid localization	0.0466928										GO:0030730	sequestering of triglyceride	0.0367544
						GO:0000045	autophagosome assembly	0.0466928										GO:0010755	regulation of plasminogen activation	0.0367544
						GO:0042325	regulation of phosphorylation	0.0468995										GO:0030810	positive regulation of nucleotide biosynthetic process	0.0367544
						GO:0071901	negative regulation of protein serine/threonine kinase activity	0.0469722										GO:1900373	positive regulation of purine nucleotide biosynthetic process	0.0367544
						GO:0030301	cholesterol transport	0.0470978										GO:1902165	regulation of intrinsic apoptotic signaling pathway in response to DNA damage by p53 class mediator	0.0367544
						GO:2001243	negative regulation of intrinsic apoptotic signaling pathway	0.0470978										GO:1902430	negative regulation of amyloid-beta formation	0.0367544
						GO:1901796	regulation of signal transduction by p53 class mediator	0.0470978										GO:0106118	regulation of sterol biosynthetic process	0.0367544
						GO:0048259	regulation of receptor-mediated endocytosis	0.0470978										GO:0002758	innate immune response-activating signaling pathway	0.0373763
						GO:1903707	negative regulation of hemopoiesis	0.0474491										GO:0071310	cellular response to organic substance	0.0373763
						GO:0061387	regulation of extent of cell growth	0.0477227										GO:0006813	potassium ion transport	0.0373763
						GO:0033559	unsaturated fatty acid metabolic process	0.0477227										GO:0016043	cellular component organization	0.037682
						GO:0001776	leukocyte homeostasis	0.0480711										GO:0006811	monoatomic ion transport	0.0377074
						GO:0043473	pigmentation	0.0483412										GO:0002703	regulation of leukocyte mediated immunity	0.0378145
						GO:1990748	cellular detoxification	0.0483412										GO:1903975	regulation of glial cell migration	0.0378145
						GO:1905037	autophagosome organization	0.0486869										GO:1903818	positive regulation of voltage-gated potassium channel activity	0.0378145
						GO:0043534	blood vessel endothelial cell migration	0.0493746										GO:2001169	regulation of ATP biosynthetic process	0.0378145
						GO:0045582	positive regulation of T cell differentiation	0.0493746										GO:0045655	regulation of monocyte differentiation	0.0378145
						GO:0015908	fatty acid transport	0.0497167										GO:0006810	transport	0.0378145
						GO:0002478	antigen processing and presentation of exogenous peptide antigen	1.43062825638711e-05										GO:0002281	macrophage activation involved in immune response	0.0378145
						GO:0002504	antigen processing and presentation of peptide or polysaccharide antigen via MHC class II	1.43062825638711e-05										GO:0036480	neuron intrinsic apoptotic signaling pathway in response to oxidative stress	0.0378145
						GO:0002495	antigen processing and presentation of peptide antigen via MHC class II	1.43062825638711e-05										GO:0050730	regulation of peptidyl-tyrosine phosphorylation	0.0378145
						GO:0019886	antigen processing and presentation of exogenous peptide antigen via MHC class II	1.43062825638711e-05										GO:0042445	hormone metabolic process	0.0378145
						GO:0019884	antigen processing and presentation of exogenous antigen	2.23453971677607e-05										GO:0050807	regulation of synapse organization	0.0378145
						GO:0048002	antigen processing and presentation of peptide antigen	5.86764060298899e-05										GO:0050870	positive regulation of T cell activation	0.0380261
																		GO:0043549	regulation of kinase activity	0.0392561
																		GO:0016485	protein processing	0.0393
																		GO:0010888	negative regulation of lipid storage	0.0393
																		GO:0002902	regulation of B cell apoptotic process	0.0393
																		GO:0050803	regulation of synapse structure or activity	0.0393
																		GO:0051000	positive regulation of nitric-oxide synthase activity	0.0393
																		GO:2001044	regulation of integrin-mediated signaling pathway	0.0393
																		GO:0010001	glial cell differentiation	0.0393274
																		GO:0055082	intracellular chemical homeostasis	0.0399078
																		GO:0051129	negative regulation of cellular component organization	0.0399078
																		GO:0010984	regulation of lipoprotein particle clearance	0.0408102
																		GO:1902992	negative regulation of amyloid precursor protein catabolic process	0.0408102
																		GO:0030449	regulation of complement activation	0.0408102
																		GO:1900120	regulation of receptor binding	0.0408102
																		GO:0043122	regulation of canonical NF-kappaB signal transduction	0.0418405
																		GO:0002218	activation of innate immune response	0.0418405
																		GO:0051259	protein complex oligomerization	0.0420173
																		GO:0065008	regulation of biological quality	0.0420173
																		GO:0002922	positive regulation of humoral immune response	0.0420965
																		GO:0044794	positive regulation by host of viral process	0.0420965
																		GO:0042026	protein refolding	0.0420965
																		GO:0019885	antigen processing and presentation of endogenous peptide antigen via MHC class I	0.0420965
																		GO:0045723	positive regulation of fatty acid biosynthetic process	0.0420965
																		GO:0010878	cholesterol storage	0.0420965
																		GO:0032412	regulation of monoatomic ion transmembrane transporter activity	0.0427232
																		GO:0050708	regulation of protein secretion	0.0427232
																		GO:0006590	thyroid hormone generation	0.0431719
																		GO:0002475	antigen processing and presentation via MHC class Ib	0.0431719
																		GO:1900746	regulation of vascular endothelial growth factor signaling pathway	0.0431719
																		GO:0051402	neuron apoptotic process	0.0431719
																		GO:1900544	positive regulation of purine nucleotide metabolic process	0.0431719
																		GO:1903039	positive regulation of leukocyte cell-cell adhesion	0.0431719
																		GO:0071840	cellular component organization or biogenesis	0.0431719
																		GO:0045061	thymic T cell selection	0.0431719
																		GO:0045649	regulation of macrophage differentiation	0.0431719
																		GO:1902254	negative regulation of intrinsic apoptotic signaling pathway by p53 class mediator	0.0431719
																		GO:0045981	positive regulation of nucleotide metabolic process	0.0431719
																		GO:0032288	myelin assembly	0.0431719
																		GO:0051239	regulation of multicellular organismal process	0.0440748
																		GO:1903578	regulation of ATP metabolic process	0.0441592
																		GO:0034143	regulation of toll-like receptor 4 signaling pathway	0.0441592
																		GO:0098581	detection of external biotic stimulus	0.0441592
																		GO:0002483	antigen processing and presentation of endogenous peptide antigen	0.0441592
																		GO:0046628	positive regulation of insulin receptor signaling pathway	0.0441592
																		GO:0031348	negative regulation of defense response	0.0441592
																		GO:0003081	regulation of systemic arterial blood pressure by renin-angiotensin	0.0441592
																		GO:0060907	positive regulation of macrophage cytokine production	0.0441592
																		GO:0060143	positive regulation of syncytium formation by plasma membrane fusion	0.0441592
																		GO:0010894	negative regulation of steroid biosynthetic process	0.0441592
																		GO:0009966	regulation of signal transduction	0.0441592
																		GO:0006706	steroid catabolic process	0.0441592
																		GO:0031347	regulation of defense response	0.0444814
																		GO:0022898	regulation of transmembrane transporter activity	0.0446367
																		GO:2000026	regulation of multicellular organismal development	0.0449126
																		GO:0046697	decidualization	0.0454
																		GO:1902547	regulation of cellular response to vascular endothelial growth factor stimulus	0.0454
																		GO:0060586	multicellular organismal-level iron ion homeostasis	0.0454
																		GO:0090023	positive regulation of neutrophil chemotaxis	0.0454
																		GO:1903902	positive regulation of viral life cycle	0.0454
																		GO:0000165	MAPK cascade	0.0455324
																		GO:0006629	lipid metabolic process	0.0455406
																		GO:0001817	regulation of cytokine production	0.0458751
																		GO:0030336	negative regulation of cell migration	0.0460516
																		GO:0015850	organic hydroxy compound transport	0.0460516
																		GO:0045672	positive regulation of osteoclast differentiation	0.0461459
																		GO:0030155	regulation of cell adhesion	0.0461459
																		GO:0045686	negative regulation of glial cell differentiation	0.0461459
																		GO:0002726	positive regulation of T cell cytokine production	0.0461459
																		GO:0001816	cytokine production	0.0461459
																		GO:0001783	B cell apoptotic process	0.0461459
																		GO:0045940	positive regulation of steroid metabolic process	0.0461459
																		GO:1900078	positive regulation of cellular response to insulin stimulus	0.0461459
																		GO:0034377	plasma lipoprotein particle assembly	0.0461459
																		GO:1900016	negative regulation of cytokine production involved in inflammatory response	0.0461459
																		GO:0007162	negative regulation of cell adhesion	0.0461459
																		GO:0042127	regulation of cell population proliferation	0.0465371
																		GO:0019932	second-messenger-mediated signaling	0.0467248
																		GO:1905523	positive regulation of macrophage migration	0.0472447
																		GO:0018108	peptidyl-tyrosine phosphorylation	0.0472447
																		GO:0032801	receptor catabolic process	0.0472447
																		GO:0002092	positive regulation of receptor internalization	0.0472447
																		GO:0090330	regulation of platelet aggregation	0.0472447
																		GO:0043032	positive regulation of macrophage activation	0.0472447
																		GO:0034383	low-density lipoprotein particle clearance	0.0472447
																		GO:0031639	plasminogen activation	0.0472447
																		GO:0018212	peptidyl-tyrosine modification	0.0475247
																		GO:0032409	regulation of transporter activity	0.0475247
																		GO:0007249	canonical NF-kappaB signal transduction	0.0475247
																		GO:0045939	negative regulation of steroid metabolic process	0.04851
																		GO:0032691	negative regulation of interleukin-1 beta production	0.04851
																		GO:0002862	negative regulation of inflammatory response to antigenic stimulus	0.04851
																		GO:0071624	positive regulation of granulocyte chemotaxis	0.04851
																		GO:0097435	supramolecular fiber organization	0.0486091
																		GO:2000146	negative regulation of cell motility	0.0488879
																		GO:0002366	leukocyte activation involved in immune response	0.0488879
																		GO:0007263	nitric oxide mediated signal transduction	0.0493506
																		GO:0010447	response to acidic pH	0.0493506
																		GO:0048710	regulation of astrocyte differentiation	0.0493506
																		GO:0060142	regulation of syncytium formation by plasma membrane fusion	0.0493506
																		GO:1901018	positive regulation of potassium ion transmembrane transporter activity	0.0493506
																		GO:0065005	protein-lipid complex assembly	0.0493506
																		GO:0006910	phagocytosis, recognition	0.0493506
																		GO:0001516	prostaglandin biosynthetic process	0.0493506
																		GO:0046457	prostanoid biosynthetic process	0.0493506
																		GO:0042403	thyroid hormone metabolic process	0.0493506
																		GO:0002263	cell activation involved in immune response	0.0493769
																		GO:0061024	membrane organization	0.0499287
																		GO:0098883	synapse pruning	1.2557044349661e-07
																		GO:0150146	cell junction disassembly	1.27604795168286e-06
																		GO:0019886	antigen processing and presentation of exogenous peptide antigen via MHC class II	1.27604795168286e-06
																		GO:0002478	antigen processing and presentation of exogenous peptide antigen	3.51356910514602e-06
																		GO:0019882	antigen processing and presentation	3.7787573600558e-06
																		GO:0002504	antigen processing and presentation of peptide or polysaccharide antigen via MHC class II	4.01625151291997e-08
																		GO:0002495	antigen processing and presentation of peptide antigen via MHC class II	4.01625151291997e-08
																		GO:0048002	antigen processing and presentation of peptide antigen	5.07511444875695e-07
																		GO:0030162	regulation of proteolysis	6.13099074942235e-05
																		GO:0019884	antigen processing and presentation of exogenous antigen	6.72444199578425e-06

## Sheet: DEGs (KO vs WT)
Cluster 0		Cluster 1		Cluster 2		Cluster 3		Cluster 4		Cluster 5		Cluster 6		Cluster 7		Cluster 8		Cluster 9		Cluster 10		Cluster 11		Cluster 12		Cluster 13
Gene	avg_log2FC	Gene	avg_log2FC	Gene	avg_log2FC	Gene	avg_log2FC	Gene	avg_log2FC	Gene	avg_log2FC	Gene	avg_log2FC	Gene	avg_log2FC	Gene	avg_log2FC	Gene	avg_log2FC	Gene	avg_log2FC	Gene	avg_log2FC	Gene	avg_log2FC	Gene	avg_log2FC
Mir6236	1.51116	H2-D1	0.591688	Mir6236	1.49445	Trf	0.651812	Apod	0.928089	Mir6236	1.56865	Mir6236	0.882166	Gm10076	0.566616	Apod	1.08218	Mir6236	1.42747	Mpz	2.60987	Ifitm3	0.74884	Mir6236	0.632968	Malat1	1.1974
Gm42418	1.21515	Uba52	0.506041	Gm42418	1.0382	Serpina3n	0.639406	Uba52	0.377509	Gm42418	0.888297	Gm10076	0.735027	Rps8	0.457463	Mgp	0.732099	Srgn	0.83147	Pmp22	1.1913	Tmsb10	0.732986	Tmsb10	0.594361	Gm10076	1.09516
Ifi27l2a	0.991397	H2-K1	0.466262	Ifi27l2a	0.738385	Ifi27l2a	0.503878	Ifi27l2a	0.364369	Gm10076	0.82296	Spp1	0.599646	Mt2	0.443588	Cst3	0.648566	Slfn4	0.825971	Malat1	1.17388	Calm1	0.710493	Ifi27l2a	0.558967	Mir6236	1.0421
Gm10076	0.701215	B2m	0.370352	Gm10076	0.724587	Klk6	0.442177	C1qa	0.336532	Ccl12	0.705004	Gm42418	0.458759	Ifitm3	0.421845	Actb	0.439564	Ifi27l2a	0.811672	Qk	0.837291	Actb	0.649503	Cox6c	0.557218	Ccnd1	0.93407
Ifitm3	0.620401	Apoe	0.271566	Ifitm3	0.613718	S100a9	0.439745	B2m	0.32882	Ifitm3	0.499428	Gm10260	0.396548	Rps20	0.418823	Mir6236	0.373188	AA467197	0.729013	Drp2	0.751386	Cox8a	0.565965	Isg15	0.552541	H2-D1	0.819018
Tmsb4x	0.516721	Gm10076	0.263537	Lgmn	0.579911	S100a8	0.402382	Ctsd	0.313902	AA467197	0.449789	Ifi27l2a	0.381327	Uba52	0.415212	Ly6a	0.368536	Fth1	0.717204	Sparc	0.671106	Lgals1	0.565779	Srgn	0.520832	Tmsb10	0.767737
AA467197	0.508958	Malat1	-0.299594	Grn	0.560639	Gm10076	0.389057	C1qc	0.284382	Arg1	0.383502	Actb	0.350455	Bex3	0.391914	Rbm3	0.342888	Psap	0.707863	Gm23935	0.656261	CT010467.1	0.525832	Vim	0.503554	Bst2	0.629728
Malat1	0.44212	mt-Rnr2	-0.303605	Ifi30	0.544379	Tmsb4x	0.356755	Ly6e	0.274667	Rps8	0.368654	Calr	0.342548	Mt1	0.386188	C1qa	0.335935	Ifitm1	0.669851	Eif1	0.65558	Tpm2	0.516321	Bst2	0.500074	Atpif1	0.618719
Ccl12	0.425313	Cx3cr1	-0.393655	Fn1	0.539094	S100a6	0.355009	Mir6236	-0.431844	Tmsb4x	0.367545	Fn1	0.333556	Gfap	0.372745	B2m	0.31864	Ccl6	0.656046	Ybx1	0.630183	Gng11	0.485339	Ifitm3	0.489805	Eprs	0.608451
Srgn	0.424897	CT010467.1	-0.428372	Actb	0.487831	Tmsb10	0.346131	CT010467.1	-0.479193	Gm10260	0.36432	Ifi30	0.324373	Rps27a	0.366534	Ifi27l2a	0.315143	Arid5b	0.621957	Utrn	0.593625	S100a6	0.479168	Elob	0.483954	Atp5j2	0.594645
Gm10260	0.414171	mt-Rnr1	-0.483697	Spp1	0.462126	Fabp5	0.318625	Camk1d	-0.585673	Fn1	0.360103	S100a8	0.302531	Hint1	0.352072	Rplp2	0.31032	Gm42418	0.617479	Cst3	0.587249	Crip1	0.479168	Gbp2	0.478047	Ifitm3	0.566631
Arg1	0.404234	Camk1d	-0.606177	Gbp2	0.430947	Hmgcs1	0.313959	Gm42418	-1.1033	Gm42031	0.34718	Srgn	0.301067	Rpl41	0.352043	Rps7	0.305988	Zeb2	0.612122	Ctnna3	0.583968	S100a11	0.463947	Tuba1a	0.459432	Ppp1r14b	0.563701
S100a8	0.373161	Mir6236	-0.654484	Gm10260	0.415071	Cldn11	0.312706			Pabpc1	0.345652	Uba52	0.29558	Rpl35	0.345243	Fcer1g	0.299819	Cers6	0.610958	Secisbp2l	0.554806	Mir6236	0.444664	Cdc42	0.456156	Prdx5	0.55717
Bst2	0.358539	Gm42418	-1.16542	Tspo	0.399244	Eif1	0.306134			Ccl6	0.342678	mt-Nd3	0.290753	Smdt1	0.34472	Rps12	0.295298	mt-Co1	0.610309	Actb	0.552897	Sparc	0.428698	Micos10	0.42701	Atxn10	0.549557
H2afz	0.347666			Malat1	0.398729	Dbi	0.303308			Psap	0.327963	Bst2	0.2793	Grcc10	0.343199	Sem1	0.294793	S100a8	0.584963	Cryab	0.54163	Ost4	0.424375	Lcn2	0.421464	Scand1	0.549557
Tspo	0.332791			Psap	0.386947	H2-K1	0.297098			Fcgr3	0.322671	Grn	0.277557	Mt3	0.332985	Rbm39	0.291814	Gbp2	0.564953	Scd2	0.518109	Acta2	0.413417	Dbi	0.417611	Nucks1	0.549557
S100a9	0.330871			AA467197	0.383997	Car2	0.289209			Ifi27l2a	0.320922	mt-Co1	0.272519	Fam183b	0.330473	Ppia	0.289939	S100a9	0.557642	Ahnak	0.505809	Prrx1	0.411835	B2m	0.408151	Arg1	0.540568
Txn1	0.328943			Calr	0.38334	Uba52	0.264139			Camk1d	0.299964	S100a9	0.272009	Rplp1	0.308963	Crip1	0.288026	Gm26917	0.54903	Prx	0.503766	Eif1	0.403065	S100a13	0.406964	Tubb2a	0.540568
Isg15	0.312143			Itgam	0.375763	Ppia	0.263431			Pnp	0.299789	Ctsb	0.2626	Dynll1	0.295314	Podxl	0.288026	Cd300lf	0.540568	Tuba1a	0.495305	Uba52	0.394718	Eif2s2	0.406964	Ifi27l2a	0.533616
Actb	0.305807			Tmsb4x	0.366451	Spp1	0.259263			Bst2	0.298512	Mpeg1	0.262112	1110017D15Rik	0.295095	Gm26917	0.274501	Acod1	0.540568	Ndrg1	0.490859	Vim	0.388565	Apod	0.400538	H2-K1	0.528077
Gbp2	0.281872			Bst2	0.355505	Mal	0.258201			Cops9	0.294624	Ctsd	0.260091	Rplp0	0.291928	Gnb2	0.270738	Samhd1	0.533747	Tmsb4x	0.484178	H3f3b	0.380964	Gabarap	0.394009	Banf1	0.523562
Tgm2	0.277758			Olfml3	0.353882	Aldoc	0.254425			Mbp	0.293677	Ifitm3	0.258132	Dynlrb2	0.284234	Rps27l	0.266266	Grina	0.531955	Hbb-bs	0.454333	Fth1	0.377538	Txn1	0.389042	Top2a	0.494765
Fn1	0.262988			Ctsc	0.345755	Bcas1	-0.259146			Tspo	0.28578	Mbp	-0.253751	Ppia	0.283396	Ptms	0.253002	Arg1	0.531523	Arhgap24	0.454333	D8Ertd738e	0.37707	Rbm3	0.370895	Nap1l1	0.492974
S100a6	0.258193			Srgn	0.345643	Cmss1	-0.299532			Clec7a	0.282477	Rps28	-0.258434	Selenow	0.282627	Sgms1	-0.250342	Cd274	0.531523	Morf4l1	0.437939	Gm42418	0.37612	Crip1	0.369677	Rbm39	0.479168
Camk1d	0.256432			Lgals3bp	0.342238	Fth1	-0.321112			Fcer1g	0.280857	Trem2	-0.261213	Rpl9	0.282128	Abcg2	-0.250792	Lgals3	0.524449	Sorcs1	0.437939	Nab1	0.374831	Rhoa	0.3671	Tulp4	0.479168
Zbp1	0.255069			Mpeg1	0.33091	Mbp	-0.338726			Rps12	0.279013	Rps7	-0.262355	Rpl23	0.279887	Ctla2a	-0.25112	Cd44	0.516321	Ywhae	0.431658	Dst	0.364997	H3f3b	0.365196	Syt11	0.479168
Ifi204	0.252628			Cd52	0.314554	Camk1d	-0.349211			Isg15	0.278858	Gm2000	-0.263542	Rpsa	0.279063	Pdap1	-0.252722	Gab2	0.506135	Gulp1	0.429458	Ndufb7	0.359064	Cxcl10	0.36257	Sparcl1	0.479168
CT010467.1	-0.257057			Laptm5	0.306897	S100a1	-0.351266			Actb	0.271534	Cd9	-0.273701	Rpl37a	0.275294	Gm28438	-0.254566	B230303A05Rik	0.505803	Myl6	0.426515	Ptma	0.349325	Malat1	0.360187	Oaz1	0.468521
Rpl27a	-0.257565			Ccl6	0.304936	Gm42418	-0.364249			Srgn	0.271335	Rps27	-0.288114	Tuba1a	0.273503	Eef2	-0.25525	Neat1	0.49834	Plekha4	0.425764	Rpl7a	0.349087	Sh3bgrl3	0.357629	Tmem176b	0.466229
Rps3a1	-0.260824			Hspa5	0.303096	mt-Atp6	-0.377188			Rpl22	0.270358	Gm28438	-0.296279	S100a11	0.272731	Tpm4	-0.260453	Il1rn	0.485427	Filip1	0.425764	H2-T23	0.347923	Ly6a	0.352516	Ptn	0.458409
Rpl39	-0.264341			Rrbp1	0.297971	Pdlim2	-0.402533			Tmem119	0.267815	H2-D1	-0.296331	Dbi	0.269599	Cox4i1	-0.264795	Tgm2	0.485427	Ogn	0.425764	Ppp1r14a	0.346576	S100a6	0.342392	Rps17	0.451153
Fabp5	-0.264732			Lgals3	0.297552	mt-Rnr1	-0.411435			Cd52	0.267415	Lag3	-0.30088	Rplp2	0.264779	Slc7a5	-0.26807	Clec7a	0.484612	Mt1	0.417066	H3f3a	0.338935	Cox6a1	0.337203	Atp5c1	0.451153
C1qc	-0.266182			Actg1	0.297413	S100b	-0.492748			Rplp1	0.266872	Apoe	-0.301681	Gm10260	0.26451	Myh9	-0.271221	Spp1	0.479168	Ckb	0.401516	Atp5j	0.338935	Gpx1	0.337203	S100a10	0.447459
Gnas	-0.266648			Hsp90b1	0.294573	Apoe	-0.495608			Ccl2	0.263939	Rplp1	-0.303381	Rps15a	0.263934	Sptan1	-0.274393	mt-Nd5	0.478353	Gm28438	0.397241	Selenow	0.337405	Fth1	0.333475	mt-Nd3	0.447459
H2-Ab1	-0.268833			Ctsb	0.292726	CT010467.1	-0.599289			Tgm2	0.262394	Rpl30	-0.303473	Enkur	0.262282	mt-Rnr2	-0.275118	mt-Nd2	0.475473	Rbm39	0.375011	Myl9	0.330645	Rpl10a	0.330149	Svip	0.447459
Gm2000	-0.27679			Clec7a	0.291418					Tma7	0.260669	Rps3a1	-0.303739	Rps2	0.256308	Adgrf5	-0.277009	Sdcbp	0.470179	Diaph2	0.370269	Rhoc	0.32816	Rps20	0.324715	Cxcl10	0.447459
Rpl13a	-0.279356			Naaa	0.288251					Spp1	0.250425	Rpl21	-0.304144	Rpl14	0.251326	mt-Rnr1	-0.27792	Aff1	0.464841	Dbi	0.366385	Sh3bgrl	0.32816	Psap	0.320095	Cntn1	0.438526
Rpl15	-0.288117			Sdc3	0.281139					Rpl10	-0.254595	H2-Ab1	-0.304726	Qk	-0.264351	Btbd7	-0.279411	Rnf213	0.458106	mt-Cytb	0.364518	Ppp1r2	0.325897	Hif1a	0.318339	Dhx9	0.433364
mt-Atp6	-0.290401			Arg1	0.280578					Cd9	-0.255652	Eef1a1	-0.311201	Malat1	-0.274988	Adgrl4	-0.285144	Tgfbi	0.454154	Dst	0.362099	Rab7	0.313158	Tmsb4x	0.314135	Mdh1	0.433364
Cxcl9	-0.291363			Ly6a	0.279266					Cbx3	-0.262174	Rpl24	-0.312046	Hexb	-0.290471	Reep3	-0.28613	Furin	0.440404	Rbm3	0.358409	Nudt4	0.313158	Myl6	0.31104	Rpl18	0.430258
Rpl5	-0.297863			Pdia3	0.270993					Hnrnpu	-0.263658	Fau	-0.322778	mt-Co3	-0.343352	Esyt2	-0.286929	Lpp	0.423755	Celf2	0.356977	Ifi27l2a	0.312299	Tmem50a	0.309971	App	0.4267
Rpl30	-0.304072			Cxcl10	0.258363					Sumo2	-0.267339	Rpl3	-0.345332	Plp1	-0.381853	Cd74	-0.286929	S100a6	0.422732	Gatm	0.348024	Ppia	0.301381	Npm1	0.306302	Lhfpl3	0.4267
C1qb	-0.305747			Cd72	0.251969					Rps15a	-0.27199	mt-Atp6	-0.352105	mt-Co1	-0.391917	Bmpr2	-0.288468	Entpd1	0.415037	Rps8	0.345138	B2m	0.297998	Atp6v0c	0.304153	Myl6	0.4267
Rpl21	-0.306565			Rpl29	-0.251193					Rbm39	-0.275232	Rps4x	-0.365563	mt-Atp6	-0.395596	Abcb1a	-0.288725	Gnaq	0.415037	Hexb	0.339316	Isg15	0.295021	Reep5	0.301579	Ghitm	0.420274
Rps28	-0.313405			Rpl35a	-0.256139					Itm2b	-0.281316	Cx3cr1	-0.377634	mt-Nd5	-0.42521	Son	-0.293422	Fnip2	0.411835	mt-Nd4	0.333926	Anxa5	0.29134	Tpm3	0.301579	Tubb2b	0.415603
Rpl10a	-0.315497			Rpl23	-0.264218					Atp5o.1	-0.283368	H2-Eb1	-0.3883	Mir6236	-0.484169	Ptprb	-0.293976	Ifitm3	0.409674	Hnrnpk	0.333318	Cryab	0.291081	AA467197	0.30117	Tbca	0.408085
Rgs10	-0.318453			Gm2000	-0.264887					Ppia	-0.285353	H2-Ea-ps	-0.412142	Mbp	-0.4944	Utrn	-0.300968	Slfn5	0.405639	Adam10	0.332161	Rpl4	0.291081	Lgals3	0.30117	Luzp2	0.398549
C1qa	-0.318771			Rps21	-0.268976					Cx3cr1	-0.290076	Cst3	-0.416559	Camk1d	-0.642272	Mbp	-0.313333	Isg15	0.405639	Rasal2	0.332161	Rpl19	0.285527	Gng5	0.299775	Ifit2	0.398549
Rps29	-0.321088			Rpl23a	-0.271102					Tuba1b	-0.300656	Rps18	-0.454189	mt-Nd2	-0.650504	Kdr	-0.345168	App	0.405639	Ldhb	0.328802	Psmb6	0.277534	Eif5a	0.29844	Hif1a	0.398549
Tpt1	-0.322669			Rpl11	-0.271631					Snrpg	-0.303969	H2-Aa	-0.4706	mt-Nd4	-0.691458	Zbtb20	-0.355604	Irak2	0.403065	Serf2	0.328234	Cnn2	0.277534	Apbb1ip	0.29844	AI506816	0.398549
Ctss	-0.336388			Rpl39	-0.276541					Sat1	-0.313814	Rps10	-0.580999	Cst3	-0.692428	Sparcl1	-0.359207	Mxd1	0.402185	Fam178b	0.326228	Fam162a	0.277534	Arpc3	0.295933	Rhoa	0.395336
Fau	-0.337745			Mbp	-0.27864					Cmss1	-0.320857	Cd74	-0.672596	mt-Nd1	-0.697999	Abhd2	-0.366064	Ifi204	0.398549	Ubb	0.322543	Rps27l	0.277534	Calm1	0.29492	Cox8a	0.394279
Tyrobp	-0.344328			Rps7	-0.278805					Gm23935	-0.339602			mt-Rnr2	-0.823845	Sptbn1	-0.366561	Gsr	0.396178	Gabarap	0.322543	Timp3	0.277534	Rps13	0.290677	Ran	0.386058
Npc2	-0.346377			Sat1	-0.282964					mt-Rnr2	-0.394778			mt-Cytb	-0.83714	Cldn5	-0.376696	Cstb	0.386859	S100a6	0.315287	Tsc22d1	0.277534	Arpc2	0.287665	R3hdm4	0.386058
Sat1	-0.352202			Rpl5	-0.283736					H2-Ab1	-0.398812			CT010467.1	-0.892048	Slco1c1	-0.380902	Ptpn1	0.384918	Selenop	0.312051	Top1	0.277534	Arpc5	0.287312	Itgav	0.386058
Rpl10	-0.362674			Rpl26	-0.288916					CT010467.1	-0.398812			Gm42418	-0.893208	Pltp	-0.398879	Wfdc17	0.382689	Ost4	0.31088	1810058I24Rik	0.277534	Ctsb	0.286792	Grn	0.386058
Rps18	-0.370718			Rpl13a	-0.294272					H3f3a	-0.401031			mt-Rnr1	-1.02273	Malat1	-0.433103	mt-Nd1	0.382285	Map4k4	0.31088	Selenof	0.264113	Il31ra	0.285294	Tma7	0.376074
Trem2	-0.382464			Tyrobp	-0.29463					Ptma	-0.411392					Apoe	-0.441944	Xylt1	0.378512	Tmbim6	0.308656	Tagln2	0.262427	Atp5g1	0.285294	Hsp90b1	0.376074
Eef1a1	-0.402994			Rps23	-0.29527					Prc1	-0.42687					Flt1	-0.462167	Fam49b	0.369838	Gpm6b	0.306776	Atp5d	0.262104	Atp5k	0.283432	H2-Aa	0.37447
Rpl6	-0.409551			Rpl7	-0.302768					Hist1h1e	-0.429999					Ablim1	-0.462609	Prdx5	0.368802	Fcrls	0.306776	Psma7	0.261767	mt-Nd3	0.283432	Sub1	0.37447
H2-Eb1	-0.410731			Rps15a	-0.308285					H2-Ea-ps	-0.514172					Spock2	-0.661642	Morrbid	0.368387	Hpgd	0.30468	Phlda1	0.261046	Sec62	0.281708	Cstb	0.37447
Rps27	-0.412572			Selenop	-0.31132					Rpl24	-0.537934							Tmsb4x	0.365284	Chchd2	0.30071	Gucy1a2	0.26066	Clec7a	0.280108	Rpl29	0.370792
Rps4x	-0.416233			Pfdn5	-0.318806					Hmgb1	-0.538334							Fmnl2	0.36257	Uba52	0.30071	Gstp1	0.260256	Actb	0.280108	Rpl8	0.367522
Ctsd	-0.4373			Rps28	-0.325929					Ubb	-0.540095							Dennd1a	0.357704	Gab1	0.298214	Vdac2	0.259832	Arg1	0.280108	Rps14	0.367522
H2-Ea-ps	-0.444413			Cx3cr1	-0.332148					Rps18	-0.561886							Oasl2	0.357261	Sncg	0.291463	Atf5	0.259387	Bola2	0.278262	Eif4g2	0.366693
Ubb	-0.448681			Rps11	-0.340655					Hbb-bs	-0.59053							Iqgap1	0.356485	Cnp	0.290834	Mrpl20	0.259387	Taldo1	0.276568	Atp5f1	0.363691
Ftl1	-0.457124			Fau	-0.346117					Rps10	-0.591395							Tet2	0.352941	Fxyd6	0.287807	Dpysl2	-0.251575	Rpl18a	0.275513	Anp32e	0.363691
H2-Aa	-0.458726			Rpl3	-0.346845					H2-Eb1	-0.643456							Nampt	0.347923	Ddx21	0.287807	Hbb-bs	-0.252981	Tbca	0.275007	Rpl37a	0.355362
Itm2b	-0.491149			Ubb	-0.349838					H2-Aa	-0.653055							C1qc	0.347923	Selplg	0.284408	Fcer1g	-0.254317	H2-Ea-ps	0.268748	Gm10260	0.353637
Cst3	-0.53313			mt-Atp6	-0.350517					Hist1h1b	-0.654037							mt-Cytb	0.344984	Map4	0.281241	Nucks1	-0.255898	Atp5b	0.266186	Ndufc2	0.353637
Rpl24	-0.538463			Rps4x	-0.365493					S100a8	-0.65796							Cebpb	0.343532	Gm26917	0.278282	Zcchc17	-0.257798	Rab14	0.266186	Tpr	0.353637
H2-D1	-0.592536			Tpt1	-0.367773					H2-D1	-0.659091							Mgat5	0.343122	Atox1	0.271917	5033404E19Rik	-0.257798	Lgmn	0.264006	AA467197	0.347923
Rps10	-0.651828			Rpl10	-0.372796					Apoe	-0.984207							Csf3r	0.33931	Mal	0.271917	Rps27a	-0.25796	Ppp3ca	0.257798	Clptm1l	0.347923
Cd74	-1.0182			Rgs10	-0.378234					S100a9	-1.16894							Rps15	0.337751	Prdx1	0.271917	Ctsl	-0.260562	Capzb	0.256939	Caprin1	0.347923
Apoe	-1.45698			Rpl30	-0.382444					Cd74	-1.22153							Rps3	0.337751	Itgb1	0.270733	Rps24	-0.262199	Nedd8	0.256148	Nrcam	0.347923
				Rpl27a	-0.385127													Rplp2	0.33482	Gm10076	0.270469	Eef1a1	-0.264416	Anp32b	0.256148	Myo5a	0.347923
				Rpl21	-0.386583													Pkm	0.334118	Selenow	0.269301	Plcl1	-0.269954	Rac1	0.255418	Map1a	0.347923
				Rpl18a	-0.404966													Gm23935	0.329961	Tomm7	0.269301	Thrb	-0.271087	Uqcrb	-0.250076	Ift20	0.347923
				Rps29	-0.408387													Cxcl10	0.32816	Eif2s2	0.26792	Prxl2c	-0.273159	Tacc1	-0.251708	Pbrm1	0.347923
				Rps18	-0.420412													Slc43a2	0.327165	Dlc1	0.26792	Grm7	-0.278859	Ahcyl1	-0.253286	Gbp2	0.347923
				Rps27	-0.422064													Pim1	0.32583	Atp5mpl	0.265299	Fry	-0.280461	Eef1d	-0.253286	Cnih4	0.347923
				Rpl6	-0.431349													Trim30a	0.322977	Hba-a1	0.265299	Dlc1	-0.280761	Gja1	-0.253286	Cyp20a1	0.347923
				Eef1a1	-0.444362													Tpd52	0.319542	Ncl	0.265299	Myh9	-0.281893	Rpl13a	-0.253596	Calr	0.344238
				H2-Ab1	-0.471987													Lilr4b	0.318176	Msn	0.265299	Rgs4	-0.284345	Park7	-0.256293	Rps27l	0.344238
				Itm2b	-0.47775													Skap2	0.318176	Arid1b	0.263448	Plp1	-0.285402	Rps29	-0.26046	Erh	0.344238
				Trem2	-0.494447													Pbx1	0.316672	Cfh	0.262852	Aif1	-0.287529	Naca	-0.26046	Serpine2	0.341664
				Rpl24	-0.561534													Slfn1	0.315502	Cox6b1	0.262852	Rgs10	-0.295045	Eef1a1	-0.263742	Rpl11	0.339765
				Rps10	-0.573254													Plac8	0.313158	Son	0.26084	Apoe	-0.29654	Atp1b2	-0.27486	Tcf4	0.337149
				Cst3	-0.581225													Cd53	0.311627	Rnase4	0.258413	Myh11	-0.297968	Hsbp1	-0.275167	Tagln2	0.337149
				H2-D1	-0.582505													Hif1a	0.311627	Pacs2	0.255839	Tbx3os1	-0.300233	Erbin	-0.277534	Lrp1	0.337149
				H2-Ea-ps	-0.706955													N4bp1	0.309955	Gnb1	0.251241	Trem2	-0.300639	Clic1	-0.278661	Olfml3	0.337149
				H2-Aa	-0.801752													Cmip	0.309243	Srgap2	0.251241	Cox7c	-0.302563	Gm42418	-0.278777	Isg15	0.337149
				H2-Eb1	-0.858402													Abtb2	0.308122	Pfn1	0.251005	Rps21	-0.305058	Pomp	-0.280809	Mrps33	0.327165
				Apoe	-1.05832													Gda	0.308122	P2ry12	0.251005	Itm2b	-0.307429	Aldh1a1	-0.281834	Atp6v0e	0.327165
				Cd74	-1.17059													Fbxl5	0.308122	mt-Nd1	0.250192	Actn4	-0.307429	Qk	-0.283793	Sdcbp	0.327165
																		Jak2	0.307908	Rpl37a	0.250192	Rps4x	-0.307429	Cx3cr1	-0.286523	Cct8	0.327165
																		Baz2b	0.307908	Mt3	0.250192	Rpl6	-0.316252	Rpl21	-0.292428	Pcbp2	0.327165
																		Atrnl1	0.306103	Trpm3	-0.252308	Rpl37	-0.317015	Id4	-0.296393	Lgals1	0.327165
																		Cd9	0.306103	Rpl37	-0.253616	Pde5a	-0.320368	Rpl28	-0.298596	H2-Ab1	0.327165
																		Ifit1	0.306103	Rpl15	-0.257459	Plxdc2	-0.320368	Aldoc	-0.300618	Clec7a	0.327165
																		Lyn	0.306103	Pex5l	-0.258009	Malat1	-0.324246	Syngr1	-0.301381	Hmgb2	0.327165
																		Gbp5	0.301957	Cntn3	-0.260397	Pdgfrb	-0.326537	Ywhah	-0.302835	mt-Nd4	0.321039
																		Tspo	0.300305	Pdzrn4	-0.260397	Ctsd	-0.326537	Gabra2	-0.304855	Mrpl52	0.319387
																		Slfn2	0.300305	Dpysl2	-0.26156	Rpl32	-0.327057	mt-Nd1	-0.315175	Tmbim6	0.319387
																		Alcam	0.298862	A230006K03Rik	-0.262419	mt-Atp6	-0.327835	Rpl27a	-0.318176	Edf1	0.317887
																		Litaf	0.297998	Ano4	-0.262419	Rps9	-0.327934	P2ry12	-0.328024	Ndufs5	0.317887
																		Csf2rb	0.297998	Rgs7	-0.262419	Egflam	-0.328802	C1qa	-0.328383	Psme1	0.317887
																		Ctss	0.296464	Rims1	-0.262419	Slc6a20a	-0.328802	Rpl34	-0.328814	Psma2	0.317887
																		Picalm	0.295456	Cacna1c	-0.262419	Bsg	-0.336812	Hbb-bs	-0.329308	Dad1	0.309243
																		Ly6c2	0.293131	Rpl23a	-0.264029	Gpx1	-0.349423	Rpl26	-0.330112	Hmgcs1	0.309243
																		Ndufb1-ps	0.287802	Plp1	-0.264029	Pkm	-0.352516	mt-Nd2	-0.336783	Txn1	0.309243
																		Rpl37a	0.286443	Galntl6	-0.264381	Gphn	-0.368829	C1qb	-0.34107	Atp5j	0.309243
																		H3f3a	0.283793	Grin2a	-0.264381	Tyrobp	-0.371559	Slc25a3	-0.347923	Clic1	0.309243
																		Rnf38	0.281048	Dock3	-0.264381	Atp13a5	-0.385431	Ubc	-0.347923	Sh3bgrl3	0.305138
																		Atp5k	0.281048	Negr1	-0.264931	Slc25a3	-0.386417	Evi2a	-0.347923	Cspg5	0.30229
																		Mpc1	0.281048	Cacnb4	-0.266285	Tpt1	-0.38894	S100b	-0.347923	Set	0.30117
																		Cflar	0.280809	Foxn3	-0.271673	Pde8b	-0.390622	Glud1	-0.347923	Sf3b6	0.30117
																		Spag9	0.280809	Cdc42	-0.272648	Cd74	-0.390622	Cox7a2l	-0.367823	Ndfip1	0.30117
																		Pnpla7	0.280809	Fat3	-0.27337	mt-Nd2	-0.390684	Rgs10	-0.383113	Arpc2	0.30117
																		Etv6	0.280108	Rpl27a	-0.27337	Pitpnc1	-0.39126	mt-Atp8	-0.383547	Cdk2ap2	0.295456
																		Znrf1	0.277534	Lyz2	-0.27685	Selenop	-0.415285	mt-Co1	-0.394146	Ddx46	0.295456
																		Crip1	0.274757	Anks1b	-0.278187	Mobp	-0.417611	Creg1	-0.395229	BC005537	0.295456
																		Hnrnpu	0.274175	Rps20	-0.278187	Atp1a2	-0.419903	CT010467.1	-0.397251	Pcbp4	0.295456
																		Irgm1	0.273923	Nol4	-0.281771	Rps23	-0.432959	mt-Cytb	-0.419848	Mrpl4	0.295456
																		Hk3	0.273923	Lrfn5	-0.281771	Fau	-0.442358	Rps10	-0.453857	Ctdspl2	0.295456
																		Fabp5	0.270961	Mapk10	-0.285139	Eif2s2	-0.44375	Ckb	-0.45867	Rnaseh2c	0.295456
																		Rab8b	0.268489	Kcnma1	-0.286749	Rpl22	-0.451612	Cpe	-0.479168	Srp19	0.295456
																		Sbno2	0.267192	Lrrtm4	-0.294128	Hexb	-0.452014	Ly86	-0.480818	Cript	0.295456
																		Tnfaip2	0.267192	Slc8a1	-0.294128	Abcc9	-0.455951	Mobp	-0.485427	Dnajc3	0.295456
																		Iigp1	0.267192	Ncam2	-0.294128	Rps25	-0.472852	Camk1d	-0.502251	Smim7	0.295456
																		Cpeb4	0.267192	Nell1	-0.307507	C1qb	-0.483954	Cst3	-0.522629	Ppm1h	0.295456
																		Rps26	0.266393	Cntnap5a	-0.308775	Rps29	-0.535135	Pabpc1	-0.553038	Aldh1l2	0.295456
																		Gng12	0.263034	Ptprn2	-0.308775	Rpl29	-0.552541	Gm28438	-0.628031	Fmc1	0.295456
																		Il1b	0.263034	Frmpd4	-0.308775	Ly86	-0.562001	Gfap	-0.653378	Ywhag	0.295456
																		Gpx1	0.261046	Nudt4	-0.311202	Sparcl1	-0.602727	mt-Rnr2	-0.685369	Rufy3	0.295456
																		Sik3	0.26046	Slc1a2	-0.314592	Ctss	-0.661065	mt-Atp6	-0.729352	Cdc42se1	0.295456
																		Clic4	0.259832	Rpl18	-0.316358	Vtn	-0.665322	mt-Rnr1	-0.76132	Tomm7	0.293612
																		Sgpl1	0.259832	Hs6st3	-0.316702	C1qa	-0.735887			Eid1	0.293612
																		Kpna4	0.259387	Ctnnd2	-0.317715	Cst3	-1.41224			Hmgn2	0.293612
																		Ccr1	0.256775	Grid2	-0.319663					S100a6	0.292399
																		Nfkb1	0.255411	Rpl35a	-0.32135					Erp29	0.286523
																		Pik3ap1	0.254264	Dgki	-0.327575					Nktr	0.286523
																		Fn1	0.253855	Ppp2r2b	-0.33047					Rwdd1	0.286523
																		Cast	0.252063	Lars2	-0.332263					Chmp5	0.286523
																		Il4ra	0.252063	Gria4	-0.332263					Vapb	0.286523
																		C3	0.251062	Pcdh15	-0.337811					Dtymk	0.286523
																		Igf1r	0.251062	B2m	-0.339472					Fam50a	0.286523
																		Smg6	-0.252107	Clstn2	-0.350595					Rpn2	0.286523
																		Rpl5	-0.252981	Dlgap2	-0.351229					Ndrg3	0.286523
																		Eif3f	-0.252981	Grid1	-0.352441					Tuba1b	0.286523
																		Chd9	-0.252981	Ebf1	-0.352441					Rpl35	0.286523
																		Trac	-0.252981	Mobp	-0.353022					Ncl	0.279859
																		BE692007	-0.252981	Il1rapl1	-0.353586					Reep5	0.279859
																		Vps13c	-0.252981	Ryr2	-0.353586					Tspan3	0.279859
																		Itga4	-0.254612	Rps26	-0.354404					Esd	0.278255
																		Eef1d	-0.256615	Ctnna2	-0.358898					Stmn3	0.278255
																		Nav2	-0.256615	Agbl4	-0.37229					Ap2m1	0.278255
																		Cd3d	-0.256615	Pde4d	-0.3732					Cfl2	0.278255
																		Ltb	-0.257798	Adgrb3	-0.373486					Eef1g	0.278255
																		Rps13	-0.258519	Dpp10	-0.373486					Ube2s	0.278255
																		Arhgef1	-0.258899	Dscam	-0.374035					mt-Nd6	0.278255
																		Rpl36a	-0.259759	Rps13	-0.374681					Srgn	0.278255
																		Senp6	-0.260123	Slc24a2	-0.374805					Rabac1	0.278255
																		Znrf2	-0.260123	H2-K1	-0.377362					Spp1	0.278255
																		Phf14	-0.260123	Lrp1b	-0.378714					Sptssa	0.278255
																		Ddx5	-0.261492	Cmss1	-0.385969					Dnajc7	0.278255
																		Itgb5	-0.26213	Rps18	-0.407339					Cox5a	0.278255
																		Rps14	-0.263289	Snhg11	-0.411366					Tapbp	0.278255
																		Tcf12	-0.263511	Dlgap1	-0.412523					Hint1	0.273584
																		Eef2	-0.264175	H2-Ab1	-0.412773					Lyz2	0.273584
																		Card11	-0.265054	Cacna1a	-0.414128					mt-Nd1	0.273584
																		Ankrd44	-0.265552	Ccser1	-0.414422					Eif3c	0.270581
																		S100a10	-0.266787	Gphn	-0.422519					Tpi1	0.270581
																		Tanc2	-0.268489	Ank2	-0.427216					Psmb6	0.270581
																		Runx2	-0.269607	Mast4	-0.435484					Gmfb	0.270581
																		Arhgef6	-0.270398	Pde4b	-0.442027					Pdia3	0.270581
																		Cd247	-0.271228	Frmd4a	-0.446775					Tln1	0.270581
																		Rpl8	-0.271359	Fgf12	-0.450997					Rps24	0.270581
																		Immp2l	-0.273876	Rpl18a	-0.452903					Cox17	0.263439
																		Lrrc8c	-0.277228	6330411D24Rik	-0.45337					Ncam1	0.263439
																		Ikzf2	-0.279523	Cadps	-0.455948					Olig1	0.263439
																		Git2	-0.280461	Dpp6	-0.469613					Calm2	0.256775
																		Rpl10a	-0.282554	Grm7	-0.470626					Pea15a	0.256775
																		Sh2d2a	-0.283109	Pcdh9	-0.483549					Ndufv2	0.256775
																		Coro2a	-0.28399	Lingo2	-0.489242					Gpx4	0.256775
																		Ssbp1	-0.286367	Nrg1	-0.489879					Arhgap5	0.256775
																		Hpgds	-0.286367	Camta1	-0.4932					Chchd2	0.251757
																		Tgfbr2	-0.286595	Ccl12	-0.4932					Ndufb1-ps	0.250543
																		Tox	-0.286792	H2-Aa	-0.503288					Pllp	0.250543
																		Rpl11	-0.287888	Cdh18	-0.52406					Eef1b2	0.250543
																		Rpl27a	-0.294183	Kirrel3	-0.536268					Uqcrb	0.250543
																		Ccm2	-0.295456	Lrrc4c	-0.538054					H3f3b	-0.251371
																		Gimap7	-0.295933	H2-Ea-ps	-0.539885					Ndrg2	-0.257798
																		Psip1	-0.295933	Magi2	-0.556722					mt-Co2	-0.257798
																		Wdfy4	-0.295933	Mdga2	-0.567693					mt-Atp8	-0.257798
																		Themis	-0.298967	Rora	-0.578088					Tecr	-0.257798
																		Exoc6	-0.30189	Grip1	-0.583767					Phpt1	-0.257798
																		Chn2	-0.30189	Nrxn1	-0.608932					Eif5b	-0.257798
																		Mertk	-0.30189	Fgf14	-0.621074					Dstn	-0.257798
																		Shisa5	-0.302706	Cdr1os	-0.631824					C1qbp	-0.257798
																		Rps27	-0.303312	Kcnd2	-0.643642					Pxdc1	-0.257798
																		Pfdn5	-0.304153	H2-Eb1	-0.646051					Bzw1	-0.257798
																		Ciita	-0.304709	Opcml	-0.65116					Cetn3	-0.257798
																		Oprm1	-0.307429	Sgcz	-0.662481					U2surp	-0.257798
																		Rap1a	-0.308652	Gm42418	-0.701975					Actg1	-0.257798
																		Cx3cr1	-0.310054	Nlgn1	-0.712193					Ascl1	-0.257798
																		Gimap6	-0.310054	Nrxn3	-0.712732					Eif2s2	-0.257798
																		Gphn	-0.310206	Tenm2	-0.727401					Rps20	-0.26237
																		Snord13	-0.311678	Kcnip4	-0.728648					Rps28	-0.26268
																		Ctsb	-0.312001	Etl4	-0.749145					Lbh	-0.268445
																		Cblb	-0.315042	Fam155a	-0.760446					Mrpl41	-0.270289
																		Morf4l1	-0.315042	Dlg2	-0.769812					Pfdn1	-0.270289
																		Tmcc3	-0.316987	Csmd1	-0.784454					Gabarapl2	-0.270289
																		Rabgap1l	-0.318076	Lsamp	-0.789593					Gps2	-0.270289
																		Il2rb	-0.319501	H2-D1	-0.883469					Gal3st1	-0.270289
																		Tnrc6c	-0.319707	Ptprd	-0.898136					Cdc37	-0.270289
																		Fbxl17	-0.319707	Nrg3	-0.909914					Rnaset2b	-0.270289
																		Rasgrp1	-0.321928	Rbfox1	-0.923034					Mafb	-0.270289
																		Slc9a9	-0.321928	Cntnap2	-0.937984					Ndfip2	-0.270289
																		Coro1a	-0.321928	Meg3	-1.03844					Mif	-0.281005
																		Cdk8	-0.321928	Ntm	-1.16234					Rps7	-0.281644
																		Rpl3	-0.323777	Asic2	-1.22594					Dynlt3	-0.283793
																		Skap1	-0.33232	Apoe	-1.5906					Srsf6	-0.283793
																		Tcf4	-0.336049	Cd74	-1.70583					Snap47	-0.283793
																		Cd3e	-0.338125							Pank3	-0.283793
																		mt-Atp6	-0.343954							Nlgn1	-0.283793
																		Foxn3	-0.347222							Tceal3	-0.283793
																		Mef2c	-0.349807							Snx5	-0.283793
																		Diaph2	-0.353232							Sdhaf4	-0.283793
																		H2-Q7	-0.35339							2310061I04Rik	-0.283793
																		Cd3g	-0.35339							Agpat4	-0.283793
																		Ptprcap	-0.354462							Stx7	-0.283793
																		Rps15a	-0.361821							Nap1l5	-0.283793
																		Gm2682	-0.365649							Zfp664	-0.283793
																		Rps18	-0.369546							Mtfr1l	-0.283793
																		Rpl18a	-0.373571							Nsmf	-0.283793
																		Ptpn18	-0.380205							Lrrfip1	-0.283793
																		Laptm5	-0.384143							Rplp0	-0.287342
																		Ppib	-0.385431							Rpl19	-0.289507
																		Rps23	-0.393342							Vdac2	-0.292013
																		Prkca	-0.394337							Ywhaq	-0.292013
																		Nav3	-0.395301							Cycs	-0.292013
																		Gm20388	-0.396106							Selenop	-0.292013
																		Rpl36	-0.396422							Slc1a2	-0.292013
																		Malat1	-0.408495							Polr2f	-0.292013
																		Gm44511	-0.409679							Sh3glb1	-0.293422
																		Lck	-0.413628							Prdx2	-0.293422
																		Nkg7	-0.421296							S100b	-0.294324
																		Ms4a4b	-0.427489							Cfl1	-0.301998
																		Fam169b	-0.43477							Rpl36	-0.304257
																		Mbnl1	-0.436348							Eif1b	-0.305103
																		Lyz2	-0.444481							Sfr1	-0.305103
																		Bcl2	-0.449716							Hibadh	-0.305103
																		Tgfbr1	-0.470079							Tpt1	-0.305103
																		Gnas	-0.490683							Rps2	-0.305103
																		H2-Eb1	-0.495351							Phyhipl	-0.310265
																		Trbc1	-0.506737							Gapdh	-0.312018
																		Ccl4	-0.507526							Abr	-0.319198
																		Fgf13	-0.508341							Gsk3b	-0.319198
																		Cmss1	-0.524649							0610012G03Rik	-0.319198
																		Smyd3	-0.526546							Spcs1	-0.319198
																		Hsp90b1	-0.566347							Ccz1	-0.319198
																		AC149090.1	-0.575756							Fxr1	-0.319198
																		Rpl28	-0.588715							Rac1	-0.322893
																		Maml2	-0.595087							Ybx1	-0.328187
																		Apoe	-0.644039							Rpl5	-0.328187
																		Plxdc2	-0.706742							Plp1	-0.330149
																		Cd74	-0.708252							Eif1	-0.333205
																		H2-D1	-0.710431							Arpc1a	-0.334419
																		Inpp4b	-0.745736							Higd2a	-0.334419
																		Ccl5	-1.28358							Cebpz	-0.334419
																										Sema5a	-0.334419
																										Eif4a3	-0.334419
																										Tns3	-0.334419
																										Ewsr1	-0.334419
																										Etfa	-0.334419
																										Camta1	-0.334419
																										Ptgds	-0.334419
																										Tcf7l2	-0.334419
																										Rpl7l1	-0.334419
																										Fgfr1op2	-0.334419
																										Prxl2b	-0.334419
																										Magoh	-0.334419
																										Impa1	-0.334419
																										Tcea1	-0.334419
																										Dpysl2	-0.336408
																										Pafah1b1	-0.336408
																										Atg3	-0.336408
																										Lgals3	-0.336408
																										Rbm3	-0.337968
																										Rpl24	-0.339225
																										Pfn1	-0.339225
																										Rpl34	-0.344335
																										Ndufa1	-0.350907
																										Cdk8	-0.350907
																										Cox7a2l	-0.350907
																										Pak2	-0.350907
																										Rgcc	-0.350907
																										Hexb	-0.359677
																										Rpl23a	-0.361175
																										Rps11	-0.362134
																										Tpm1	-0.363291
																										Cdv3	-0.366504
																										Ncor1	-0.366504
																										Selenof	-0.376442
																										mt-Co3	-0.379476
																										Atp5o.1	-0.379476
																										Adh5	-0.383329
																										Cx3cr1	-0.383329
																										1110004F10Rik	-0.383329
																										Cryab	-0.390436
																										Cnbp	-0.395301
																										Nxph1	-0.395301
																										Sh3bgrl	-0.395301
																										Rpl28	-0.401533
																										Rps15a	-0.403649
																										Gm42418	-0.404566
																										Slc25a3	-0.405355
																										Rpl13a	-0.405355
																										Nsa2	-0.412308
																										Ppp1r18	-0.412308
																										Pkm	-0.415037
																										Gm28438	-0.421296
																										Qk	-0.421296
																										Rack1	-0.427723
																										Nme1	-0.42891
																										Fcer1g	-0.42891
																										Rtraf	-0.430634
																										Mphosph8	-0.430634
																										Ubb	-0.433369
																										Gpr17	-0.43837
																										Ndufs2	-0.43837
																										Rpl30	-0.439912
																										Rpl13	-0.440662
																										Atp5e	-0.44283
																										C1qc	-0.454337
																										Ctsd	-0.454337
																										Tuba1a	-0.454743
																										Prdx1	-0.455244
																										Rps23	-0.456702
																										Rps16	-0.459432
																										Mpc1	-0.461938
																										Pfdn5	-0.461938
																										Rps27a	-0.464564
																										Chrac1	-0.476438
																										Rps29	-0.477243
																										Eef1a1	-0.479693
																										Rpl7	-0.495297
																										Nfia	-0.499771
																										Serf2	-0.501467
																										Rplp1	-0.504891
																										Aldoa	-0.505235
																										Fau	-0.507412
																										Apoe	-0.512371
																										Atp6v1f	-0.520832
																										Rpl10a	-0.533771
																										Hbb-bs	-0.541591
																										Itm2b	-0.543552
																										Rpl15	-0.548847
																										Rps21	-0.548847
																										mt-Atp6	-0.552541
																										Ctss	-0.593764
																										S100a1	-0.594833
																										Cnp	-0.601451
																										Rplp2	-0.617047
																										Fth1	-0.617773
																										Ywhae	-0.627747
																										Rps3	-0.636309
																										Sirt2	-0.636309
																										Rpl23	-0.638189
																										Ftl1	-0.681686
																										Rpl9	-0.685062
																										Pmepa1	-0.685891
																										Rps10	-0.690757
																										Rps13	-0.701404
																										Rps9	-0.705257
																										CT010467.1	-0.705257
																										C1qb	-0.721131
																										Rgs10	-0.758992
																										Rpl27a	-0.795007
																										Rpl10	-0.813386
																										Rpl6	-0.858702
																										Cst3	-1.0502
																										Tyrobp	-1.05786

## Sheet: GO (KO vs WT)
Cluster 0			Cluster 1			Cluster 2			Cluster 3			Cluster 4			Cluster 5			Cluster 6			Cluster 7			Cluster 8			Cluster 9			Cluster 10			Cluster 11			Cluster 12			Cluster 13
term_id	term_name	p_value	term_id	term_name	p_value	term_id	term_name	p_value	term_id	term_name	p_value	term_id	term_name	p_value	term_id	term_name	p_value	term_id	term_name	p_value	term_id	term_name	p_value	term_id	term_name	p_value	term_id	term_name	p_value	term_id	term_name	p_value	term_id	term_name	p_value	term_id	term_name	p_value	term_id	term_name	p_value
GO:0042742	defense response to bacterium	0.000107827	GO:0045807	positive regulation of endocytosis	0.00395996	GO:0002274	myeloid leukocyte activation	0.000104879	GO:0051651	maintenance of location in cell	0.000212777	GO:0006958	complement activation, classical pathway	0.0071973	GO:0098542	defense response to other organism	0.000102125	GO:0042742	defense response to bacterium	0.000114553	GO:0009145	purine nucleoside triphosphate biosynthetic process	0.000146987	GO:0048870	cell motility	0.00068382	GO:0002645	positive regulation of tolerance induction	0.000100554	GO:0050789	regulation of biological process	0.000108502	GO:0097435	supramolecular fiber organization	0.000136098	GO:0042127	regulation of cell population proliferation	0.000116804	GO:0043207	response to external biotic stimulus	0.000102721
GO:0048583	regulation of response to stimulus	0.000108707	GO:1900272	negative regulation of long-term synaptic potentiation	0.00395996	GO:0048870	cell motility	0.000113263	GO:0051238	sequestering of metal ion	0.000212777	GO:0150146	cell junction disassembly	0.0071973	GO:0060284	regulation of cell development	0.000106133	GO:0044403	biological process involved in symbiotic interaction	0.000128338	GO:0006120	mitochondrial electron transport, NADH to ubiquinone	0.000146987	GO:0010628	positive regulation of gene expression	0.000822022	GO:0002683	negative regulation of immune system process	0.000103455	GO:0021762	substantia nigra development	0.000113122	GO:0051246	regulation of protein metabolic process	0.000201216	GO:0051129	negative regulation of cellular component organization	0.000132069	GO:0030901	midbrain development	0.000103863
GO:0009615	response to virus	0.000108707	GO:0007611	learning or memory	0.00863197	GO:1901565	organonitrogen compound catabolic process	0.000118422	GO:0008366	axon ensheathment	0.000243231	GO:0002682	regulation of immune system process	0.0071973	GO:0007275	multicellular organism development	0.00012741	GO:0019882	antigen processing and presentation	0.000144556	GO:0009206	purine ribonucleoside triphosphate biosynthetic process	0.000146987	GO:0040011	locomotion	0.00335303	GO:0010562	positive regulation of phosphorus metabolic process	0.000106488	GO:0007626	locomotory behavior	0.000114607	GO:0012501	programmed cell death	0.000329142	GO:0051241	negative regulation of multicellular organismal process	0.000164664	GO:0007005	mitochondrion organization	0.000119196
GO:0023051	regulation of signaling	0.00011453	GO:0030100	regulation of endocytosis	0.00863197	GO:0023051	regulation of signaling	0.00012053	GO:0007272	ensheathment of neurons	0.000243231	GO:0002504	antigen processing and presentation of peptide or polysaccharide antigen via MHC class II	0.0071973	GO:0070488	neutrophil aggregation	0.000147995	GO:0032101	regulation of response to external stimulus	0.000155326	GO:0009201	ribonucleoside triphosphate biosynthetic process	0.000173648	GO:0031325	positive regulation of cellular metabolic process	0.00335303	GO:0045937	positive regulation of phosphate metabolic process	0.000106488	GO:0070252	actin-mediated cell contraction	0.000119572	GO:0042274	ribosomal small subunit biogenesis	0.000330178	GO:0044271	cellular nitrogen compound biosynthetic process	0.000177498	GO:1902903	regulation of supramolecular fiber organization	0.000119722
GO:0010646	regulation of cell communication	0.000117408	GO:0050890	cognition	0.00863197	GO:1901576	organic substance biosynthetic process	0.000122731	GO:0070488	neutrophil aggregation	0.000296557	GO:0002495	antigen processing and presentation of peptide antigen via MHC class II	0.0071973	GO:0042110	T cell activation	0.000154423	GO:0045862	positive regulation of proteolysis	0.000213051	GO:0009142	nucleoside triphosphate biosynthetic process	0.000258447	GO:0035239	tube morphogenesis	0.00335303	GO:0002685	regulation of leukocyte migration	0.000115658	GO:0086003	cardiac muscle cell contraction	0.000124186	GO:0008219	cell death	0.000330178	GO:0007420	brain development	0.000226583	GO:0009611	response to wounding	0.000120926
GO:0034341	response to type II interferon	0.000121012	GO:1900271	regulation of long-term synaptic potentiation	0.00863197	GO:0010646	regulation of cell communication	0.000124898	GO:0007399	nervous system development	0.000296557	GO:0002478	antigen processing and presentation of exogenous peptide antigen	0.0071973	GO:0031323	regulation of cellular metabolic process	0.000156181	GO:0070488	neutrophil aggregation	0.000213051	GO:0006091	generation of precursor metabolites and energy	0.000290396	GO:0009653	anatomical structure morphogenesis	0.00413843	GO:0051702	biological process involved in interaction with symbiont	0.000116823	GO:0070588	calcium ion transmembrane transport	0.000143528	GO:0042981	regulation of apoptotic process	0.000381123	GO:0009205	purine ribonucleoside triphosphate metabolic process	0.000235328	GO:0010001	glial cell differentiation	0.000123751
GO:0009617	response to bacterium	0.000121855	GO:1990000	amyloid fibril formation	0.00863197	GO:0002252	immune effector process	0.000132098	GO:0051235	maintenance of location	0.000477596	GO:0019886	antigen processing and presentation of exogenous peptide antigen via MHC class II	0.0071973	GO:0006915	apoptotic process	0.000167245	GO:0097529	myeloid leukocyte migration	0.000284297	GO:0010257	NADH dehydrogenase complex assembly	0.000290396	GO:0009891	positive regulation of biosynthetic process	0.00413843	GO:0055080	monoatomic cation homeostasis	0.000117257	GO:0035556	intracellular signal transduction	0.000144232	GO:0009611	response to wounding	0.000456684	GO:0065008	regulation of biological quality	0.000235328	GO:0006414	translational elongation	0.000142427
GO:0002504	antigen processing and presentation of peptide or polysaccharide antigen via MHC class II	0.000129345	GO:2000145	regulation of cell motility	0.00863197	GO:0070887	cellular response to chemical stimulus	0.000134119	GO:0030593	neutrophil chemotaxis	0.00116754	GO:0098883	synapse pruning	0.0071973	GO:0010604	positive regulation of macromolecule metabolic process	0.000174047	GO:0006955	immune response	0.000319057	GO:0032981	mitochondrial respiratory chain complex I assembly	0.000290396	GO:0048514	blood vessel morphogenesis	0.00501457	GO:0036211	protein modification process	0.000117533	GO:0099175	regulation of postsynapse organization	0.000144232	GO:0009967	positive regulation of signal transduction	0.000555767	GO:0051179	localization	0.000236007	GO:1902531	regulation of intracellular signal transduction	0.000148025
GO:0070887	cellular response to chemical stimulus	0.000129345	GO:0040012	regulation of locomotion	0.00900096	GO:0019882	antigen processing and presentation	0.000137047	GO:0032119	sequestering of zinc ion	0.0011845	GO:0002455	humoral immune response mediated by circulating immunoglobulin	0.00775489	GO:0051128	regulation of cellular component organization	0.000188991	GO:0002281	macrophage activation involved in immune response	0.000319371	GO:0046034	ATP metabolic process	0.000303862	GO:0030168	platelet activation	0.00501457	GO:0046640	regulation of alpha-beta T cell proliferation	0.000118538	GO:0086001	cardiac muscle cell action potential	0.000144232	GO:0043067	regulation of programmed cell death	0.000555767	GO:0034220	monoatomic ion transmembrane transport	0.00029237	GO:0033043	regulation of organelle organization	0.000150171
GO:0061844	antimicrobial humoral immune response mediated by antimicrobial peptide	0.000145861	GO:0090731	cellular response to very-low-density lipoprotein particle stimulus	0.00982464	GO:0009058	biosynthetic process	0.000142203	GO:0071621	granulocyte chemotaxis	0.00190461	GO:0002376	immune system process	0.00775489	GO:0042592	homeostatic process	0.000190209	GO:0009611	response to wounding	0.000340345	GO:0009205	purine ribonucleoside triphosphate metabolic process	0.000641109	GO:0048856	anatomical structure development	0.00511815	GO:0035264	multicellular organism growth	0.000118538	GO:0055117	regulation of cardiac muscle contraction	0.000156519	GO:0019882	antigen processing and presentation	0.000555767	GO:0009199	ribonucleoside triphosphate metabolic process	0.000292974	GO:0044085	cellular component biogenesis	0.000150447
GO:0051651	maintenance of location in cell	0.000145861	GO:0060627	regulation of vesicle-mediated transport	0.00982464	GO:1903320	regulation of protein modification by small protein conjugation or removal	0.000157246	GO:1990266	neutrophil migration	0.00190461	GO:0002449	lymphocyte mediated immunity	0.00775489	GO:2000341	regulation of chemokine (C-X-C motif) ligand 2 production	0.000212497	GO:0050900	leukocyte migration	0.00037682	GO:0009144	purine nucleoside triphosphate metabolic process	0.000742188	GO:2000145	regulation of cell motility	0.00512622	GO:0097530	granulocyte migration	0.000124833	GO:0007215	glutamate receptor signaling pathway	0.000167642	GO:0042060	wound healing	0.000647928	GO:0009144	purine nucleoside triphosphate metabolic process	0.000292974	GO:1905906	regulation of amyloid fibril formation	0.000156107
GO:0097529	myeloid leukocyte migration	0.000153703	GO:0010975	regulation of neuron projection development	0.00982464	GO:0072331	signal transduction by p53 class mediator	0.000157246	GO:1990379	lipid transport across blood-brain barrier	0.00221769	GO:0019884	antigen processing and presentation of exogenous antigen	0.00775489	GO:0072567	chemokine (C-X-C motif) ligand 2 production	0.000212497	GO:0052547	regulation of peptidase activity	0.000392733	GO:0009199	ribonucleoside triphosphate metabolic process	0.000742188	GO:0035295	tube development	0.00525642	GO:0034330	cell junction organization	0.000127507	GO:0010880	regulation of release of sequestered calcium ion into cytosol by sarcoplasmic reticulum	0.000167642	GO:0048584	positive regulation of response to stimulus	0.000666481	GO:0006812	monoatomic cation transport	0.000343755	GO:0008284	positive regulation of cell population proliferation	0.0001603
GO:0032101	regulation of response to external stimulus	0.000154348	GO:0071283	cellular response to iron(III) ion	0.00982464	GO:2001242	regulation of intrinsic apoptotic signaling pathway	0.000161599	GO:0043085	positive regulation of catalytic activity	0.00232688	GO:0002460	adaptive immune response based on somatic recombination of immune receptors built from immunoglobulin superfamily domains	0.0082371	GO:0080090	regulation of primary metabolic process	0.000218883	GO:0042981	regulation of apoptotic process	0.000427179	GO:1902600	proton transmembrane transport	0.000764114	GO:0002495	antigen processing and presentation of peptide antigen via MHC class II	0.00525642	GO:0002695	negative regulation of leukocyte activation	0.000127766	GO:0099560	synaptic membrane adhesion	0.000167642	GO:0030036	actin cytoskeleton organization	0.000887208	GO:0021762	substantia nigra development	0.000349605	GO:0007417	central nervous system development	0.000161902
GO:0031347	regulation of defense response	0.00018908	GO:0071831	intermediate-density lipoprotein particle clearance	0.00982464	GO:0002495	antigen processing and presentation of peptide antigen via MHC class II	0.000170657	GO:0060326	cell chemotaxis	0.00232688	GO:0006956	complement activation	0.00947559	GO:0051050	positive regulation of transport	0.000221288	GO:0040011	locomotion	0.00046922	GO:0009141	nucleoside triphosphate metabolic process	0.00114166	GO:0009893	positive regulation of metabolic process	0.00525642	GO:0070486	leukocyte aggregation	0.000137876	GO:0098698	postsynaptic specialization assembly	0.000167642	GO:0006915	apoptotic process	0.000970344	GO:0006810	transport	0.000371237	GO:0009117	nucleotide metabolic process	0.000161902
GO:0010033	response to organic substance	0.00018908	GO:0001910	regulation of leukocyte mediated cytotoxicity	0.00982464	GO:0001817	regulation of cytokine production	0.000178204	GO:0042552	myelination	0.00232688	GO:0048002	antigen processing and presentation of peptide antigen	0.0126707	GO:0006807	nitrogen compound metabolic process	0.000239363	GO:0006508	proteolysis	0.000486295	GO:0042254	ribosome biogenesis	0.00146314	GO:0040012	regulation of locomotion	0.00525642	GO:0051234	establishment of localization	0.000139139	GO:2001257	regulation of cation channel activity	0.000169133	GO:0048468	cell development	0.00100618	GO:0060322	head development	0.00040346	GO:0006807	nitrogen compound metabolic process	0.000164443
GO:0014002	astrocyte development	0.000191254	GO:0150089	multiple spine synapse organization	0.00982464	GO:0051235	maintenance of location	0.000178204	GO:0035425	autocrine signaling	0.00232688	GO:0071283	cellular response to iron(III) ion	0.0130604	GO:0051094	positive regulation of developmental process	0.000239363	GO:0009605	response to external stimulus	0.000486295	GO:0033108	mitochondrial respiratory chain complex assembly	0.00168749	GO:0010232	vascular transport	0.00525642	GO:0050801	monoatomic ion homeostasis	0.000141959	GO:0048869	cellular developmental process	0.000170147	GO:0044419	biological process involved in interspecies interaction between organisms	0.00104954	GO:0006123	mitochondrial electron transport, cytochrome c to oxygen	0.000446433	GO:0009259	ribonucleotide metabolic process	0.000167283
GO:0051241	negative regulation of multicellular organismal process	0.000214462	GO:0150090	multiple spine synapse organization, single dendrite	0.00982464	GO:0001816	cytokine production	0.000191968	GO:1905920	positive regulation of CoA-transferase activity	0.00236209	GO:0002443	leukocyte mediated immunity	0.0130604	GO:0035821	modulation of process of another organism	0.000243492	GO:0032103	positive regulation of response to external stimulus	0.000500547	GO:0009152	purine ribonucleotide biosynthetic process	0.00209787	GO:0150104	transport across blood-brain barrier	0.00525642	GO:1901698	response to nitrogen compound	0.00014217	GO:0030154	cell differentiation	0.000170147	GO:0097190	apoptotic signaling pathway	0.00110657	GO:0009141	nucleoside triphosphate metabolic process	0.000543295	GO:0051050	positive regulation of transport	0.000167711
GO:0002682	regulation of immune system process	0.000221412	GO:0150200	regulation of transport across blood-brain barrier	0.00982464	GO:0002684	positive regulation of immune system process	0.000200726	GO:1905918	regulation of CoA-transferase activity	0.00236209	GO:0002684	positive regulation of immune system process	0.0130604	GO:0030334	regulation of cell migration	0.000246924	GO:0043067	regulation of programmed cell death	0.000516187	GO:0009150	purine ribonucleotide metabolic process	0.00245541	GO:0007155	cell adhesion	0.00525642	GO:0001568	blood vessel development	0.000142894	GO:1903169	regulation of calcium ion transmembrane transport	0.000170147	GO:0048856	anatomical structure development	0.00110657	GO:0034097	response to cytokine	0.000568541	GO:0009966	regulation of signal transduction	0.000170151
GO:0006915	apoptotic process	0.000244865	GO:0150201	positive regulation of transport across blood-brain barrier	0.00982464	GO:0071677	positive regulation of mononuclear cell migration	0.000221207	GO:0044093	positive regulation of molecular function	0.00236209	GO:0034443	negative regulation of lipoprotein oxidation	0.0130604	GO:0032103	positive regulation of response to external stimulus	0.000246924	GO:0050790	regulation of catalytic activity	0.000521485	GO:0009260	ribonucleotide biosynthetic process	0.00274403	GO:0003018	vascular process in circulatory system	0.00525642	GO:0051092	positive regulation of NF-kappaB transcription factor activity	0.000143862	GO:0060134	prepulse inhibition	0.000170147	GO:0010647	positive regulation of cell communication	0.00122261	GO:0048870	cell motility	0.000575687	GO:0060322	head development	0.000170382
GO:0042592	homeostatic process	0.000250004	GO:0040011	locomotion	0.00982464	GO:0002695	negative regulation of leukocyte activation	0.00022172	GO:0048731	system development	0.00236209	GO:0060588	negative regulation of lipoprotein lipid oxidation	0.0130604	GO:0071310	cellular response to organic substance	0.000267101	GO:0001818	negative regulation of cytokine production	0.000619779	GO:0021762	substantia nigra development	0.0029018	GO:0010557	positive regulation of macromolecule biosynthetic process	0.00525642	GO:0009888	tissue development	0.000146544	GO:0060078	regulation of postsynaptic membrane potential	0.000172001	GO:0023056	positive regulation of signaling	0.00122261	GO:0055085	transmembrane transport	0.000684404	GO:0044087	regulation of cellular component biogenesis	0.000186966
GO:0051246	regulation of protein metabolic process	0.000284543	GO:1903000	regulation of lipid transport across blood-brain barrier	0.00982464	GO:0051402	neuron apoptotic process	0.00022172	GO:0097530	granulocyte migration	0.00236209	GO:0042161	lipoprotein oxidation	0.0158282	GO:0050866	negative regulation of cell activation	0.000267101	GO:0010033	response to organic substance	0.000658099	GO:0046390	ribose phosphate biosynthetic process	0.00304745	GO:0009611	response to wounding	0.00525642	GO:0002548	monocyte chemotaxis	0.000146755	GO:0035249	synaptic transmission, glutamatergic	0.000183139	GO:0019058	viral life cycle	0.00136854	GO:0044419	biological process involved in interspecies interaction between organisms	0.00068979	GO:0006753	nucleoside phosphate metabolic process	0.000203313
GO:0070488	neutrophil aggregation	0.000284543	GO:1903002	positive regulation of lipid transport across blood-brain barrier	0.00982464	GO:0016477	cell migration	0.000235646	GO:0051050	positive regulation of transport	0.0041108	GO:0048584	positive regulation of response to stimulus	0.0158282	GO:0002688	regulation of leukocyte chemotaxis	0.000282609	GO:0048708	astrocyte differentiation	0.000753087	GO:0009259	ribonucleotide metabolic process	0.00304745	GO:0019886	antigen processing and presentation of exogenous peptide antigen via MHC class II	0.00525642	GO:0050856	regulation of T cell receptor signaling pathway	0.000148561	GO:0097114	NMDA glutamate receptor clustering	0.00019853	GO:0044403	biological process involved in symbiotic interaction	0.00140614	GO:0008284	positive regulation of cell population proliferation	0.000692615	GO:0071310	cellular response to organic substance	0.000207984
GO:2001242	regulation of intrinsic apoptotic signaling pathway	0.000339706	GO:1904150	negative regulation of microglial cell mediated cytotoxicity	0.00982464	GO:0002504	antigen processing and presentation of peptide or polysaccharide antigen via MHC class II	0.000255741	GO:0042989	sequestering of actin monomers	0.00422709	GO:0048666	neuron development	0.0158282	GO:0048856	anatomical structure development	0.000284712	GO:0050865	regulation of cell activation	0.000753087	GO:0019693	ribose phosphate metabolic process	0.0033828	GO:0001568	blood vessel development	0.00525642	GO:0048513	animal organ development	0.000149637	GO:0031345	negative regulation of cell projection organization	0.000217194	GO:0052547	regulation of peptidase activity	0.00152587	GO:0002682	regulation of immune system process	0.000762959	GO:0022411	cellular component disassembly	0.000208345
GO:0030593	neutrophil chemotaxis	0.000361947	GO:1905853	regulation of heparan sulfate binding	0.00982464	GO:0032101	regulation of response to external stimulus	0.000265405	GO:0010647	positive regulation of cell communication	0.00507837	GO:0060587	regulation of lipoprotein lipid oxidation	0.0158282	GO:0008347	glial cell migration	0.000290899	GO:0010952	positive regulation of peptidase activity	0.000753087	GO:0006164	purine nucleotide biosynthetic process	0.00450513	GO:0045834	positive regulation of lipid metabolic process	0.00525642	GO:0031400	negative regulation of protein modification process	0.000152294	GO:0030534	adult behavior	0.000245845	GO:0042254	ribosome biogenesis	0.00156595	GO:0031334	positive regulation of protein-containing complex assembly	0.000762959	GO:1900271	regulation of long-term synaptic potentiation	0.000211411
GO:0045088	regulation of innate immune response	0.000406209	GO:0051851	modulation by host of symbiont process	0.00982464	GO:1905907	negative regulation of amyloid fibril formation	0.000268888	GO:0022008	neurogenesis	0.00507837	GO:0042160	lipoprotein modification	0.0158282	GO:0030155	regulation of cell adhesion	0.000293085	GO:0019886	antigen processing and presentation of exogenous peptide antigen via MHC class II	0.000753087	GO:0072522	purine-containing compound biosynthetic process	0.005158	GO:0032501	multicellular organismal process	0.00525642	GO:0048638	regulation of developmental growth	0.000153792	GO:0060047	heart contraction	0.000266048	GO:2000147	positive regulation of cell motility	0.00161463	GO:0098660	inorganic ion transmembrane transport	0.000791	GO:0019693	ribose phosphate metabolic process	0.000213609
GO:0071310	cellular response to organic substance	0.000406209	GO:1905855	positive regulation of heparan sulfate binding	0.00982464	GO:1900272	negative regulation of long-term synaptic potentiation	0.000268888	GO:0023056	positive regulation of signaling	0.00507837	GO:0034442	regulation of lipoprotein oxidation	0.0158282	GO:0046649	lymphocyte activation	0.000304021	GO:0032119	sequestering of zinc ion	0.0007599	GO:0009165	nucleotide biosynthetic process	0.00754641	GO:0031328	positive regulation of cellular biosynthetic process	0.00525642	GO:0048646	anatomical structure formation involved in morphogenesis	0.000154891	GO:0007157	heterophilic cell-cell adhesion via plasma membrane cell adhesion molecules	0.000267858	GO:0040011	locomotion	0.00165485	GO:0048584	positive regulation of response to stimulus	0.00079106	GO:0016032	viral process	0.000213609
GO:0009966	regulation of signal transduction	0.000459842	GO:0032092	positive regulation of protein binding	0.00982464	GO:0048678	response to axon injury	0.000286662	GO:0070486	leukocyte aggregation	0.00509921	GO:2000098	negative regulation of smooth muscle cell-matrix adhesion	0.0158282	GO:0051171	regulation of nitrogen compound metabolic process	0.000349958	GO:0001775	cell activation	0.0007599	GO:0006163	purine nucleotide metabolic process	0.00754641	GO:0032502	developmental process	0.00525642	GO:0002274	myeloid leukocyte activation	0.000165889	GO:0016358	dendrite development	0.000272732	GO:0048870	cell motility	0.00191419	GO:0042063	gliogenesis	0.00079106	GO:0006163	purine nucleotide metabolic process	0.000213609
GO:0080134	regulation of response to stress	0.000600747	GO:1905890	regulation of cellular response to very-low-density lipoprotein particle stimulus	0.00982464	GO:0045321	leukocyte activation	0.000287158	GO:2001140	positive regulation of phospholipid transport	0.00535027	GO:1904437	positive regulation of transferrin receptor binding	0.0158282	GO:0050920	regulation of chemotaxis	0.000349958	GO:0042127	regulation of cell population proliferation	0.0007599	GO:1901293	nucleoside phosphate biosynthetic process	0.00763171	GO:0016477	cell migration	0.00525642	GO:0046633	alpha-beta T cell proliferation	0.000165889	GO:0043604	amide biosynthetic process	0.000282437	GO:0040017	positive regulation of locomotion	0.00198064	GO:0051234	establishment of localization	0.000858175	GO:0030029	actin filament-based process	0.000213609
GO:0050776	regulation of immune response	0.000600747	GO:1905860	positive regulation of heparan sulfate proteoglycan binding	0.00982464	GO:0006807	nitrogen compound metabolic process	0.000322722	GO:0031175	neuron projection development	0.00535027	GO:1904435	regulation of transferrin receptor binding	0.0158282	GO:0022407	regulation of cell-cell adhesion	0.000349958	GO:2001242	regulation of intrinsic apoptotic signaling pathway	0.0007599	GO:0048857	neural nucleus development	0.0080468	GO:0050789	regulation of biological process	0.00525642	GO:0042325	regulation of phosphorylation	0.000167202	GO:0007158	neuron cell-cell adhesion	0.000282437	GO:0065009	regulation of molecular function	0.00206926	GO:0044087	regulation of cellular component biogenesis	0.000858175	GO:0031647	regulation of protein stability	0.000213609
GO:0060326	cell chemotaxis	0.000607525	GO:1905858	regulation of heparan sulfate proteoglycan binding	0.00982464	GO:0110090	positive regulation of hippocampal neuron apoptotic process	0.000322858	GO:0048584	positive regulation of response to stimulus	0.00535027	GO:1904432	regulation of ferrous iron binding	0.0158282	GO:0043903	regulation of biological process involved in symbiotic interaction	0.000355912	GO:0055094	response to lipoprotein particle	0.000762689	GO:0042273	ribosomal large subunit biogenesis	0.00859096	GO:0046889	positive regulation of lipid biosynthetic process	0.00525642	GO:0030101	natural killer cell activation	0.000167202	GO:1990806	ligand-gated ion channel signaling pathway	0.000283839	GO:0044271	cellular nitrogen compound biosynthetic process	0.00231838	GO:0012501	programmed cell death	0.000885323	GO:0006446	regulation of translational initiation	0.000224528
GO:0050832	defense response to fungus	0.000649142	GO:0002690	positive regulation of leukocyte chemotaxis	0.0102857	GO:0045730	respiratory burst	0.000332024	GO:0018119	peptidyl-cysteine S-nitrosylation	0.00544313	GO:0034439	lipoprotein lipid oxidation	0.0158282	GO:0030168	platelet activation	0.000355912	GO:0007399	nervous system development	0.000762689	GO:0072521	purine-containing compound metabolic process	0.00951988	GO:0001944	vasculature development	0.00544078	GO:0090025	regulation of monocyte chemotaxis	0.000167955	GO:0050896	response to stimulus	0.000283839	GO:0007165	signal transduction	0.00251934	GO:0008219	cell death	0.000918819	GO:0097190	apoptotic signaling pathway	0.000227913
GO:0050866	negative regulation of cell activation	0.000726375	GO:0002682	regulation of immune system process	0.0102857	GO:2001235	positive regulation of apoptotic signaling pathway	0.000337708	GO:0017014	protein nitrosylation	0.00544313	GO:0002481	antigen processing and presentation of exogenous protein antigen via MHC class Ib, TAP-dependent	0.0158282	GO:0002685	regulation of leukocyte migration	0.000359103	GO:0006915	apoptotic process	0.00083485	GO:0006414	translational elongation	0.0101171	GO:0048518	positive regulation of biological process	0.00594262	GO:0019079	viral genome replication	0.000169086	GO:1901379	regulation of potassium ion transmembrane transport	0.000325377	GO:1905907	negative regulation of amyloid fibril formation	0.00257605	GO:0002687	positive regulation of leukocyte migration	0.000933445	GO:0070925	organelle assembly	0.000227913
GO:0019730	antimicrobial humoral response	0.00075996	GO:0048699	generation of neurons	0.0102857	GO:0031397	negative regulation of protein ubiquitination	0.000370577	GO:2001138	regulation of phospholipid transport	0.00544313	GO:1904434	positive regulation of ferrous iron binding	0.0158282	GO:0032507	maintenance of protein location in cell	0.00036997	GO:0019058	viral life cycle	0.000871862	GO:0031397	negative regulation of protein ubiquitination	0.0126405	GO:0002504	antigen processing and presentation of peptide or polysaccharide antigen via MHC class II	0.00683093	GO:2001234	negative regulation of apoptotic signaling pathway	0.000170384	GO:0014808	release of sequestered calcium ion into cytosol by sarcoplasmic reticulum	0.000325377	GO:0030162	regulation of proteolysis	0.00295246	GO:0051246	regulation of protein metabolic process	0.00104091	GO:0051493	regulation of cytoskeleton organization	0.000227913
GO:1990266	neutrophil migration	0.000778295	GO:0044093	positive regulation of molecular function	0.0103101	GO:0002683	negative regulation of immune system process	0.000375132	GO:0032370	positive regulation of lipid transport	0.00544313	GO:0048583	regulation of response to stimulus	0.0160518	GO:0048524	positive regulation of viral process	0.00036997	GO:0002683	negative regulation of immune system process	0.000954562	GO:0009117	nucleotide metabolic process	0.0126405	GO:0030155	regulation of cell adhesion	0.00699665	GO:0031324	negative regulation of cellular metabolic process	0.000171022	GO:1903514	release of sequestered calcium ion into cytosol by endoplasmic reticulum	0.000373978	GO:0007596	blood coagulation	0.00314714	GO:0006950	response to stress	0.00104091	GO:0019079	viral genome replication	0.000248083
GO:0031349	positive regulation of defense response	0.000803356	GO:2000147	positive regulation of cell motility	0.0103101	GO:0002443	leukocyte mediated immunity	0.000381465	GO:0051090	regulation of DNA-binding transcription factor activity	0.0056136	GO:0019882	antigen processing and presentation	0.0160518	GO:0030154	cell differentiation	0.000374015	GO:0071402	cellular response to lipoprotein particle stimulus	0.000954562	GO:0019637	organophosphate metabolic process	0.0131579	GO:0002478	antigen processing and presentation of exogenous peptide antigen	0.00699665	GO:0002250	adaptive immune response	0.000172182	GO:0044089	positive regulation of cellular component biogenesis	0.000380021	GO:2000145	regulation of cell motility	0.0031661	GO:0051707	response to other organism	0.00104091	GO:0061564	axon development	0.000281336
GO:0034097	response to cytokine	0.000803356	GO:0031341	regulation of cell killing	0.0103101	GO:0006457	protein folding	0.000397726	GO:0007417	central nervous system development	0.0056136	GO:0030182	neuron differentiation	0.0195841	GO:0048869	cellular developmental process	0.000374015	GO:0048870	cell motility	0.00107747	GO:0006753	nucleoside phosphate metabolic process	0.0131579	GO:0035633	maintenance of blood-brain barrier	0.00737246	GO:0006468	protein phosphorylation	0.00017292	GO:0003015	heart process	0.00039127	GO:0030335	positive regulation of cell migration	0.00347078	GO:0043207	response to external biotic stimulus	0.00104091	GO:0031175	neuron projection development	0.000322956
GO:0042254	ribosome biogenesis	0.000803356	GO:0060291	long-term synaptic potentiation	0.0103101	GO:0098883	synapse pruning	0.00040338	GO:0010975	regulation of neuron projection development	0.00574527	GO:2000978	negative regulation of forebrain neuron differentiation	0.0195841	GO:0043170	macromolecule metabolic process	0.000374015	GO:0042063	gliogenesis	0.00107747	GO:0030901	midbrain development	0.0167348	GO:0097193	intrinsic apoptotic signaling pathway	0.00766806	GO:0043065	positive regulation of apoptotic process	0.000177446	GO:0050794	regulation of cellular process	0.000402233	GO:0048522	positive regulation of cellular process	0.00347078	GO:0006952	defense response	0.00104776	GO:0031396	regulation of protein ubiquitination	0.000334041
GO:0071621	granulocyte chemotaxis	0.000803356	GO:0040017	positive regulation of locomotion	0.0103126	GO:0072332	intrinsic apoptotic signaling pathway by p53 class mediator	0.00040338	GO:0030595	leukocyte chemotaxis	0.00574527	GO:0016064	immunoglobulin mediated immune response	0.0195841	GO:2000145	regulation of cell motility	0.000381269	GO:0012501	programmed cell death	0.00112635	GO:0031396	regulation of protein ubiquitination	0.0173903	GO:0010604	positive regulation of macromolecule metabolic process	0.00792965	GO:0051338	regulation of transferase activity	0.000190324	GO:0086065	cell communication involved in cardiac conduction	0.000408527	GO:1902600	proton transmembrane transport	0.00347078	GO:2000145	regulation of cell motility	0.00107176	GO:2000765	regulation of cytoplasmic translation	0.000337631
GO:0051607	defense response to virus	0.000888634	GO:1904434	positive regulation of ferrous iron binding	0.0112251	GO:0051248	negative regulation of protein metabolic process	0.000430276	GO:0097529	myeloid leukocyte migration	0.00574527	GO:0150064	vertebrate eye-specific patterning	0.0195841	GO:0019221	cytokine-mediated signaling pathway	0.000392352	GO:0008219	cell death	0.00114584	GO:1903321	negative regulation of protein modification by small protein conjugation or removal	0.0176273	GO:0048522	positive regulation of cellular process	0.00792965	GO:0048514	blood vessel morphogenesis	0.000202629	GO:0072578	neurotransmitter-gated ion channel clustering	0.000435921	GO:0050817	coagulation	0.00347078	GO:0009152	purine ribonucleotide biosynthetic process	0.00107176	GO:0050821	protein stabilization	0.000406104
GO:0010647	positive regulation of cell communication	0.000888634	GO:1904435	regulation of transferrin receptor binding	0.0112251	GO:0065008	regulation of biological quality	0.000447321	GO:0048856	anatomical structure development	0.0058491	GO:0019724	B cell mediated immunity	0.0195841	GO:0002683	negative regulation of immune system process	0.000395287	GO:0042274	ribosomal small subunit biogenesis	0.00119335	GO:0006123	mitochondrial electron transport, cytochrome c to oxygen	0.0176273	GO:0051246	regulation of protein metabolic process	0.00815166	GO:0010543	regulation of platelet activation	0.000204139	GO:1990778	protein localization to cell periphery	0.000487643	GO:0007599	hemostasis	0.00348204	GO:1903715	regulation of aerobic respiration	0.00117194	GO:1903051	negative regulation of proteolysis involved in protein catabolic process	0.000407529
GO:0009967	positive regulation of signal transduction	0.000888634	GO:1904432	regulation of ferrous iron binding	0.0112251	GO:0023056	positive regulation of signaling	0.000464508	GO:0042330	taxis	0.0058491	GO:0042157	lipoprotein metabolic process	0.0201181	GO:0045862	positive regulation of proteolysis	0.000410545	GO:0009617	response to bacterium	0.00119335	GO:0044249	cellular biosynthetic process	0.0176962	GO:0045785	positive regulation of cell adhesion	0.00891413	GO:0030168	platelet activation	0.000210454	GO:0030048	actin filament-based movement	0.000515003	GO:0098883	synapse pruning	0.0035591	GO:0097435	supramolecular fiber organization	0.00121776	GO:1904667	negative regulation of ubiquitin protein ligase activity	0.000407529
GO:0001817	regulation of cytokine production	0.000888634	GO:0002688	regulation of leukocyte chemotaxis	0.0112251	GO:0010647	positive regulation of cell communication	0.000464508	GO:0006935	chemotaxis	0.0058491	GO:0048468	cell development	0.0208546	GO:0006909	phagocytosis	0.000412274	GO:0030334	regulation of cell migration	0.00119335	GO:0034641	cellular nitrogen compound metabolic process	0.0199745	GO:0065007	biological regulation	0.00900581	GO:1901699	cellular response to nitrogen compound	0.000219058	GO:0051641	cellular localization	0.000537276	GO:0014911	positive regulation of smooth muscle cell migration	0.00390448	GO:0042776	proton motive force-driven mitochondrial ATP synthesis	0.0012824	GO:0007275	multicellular organism development	0.000415706
GO:0042330	taxis	0.000888634	GO:0022008	neurogenesis	0.0112251	GO:0032930	positive regulation of superoxide anion generation	0.000484993	GO:0007275	multicellular organism development	0.00659616	GO:1901143	insulin catabolic process	0.0208546	GO:0048871	multicellular organismal-level homeostasis	0.000412274	GO:0051235	maintenance of location	0.00119335	GO:1901576	organic substance biosynthetic process	0.0199745	GO:0051239	regulation of multicellular organismal process	0.00900581	GO:0060627	regulation of vesicle-mediated transport	0.000231727	GO:0051130	positive regulation of cellular component organization	0.000540344	GO:0050790	regulation of catalytic activity	0.00390448	GO:0009607	response to biotic stimulus	0.00132489	GO:0002683	negative regulation of immune system process	0.000420774
GO:0023056	positive regulation of signaling	0.000888634	GO:0007613	memory	0.0112251	GO:1900271	regulation of long-term synaptic potentiation	0.000487558	GO:0002544	chronic inflammatory response	0.0068299	GO:0045807	positive regulation of endocytosis	0.0208546	GO:0006954	inflammatory response	0.000444983	GO:0042116	macrophage activation	0.00125399	GO:1901135	carbohydrate derivative metabolic process	0.0199745	GO:0001819	positive regulation of cytokine production	0.0102383	GO:0034116	positive regulation of heterotypic cell-cell adhesion	0.000235604	GO:0006942	regulation of striated muscle contraction	0.00054069	GO:0052548	regulation of endopeptidase activity	0.00390448	GO:0002685	regulation of leukocyte migration	0.0014103	GO:0008283	cell population proliferation	0.000420774
GO:0006935	chemotaxis	0.000888634	GO:0120035	regulation of plasma membrane bounded cell projection organization	0.0112251	GO:0060326	cell chemotaxis	0.000487558	GO:0016049	cell growth	0.00722581	GO:0048699	generation of neurons	0.0208546	GO:0071345	cellular response to cytokine stimulus	0.000446482	GO:0002478	antigen processing and presentation of exogenous peptide antigen	0.001285	GO:0042274	ribosomal small subunit biogenesis	0.0199745	GO:0019216	regulation of lipid metabolic process	0.0102383	GO:0098771	inorganic ion homeostasis	0.000242382	GO:0097120	receptor localization to synapse	0.00056632	GO:0046598	positive regulation of viral entry into host cell	0.004017	GO:0051050	positive regulation of transport	0.0014103	GO:0055086	nucleobase-containing small molecule metabolic process	0.000427088
GO:0048002	antigen processing and presentation of peptide antigen	0.000888634	GO:0010877	lipid transport involved in lipid storage	0.0112251	GO:0050920	regulation of chemotaxis	0.00051064	GO:0002523	leukocyte migration involved in inflammatory response	0.00722581	GO:2000097	regulation of smooth muscle cell-matrix adhesion	0.0208546	GO:0034341	response to type II interferon	0.000451185	GO:0050821	protein stabilization	0.00146184	GO:0009058	biosynthetic process	0.0204497	GO:0019884	antigen processing and presentation of exogenous antigen	0.0102383	GO:0032729	positive regulation of type II interferon production	0.00025825	GO:0065009	regulation of molecular function	0.000578552	GO:0075294	positive regulation by symbiont of entry into host	0.004017	GO:0048857	neural nucleus development	0.00151135	GO:0006364	rRNA processing	0.000451967
GO:0032496	response to lipopolysaccharide	0.000888634	GO:0031344	regulation of cell projection organization	0.0112251	GO:0043065	positive regulation of apoptotic process	0.000515122	GO:0048666	neuron development	0.00722581	GO:0150062	complement-mediated synapse pruning	0.0208546	GO:0050766	positive regulation of phagocytosis	0.000469309	GO:0016477	cell migration	0.00149793	GO:0055086	nucleobase-containing small molecule metabolic process	0.0204497	GO:0007596	blood coagulation	0.0118076	GO:0001667	ameboidal-type cell migration	0.000265972	GO:0071805	potassium ion transmembrane transport	0.000606849	GO:2001233	regulation of apoptotic signaling pathway	0.004017	GO:0009260	ribonucleotide biosynthetic process	0.0015566	GO:0072521	purine-containing compound metabolic process	0.000480846
GO:0140546	defense response to symbiont	0.000888634	GO:0048870	cell motility	0.0112251	GO:0002685	regulation of leukocyte migration	0.000532987	GO:1905954	positive regulation of lipid localization	0.00722581	GO:0038020	insulin receptor recycling	0.0208546	GO:0080134	regulation of response to stress	0.000469309	GO:0002682	regulation of immune system process	0.00154383	GO:0021549	cerebellum development	0.0204497	GO:0048731	system development	0.0120079	GO:2001235	positive regulation of apoptotic signaling pathway	0.000277056	GO:0051050	positive regulation of transport	0.000606849	GO:0007010	cytoskeleton organization	0.00410297	GO:0040012	regulation of locomotion	0.00158297	GO:0009894	regulation of catabolic process	0.000481553
GO:0001816	cytokine production	0.000927681	GO:0002481	antigen processing and presentation of exogenous protein antigen via MHC class Ib, TAP-dependent	0.0112251	GO:0050896	response to stimulus	0.000542871	GO:0051091	positive regulation of DNA-binding transcription factor activity	0.00722581	GO:0002252	immune effector process	0.0208546	GO:0050921	positive regulation of chemotaxis	0.000469309	GO:1902533	positive regulation of intracellular signal transduction	0.00156678	GO:0006812	monoatomic cation transport	0.0204497	GO:2000343	positive regulation of chemokine (C-X-C motif) ligand 2 production	0.0120079	GO:0010243	response to organonitrogen compound	0.000279362	GO:0061337	cardiac conduction	0.000606849	GO:0040012	regulation of locomotion	0.00410297	GO:0071345	cellular response to cytokine stimulus	0.0015866	GO:0002397	MHC class I protein complex assembly	0.000481553
GO:0051128	regulation of cellular component organization	0.000927681	GO:0007610	behavior	0.0112251	GO:1905906	regulation of amyloid fibril formation	0.000567101	GO:0051000	positive regulation of nitric-oxide synthase activity	0.00722581	GO:0002477	antigen processing and presentation of exogenous peptide antigen via MHC class Ib	0.0208546	GO:0032722	positive regulation of chemokine production	0.000469309	GO:0050896	response to stimulus	0.00158237	GO:0044237	cellular metabolic process	0.0204497	GO:0050817	coagulation	0.0120079	GO:0002443	leukocyte mediated immunity	0.000309541	GO:0060048	cardiac muscle contraction	0.000640146	GO:0030334	regulation of cell migration	0.00410297	GO:0030334	regulation of cell migration	0.00160788	GO:1903320	regulation of protein modification by small protein conjugation or removal	0.000481553
GO:0060143	positive regulation of syncytium formation by plasma membrane fusion	0.000940047	GO:1904437	positive regulation of transferrin receptor binding	0.0112251	GO:0009966	regulation of signal transduction	0.000576238	GO:0009967	positive regulation of signal transduction	0.00722581	GO:0010041	response to iron(III) ion	0.0208546	GO:0040012	regulation of locomotion	0.000506683	GO:0002685	regulation of leukocyte migration	0.00162479	GO:0090407	organophosphate biosynthetic process	0.0204497	GO:0061626	pharyngeal arch artery morphogenesis	0.0120079	GO:0038043	interleukin-5-mediated signaling pathway	0.000337993	GO:0097106	postsynaptic density organization	0.000647645	GO:0014002	astrocyte development	0.00414171	GO:0046390	ribose phosphate biosynthetic process	0.00186373	GO:0002502	peptide antigen assembly with MHC class I protein complex	0.000481553
GO:1903578	regulation of ATP metabolic process	0.000940047	GO:0051702	biological process involved in interaction with symbiont	0.0112251	GO:0006508	proteolysis	0.000600562	GO:0006706	steroid catabolic process	0.0092938	GO:0050778	positive regulation of immune response	0.0239003	GO:0043065	positive regulation of apoptotic process	0.000512705	GO:0007155	cell adhesion	0.00167857	GO:1903901	negative regulation of viral life cycle	0.0204873	GO:0048662	negative regulation of smooth muscle cell proliferation	0.0120079	GO:0010720	positive regulation of cell development	0.000337993	GO:0099068	postsynapse assembly	0.000647645	GO:1990000	amyloid fibril formation	0.00414171	GO:0071677	positive regulation of mononuclear cell migration	0.00186373	GO:0030043	actin filament fragmentation	0.000481553
GO:0009620	response to fungus	0.000970266	GO:0001909	leukocyte mediated cytotoxicity	0.0113143	GO:0044403	biological process involved in symbiotic interaction	0.000619689	GO:0021782	glial cell development	0.00964843	GO:2000977	regulation of forebrain neuron differentiation	0.0241699	GO:1902531	regulation of intracellular signal transduction	0.000588624	GO:2000145	regulation of cell motility	0.00169112	GO:1901874	negative regulation of post-translational protein modification	0.0215229	GO:0007599	hemostasis	0.0120546	GO:0033634	positive regulation of cell-cell adhesion mediated by integrin	0.000337993	GO:0070296	sarcoplasmic reticulum calcium ion transport	0.000723091	GO:0007619	courtship behavior	0.00432949	GO:1901701	cellular response to oxygen-containing compound	0.00191248	GO:0002265	astrocyte activation involved in immune response	0.000481553
GO:0042273	ribosomal large subunit biogenesis	0.00101501	GO:0050680	negative regulation of epithelial cell proliferation	0.0116089	GO:1903321	negative regulation of protein modification by small protein conjugation or removal	0.000646585	GO:0006882	intracellular zinc ion homeostasis	0.00972071	GO:0050748	negative regulation of lipoprotein metabolic process	0.0241699	GO:0060627	regulation of vesicle-mediated transport	0.000588624	GO:0110089	regulation of hippocampal neuron apoptotic process	0.00171385	GO:0098662	inorganic cation transmembrane transport	0.0235044	GO:0030154	cell differentiation	0.0125713	GO:0035239	tube morphogenesis	0.000340797	GO:1901566	organonitrogen compound biosynthetic process	0.000723091	GO:0070887	cellular response to chemical stimulus	0.00432949	GO:2000147	positive regulation of cell motility	0.00198229	GO:0009057	macromolecule catabolic process	0.000481553
GO:0050896	response to stimulus	0.00102435	GO:0010977	negative regulation of neuron projection development	0.0120746	GO:0002690	positive regulation of leukocyte chemotaxis	0.000675237	GO:0040011	locomotion	0.0101701	GO:0002250	adaptive immune response	0.0244081	GO:0032119	sequestering of zinc ion	0.000590142	GO:0110088	hippocampal neuron apoptotic process	0.00171385	GO:0022037	metencephalon development	0.0241224	GO:0048869	cellular developmental process	0.0125713	GO:0010952	positive regulation of peptidase activity	0.000343829	GO:0043603	amide metabolic process	0.000741607	GO:0016477	cell migration	0.00432949	GO:0071675	regulation of mononuclear cell migration	0.00198229	GO:0019058	viral life cycle	0.000483527
GO:0002237	response to molecule of bacterial origin	0.00103358	GO:0050921	positive regulation of chemotaxis	0.0127162	GO:0097529	myeloid leukocyte migration	0.000683257	GO:0032368	regulation of lipid transport	0.0123065	GO:2000405	negative regulation of T cell migration	0.0260991	GO:0045807	positive regulation of endocytosis	0.000620932	GO:2001233	regulation of apoptotic signaling pathway	0.00171385	GO:0032148	activation of protein kinase B activity	0.0241224	GO:0072359	circulatory system development	0.0150668	GO:0045428	regulation of nitric oxide biosynthetic process	0.000343829	GO:0043266	regulation of potassium ion transport	0.000743662	GO:1905906	regulation of amyloid fibril formation	0.00432949	GO:0098883	synapse pruning	0.00198229	GO:0050804	modulation of chemical synaptic transmission	0.000483706
GO:0002683	negative regulation of immune system process	0.00103358	GO:0002687	positive regulation of leukocyte migration	0.0133379	GO:0002275	myeloid cell activation involved in immune response	0.000695762	GO:0032502	developmental process	0.0128536	GO:0071638	negative regulation of monocyte chemotactic protein-1 production	0.0260991	GO:0032501	multicellular organismal process	0.000620932	GO:1904141	positive regulation of microglial cell migration	0.00171385	GO:1903320	regulation of protein modification by small protein conjugation or removal	0.0245837	GO:0001936	regulation of endothelial cell proliferation	0.0157397	GO:0001782	B cell homeostasis	0.000358111	GO:0010881	regulation of cardiac muscle contraction by regulation of the release of sequestered calcium ion	0.000743662	GO:0051336	regulation of hydrolase activity	0.00446574	GO:0098662	inorganic cation transmembrane transport	0.00222487	GO:0099177	regulation of trans-synaptic signaling	0.000493059
GO:0019221	cytokine-mediated signaling pathway	0.00103358	GO:0006897	endocytosis	0.0133379	GO:0030595	leukocyte chemotaxis	0.000695762	GO:2001235	positive regulation of apoptotic signaling pathway	0.0128536	GO:0044419	biological process involved in interspecies interaction between organisms	0.0260991	GO:1903901	negative regulation of viral life cycle	0.000633577	GO:0001816	cytokine production	0.00171385	GO:0010711	negative regulation of collagen catabolic process	0.0257555	GO:0070327	thyroid hormone transport	0.0157397	GO:0043549	regulation of kinase activity	0.000358111	GO:0002027	regulation of heart rate	0.000788197	GO:0097067	cellular response to thyroid hormone stimulus	0.00505716	GO:0040017	positive regulation of locomotion	0.00245813	GO:0050790	regulation of catalytic activity	0.000493059
GO:0030595	leukocyte chemotaxis	0.00103358	GO:0010976	positive regulation of neuron projection development	0.0136044	GO:0010628	positive regulation of gene expression	0.00072656	GO:0032770	positive regulation of monooxygenase activity	0.0128536	GO:0061302	smooth muscle cell-matrix adhesion	0.0260991	GO:0022008	neurogenesis	0.000635011	GO:0051651	maintenance of location in cell	0.00171385	GO:0098990	AMPA selective glutamate receptor signaling pathway	0.0257555	GO:0030334	regulation of cell migration	0.0159508	GO:0043412	macromolecule modification	0.00037287	GO:0097107	postsynaptic density assembly	0.000890332	GO:0030168	platelet activation	0.00508567	GO:0042221	response to chemical	0.00274732	GO:0034975	protein folding in endoplasmic reticulum	0.00056408
GO:0032119	sequestering of zinc ion	0.00103358	GO:0043524	negative regulation of neuron apoptotic process	0.0138948	GO:1901873	regulation of post-translational protein modification	0.00073587	GO:0040007	growth	0.0138623	GO:0034330	cell junction organization	0.0260991	GO:0002443	leukocyte mediated immunity	0.000648043	GO:0008284	positive regulation of cell population proliferation	0.00171385	GO:0098655	monoatomic cation transmembrane transport	0.0257555	GO:0050900	leukocyte migration	0.0159508	GO:0045071	negative regulation of viral genome replication	0.000378117	GO:0099643	signal release from synapse	0.00090348	GO:0050896	response to stimulus	0.00541936	GO:0098655	monoatomic cation transmembrane transport	0.00290767	GO:0006979	response to oxidative stress	0.00058742
GO:0150062	complement-mediated synapse pruning	0.00103358	GO:2000978	negative regulation of forebrain neuron differentiation	0.0138948	GO:0002703	regulation of leukocyte mediated immunity	0.000755142	GO:0051049	regulation of transport	0.0152525	GO:0022008	neurogenesis	0.026236	GO:0006955	immune response	0.000648043	GO:0002697	regulation of immune effector process	0.00171385	GO:0010625	positive regulation of Schwann cell proliferation	0.0257555	GO:2000147	positive regulation of cell motility	0.0166964	GO:0033631	cell-cell adhesion mediated by integrin	0.00038437	GO:0048813	dendrite morphogenesis	0.00090348	GO:0006811	monoatomic ion transport	0.00558103	GO:0019538	protein metabolic process	0.00290767	GO:2000059	negative regulation of ubiquitin-dependent protein catabolic process	0.00058742
GO:0002831	regulation of response to biotic stimulus	0.00106574	GO:0061771	response to caloric restriction	0.0138948	GO:0032928	regulation of superoxide anion generation	0.000755407	GO:0045862	positive regulation of proteolysis	0.015826	GO:0006952	defense response	0.0281021	GO:0050793	regulation of developmental process	0.000671559	GO:0001817	regulation of cytokine production	0.00171385	GO:0008049	male courtship behavior	0.0257555	GO:0098609	cell-cell adhesion	0.0168196	GO:0051090	regulation of DNA-binding transcription factor activity	0.00038638	GO:0007269	neurotransmitter secretion	0.00090348	GO:0006812	monoatomic cation transport	0.00558103	GO:0060741	prostate gland stromal morphogenesis	0.00298828	GO:0016072	rRNA metabolic process	0.000596317
GO:0050790	regulation of catalytic activity	0.00114478	GO:0032805	positive regulation of low-density lipoprotein particle receptor catabolic process	0.0138948	GO:1903978	regulation of microglial cell activation	0.000755407	GO:0050790	regulation of catalytic activity	0.0159004	GO:0034756	regulation of iron ion transport	0.0281021	GO:0051092	positive regulation of NF-kappaB transcription factor activity	0.000671559	GO:0021782	glial cell development	0.00171385	GO:0060311	negative regulation of elastin catabolic process	0.0257555	GO:0034330	cell junction organization	0.0183461	GO:0034110	regulation of homotypic cell-cell adhesion	0.00040879	GO:0001508	action potential	0.000944524	GO:0001774	microglial cell activation	0.00561851	GO:0032103	positive regulation of response to external stimulus	0.00302238	GO:0044794	positive regulation by host of viral process	0.000596317
GO:0001959	regulation of cytokine-mediated signaling pathway	0.00129127	GO:0050806	positive regulation of synaptic transmission	0.0154399	GO:0034470	ncRNA processing	0.000762575	GO:0010976	positive regulation of neuron projection development	0.0159004	GO:0045637	regulation of myeloid cell differentiation	0.0281021	GO:0023056	positive regulation of signaling	0.000682357	GO:0002274	myeloid leukocyte activation	0.00171385	GO:0060310	regulation of elastin catabolic process	0.0257555	GO:0051240	positive regulation of multicellular organismal process	0.0183461	GO:0002833	positive regulation of response to biotic stimulus	0.00040879	GO:1901700	response to oxygen-containing compound	0.00102825	GO:0046034	ATP metabolic process	0.00583683	GO:0006164	purine nucleotide biosynthetic process	0.00318854	GO:1903050	regulation of proteolysis involved in protein catabolic process	0.000596317
GO:0019886	antigen processing and presentation of exogenous peptide antigen via MHC class II	0.00131949	GO:0006954	inflammatory response	0.0161631	GO:1904093	negative regulation of autophagic cell death	0.000762575	GO:0050999	regulation of nitric-oxide synthase activity	0.0159004	GO:0045650	negative regulation of macrophage differentiation	0.0281021	GO:0010647	positive regulation of cell communication	0.000682357	GO:0030595	leukocyte chemotaxis	0.00174567	GO:1901798	positive regulation of signal transduction by p53 class mediator	0.0257555	GO:0040017	positive regulation of locomotion	0.0183461	GO:2000406	positive regulation of T cell migration	0.00040879	GO:0051716	cellular response to stimulus	0.00105942	GO:0001775	cell activation	0.00601672	GO:0030833	regulation of actin filament polymerization	0.00325629	GO:0048731	system development	0.000596317
GO:0071345	cellular response to cytokine stimulus	0.00132979	GO:0110091	negative regulation of hippocampal neuron apoptotic process	0.0161631	GO:2000059	negative regulation of ubiquitin-dependent protein catabolic process	0.000892462	GO:0019637	organophosphate metabolic process	0.0159852	GO:0014012	peripheral nervous system axon regeneration	0.0298177	GO:0048583	regulation of response to stimulus	0.00073048	GO:0051702	biological process involved in interaction with symbiont	0.00174567	GO:0008152	metabolic process	0.0267695	GO:0048646	anatomical structure formation involved in morphogenesis	0.0184217	GO:0080164	regulation of nitric oxide metabolic process	0.000412647	GO:0008038	neuron recognition	0.00106334	GO:0023052	signaling	0.00651897	GO:0002376	immune system process	0.00325629	GO:0060255	regulation of macromolecule metabolic process	0.000596317
GO:0097530	granulocyte migration	0.00137569	GO:1902995	positive regulation of phospholipid efflux	0.0161631	GO:0071216	cellular response to biotic stimulus	0.000893166	GO:0120035	regulation of plasma membrane bounded cell projection organization	0.0161546	GO:1900122	positive regulation of receptor binding	0.0298177	GO:0051091	positive regulation of DNA-binding transcription factor activity	0.00073048	GO:1905521	regulation of macrophage migration	0.00179046	GO:0046688	response to copper ion	0.0287051	GO:0001817	regulation of cytokine production	0.0195746	GO:0030217	T cell differentiation	0.000423481	GO:0023051	regulation of signaling	0.00106334	GO:0031032	actomyosin structure organization	0.00651897	GO:0040011	locomotion	0.00337388	GO:0080134	regulation of response to stress	0.000599102
GO:0060142	regulation of syncytium formation by plasma membrane fusion	0.00142738	GO:0051099	positive regulation of binding	0.0161631	GO:0065009	regulation of molecular function	0.000943181	GO:0051092	positive regulation of NF-kappaB transcription factor activity	0.0166619	GO:0071316	cellular response to nicotine	0.0298177	GO:0010950	positive regulation of endopeptidase activity	0.00073048	GO:0001774	microglial cell activation	0.00187388	GO:0098660	inorganic ion transmembrane transport	0.0354617	GO:0042060	wound healing	0.0195746	GO:0031397	negative regulation of protein ubiquitination	0.000430693	GO:0099084	postsynaptic specialization organization	0.00117276	GO:1903900	regulation of viral life cycle	0.00667815	GO:0072522	purine-containing compound biosynthetic process	0.0038639	GO:0048858	cell projection morphogenesis	0.00062172
GO:0034239	regulation of macrophage fusion	0.00154444	GO:1902994	regulation of phospholipid efflux	0.0161631	GO:0031341	regulation of cell killing	0.000946831	GO:1902904	negative regulation of supramolecular fiber organization	0.0166772	GO:0030853	negative regulation of granulocyte differentiation	0.0298177	GO:0006950	response to stress	0.00073048	GO:0019884	antigen processing and presentation of exogenous antigen	0.00187388	GO:0014002	astrocyte development	0.0384094	GO:0001816	cytokine production	0.0200265	GO:0045862	positive regulation of proteolysis	0.000430693	GO:0006816	calcium ion transport	0.00117985	GO:0032502	developmental process	0.00667815	GO:0016477	cell migration	0.00392641	GO:0045087	innate immune response	0.000632619
GO:0002282	microglial cell activation involved in immune response	0.00154444	GO:0048871	multicellular organismal-level homeostasis	0.0161631	GO:0042127	regulation of cell population proliferation	0.000989486	GO:0032535	regulation of cellular component size	0.0166772	GO:0006954	inflammatory response	0.0298177	GO:0055094	response to lipoprotein particle	0.00073048	GO:0040012	regulation of locomotion	0.00191576	GO:0042552	myelination	0.0386836	GO:0006915	apoptotic process	0.020089	GO:0052548	regulation of endopeptidase activity	0.000434337	GO:0048024	regulation of mRNA splicing, via spliceosome	0.00119785	GO:0048518	positive regulation of biological process	0.00667815	GO:0009617	response to bacterium	0.0039944	GO:0044238	primary metabolic process	0.000632619
GO:0034241	positive regulation of macrophage fusion	0.00154444	GO:0031345	negative regulation of cell projection organization	0.0161631	GO:0045862	positive regulation of proteolysis	0.0010812	GO:0010950	positive regulation of endopeptidase activity	0.0166772	GO:0002685	regulation of leukocyte migration	0.0301228	GO:0009967	positive regulation of signal transduction	0.00073048	GO:0007159	leukocyte cell-cell adhesion	0.00195405	GO:0007272	ensheathment of neurons	0.0393663	GO:0048002	antigen processing and presentation of peptide antigen	0.0201807	GO:0032743	positive regulation of interleukin-2 production	0.00046401	GO:0006936	muscle contraction	0.00122727	GO:0002269	leukocyte activation involved in inflammatory response	0.00667815	GO:0045727	positive regulation of translation	0.00404607	GO:0051604	protein maturation	0.000632619
GO:2001233	regulation of apoptotic signaling pathway	0.00157619	GO:0002477	antigen processing and presentation of exogenous peptide antigen via MHC class Ib	0.0161631	GO:0031399	regulation of protein modification process	0.00109482	GO:0031344	regulation of cell projection organization	0.0166772	GO:0060267	positive regulation of respiratory burst	0.0319312	GO:0008152	metabolic process	0.000785156	GO:1904139	regulation of microglial cell migration	0.00195944	GO:0008366	axon ensheathment	0.0393663	GO:0002376	immune system process	0.0209821	GO:0072593	reactive oxygen species metabolic process	0.000506941	GO:0061564	axon development	0.00122727	GO:0016032	viral process	0.00667815	GO:0034341	response to type II interferon	0.00404607	GO:1902905	positive regulation of supramolecular fiber organization	0.000654072
GO:0002443	leukocyte mediated immunity	0.00158751	GO:0010041	response to iron(III) ion	0.0161631	GO:1901874	negative regulation of post-translational protein modification	0.00110342	GO:1905952	regulation of lipid localization	0.0166772	GO:0050776	regulation of immune response	0.0319312	GO:0048519	negative regulation of biological process	0.000805085	GO:1904124	microglial cell migration	0.00195944	GO:1903060	negative regulation of protein lipidation	0.0443696	GO:0006869	lipid transport	0.0214105	GO:0009636	response to toxic substance	0.000506941	GO:0021575	hindbrain morphogenesis	0.00125943	GO:0060309	elastin catabolic process	0.0067626	GO:0002237	response to molecule of bacterial origin	0.00425126	GO:0010604	positive regulation of macromolecule metabolic process	0.000654072
GO:0040011	locomotion	0.00160482	GO:0034447	very-low-density lipoprotein particle clearance	0.0169915	GO:0002699	positive regulation of immune effector process	0.00112234	GO:0050900	leukocyte migration	0.0166951	GO:0071281	cellular response to iron ion	0.0319312	GO:0007399	nervous system development	0.000805277	GO:1900223	positive regulation of amyloid-beta clearance	0.00195944	GO:1904685	positive regulation of metalloendopeptidase activity	0.0443696	GO:0030336	negative regulation of cell migration	0.0214105	GO:0001934	positive regulation of protein phosphorylation	0.000517199	GO:0051962	positive regulation of nervous system development	0.00125943	GO:0150062	complement-mediated synapse pruning	0.0067626	GO:1903975	regulation of glial cell migration	0.00426342	GO:0048856	anatomical structure development	0.000659921
GO:0002684	positive regulation of immune system process	0.00160482	GO:0090206	negative regulation of cholesterol metabolic process	0.0169915	GO:0002888	positive regulation of myeloid leukocyte mediated immunity	0.00112978	GO:1903000	regulation of lipid transport across blood-brain barrier	0.0166951	GO:0006959	humoral immune response	0.034181	GO:0032677	regulation of interleukin-8 production	0.000805277	GO:0042221	response to chemical	0.00200335	GO:2000376	positive regulation of oxygen metabolic process	0.0443696	GO:0048519	negative regulation of biological process	0.0214105	GO:0065008	regulation of biological quality	0.000522683	GO:0030029	actin filament-based process	0.00126936	GO:0046596	regulation of viral entry into host cell	0.0067626	GO:0050921	positive regulation of chemotaxis	0.00426342	GO:0032989	cellular component morphogenesis	0.000661278
GO:0060759	regulation of response to cytokine stimulus	0.00160609	GO:0051050	positive regulation of transport	0.0169915	GO:0090026	positive regulation of monocyte chemotaxis	0.00112978	GO:2001233	regulation of apoptotic signaling pathway	0.0166951	GO:1900121	negative regulation of receptor binding	0.0377436	GO:0051049	regulation of transport	0.000805277	GO:0030163	protein catabolic process	0.00200335	GO:0061944	negative regulation of protein K48-linked ubiquitination	0.0443696	GO:0034375	high-density lipoprotein particle remodeling	0.0214871	GO:0051091	positive regulation of DNA-binding transcription factor activity	0.000522683	GO:0006813	potassium ion transport	0.00126936	GO:0098869	cellular oxidant detoxification	0.00682466	GO:0002684	positive regulation of immune system process	0.00428339	GO:0043069	negative regulation of programmed cell death	0.000661278
GO:0048708	astrocyte differentiation	0.00164597	GO:0043066	negative regulation of apoptotic process	0.0169915	GO:0006935	chemotaxis	0.00113009	GO:0050727	regulation of inflammatory response	0.0166951	GO:2000774	positive regulation of cellular senescence	0.0401124	GO:0032637	interleukin-8 production	0.000805277	GO:0010467	gene expression	0.00204484	GO:0060313	negative regulation of blood vessel remodeling	0.0443696	GO:0001935	endothelial cell proliferation	0.0214871	GO:0048872	homeostasis of number of cells	0.000537159	GO:0019932	second-messenger-mediated signaling	0.00127473	GO:0006119	oxidative phosphorylation	0.00682466	GO:0048513	animal organ development	0.00428339	GO:0010647	positive regulation of cell communication	0.000714627
GO:0050900	leukocyte migration	0.00167254	GO:0090634	microglial cell mediated cytotoxicity	0.0169915	GO:0006954	inflammatory response	0.00114909	GO:1903002	positive regulation of lipid transport across blood-brain barrier	0.0166951	GO:0010721	negative regulation of cell development	0.0401124	GO:0051345	positive regulation of hydrolase activity	0.000809448	GO:0002269	leukocyte activation involved in inflammatory response	0.00205582	GO:2000296	negative regulation of hydrogen peroxide catabolic process	0.0443696	GO:0048468	cell development	0.0220465	GO:0022408	negative regulation of cell-cell adhesion	0.00053845	GO:0032291	axon ensheathment in central nervous system	0.00133731	GO:0045862	positive regulation of proteolysis	0.00695915	GO:0032879	regulation of localization	0.0043997	GO:0023056	positive regulation of signaling	0.000714627
GO:0030162	regulation of proteolysis	0.0017202	GO:1990379	lipid transport across blood-brain barrier	0.0169915	GO:0042330	taxis	0.00115492	GO:1905858	regulation of heparan sulfate proteoglycan binding	0.0166951	GO:0002399	MHC class II protein complex assembly	0.0408305	GO:0006897	endocytosis	0.000809448	GO:0065009	regulation of molecular function	0.00205582	GO:0007420	brain development	0.0443696	GO:0070527	platelet aggregation	0.0222177	GO:2000646	positive regulation of receptor catabolic process	0.000544061	GO:0022010	central nervous system myelination	0.00133731	GO:0006950	response to stress	0.00741216	GO:0030901	midbrain development	0.00440461	GO:1901700	response to oxygen-containing compound	0.00072576
GO:0006958	complement activation, classical pathway	0.00190015	GO:0042127	regulation of cell population proliferation	0.0169915	GO:0051438	regulation of ubiquitin-protein transferase activity	0.00116406	GO:1905860	positive regulation of heparan sulfate proteoglycan binding	0.0166951	GO:0002503	peptide antigen assembly with MHC class II protein complex	0.0408305	GO:0030336	negative regulation of cell migration	0.000917973	GO:0048584	positive regulation of response to stimulus	0.00217508	GO:0006811	monoatomic ion transport	0.0443696	GO:2000341	regulation of chemokine (C-X-C motif) ligand 2 production	0.0222177	GO:0035425	autocrine signaling	0.000544061	GO:0048667	cell morphogenesis involved in neuron differentiation	0.00133731	GO:0061900	glial cell activation	0.00804306	GO:0010038	response to metal ion	0.00440461	GO:1905907	negative regulation of amyloid fibril formation	0.000742165
GO:0048870	cell motility	0.00193988	GO:0050920	regulation of chemotaxis	0.0169915	GO:0043030	regulation of macrophage activation	0.00116406	GO:0048683	regulation of collateral sprouting of intact axon in response to injury	0.0166951	GO:0031175	neuron projection development	0.0408305	GO:0050790	regulation of catalytic activity	0.000921042	GO:0001558	regulation of cell growth	0.00240924	GO:0010035	response to inorganic substance	0.0458197	GO:0048844	artery morphogenesis	0.0222177	GO:0006935	chemotaxis	0.000574823	GO:0099054	presynapse assembly	0.00134344	GO:0009150	purine ribonucleotide metabolic process	0.0084594	GO:0043457	regulation of cellular respiration	0.00440461	GO:0051402	neuron apoptotic process	0.000779766
GO:0070269	pyroptosis	0.00204543	GO:0002282	microglial cell activation involved in immune response	0.0169915	GO:0008284	positive regulation of cell population proliferation	0.00116406	GO:1905855	positive regulation of heparan sulfate binding	0.0166951	GO:0010642	negative regulation of platelet-derived growth factor receptor signaling pathway	0.0408305	GO:0071402	cellular response to lipoprotein particle stimulus	0.000923188	GO:0060284	regulation of cell development	0.00241079	GO:0070647	protein modification by small protein conjugation or removal	0.0458197	GO:0007275	multicellular organism development	0.0222177	GO:0034113	heterotypic cell-cell adhesion	0.000587477	GO:0050877	nervous system process	0.00137039	GO:0044794	positive regulation by host of viral process	0.00846824	GO:0008283	cell population proliferation	0.00440461	GO:2001234	negative regulation of apoptotic signaling pathway	0.000794226
GO:1990379	lipid transport across blood-brain barrier	0.00206625	GO:1905908	positive regulation of amyloid fibril formation	0.0169915	GO:0002886	regulation of myeloid leukocyte mediated immunity	0.00123498	GO:1905890	regulation of cellular response to very-low-density lipoprotein particle stimulus	0.0166951	GO:0030100	regulation of endocytosis	0.0408305	GO:0042060	wound healing	0.000935592	GO:0016032	viral process	0.00245883	GO:0030902	hindbrain development	0.0458197	GO:0072567	chemokine (C-X-C motif) ligand 2 production	0.0222177	GO:0042330	taxis	0.0006019	GO:0030003	intracellular monoatomic cation homeostasis	0.00137039	GO:0007154	cell communication	0.00849686	GO:0030335	positive regulation of cell migration	0.00440461	GO:0048585	negative regulation of response to stimulus	0.000794226
GO:0034238	macrophage fusion	0.00206625	GO:0098657	import into cell	0.0169915	GO:0044237	cellular metabolic process	0.00126302	GO:0048673	collateral sprouting of intact axon in response to injury	0.0166951	GO:0032879	regulation of localization	0.0425402	GO:0023051	regulation of signaling	0.000942778	GO:0061900	glial cell activation	0.00248551	GO:0070482	response to oxygen levels	0.0467166	GO:0051716	cellular response to stimulus	0.0222177	GO:0030278	regulation of ossification	0.000623009	GO:0007165	signal transduction	0.00138189	GO:2000116	regulation of cysteine-type endopeptidase activity	0.00879552	GO:0071605	monocyte chemotactic protein-1 production	0.00453417	GO:0019222	regulation of metabolic process	0.000810623
GO:0015850	organic hydroxy compound transport	0.00210063	GO:0032803	regulation of low-density lipoprotein particle receptor catabolic process	0.0169915	GO:1902533	positive regulation of intracellular signal transduction	0.00127084	GO:0048685	negative regulation of collateral sprouting of intact axon in response to injury	0.0166951	GO:2000402	negative regulation of lymphocyte migration	0.0429296	GO:0045595	regulation of cell differentiation	0.000946358	GO:0050729	positive regulation of inflammatory response	0.00259606	GO:1901873	regulation of post-translational protein modification	0.0472896	GO:0048871	multicellular organismal-level homeostasis	0.0225041	GO:0071363	cellular response to growth factor stimulus	0.000656564	GO:0010882	regulation of cardiac muscle contraction by calcium ion signaling	0.00150467	GO:0023051	regulation of signaling	0.0090118	GO:0071637	regulation of monocyte chemotactic protein-1 production	0.00453417	GO:0009892	negative regulation of metabolic process	0.000812792
GO:0043085	positive regulation of catalytic activity	0.00237763	GO:0032802	low-density lipoprotein particle receptor catabolic process	0.0169915	GO:0009057	macromolecule catabolic process	0.00127084	GO:1905853	regulation of heparan sulfate binding	0.0166951	GO:0042308	negative regulation of protein import into nucleus	0.0439214	GO:0010646	regulation of cell communication	0.00096903	GO:2000343	positive regulation of chemokine (C-X-C motif) ligand 2 production	0.00274328	GO:0007417	central nervous system development	0.047848	GO:0140962	multicellular organismal-level chemical homeostasis	0.0225041	GO:0071346	cellular response to type II interferon	0.000657485	GO:0086064	cell communication by electrical coupling involved in cardiac conduction	0.00150467	GO:0032970	regulation of actin filament-based process	0.00907085	GO:0043067	regulation of programmed cell death	0.00453417	GO:0043066	negative regulation of apoptotic process	0.000869111
GO:0002478	antigen processing and presentation of exogenous peptide antigen	0.00253528	GO:1904149	regulation of microglial cell mediated cytotoxicity	0.0169915	GO:0051129	negative regulation of cellular component organization	0.00127831	GO:0014002	astrocyte development	0.0166951	GO:0007417	central nervous system development	0.0439214	GO:0031325	positive regulation of cellular metabolic process	0.00097203	GO:0051239	regulation of multicellular organismal process	0.00274328	GO:0042063	gliogenesis	0.0484476	GO:0012501	programmed cell death	0.0228616	GO:0070098	chemokine-mediated signaling pathway	0.000690633	GO:0090125	cell-cell adhesion involved in synapse maturation	0.00150467	GO:0010646	regulation of cell communication	0.00930369	GO:0006120	mitochondrial electron transport, NADH to ubiquinone	0.00457646	GO:0048812	neuron projection morphogenesis	0.000903542
GO:0045639	positive regulation of myeloid cell differentiation	0.0027168	GO:0043393	regulation of protein binding	0.0169915	GO:1904151	positive regulation of microglial cell mediated cytotoxicity	0.00127831	GO:0010952	positive regulation of peptidase activity	0.0166951	GO:1901142	insulin metabolic process	0.0439214	GO:0010952	positive regulation of peptidase activity	0.000993125	GO:0050921	positive regulation of chemotaxis	0.00274328	GO:0043603	amide metabolic process	1.05498609635156e-09	GO:0065009	regulation of molecular function	0.0228616	GO:0033273	response to vitamin	0.000690633	GO:1901898	negative regulation of relaxation of cardiac muscle	0.00150467	GO:0006754	ATP biosynthetic process	0.0093706	GO:0033366	protein localization to secretory granule	0.00467566	GO:2000147	positive regulation of cell motility	0.000921882
GO:0110088	hippocampal neuron apoptotic process	0.0027311	GO:0043523	regulation of neuron apoptotic process	0.0169915	GO:1904092	regulation of autophagic cell death	0.00127831	GO:0030182	neuron differentiation	0.0166951	GO:0016322	neuron remodeling	0.0439214	GO:0071704	organic substance metabolic process	0.00104431	GO:0002579	positive regulation of antigen processing and presentation	0.00274328	GO:0022904	respiratory electron transport chain	1.14123423970479e-05	GO:0008219	cell death	0.0228616	GO:0051050	positive regulation of transport	0.000701764	GO:0031346	positive regulation of cell projection organization	0.00151812	GO:0098657	import into cell	0.00942812	GO:0051049	regulation of transport	0.00474371	GO:0032990	cell part morphogenesis	0.000921882
GO:0110089	regulation of hippocampal neuron apoptotic process	0.0027311	GO:1903721	positive regulation of I-kappaB phosphorylation	0.0169915	GO:0150062	complement-mediated synapse pruning	0.00127831	GO:0071831	intermediate-density lipoprotein particle clearance	0.0166951	GO:0030852	regulation of granulocyte differentiation	0.044827	GO:0002694	regulation of leukocyte activation	0.00105436	GO:0051247	positive regulation of protein metabolic process	0.00278057	GO:0042776	proton motive force-driven mitochondrial ATP synthesis	1.43176213710288e-05	GO:2000146	negative regulation of cell motility	0.0228616	GO:0002643	regulation of tolerance induction	0.000704728	GO:0098771	inorganic ion homeostasis	0.00153494	GO:0034239	regulation of macrophage fusion	0.00942812	GO:0009605	response to external stimulus	0.00480282	GO:0048519	negative regulation of biological process	0.000938361
GO:0035425	autocrine signaling	0.0027311	GO:0002685	regulation of leukocyte migration	0.0169915	GO:0150111	regulation of transepithelial transport	0.00127831	GO:0150201	positive regulation of transport across blood-brain barrier	0.0166951	GO:0002428	antigen processing and presentation of peptide antigen via MHC class Ib	0.044827	GO:0048525	negative regulation of viral process	0.00105436	GO:0044249	cellular biosynthetic process	0.00285579	GO:0019538	protein metabolic process	1.7027385966527e-05	GO:0043129	surfactant homeostasis	0.0230357	GO:0043524	negative regulation of neuron apoptotic process	0.00071419	GO:0086002	cardiac muscle cell action potential involved in contraction	0.00155518	GO:0034241	positive regulation of macrophage fusion	0.00942812	GO:0045087	innate immune response	0.00486622	GO:0060999	positive regulation of dendritic spine development	0.000942456
GO:0010720	positive regulation of cell development	0.00292302	GO:1902952	positive regulation of dendritic spine maintenance	0.0169915	GO:2001244	positive regulation of intrinsic apoptotic signaling pathway	0.00127831	GO:0150200	regulation of transport across blood-brain barrier	0.0166951	GO:0051895	negative regulation of focal adhesion assembly	0.044827	GO:2001242	regulation of intrinsic apoptotic signaling pathway	0.00105436	GO:0043030	regulation of macrophage activation	0.00303783	GO:0006518	peptide metabolic process	1.93864297093767e-10	GO:0046890	regulation of lipid biosynthetic process	0.023438	GO:0097435	supramolecular fiber organization	0.00073542	GO:0097553	calcium ion transmembrane import into cytosol	0.00155753	GO:0002282	microglial cell activation involved in immune response	0.00942812	GO:0008064	regulation of actin polymerization or depolymerization	0.00498597	GO:0002282	microglial cell activation involved in immune response	0.000958801
GO:0140888	interferon-mediated signaling pathway	0.0029325	GO:0097114	NMDA glutamate receptor clustering	0.0169915	GO:0002502	peptide antigen assembly with MHC class I protein complex	0.00127831	GO:0090731	cellular response to very-low-density lipoprotein particle stimulus	0.0166951	GO:0150118	negative regulation of cell-substrate junction organization	0.044827	GO:0071840	cellular component organization or biogenesis	0.00110289	GO:0002687	positive regulation of leukocyte migration	0.00304776	GO:0015980	energy derivation by oxidation of organic compounds	1.96341253378439e-05	GO:0006935	chemotaxis	0.023541	GO:0009725	response to hormone	0.000744407	GO:0006873	intracellular monoatomic ion homeostasis	0.00157709	GO:0052372	modulation by symbiont of entry into host	0.00942812	GO:0009611	response to wounding	0.00498597	GO:0009893	positive regulation of metabolic process	0.000958801
GO:0042116	macrophage activation	0.00325438	GO:0032799	low-density lipoprotein receptor particle metabolic process	0.0169915	GO:0002397	MHC class I protein complex assembly	0.00127831	GO:0098737	protein insertion into plasma membrane	0.0166951	GO:0050746	regulation of lipoprotein metabolic process	0.045657	GO:0032642	regulation of chemokine production	0.00112772	GO:0030336	negative regulation of cell migration	0.00304776	GO:1901566	organonitrogen compound biosynthetic process	2.00384462484576e-11	GO:0042330	taxis	0.0235665	GO:0030279	negative regulation of ossification	0.000747072	GO:0008016	regulation of heart contraction	0.00160189	GO:0070372	regulation of ERK1 and ERK2 cascade	0.00956224	GO:1901700	response to oxygen-containing compound	0.00498597	GO:0048167	regulation of synaptic plasticity	0.000972105
GO:0097193	intrinsic apoptotic signaling pathway	0.00335515	GO:0045541	negative regulation of cholesterol biosynthetic process	0.0169915	GO:0009617	response to bacterium	0.00127831	GO:2001242	regulation of intrinsic apoptotic signaling pathway	0.0173329	GO:0002396	MHC protein complex assembly	0.045657	GO:0032602	chemokine production	0.00112772	GO:0050832	defense response to fungus	0.00311914	GO:0006412	translation	2.00384462484576e-11	GO:0051338	regulation of transferase activity	0.0235665	GO:0043903	regulation of biological process involved in symbiotic interaction	0.000815809	GO:1903522	regulation of blood circulation	0.00166306	GO:0006996	organelle organization	0.00956224	GO:0090026	positive regulation of monocyte chemotaxis	0.00498597	GO:0007015	actin filament organization	0.000972105
GO:1900223	positive regulation of amyloid-beta clearance	0.00349959	GO:0048167	regulation of synaptic plasticity	0.0169915	GO:1905517	macrophage migration	0.00131346	GO:0032101	regulation of response to external stimulus	0.0173347	GO:0042159	lipoprotein catabolic process	0.045657	GO:0032502	developmental process	0.00112854	GO:1903977	positive regulation of glial cell migration	0.00313527	GO:0043604	amide biosynthetic process	2.09846601725484e-10	GO:0060326	cell chemotaxis	0.0236154	GO:0051250	negative regulation of lymphocyte activation	0.000815809	GO:0030900	forebrain development	0.0018331	GO:0042116	macrophage activation	0.0098621	GO:1902903	regulation of supramolecular fiber organization	0.00515482	GO:0045861	negative regulation of proteolysis	0.000972105
GO:0019058	viral life cycle	0.00359994	GO:2000977	regulation of forebrain neuron differentiation	0.0169915	GO:0002367	cytokine production involved in immune response	0.00134351	GO:0016477	cell migration	0.0174616	GO:0002501	peptide antigen assembly with MHC protein complex	0.045657	GO:2000146	negative regulation of cell motility	0.0011337	GO:0034384	high-density lipoprotein particle clearance	0.00313527	GO:0006119	oxidative phosphorylation	2.20264479187008e-06	GO:2001242	regulation of intrinsic apoptotic signaling pathway	0.0251921	GO:0031663	lipopolysaccharide-mediated signaling pathway	0.000815809	GO:0099172	presynapse organization	0.0018331	GO:0009205	purine ribonucleoside triphosphate metabolic process	0.0098621	GO:0006915	apoptotic process	0.00527255	GO:0098542	defense response to other organism	0.000992705
GO:0030301	cholesterol transport	0.0036429	GO:0048584	positive regulation of response to stimulus	0.0169915	GO:0002718	regulation of cytokine production involved in immune response	0.00134351	GO:0032501	multicellular organismal process	0.0175335	GO:0051241	negative regulation of multicellular organismal process	0.0462374	GO:1903321	negative regulation of protein modification by small protein conjugation or removal	0.00115667	GO:0009719	response to endogenous stimulus	0.00314548	GO:0043043	peptide biosynthetic process	2.34054971726255e-11	GO:0002720	positive regulation of cytokine production involved in immune response	0.0254128	GO:0009628	response to abiotic stimulus	0.000815809	GO:0030902	hindbrain development	0.00189388	GO:1901135	carbohydrate derivative metabolic process	0.00994378	GO:0030832	regulation of actin filament length	0.00539342	GO:0034249	negative regulation of amide metabolic process	0.00100767
GO:0044403	biological process involved in symbiotic interaction	0.0036429	GO:0043069	negative regulation of programmed cell death	0.0169915	GO:0080134	regulation of response to stress	0.00137743	GO:0048699	generation of neurons	0.0177994	GO:0060263	regulation of respiratory burst	0.0473582	GO:0002690	positive regulation of leukocyte chemotaxis	0.00119816	GO:2001244	positive regulation of intrinsic apoptotic signaling pathway	0.003152	GO:0015986	proton motive force-driven ATP synthesis	2.66850891043066e-05	GO:0050790	regulation of catalytic activity	0.0272435	GO:0060397	growth hormone receptor signaling pathway via JAK-STAT	0.000820273	GO:0033119	negative regulation of RNA splicing	0.00192294	GO:0048144	fibroblast proliferation	0.010124	GO:0009165	nucleotide biosynthetic process	0.00551375	GO:0051234	establishment of localization	0.00101022
GO:0097190	apoptotic signaling pathway	0.0036429	GO:0001906	cell killing	0.0169915	GO:0048519	negative regulation of biological process	0.00145886	GO:0021762	substantia nigra development	0.0178346	GO:0032793	positive regulation of CREB transcription factor activity	0.0494811	GO:0051090	regulation of DNA-binding transcription factor activity	0.00122821	GO:0008347	glial cell migration	0.003152	GO:0015988	energy coupled proton transmembrane transport, against electrochemical gradient	2.7549194766515e-06	GO:0010876	lipid localization	0.0272435	GO:0001525	angiogenesis	0.000820273	GO:0043113	receptor clustering	0.00196292	GO:1903902	positive regulation of viral life cycle	0.010551	GO:1901293	nucleoside phosphate biosynthetic process	0.00572538	GO:0033108	mitochondrial respiratory chain complex assembly	0.00102789
GO:0062012	regulation of small molecule metabolic process	0.00380216	GO:0106119	negative regulation of sterol biosynthetic process	0.0169915	GO:0002698	negative regulation of immune effector process	0.00148337	GO:0018198	peptidyl-cysteine modification	0.0187666				GO:0032755	positive regulation of interleukin-6 production	0.00122821	GO:0006935	chemotaxis	0.00315676	GO:0019646	aerobic electron transport chain	2.7549194766515e-06	GO:0072332	intrinsic apoptotic signaling pathway by p53 class mediator	0.0281144	GO:0071417	cellular response to organonitrogen compound	0.000821565	GO:0051924	regulation of calcium ion transport	0.00196292	GO:0009259	ribonucleotide metabolic process	0.0105655	GO:0048518	positive regulation of biological process	0.00588095	GO:1990000	amyloid fibril formation	0.0010372
GO:0045637	regulation of myeloid cell differentiation	0.00397902	GO:0034382	chylomicron remnant clearance	0.0169915	GO:1903578	regulation of ATP metabolic process	0.00148337	GO:0007155	cell adhesion	0.0187666				GO:0022408	negative regulation of cell-cell adhesion	0.00122821	GO:1901576	organic substance biosynthetic process	0.00315676	GO:0044271	cellular nitrogen compound biosynthetic process	2.7549194766515e-06	GO:0001775	cell activation	0.0281144	GO:0048525	negative regulation of viral process	0.000821565	GO:0042127	regulation of cell population proliferation	0.0019655	GO:0051716	cellular response to stimulus	0.0109642	GO:0098542	defense response to other organism	0.00588095	GO:0031400	negative regulation of protein modification process	0.00108583
GO:0019882	antigen processing and presentation	0.00417807	GO:0030334	regulation of cell migration	0.0169915	GO:0051702	biological process involved in interaction with symbiont	0.00152601	GO:0032768	regulation of monooxygenase activity	0.0187666				GO:0030217	T cell differentiation	0.00124839	GO:0042592	homeostatic process	0.00315676	GO:0015990	electron transport coupled proton transport	2.7549194766515e-06	GO:0050794	regulation of cellular process	0.0313422	GO:0030100	regulation of endocytosis	0.000821565	GO:0006874	intracellular calcium ion homeostasis	0.00207188	GO:0050792	regulation of viral process	0.0109764	GO:0043270	positive regulation of monoatomic ion transport	0.00644354	GO:0051173	positive regulation of nitrogen compound metabolic process	0.00108583
GO:0001774	microglial cell activation	0.00422713	GO:0016358	dendrite development	0.0174493	GO:0071675	regulation of mononuclear cell migration	0.00152601	GO:0001558	regulation of cell growth	0.0187666				GO:2000026	regulation of multicellular organismal development	0.00128123	GO:0022008	neurogenesis	0.00316363	GO:0045333	cellular respiration	3.00353014770731e-05	GO:0032092	positive regulation of protein binding	0.0313422	GO:0090026	positive regulation of monocyte chemotaxis	0.000832597	GO:0051239	regulation of multicellular organismal process	0.00207188	GO:2001243	negative regulation of intrinsic apoptotic signaling pathway	0.0110327	GO:0050748	negative regulation of lipoprotein metabolic process	0.00685823	GO:0051049	regulation of transport	0.00108583
GO:0002455	humoral immune response mediated by circulating immunoglobulin	0.00422713	GO:0030595	leukocyte chemotaxis	0.0174493	GO:0030100	regulation of endocytosis	0.00160168	GO:0051179	localization	0.0197783				GO:0065008	regulation of biological quality	0.00128349	GO:1905517	macrophage migration	0.00316363	GO:0042775	mitochondrial ATP synthesis coupled electron transport	3.94339900822922e-06	GO:0040013	negative regulation of locomotion	0.0313422	GO:0033674	positive regulation of kinase activity	0.000839795	GO:0003012	muscle system process	0.00208221	GO:0009199	ribonucleoside triphosphate metabolic process	0.0113124	GO:0050900	leukocyte migration	0.00694377	GO:0060291	long-term synaptic potentiation	0.00108583
GO:0019884	antigen processing and presentation of exogenous antigen	0.00422713	GO:0031175	neuron projection development	0.0174493	GO:0032507	maintenance of protein location in cell	0.00160168	GO:0006869	lipid transport	0.0197783				GO:0010628	positive regulation of gene expression	0.00130873	GO:0042330	taxis	0.00316363	GO:0042773	ATP synthesis coupled electron transport	3.94339900822922e-06	GO:0019222	regulation of metabolic process	0.0329441	GO:0045935	positive regulation of nucleobase-containing compound metabolic process	0.000853605	GO:0050885	neuromuscular process controlling balance	0.00209527	GO:0010628	positive regulation of gene expression	0.0113124	GO:0030041	actin filament polymerization	0.00731894	GO:0010605	negative regulation of macromolecule metabolic process	0.00113569
GO:1900542	regulation of purine nucleotide metabolic process	0.0047325	GO:0021626	central nervous system maturation	0.0174493	GO:0099173	postsynapse organization	0.00160897	GO:0048518	positive regulation of biological process	0.0197783				GO:0032879	regulation of localization	0.00132988	GO:0070887	cellular response to chemical stimulus	0.00321668	GO:1901564	organonitrogen compound metabolic process	4.26129513285092e-07	GO:0030162	regulation of proteolysis	0.0331596	GO:0010950	positive regulation of endopeptidase activity	0.000872435	GO:1902074	response to salt	0.00222654	GO:0009144	purine nucleoside triphosphate metabolic process	0.0113124	GO:0007010	cytoskeleton organization	0.00734576	GO:1904666	regulation of ubiquitin protein ligase activity	0.00114135
GO:0043277	apoptotic cell clearance	0.0047325	GO:2000646	positive regulation of receptor catabolic process	0.0174493	GO:2000379	positive regulation of reactive oxygen species metabolic process	0.0016754	GO:0120036	plasma membrane bounded cell projection organization	0.020245				GO:0045730	respiratory burst	0.00146863	GO:0080134	regulation of response to stress	0.00331116	GO:0022900	electron transport chain	7.28352060405397e-05	GO:0048523	negative regulation of cellular process	0.0331614	GO:0014902	myotube differentiation	0.000875643	GO:0007156	homophilic cell adhesion via plasma membrane adhesion molecules	0.00241428	GO:0019693	ribose phosphate metabolic process	0.0116876	GO:0097529	myeloid leukocyte migration	0.00744586	GO:0046907	intracellular transport	0.00115584
GO:0050808	synapse organization	0.00475465	GO:0110089	regulation of hippocampal neuron apoptotic process	0.0174493	GO:0002688	regulation of leukocyte chemotaxis	0.0016754	GO:0065009	regulation of molecular function	0.0208629				GO:0031328	positive regulation of cellular biosynthetic process	0.00153754	GO:0023056	positive regulation of signaling	0.00331116	GO:0002181	cytoplasmic translation	7.82697403018764e-21	GO:0043393	regulation of protein binding	0.0335936	GO:0006508	proteolysis	0.000875772	GO:0019725	cellular homeostasis	0.00241428	GO:0097529	myeloid leukocyte migration	0.0116876	GO:0034250	positive regulation of amide metabolic process	0.00757934	GO:0006952	defense response	0.00117054
GO:0048878	chemical homeostasis	0.00480996	GO:0002703	regulation of leukocyte mediated immunity	0.0174493	GO:0090322	regulation of superoxide metabolic process	0.00182207	GO:1902653	secondary alcohol biosynthetic process	0.0212832				GO:0032733	positive regulation of interleukin-10 production	0.00156975	GO:0010647	positive regulation of cell communication	0.00331116	GO:0009060	aerobic respiration	9.37698538019649e-06	GO:0043549	regulation of kinase activity	0.0344423	GO:0016192	vesicle-mediated transport	0.000895519	GO:0071872	cellular response to epinephrine stimulus	0.00244788	GO:0097193	intrinsic apoptotic signaling pathway	0.0117226	GO:0043269	regulation of monoatomic ion transport	0.00757934	GO:0048699	generation of neurons	0.001178
GO:0002761	regulation of myeloid leukocyte differentiation	0.00480996	GO:1904141	positive regulation of microglial cell migration	0.0174493	GO:0050900	leukocyte migration	0.00183825	GO:0006695	cholesterol biosynthetic process	0.0212832				GO:0051251	positive regulation of lymphocyte activation	0.00161211	GO:1905907	negative regulation of amyloid fibril formation	0.00331116	GO:0006754	ATP biosynthetic process	9.47901100096983e-05	GO:0032642	regulation of chemokine production	0.0352063	GO:0071674	mononuclear cell migration	0.000901121	GO:0099151	regulation of postsynaptic density assembly	0.00244788	GO:0010604	positive regulation of macromolecule metabolic process	0.0117226	GO:1905517	macrophage migration	0.00763893	GO:0010467	gene expression	0.00117935
GO:0019216	regulation of lipid metabolic process	0.00481464	GO:0110088	hippocampal neuron apoptotic process	0.0174493	GO:1903051	negative regulation of proteolysis involved in protein catabolic process	0.00185522	GO:0007409	axonogenesis	0.021311				GO:0009891	positive regulation of biosynthetic process	0.00165476	GO:0009058	biosynthetic process	0.00331116				GO:0032602	chemokine production	0.0352063	GO:0014002	astrocyte development	0.000910521	GO:0098911	regulation of ventricular cardiac muscle cell action potential	0.00244788	GO:0034238	macrophage fusion	0.0118962	GO:0051641	cellular localization	0.00766792	GO:0048584	positive regulation of response to stimulus	0.00118446
GO:0006140	regulation of nucleotide metabolic process	0.00481464	GO:0097529	myeloid leukocyte migration	0.0174493	GO:0034241	positive regulation of macrophage fusion	0.00192563	GO:0030030	cell projection organization	0.0224435				GO:0045785	positive regulation of cell adhesion	0.00169921	GO:0051238	sequestering of metal ion	0.00331116				GO:1903000	regulation of lipid transport across blood-brain barrier	0.0357765	GO:1990000	amyloid fibril formation	0.000910521	GO:0048518	positive regulation of biological process	0.0025201	GO:0009206	purine ribonucleoside triphosphate biosynthetic process	0.0119226	GO:0023056	positive regulation of signaling	0.0079631	GO:0031397	negative regulation of protein ubiquitination	0.00118664
GO:0021782	glial cell development	0.00481464	GO:0034756	regulation of iron ion transport	0.0174493	GO:2000435	negative regulation of protein neddylation	0.00192563	GO:1901564	organonitrogen compound metabolic process	0.0225229				GO:0048523	negative regulation of cellular process	0.00169921	GO:1900272	negative regulation of long-term synaptic potentiation	0.00331116				GO:1903002	positive regulation of lipid transport across blood-brain barrier	0.0357765	GO:0051051	negative regulation of transport	0.000911015	GO:1900027	regulation of ruffle assembly	0.0026719	GO:1990748	cellular detoxification	0.0119226	GO:0010647	positive regulation of cell communication	0.0079631	GO:0120039	plasma membrane bounded cell projection morphogenesis	0.00118664
GO:0002579	positive regulation of antigen processing and presentation	0.00481464	GO:0035425	autocrine signaling	0.0174493	GO:0034239	regulation of macrophage fusion	0.00192563	GO:0048168	regulation of neuronal synaptic plasticity	0.0229079				GO:1901874	negative regulation of post-translational protein modification	0.00180408	GO:2000146	negative regulation of cell motility	0.00333363				GO:1903919	negative regulation of actin filament severing	0.0357765	GO:0040014	regulation of multicellular organism growth	0.000928157	GO:0060402	calcium ion transport into cytosol	0.0026719	GO:0150146	cell junction disassembly	0.0119226	GO:0042832	defense response to protozoan	0.00903781	GO:0040017	positive regulation of locomotion	0.00121951
GO:0031392	regulation of prostaglandin biosynthetic process	0.00481464	GO:0071830	triglyceride-rich lipoprotein particle clearance	0.0174493	GO:0002548	monocyte chemotaxis	0.00192694	GO:0043542	endothelial cell migration	0.0239988				GO:0042063	gliogenesis	0.00187926	GO:1903034	regulation of response to wounding	0.00338458				GO:0051247	positive regulation of protein metabolic process	0.0357765	GO:0072359	circulatory system development	0.000948133	GO:0098901	regulation of cardiac muscle cell action potential	0.0026719	GO:0043903	regulation of biological process involved in symbiotic interaction	0.0120888	GO:0150146	cell junction disassembly	0.00903781	GO:0048667	cell morphogenesis involved in neuron differentiation	0.00124646
GO:0002269	leukocyte activation involved in inflammatory response	0.00481464	GO:1903719	regulation of I-kappaB phosphorylation	0.0174493	GO:0150146	cell junction disassembly	0.00195037	GO:0050832	defense response to fungus	0.0239988				GO:0040013	negative regulation of locomotion	0.00187926	GO:0010950	positive regulation of endopeptidase activity	0.00344138				GO:1905853	regulation of heparan sulfate binding	0.0357765	GO:1903321	negative regulation of protein modification by small protein conjugation or removal	0.00096899	GO:0098900	regulation of action potential	0.00280345	GO:0009145	purine nucleoside triphosphate biosynthetic process	0.0122261	GO:0023051	regulation of signaling	0.00911433	GO:0017148	negative regulation of translation	0.00131131
GO:2000425	regulation of apoptotic cell clearance	0.00481464	GO:1905920	positive regulation of CoA-transferase activity	0.018186	GO:0032801	receptor catabolic process	0.00195037	GO:1903060	negative regulation of protein lipidation	0.0239988				GO:0051712	positive regulation of killing of cells of another organism	0.001921	GO:0042255	ribosome assembly	0.00350813				GO:1905534	positive regulation of leucine import across plasma membrane	0.0357765	GO:0070232	regulation of T cell apoptotic process	0.00101201	GO:0050684	regulation of mRNA processing	0.00298663	GO:0048524	positive regulation of viral process	0.0126332	GO:0032956	regulation of actin cytoskeleton organization	0.00916023	GO:0032879	regulation of localization	0.00131931
GO:0042221	response to chemical	0.00481735	GO:1905918	regulation of CoA-transferase activity	0.018186	GO:0042832	defense response to protozoan	0.00195037	GO:2000866	positive regulation of estradiol secretion	0.0239988				GO:0002684	positive regulation of immune system process	0.001921	GO:0051093	negative regulation of developmental process	0.00359328				GO:0048024	regulation of mRNA splicing, via spliceosome	0.0357765	GO:0007249	canonical NF-kappaB signal transduction	0.00105806	GO:2000463	positive regulation of excitatory postsynaptic potential	0.0029918	GO:0070371	ERK1 and ERK2 cascade	0.0127498	GO:0010001	glial cell differentiation	0.00916115	GO:0032981	mitochondrial respiratory chain complex I assembly	0.00136095
GO:0051702	biological process involved in interaction with symbiont	0.00483098	GO:0032101	regulation of response to external stimulus	0.018186	GO:0008152	metabolic process	0.00195037	GO:1904685	positive regulation of metalloendopeptidase activity	0.0239988				GO:0032496	response to lipopolysaccharide	0.001921	GO:0060326	cell chemotaxis	0.00361432				GO:1905855	positive regulation of heparan sulfate binding	0.0357765	GO:0045637	regulation of myeloid cell differentiation	0.00107877	GO:0030901	midbrain development	0.00310137	GO:0009893	positive regulation of metabolic process	0.0129145	GO:0071638	negative regulation of monocyte chemotactic protein-1 production	0.00916115	GO:0010257	NADH dehydrogenase complex assembly	0.00136095
GO:0015918	sterol transport	0.00495219	GO:0048874	host-mediated regulation of intestinal microbiota composition	0.018186	GO:0002366	leukocyte activation involved in immune response	0.00204472	GO:0051353	positive regulation of oxidoreductase activity	0.0239988				GO:0051716	cellular response to stimulus	0.00203502	GO:0052548	regulation of endopeptidase activity	0.00361432				GO:1905858	regulation of heparan sulfate proteoglycan binding	0.0357765	GO:2000401	regulation of lymphocyte migration	0.00107961	GO:0086005	ventricular cardiac muscle cell action potential	0.00335087	GO:0014910	regulation of smooth muscle cell migration	0.0129761	GO:0032507	maintenance of protein location in cell	0.00916115	GO:0030182	neuron differentiation	0.00136095
GO:0060284	regulation of cell development	0.00504898	GO:0002684	positive regulation of immune system process	0.018186	GO:0001909	leukocyte mediated cytotoxicity	0.00210195	GO:0061944	negative regulation of protein K48-linked ubiquitination	0.0239988				GO:0001819	positive regulation of cytokine production	0.00203502	GO:0070486	leukocyte aggregation	0.00370153				GO:1905860	positive regulation of heparan sulfate proteoglycan binding	0.0357765	GO:0070848	response to growth factor	0.00107961	GO:1901019	regulation of calcium ion transmembrane transporter activity	0.00345356	GO:0071840	cellular component organization or biogenesis	0.0129761	GO:0010646	regulation of cell communication	0.00926034	GO:0030163	protein catabolic process	0.00139755
GO:0002833	positive regulation of response to biotic stimulus	0.00504898	GO:1900223	positive regulation of amyloid-beta clearance	0.018186	GO:1901575	organic substance catabolic process	0.00213746	GO:1902767	isoprenoid biosynthetic process via mevalonate	0.0239988				GO:0048731	system development	0.0021246	GO:0097193	intrinsic apoptotic signaling pathway	0.00388008				GO:1905890	regulation of cellular response to very-low-density lipoprotein particle stimulus	0.0357765	GO:0033554	cellular response to stress	0.00108026	GO:0055074	calcium ion homeostasis	0.00353309	GO:0042776	proton motive force-driven mitochondrial ATP synthesis	0.0129761	GO:0071216	cellular response to biotic stimulus	0.00926206	GO:0044093	positive regulation of molecular function	0.00139755
GO:0022411	cellular component disassembly	0.00506321	GO:1900122	positive regulation of receptor binding	0.018186	GO:0090025	regulation of monocyte chemotaxis	0.00213746	GO:2001244	positive regulation of intrinsic apoptotic signaling pathway	0.0239988				GO:0051249	regulation of lymphocyte activation	0.00217301	GO:0098609	cell-cell adhesion	0.00388008				GO:0048513	animal organ development	0.0357765	GO:0048878	chemical homeostasis	0.00113043	GO:0006941	striated muscle contraction	0.00361631	GO:0010952	positive regulation of peptidase activity	0.0130719	GO:0090025	regulation of monocyte chemotaxis	0.0095687	GO:0009615	response to virus	0.00139755
GO:0045862	positive regulation of proteolysis	0.00513125	GO:1904139	regulation of microglial cell migration	0.018186	GO:0019886	antigen processing and presentation of exogenous peptide antigen via MHC class II	0.00213746	GO:0016126	sterol biosynthetic process	0.0239988				GO:0044238	primary metabolic process	0.00218534	GO:0045321	leukocyte activation	0.00388008				GO:1901328	response to cytochalasin B	0.0357765	GO:0002666	positive regulation of T cell tolerance induction	0.00114599	GO:0042063	gliogenesis	0.00362515	GO:0009966	regulation of signal transduction	0.0132143	GO:0042060	wound healing	0.00966077	GO:1901701	cellular response to oxygen-containing compound	0.00141144
GO:0044249	cellular biosynthetic process	0.00544603	GO:1904124	microglial cell migration	0.018186	GO:0002263	cell activation involved in immune response	0.00216201	GO:0010877	lipid transport involved in lipid storage	0.0239988				GO:0002367	cytokine production involved in immune response	0.00223795	GO:0009620	response to fungus	0.0041265				GO:0072749	cellular response to cytochalasin B	0.0357765	GO:0050764	regulation of phagocytosis	0.00114672	GO:0031644	regulation of nervous system process	0.00362515	GO:0097066	response to thyroid hormone	0.0132782	GO:0071840	cellular component organization or biogenesis	0.00977207	GO:0000902	cell morphogenesis	0.00141448
GO:0043270	positive regulation of monoatomic ion transport	0.00544603	GO:0032489	regulation of Cdc42 protein signal transduction	0.018186	GO:0031343	positive regulation of cell killing	0.00216201	GO:0010876	lipid localization	0.0239988				GO:0002718	regulation of cytokine production involved in immune response	0.00223795	GO:0098883	synapse pruning	0.0041265				GO:0150200	regulation of transport across blood-brain barrier	0.0357765	GO:1990868	response to chemokine	0.00114672	GO:0060074	synapse maturation	0.00362515	GO:0055094	response to lipoprotein particle	0.0132782	GO:0032496	response to lipopolysaccharide	0.0103364	GO:1901874	negative regulation of post-translational protein modification	0.00141448
GO:0048856	anatomical structure development	0.00544603	GO:0071316	cellular response to nicotine	0.018186	GO:0043069	negative regulation of programmed cell death	0.00222844	GO:0035606	peptidyl-cysteine S-trans-nitrosylation	0.0239988				GO:0051173	positive regulation of nitrogen compound metabolic process	0.00224031	GO:0016049	cell growth	0.0041265				GO:0090731	cellular response to very-low-density lipoprotein particle stimulus	0.0357765	GO:1990869	cellular response to chemokine	0.00114672	GO:0010644	cell communication by electrical coupling	0.00362515	GO:0007263	nitric oxide mediated signal transduction	0.0132782	GO:1902176	negative regulation of oxidative stress-induced intrinsic apoptotic signaling pathway	0.0103666	GO:0010638	positive regulation of organelle organization	0.00148838
GO:0034384	high-density lipoprotein particle clearance	0.00548547	GO:0006898	receptor-mediated endocytosis	0.018186	GO:0009967	positive regulation of signal transduction	0.00224657	GO:0010142	farnesyl diphosphate biosynthetic process, mevalonate pathway	0.0239988				GO:0060267	positive regulation of respiratory burst	0.00236808	GO:0150079	negative regulation of neuroinflammatory response	0.0041265				GO:0071831	intermediate-density lipoprotein particle clearance	0.0357765	GO:0006809	nitric oxide biosynthetic process	0.00115234	GO:1900075	positive regulation of neuromuscular synaptic transmission	0.00362515	GO:0010001	glial cell differentiation	0.0134016	GO:0021782	glial cell development	0.0104252	GO:0051051	negative regulation of transport	0.00149547
GO:0061900	glial cell activation	0.00548547	GO:0050793	regulation of developmental process	0.0183206	GO:0043254	regulation of protein-containing complex assembly	0.00225015	GO:0009636	response to toxic substance	0.0239988				GO:0065009	regulation of molecular function	0.00238583	GO:0009059	macromolecule biosynthetic process	0.00425284				GO:0071283	cellular response to iron(III) ion	0.0357765	GO:0048732	gland development	0.00118746	GO:0055082	intracellular chemical homeostasis	0.00362515	GO:0009201	ribonucleoside triphosphate biosynthetic process	0.0135437	GO:0006954	inflammatory response	0.0105374	GO:0033119	negative regulation of RNA splicing	0.00150069
GO:0002253	activation of immune response	0.00548547	GO:0051402	neuron apoptotic process	0.0184688	GO:0060142	regulation of syncytium formation by plasma membrane fusion	0.00230657	GO:0032879	regulation of localization	0.0239988				GO:0002237	response to molecule of bacterial origin	0.00241075	GO:0031647	regulation of protein stability	0.00440837				GO:0060840	artery development	0.0357765	GO:1903320	regulation of protein modification by small protein conjugation or removal	0.0011994	GO:0035585	calcium-mediated signaling using extracellular calcium source	0.00362515	GO:2001242	regulation of intrinsic apoptotic signaling pathway	0.0135913	GO:0009314	response to radiation	0.0105374	GO:2000767	positive regulation of cytoplasmic translation	0.00155001
GO:0045597	positive regulation of cell differentiation	0.005494	GO:0051091	positive regulation of DNA-binding transcription factor activity	0.0184688	GO:1902531	regulation of intracellular signal transduction	0.00253163	GO:0006954	inflammatory response	0.0251122				GO:0043280	positive regulation of cysteine-type endopeptidase activity involved in apoptotic process	0.00241075	GO:0042254	ribosome biogenesis	0.00440837				GO:0060311	negative regulation of elastin catabolic process	0.0357765	GO:0006887	exocytosis	0.00120808	GO:1900073	regulation of neuromuscular synaptic transmission	0.00362515	GO:0009719	response to endogenous stimulus	0.0138835	GO:0002548	monocyte chemotaxis	0.0106823	GO:0048666	neuron development	0.0016022
GO:0019079	viral genome replication	0.00551828	GO:0006707	cholesterol catabolic process	0.0186117	GO:0001562	response to protozoan	0.00253362	GO:0048588	developmental cell growth	0.0251431				GO:0043277	apoptotic cell clearance	0.00243647	GO:0009967	positive regulation of signal transduction	0.00440837				GO:0060310	regulation of elastin catabolic process	0.0357765	GO:0001932	regulation of protein phosphorylation	0.0012114	GO:0001666	response to hypoxia	0.00393733	GO:0110089	regulation of hippocampal neuron apoptotic process	0.0141241	GO:0031345	negative regulation of cell projection organization	0.0108266	GO:0051179	localization	0.00160467
GO:0048146	positive regulation of fibroblast proliferation	0.00563062	GO:0065009	regulation of molecular function	0.0186117	GO:0042742	defense response to bacterium	0.00254127	GO:0048870	cell motility	0.0261331				GO:0007596	blood coagulation	0.00243647	GO:0018119	peptidyl-cysteine S-nitrosylation	0.00457709				GO:0060255	regulation of macromolecule metabolic process	0.0357765	GO:2000026	regulation of multicellular organismal development	0.0012114	GO:0010977	negative regulation of neuron projection development	0.00419218	GO:0110088	hippocampal neuron apoptotic process	0.0141241	GO:0008104	protein localization	0.0108479	GO:0042176	regulation of protein catabolic process	0.00164386
GO:0120009	intermembrane lipid transfer	0.00563062	GO:0016127	sterol catabolic process	0.0186117	GO:0097193	intrinsic apoptotic signaling pathway	0.00254127	GO:0051493	regulation of cytoskeleton organization	0.0261331				GO:0051702	biological process involved in interaction with symbiont	0.002456	GO:0017014	protein nitrosylation	0.00457709				GO:0060037	pharyngeal system development	0.0357765	GO:0070488	neutrophil aggregation	0.00129912	GO:0051960	regulation of nervous system development	0.00431337	GO:0021782	glial cell development	0.0141241	GO:0001562	response to protozoan	0.01093	GO:0032502	developmental process	0.00165879
GO:1902531	regulation of intracellular signal transduction	0.00563062	GO:0071281	cellular response to iron ion	0.0186117	GO:0051247	positive regulation of protein metabolic process	0.00259482	GO:0032507	maintenance of protein location in cell	0.0261331				GO:0010543	regulation of platelet activation	0.00256225	GO:0150076	neuroinflammatory response	0.00458513				GO:0055094	response to lipoprotein particle	0.0357765	GO:0043375	CD8-positive, alpha-beta T cell lineage commitment	0.00129912	GO:0042592	homeostatic process	0.00435481	GO:0002376	immune system process	0.0143434	GO:0009117	nucleotide metabolic process	0.01093	GO:0045595	regulation of cell differentiation	0.00166081
GO:0016064	immunoglobulin mediated immune response	0.00571598	GO:0007399	nervous system development	0.0186117	GO:0034238	macrophage fusion	0.00261148	GO:0006796	phosphate-containing compound metabolic process	0.0261331				GO:0050817	coagulation	0.00266174	GO:0040013	negative regulation of locomotion	0.00480619				GO:0050678	regulation of epithelial cell proliferation	0.0357765	GO:0140973	positive regulation of AIM2 inflammasome complex assembly	0.00129912	GO:0099150	regulation of postsynaptic specialization assembly	0.00438019	GO:0097237	cellular response to toxic substance	0.0144691	GO:0070727	cellular macromolecule localization	0.0113021	GO:0009059	macromolecule biosynthetic process	0.00166528
GO:0002274	myeloid leukocyte activation	0.00576784	GO:0001775	cell activation	0.0186117	GO:0023057	negative regulation of signaling	0.00264405	GO:0030837	negative regulation of actin filament polymerization	0.0263967				GO:1903037	regulation of leukocyte cell-cell adhesion	0.00268083	GO:0008283	cell population proliferation	0.00482175				GO:0050793	regulation of developmental process	0.0357765	GO:0002460	adaptive immune response based on somatic recombination of immune receptors built from immunoglobulin superfamily domains	0.00130212	GO:0009214	cyclic nucleotide catabolic process	0.00438019	GO:0042063	gliogenesis	0.0147689	GO:1902255	positive regulation of intrinsic apoptotic signaling pathway by p53 class mediator	0.0113245	GO:0061351	neural precursor cell proliferation	0.00175297
GO:0016477	cell migration	0.00580141	GO:0017038	protein import	0.0186117	GO:0010648	negative regulation of cell communication	0.00264405	GO:0043065	positive regulation of apoptotic process	0.0266686				GO:0046596	regulation of viral entry into host cell	0.00268367	GO:1905906	regulation of amyloid fibril formation	0.00505554				GO:0051623	positive regulation of norepinephrine uptake	0.0357765	GO:0050766	positive regulation of phagocytosis	0.00132079	GO:1900029	positive regulation of ruffle assembly	0.00438019	GO:0035556	intracellular signal transduction	0.0149956	GO:0070358	actin polymerization-dependent cell motility	0.0113245	GO:0106027	neuron projection organization	0.00175297
GO:0045071	negative regulation of viral genome replication	0.00581066	GO:0051241	negative regulation of multicellular organismal process	0.0186117	GO:0043170	macromolecule metabolic process	0.00271773	GO:0007267	cell-cell signaling	0.0266686				GO:0030162	regulation of proteolysis	0.00268367	GO:0002679	respiratory burst involved in defense response	0.00505554				GO:0050878	regulation of body fluid levels	0.0357765	GO:0030182	neuron differentiation	0.00132346	GO:0071871	response to epinephrine	0.00438019	GO:0009141	nucleoside triphosphate metabolic process	0.0149956	GO:1904141	positive regulation of microglial cell migration	0.0113245	GO:0032092	positive regulation of protein binding	0.00175297
GO:0019724	B cell mediated immunity	0.00587071	GO:0060267	positive regulation of respiratory burst	0.0186117	GO:0051239	regulation of multicellular organismal process	0.0028065	GO:0015909	long-chain fatty acid transport	0.0266686				GO:0007599	hemostasis	0.00272357	GO:0044237	cellular metabolic process	0.00505554				GO:0150201	positive regulation of transport across blood-brain barrier	0.0357765	GO:0051641	cellular localization	0.00133088	GO:1905874	regulation of postsynaptic density organization	0.00438019	GO:0055001	muscle cell development	0.0149956	GO:0010035	response to inorganic substance	0.0116948	GO:1902533	positive regulation of intracellular signal transduction	0.00178017
GO:0048518	positive regulation of biological process	0.00587071	GO:0051130	positive regulation of cellular component organization	0.018815	GO:0051604	protein maturation	0.00282216	GO:0042592	homeostatic process	0.0266686				GO:0002696	positive regulation of leukocyte activation	0.00291984	GO:0022408	negative regulation of cell-cell adhesion	0.00513562				GO:0060588	negative regulation of lipoprotein lipid oxidation	0.0357765	GO:0007167	enzyme-linked receptor protein signaling pathway	0.00133264	GO:0019722	calcium-mediated signaling	0.00449962	GO:0043281	regulation of cysteine-type endopeptidase activity involved in apoptotic process	0.0149956	GO:0006753	nucleoside phosphate metabolic process	0.0119699	GO:1901873	regulation of post-translational protein modification	0.00178089
GO:1905907	negative regulation of amyloid fibril formation	0.00587071	GO:0030336	negative regulation of cell migration	0.0188317	GO:0002705	positive regulation of leukocyte mediated immunity	0.00286906	GO:0090066	regulation of anatomical structure size	0.0266686				GO:0002274	myeloid leukocyte activation	0.00292171	GO:0048678	response to axon injury	0.00513562				GO:0001525	angiogenesis	0.0357765	GO:0140888	interferon-mediated signaling pathway	0.0013363	GO:0055080	monoatomic cation homeostasis	0.00453248	GO:0003012	muscle system process	0.0150004	GO:0021543	pallium development	0.0122445	GO:0006810	transport	0.00186085
GO:0033344	cholesterol efflux	0.00587071	GO:0048666	neuron development	0.0200828	GO:0009615	response to virus	0.00288091	GO:0042127	regulation of cell population proliferation	0.0266686				GO:0050863	regulation of T cell activation	0.00293778	GO:0030335	positive regulation of cell migration	0.00523804				GO:0034369	plasma lipoprotein particle remodeling	0.0357765	GO:0031396	regulation of protein ubiquitination	0.00133898	GO:0060079	excitatory postsynaptic potential	0.00463329	GO:0006936	muscle contraction	0.0153522	GO:0110053	regulation of actin filament organization	0.0122445	GO:0120035	regulation of plasma membrane bounded cell projection organization	0.00202392
GO:2001279	regulation of unsaturated fatty acid biosynthetic process	0.00587071	GO:2000822	regulation of behavioral fear response	0.0201068	GO:0051128	regulation of cellular component organization	0.00292868	GO:0006793	phosphorus metabolic process	0.0266686				GO:0030335	positive regulation of cell migration	0.00309001	GO:0034330	cell junction organization	0.0052692				GO:0030593	neutrophil chemotaxis	0.0357765	GO:0031295	T cell costimulation	0.00147702	GO:0010035	response to inorganic substance	0.00471042	GO:0071402	cellular response to lipoprotein particle stimulus	0.0157911	GO:0051402	neuron apoptotic process	0.0122445	GO:0016358	dendrite development	0.00221051
GO:1900272	negative regulation of long-term synaptic potentiation	0.00587071	GO:2000146	negative regulation of cell motility	0.0205434	GO:0042221	response to chemical	0.00294491	GO:0061564	axon development	0.0266686				GO:0009617	response to bacterium	0.00309001	GO:0002695	negative regulation of leukocyte activation	0.00534813				GO:0008630	intrinsic apoptotic signaling pathway in response to DNA damage	0.0357765	GO:0001906	cell killing	0.00149307	GO:0021696	cerebellar cortex morphogenesis	0.004737	GO:0044000	movement in host	0.0157911	GO:1901798	positive regulation of signal transduction by p53 class mediator	0.0124385	GO:0043254	regulation of protein-containing complex assembly	0.00221051
GO:0051238	sequestering of metal ion	0.00587071	GO:1903977	positive regulation of glial cell migration	0.0206881	GO:0071840	cellular component organization or biogenesis	0.00294491	GO:0030003	intracellular monoatomic cation homeostasis	0.026789				GO:0010557	positive regulation of macromolecule biosynthetic process	0.00309001	GO:0042159	lipoprotein catabolic process	0.00538879				GO:0032753	positive regulation of interleukin-4 production	0.0357765	GO:0046209	nitric oxide metabolic process	0.00151384	GO:0050801	monoatomic ion homeostasis	0.00522802	GO:0098754	detoxification	0.0157911	GO:0043123	positive regulation of canonical NF-kappaB signal transduction	0.0124385	GO:0090407	organophosphate biosynthetic process	0.00222467
GO:0071635	negative regulation of transforming growth factor beta production	0.00587071	GO:2000644	regulation of receptor catabolic process	0.0206881	GO:0022613	ribonucleoprotein complex biogenesis	0.00299017	GO:0060560	developmental growth involved in morphogenesis	0.026789				GO:0002703	regulation of leukocyte mediated immunity	0.00321162	GO:0072567	chemokine (C-X-C motif) ligand 2 production	0.00538879				GO:0032755	positive regulation of interleukin-6 production	0.0357765	GO:2000563	positive regulation of CD4-positive, alpha-beta T cell proliferation	0.00152509	GO:0071840	cellular component organization or biogenesis	0.00545425	GO:0070527	platelet aggregation	0.0159206	GO:0019079	viral genome replication	0.0124833	GO:0010975	regulation of neuron projection development	0.00229282
GO:0006956	complement activation	0.00587071	GO:0060326	cell chemotaxis	0.0206881	GO:0044238	primary metabolic process	0.0030142	GO:0048857	neural nucleus development	0.026789				GO:0045428	regulation of nitric oxide biosynthetic process	0.00324017	GO:0010544	negative regulation of platelet activation	0.00538879				GO:0034109	homotypic cell-cell adhesion	0.0357765	GO:0031392	regulation of prostaglandin biosynthetic process	0.00152509	GO:0036293	response to decreased oxygen levels	0.00569269	GO:0014909	smooth muscle cell migration	0.0159206	GO:0042246	tissue regeneration	0.0126246	GO:0051014	actin filament severing	0.00243993
GO:1901576	organic substance biosynthetic process	0.00601028	GO:1903365	regulation of fear response	0.0206881	GO:0009056	catabolic process	0.00308763	GO:0048583	regulation of response to stimulus	0.0268844				GO:0002697	regulation of immune effector process	0.0032446	GO:2000341	regulation of chemokine (C-X-C motif) ligand 2 production	0.00538879				GO:0030097	hemopoiesis	0.0357765	GO:0001779	natural killer cell differentiation	0.00152509	GO:0009628	response to abiotic stimulus	0.00571489	GO:0030048	actin filament-based movement	0.0161522	GO:0021987	cerebral cortex development	0.0126647	GO:0006796	phosphate-containing compound metabolic process	0.00243993
GO:0050727	regulation of inflammatory response	0.00618307	GO:0002887	negative regulation of myeloid leukocyte mediated immunity	0.0206881	GO:0010720	positive regulation of cell development	0.00321946	GO:0009620	response to fungus	0.0270818				GO:0050870	positive regulation of T cell activation	0.0032446	GO:0036005	response to macrophage colony-stimulating factor	0.00538879				GO:0034368	protein-lipid complex remodeling	0.0357765	GO:0046641	positive regulation of alpha-beta T cell proliferation	0.00152509	GO:0001941	postsynaptic membrane organization	0.00571489	GO:0045988	negative regulation of striated muscle contraction	0.0161522	GO:0120035	regulation of plasma membrane bounded cell projection organization	0.0126647	GO:0042221	response to chemical	0.00243993
GO:0050778	positive regulation of immune response	0.00624542	GO:1900121	negative regulation of receptor binding	0.0206881	GO:0071704	organic substance metabolic process	0.00322963	GO:0010001	glial cell differentiation	0.0271689				GO:0070934	CRD-mediated mRNA stabilization	0.00326181	GO:0065008	regulation of biological quality	0.00567903				GO:0031323	regulation of cellular metabolic process	0.0357765	GO:2000425	regulation of apoptotic cell clearance	0.00152509	GO:0061024	membrane organization	0.00571489	GO:0007417	central nervous system development	0.0161522	GO:0032271	regulation of protein polymerization	0.0126647	GO:0002831	regulation of response to biotic stimulus	0.00244053
GO:0046034	ATP metabolic process	0.00624542	GO:0034384	high-density lipoprotein particle clearance	0.0206881	GO:0009893	positive regulation of metabolic process	0.00322963	GO:0098771	inorganic ion homeostasis	0.0273021				GO:0051709	regulation of killing of cells of another organism	0.00326181	GO:0099173	postsynapse organization	0.00574378				GO:0010189	vitamin E biosynthetic process	0.0357765	GO:2000116	regulation of cysteine-type endopeptidase activity	0.00152553	GO:1904889	regulation of excitatory synapse assembly	0.0061607	GO:0010033	response to organic substance	0.0161522	GO:0008154	actin polymerization or depolymerization	0.0126647	GO:1902255	positive regulation of intrinsic apoptotic signaling pathway by p53 class mediator	0.00252357
GO:2001235	positive regulation of apoptotic signaling pathway	0.00624542	GO:0097113	AMPA glutamate receptor clustering	0.0206881	GO:1904141	positive regulation of microglial cell migration	0.00337412	GO:0006873	intracellular monoatomic ion homeostasis	0.0274678				GO:0045071	negative regulation of viral genome replication	0.00335337	GO:0030155	regulation of cell adhesion	0.00574378				GO:0021556	central nervous system formation	0.0357765	GO:0048699	generation of neurons	0.00154222	GO:0010038	response to metal ion	0.0061701	GO:0150076	neuroinflammatory response	0.0161522	GO:0006955	immune response	0.0126647	GO:0009895	negative regulation of catabolic process	0.00255403
GO:0001961	positive regulation of cytokine-mediated signaling pathway	0.00624542	GO:0097688	glutamate receptor clustering	0.0206881	GO:2000646	positive regulation of receptor catabolic process	0.00337412	GO:0048468	cell development	0.0274678				GO:2001233	regulation of apoptotic signaling pathway	0.00340984	GO:1900221	regulation of amyloid-beta clearance	0.00585995				GO:0034443	negative regulation of lipoprotein oxidation	0.0357765	GO:0040008	regulation of growth	0.00155178	GO:0010710	regulation of collagen catabolic process	0.00654709	GO:0051247	positive regulation of protein metabolic process	0.0161522	GO:0001775	cell activation	0.0130438	GO:0043068	positive regulation of programmed cell death	0.00255403
GO:0002763	positive regulation of myeloid leukocyte differentiation	0.00624542	GO:0048872	homeostasis of number of cells	0.0210114	GO:0150077	regulation of neuroinflammatory response	0.00337412	GO:0043068	positive regulation of programmed cell death	0.028083				GO:0050867	positive regulation of cell activation	0.00340984	GO:1903978	regulation of microglial cell activation	0.00585995				GO:0036323	vascular endothelial growth factor receptor-1 signaling pathway	0.0357765	GO:0006874	intracellular calcium ion homeostasis	0.00159272	GO:0098910	regulation of atrial cardiac muscle cell action potential	0.00654709	GO:1900122	positive regulation of receptor binding	0.0161522	GO:0048856	anatomical structure development	0.0130565	GO:0099536	synaptic signaling	0.00259709
GO:0044093	positive regulation of molecular function	0.00624542	GO:0009605	response to external stimulus	0.0210114	GO:0032635	interleukin-6 production	0.00344845	GO:0099178	regulation of retrograde trans-synaptic signaling by endocanabinoid	0.02846				GO:0044237	cellular metabolic process	0.00347772	GO:0000028	ribosomal small subunit assembly	0.00585995				GO:0001945	lymph vessel development	0.0357765	GO:2001057	reactive nitrogen species metabolic process	0.00159272	GO:0072657	protein localization to membrane	0.00655291	GO:0019079	viral genome replication	0.0161522	GO:0042592	homeostatic process	0.013065	GO:0021782	glial cell development	0.00261116
GO:0001775	cell activation	0.00634185	GO:0070887	cellular response to chemical stimulus	0.0210114	GO:0032675	regulation of interleukin-6 production	0.00344845	GO:1905271	regulation of proton-transporting ATP synthase activity, rotational mechanism	0.02846				GO:0080164	regulation of nitric oxide metabolic process	0.00348187	GO:0061844	antimicrobial humoral immune response mediated by antimicrobial peptide	0.00587102				GO:0042116	macrophage activation	0.0357765	GO:0031103	axon regeneration	0.00159272	GO:0099565	chemical synaptic transmission, postsynaptic	0.00657782	GO:0051541	elastin metabolic process	0.0161522	GO:0051541	elastin metabolic process	0.013065	GO:1901798	positive regulation of signal transduction by p53 class mediator	0.00261116
GO:0050793	regulation of developmental process	0.00634185	GO:0034372	very-low-density lipoprotein particle remodeling	0.0211146	GO:0061844	antimicrobial humoral immune response mediated by antimicrobial peptide	0.00344845	GO:1905273	positive regulation of proton-transporting ATP synthase activity, rotational mechanism	0.02846				GO:0071216	cellular response to biotic stimulus	0.00356711	GO:0032370	positive regulation of lipid transport	0.00604569				GO:0043542	endothelial cell migration	0.0357765	GO:0008630	intrinsic apoptotic signaling pathway in response to DNA damage	0.00163995	GO:1902075	cellular response to salt	0.0065783	GO:1900223	positive regulation of amyloid-beta clearance	0.0161522	GO:1904139	regulation of microglial cell migration	0.013065	GO:0010608	post-transcriptional regulation of gene expression	0.00266056
GO:0032653	regulation of interleukin-10 production	0.00639206	GO:0034380	high-density lipoprotein particle assembly	0.0211146	GO:0034641	cellular nitrogen compound metabolic process	0.00345665	GO:2000864	regulation of estradiol secretion	0.02846				GO:0052372	modulation by symbiont of entry into host	0.00363412	GO:0007417	central nervous system development	0.00607114				GO:0010711	negative regulation of collagen catabolic process	0.0357765	GO:1903706	regulation of hemopoiesis	0.001645	GO:0048870	cell motility	0.00668096	GO:1902532	negative regulation of intracellular signal transduction	0.0161522	GO:0006414	translational elongation	0.013065	GO:0031344	regulation of cell projection organization	0.00269
GO:0032613	interleukin-10 production	0.00639206	GO:0044403	biological process involved in symbiotic interaction	0.0211146	GO:0009968	negative regulation of signal transduction	0.00349344	GO:0061771	response to caloric restriction	0.02846				GO:2001056	positive regulation of cysteine-type endopeptidase activity	0.00363412	GO:2000147	positive regulation of cell motility	0.00613208				GO:0010810	regulation of cell-substrate adhesion	0.0357765	GO:0050729	positive regulation of inflammatory response	0.00168111	GO:0086091	regulation of heart rate by cardiac conduction	0.00668096	GO:0071670	smooth muscle cell chemotaxis	0.0161522	GO:0050774	negative regulation of dendrite morphogenesis	0.013065	GO:0030335	positive regulation of cell migration	0.00269
GO:0009058	biosynthetic process	0.00640237	GO:0034370	triglyceride-rich lipoprotein particle remodeling	0.0211146	GO:0051716	cellular response to stimulus	0.00354851	GO:0035938	estradiol secretion	0.02846				GO:1903320	regulation of protein modification by small protein conjugation or removal	0.00372316	GO:0002544	chronic inflammatory response	0.00633726				GO:0010875	positive regulation of cholesterol efflux	0.0357765	GO:0043254	regulation of protein-containing complex assembly	0.00168111	GO:0086014	atrial cardiac muscle cell action potential	0.00701884	GO:0044093	positive regulation of molecular function	0.0164159	GO:1904714	regulation of chaperone-mediated autophagy	0.013065	GO:1903321	negative regulation of protein modification by small protein conjugation or removal	0.00274263
GO:0070486	leukocyte aggregation	0.00641192	GO:1902950	regulation of dendritic spine maintenance	0.0211146	GO:0002474	antigen processing and presentation of peptide antigen via MHC class I	0.00355919	GO:0032805	positive regulation of low-density lipoprotein particle receptor catabolic process	0.02846				GO:1900152	negative regulation of nuclear-transcribed mRNA catabolic process, deadenylation-dependent decay	0.00372978	GO:1903975	regulation of glial cell migration	0.00633726				GO:0042274	ribosomal small subunit biogenesis	0.0357765	GO:0045893	positive regulation of DNA-templated transcription	0.00171974	GO:0055119	relaxation of cardiac muscle	0.00701884	GO:0009142	nucleoside triphosphate biosynthetic process	0.0164668	GO:1904124	microglial cell migration	0.013065	GO:0044092	negative regulation of molecular function	0.00276718
GO:2001171	positive regulation of ATP biosynthetic process	0.00641192	GO:0002376	immune system process	0.0211146	GO:0080090	regulation of primary metabolic process	0.00355919	GO:0042982	amyloid precursor protein metabolic process	0.02846				GO:0051238	sequestering of metal ion	0.00372978	GO:0051851	modulation by host of symbiont process	0.00651781				GO:0044092	negative regulation of molecular function	0.0357765	GO:1901655	cellular response to ketone	0.00171974	GO:0086026	atrial cardiac muscle cell to AV node cell signaling	0.00701884	GO:1901565	organonitrogen compound catabolic process	0.0166978	GO:0022898	regulation of transmembrane transporter activity	0.013065	GO:0009967	positive regulation of signal transduction	0.00280717
GO:2001244	positive regulation of intrinsic apoptotic signaling pathway	0.00658349	GO:1905907	negative regulation of amyloid fibril formation	0.0211146	GO:0009895	negative regulation of catabolic process	0.00383432	GO:0046470	phosphatidylcholine metabolic process	0.0291208				GO:1900272	negative regulation of long-term synaptic potentiation	0.00372978	GO:0006914	autophagy	0.00661859				GO:0019883	antigen processing and presentation of endogenous antigen	0.0378258	GO:0031294	lymphocyte costimulation	0.0017259	GO:0086066	atrial cardiac muscle cell to AV node cell communication	0.00701884	GO:0030163	protein catabolic process	0.0166978	GO:0051712	positive regulation of killing of cells of another organism	0.013065	GO:0010628	positive regulation of gene expression	0.00283033
GO:0050729	positive regulation of inflammatory response	0.00664848	GO:2000774	positive regulation of cellular senescence	0.0211146	GO:0009595	detection of biotic stimulus	0.00383432	GO:0009611	response to wounding	0.0294262				GO:0098657	import into cell	0.00379761	GO:0061919	process utilizing autophagic mechanism	0.00661859				GO:0045446	endothelial cell differentiation	0.037976	GO:2000404	regulation of T cell migration	0.0017259	GO:0009187	cyclic nucleotide metabolic process	0.00718176	GO:0009060	aerobic respiration	0.0166978	GO:0007267	cell-cell signaling	0.013065	GO:0060996	dendritic spine development	0.00288677
GO:1903900	regulation of viral life cycle	0.00679304	GO:0048468	cell development	0.0219005	GO:0002478	antigen processing and presentation of exogenous peptide antigen	0.00412979	GO:0023051	regulation of signaling	0.0294262				GO:2000147	positive regulation of cell motility	0.00380172	GO:0035455	response to interferon-alpha	0.00678575				GO:0097529	myeloid leukocyte migration	0.0384209	GO:0071549	cellular response to dexamethasone stimulus	0.0017259	GO:0032970	regulation of actin filament-based process	0.00721375	GO:0048583	regulation of response to stimulus	0.0167477	GO:1902533	positive regulation of intracellular signal transduction	0.013065	GO:0071677	positive regulation of mononuclear cell migration	0.00288677
GO:0032374	regulation of cholesterol transport	0.00687611	GO:0008284	positive regulation of cell population proliferation	0.0219005	GO:0097242	amyloid-beta clearance	0.00412979	GO:0010646	regulation of cell communication	0.0296606				GO:0010629	negative regulation of gene expression	0.00383779	GO:0048145	regulation of fibroblast proliferation	0.00678575				GO:0002274	myeloid leukocyte activation	0.0384209	GO:0007267	cell-cell signaling	0.0017822	GO:0050793	regulation of developmental process	0.0079249	GO:0006897	endocytosis	0.0167477	GO:0016043	cellular component organization	0.0131608	GO:0046827	positive regulation of protein export from nucleus	0.00288677
GO:0050921	positive regulation of chemotaxis	0.00687611	GO:0090205	positive regulation of cholesterol metabolic process	0.0219005	GO:0051171	regulation of nitrogen compound metabolic process	0.0041446	GO:0044057	regulation of system process	0.0296606				GO:0032653	regulation of interleukin-10 production	0.00388064	GO:0040017	positive regulation of locomotion	0.00678575				GO:0034367	protein-containing complex remodeling	0.0384209	GO:0002437	inflammatory response to antigenic stimulus	0.00180207	GO:0071625	vocalization behavior	0.00815943	GO:0015986	proton motive force-driven ATP synthesis	0.0173454	GO:0009150	purine ribonucleotide metabolic process	0.0135307	GO:2001242	regulation of intrinsic apoptotic signaling pathway	0.00288677
GO:0032371	regulation of sterol transport	0.00687611	GO:0090209	negative regulation of triglyceride metabolic process	0.0219005	GO:0051712	positive regulation of killing of cells of another organism	0.00414487	GO:0006919	activation of cysteine-type endopeptidase activity involved in apoptotic process	0.0304886				GO:0032613	interleukin-10 production	0.00388064	GO:0050727	regulation of inflammatory response	0.00678575				GO:0071402	cellular response to lipoprotein particle stimulus	0.0384209	GO:0051402	neuron apoptotic process	0.00181516	GO:0006937	regulation of muscle contraction	0.00840376	GO:0034220	monoatomic ion transmembrane transport	0.018152	GO:0071674	mononuclear cell migration	0.0135316	GO:0010458	exit from mitosis	0.00290642
GO:0048468	cell development	0.00687611	GO:0002503	peptide antigen assembly with MHC class II protein complex	0.0219005	GO:1904139	regulation of microglial cell migration	0.00414487	GO:0032272	negative regulation of protein polymerization	0.0310649				GO:0031399	regulation of protein modification process	0.00392353	GO:0050829	defense response to Gram-negative bacterium	0.0069364				GO:0019882	antigen processing and presentation	0.0384209	GO:1902680	positive regulation of RNA biosynthetic process	0.00183149	GO:0021587	cerebellum morphogenesis	0.00840376	GO:0050865	regulation of cell activation	0.0189162	GO:0021537	telencephalon development	0.0135316	GO:0006793	phosphorus metabolic process	0.00297073
GO:0062013	positive regulation of small molecule metabolic process	0.00687611	GO:0002399	MHC class II protein complex assembly	0.0219005	GO:1904124	microglial cell migration	0.00414487	GO:1901566	organonitrogen compound biosynthetic process	0.0323832				GO:2001244	positive regulation of intrinsic apoptotic signaling pathway	0.00404771	GO:1903035	negative regulation of response to wounding	0.00712541				GO:0060390	regulation of SMAD protein signal transduction	0.0384209	GO:1901796	regulation of signal transduction by p53 class mediator	0.0018882	GO:0097178	ruffle assembly	0.00840376	GO:0051707	response to other organism	0.0191183	GO:0051258	protein polymerization	0.0137284	GO:0043484	regulation of RNA splicing	0.00299366
GO:0000768	syncytium formation by plasma membrane fusion	0.00687611	GO:0040013	negative regulation of locomotion	0.0219005	GO:1903980	positive regulation of microglial cell activation	0.00414487	GO:0098609	cell-cell adhesion	0.0336177				GO:0009966	regulation of signal transduction	0.00408997	GO:0007275	multicellular organism development	0.00719914				GO:0042981	regulation of apoptotic process	0.0384209	GO:2001243	negative regulation of intrinsic apoptotic signaling pathway	0.0018882	GO:0008015	blood circulation	0.00846801	GO:0010269	response to selenium ion	0.0191183	GO:0031344	regulation of cell projection organization	0.0138178	GO:1901137	carbohydrate derivative biosynthetic process	0.00301813
GO:0010467	gene expression	0.00687611	GO:0098883	synapse pruning	0.0229199	GO:1900223	positive regulation of amyloid-beta clearance	0.00414487	GO:0048667	cell morphogenesis involved in neuron differentiation	0.033655				GO:1905517	macrophage migration	0.00420311	GO:0002694	regulation of leukocyte activation	0.00721863				GO:0030595	leukocyte chemotaxis	0.0387436	GO:0007596	blood coagulation	0.0018882	GO:0016043	cellular component organization	0.00847115	GO:0043207	response to external biotic stimulus	0.0194298	GO:0065009	regulation of molecular function	0.0139008	GO:0007268	chemical synaptic transmission	0.00307685
GO:0140253	cell-cell fusion	0.00687611	GO:1902931	negative regulation of alcohol biosynthetic process	0.0229199	GO:1903332	regulation of protein folding	0.00414487	GO:0048708	astrocyte differentiation	0.0340048				GO:0031347	regulation of defense response	0.00420311	GO:0097062	dendritic spine maintenance	0.00723669				GO:0043534	blood vessel endothelial cell migration	0.0397825	GO:0008285	negative regulation of cell population proliferation	0.00191937	GO:0048522	positive regulation of cellular process	0.00858967	GO:0009057	macromolecule catabolic process	0.0196269	GO:0006886	intracellular protein transport	0.014392	GO:0098916	anterograde trans-synaptic signaling	0.00307685
GO:0009611	response to wounding	0.00687611	GO:0033700	phospholipid efflux	0.0229199	GO:0044085	cellular component biogenesis	0.00414487	GO:0150104	transport across blood-brain barrier	0.0340048				GO:0070486	leukocyte aggregation	0.00422439	GO:0002523	leukocyte migration involved in inflammatory response	0.00723669				GO:0032673	regulation of interleukin-4 production	0.0399123	GO:0051347	positive regulation of transferase activity	0.00193148	GO:0051240	positive regulation of multicellular organismal process	0.00885251	GO:0048731	system development	0.0196465	GO:0030029	actin filament-based process	0.014392	GO:0009987	cellular process	0.00309892
GO:0048522	positive regulation of cellular process	0.00698793	GO:2001140	positive regulation of phospholipid transport	0.0229199	GO:0051250	negative regulation of lymphocyte activation	0.00414487	GO:0001766	membrane raft polarization	0.0340048				GO:0070663	regulation of leukocyte proliferation	0.00427207	GO:0002577	regulation of antigen processing and presentation	0.00723669				GO:0032633	interleukin-4 production	0.0399123	GO:0150146	cell junction disassembly	0.00194599	GO:0051129	negative regulation of cellular component organization	0.00893021	GO:0050878	regulation of body fluid levels	0.0204391	GO:0032970	regulation of actin filament-based process	0.014392	GO:0060284	regulation of cell development	0.00320066
GO:1903580	positive regulation of ATP metabolic process	0.00698793	GO:0031346	positive regulation of cell projection organization	0.0229199	GO:0032640	tumor necrosis factor production	0.00414502	GO:1902994	regulation of phospholipid efflux	0.0340048				GO:0040017	positive regulation of locomotion	0.00427651	GO:2000116	regulation of cysteine-type endopeptidase activity	0.00738683				GO:0002682	regulation of immune system process	0.0401906	GO:0090330	regulation of platelet aggregation	0.00194599	GO:0051966	regulation of synaptic transmission, glutamatergic	0.00929955	GO:0010951	negative regulation of endopeptidase activity	0.0204851	GO:0006935	chemotaxis	0.014392	GO:0061900	glial cell activation	0.00329611
GO:0002218	activation of innate immune response	0.00709301	GO:0002237	response to molecule of bacterial origin	0.023311	GO:0032680	regulation of tumor necrosis factor production	0.00414502	GO:1902995	positive regulation of phospholipid efflux	0.0340048				GO:1903039	positive regulation of leukocyte cell-cell adhesion	0.00438896	GO:0002443	leukocyte mediated immunity	0.00738683				GO:0007154	cell communication	0.0402747	GO:0042832	defense response to protozoan	0.00194599	GO:0016477	cell migration	0.00956996	GO:0042110	T cell activation	0.0208065	GO:0006163	purine nucleotide metabolic process	0.0145015	GO:0032102	negative regulation of response to external stimulus	0.00341468
GO:1901700	response to oxygen-containing compound	0.00709301	GO:0035641	locomotory exploration behavior	0.0241471	GO:1903034	regulation of response to wounding	0.00414502	GO:0044283	small molecule biosynthetic process	0.0340048				GO:0002687	positive regulation of leukocyte migration	0.00463159	GO:0006954	inflammatory response	0.00738716				GO:0002718	regulation of cytokine production involved in immune response	0.0403229	GO:0032801	receptor catabolic process	0.00194599	GO:0098735	positive regulation of the force of heart contraction	0.00983375	GO:0030100	regulation of endocytosis	0.0212632	GO:0042330	taxis	0.0145015	GO:0099537	trans-synaptic signaling	0.00341479
GO:0051050	positive regulation of transport	0.00709301	GO:2001138	regulation of phospholipid transport	0.0241471	GO:0035633	maintenance of blood-brain barrier	0.00426301	GO:0045337	farnesyl diphosphate biosynthetic process	0.0340048				GO:0032757	positive regulation of interleukin-8 production	0.00473678	GO:0043542	endothelial cell migration	0.00741762				GO:0002367	cytokine production involved in immune response	0.0403229	GO:0033632	regulation of cell-cell adhesion mediated by integrin	0.00195248	GO:0098596	imitative learning	0.00983375	GO:0051701	biological process involved in interaction with host	0.0217636	GO:0032535	regulation of cellular component size	0.0145015	GO:0031399	regulation of protein modification process	0.00341479
GO:0140694	non-membrane-bounded organelle assembly	0.0071599	GO:0050678	regulation of epithelial cell proliferation	0.0242075	GO:0001910	regulation of leukocyte mediated cytotoxicity	0.00427001	GO:0002175	protein localization to paranode region of axon	0.0340048				GO:0032675	regulation of interleukin-6 production	0.00481514	GO:0032602	chemokine production	0.00741762				GO:0009889	regulation of biosynthetic process	0.0403229	GO:1901874	negative regulation of post-translational protein modification	0.00196447	GO:0097112	gamma-aminobutyric acid receptor clustering	0.00983375	GO:0070374	positive regulation of ERK1 and ERK2 cascade	0.0217636	GO:0001817	regulation of cytokine production	0.0145845	GO:0044089	positive regulation of cellular component biogenesis	0.00342321
GO:0043903	regulation of biological process involved in symbiotic interaction	0.00730748	GO:0051098	regulation of binding	0.0243339	GO:0048585	negative regulation of response to stimulus	0.00454037	GO:0044281	small molecule metabolic process	0.0340048				GO:0032635	interleukin-6 production	0.00481514	GO:0032642	regulation of chemokine production	0.00741762				GO:1902253	regulation of intrinsic apoptotic signaling pathway by p53 class mediator	0.0407291	GO:0001501	skeletal system development	0.00198671	GO:0042297	vocal learning	0.00983375	GO:0031325	positive regulation of cellular metabolic process	0.0217972	GO:0051130	positive regulation of cellular component organization	0.0148416	GO:0031328	positive regulation of cellular biosynthetic process	0.00342321
GO:0051345	positive regulation of hydrolase activity	0.00733358	GO:0055089	fatty acid homeostasis	0.0246637	GO:0042554	superoxide anion generation	0.00454037	GO:0010232	vascular transport	0.0340048				GO:0043412	macromolecule modification	0.00486782	GO:0043085	positive regulation of catalytic activity	0.00762597				GO:0070633	transepithelial transport	0.0407291	GO:0048678	response to axon injury	0.00200552	GO:0021782	glial cell development	0.00990609	GO:0042127	regulation of cell population proliferation	0.0219244	GO:0001818	negative regulation of cytokine production	0.0149652	GO:1900242	regulation of synaptic vesicle endocytosis	0.00342532
GO:0065009	regulation of molecular function	0.00733358	GO:0002428	antigen processing and presentation of peptide antigen via MHC class Ib	0.0246637	GO:1902229	regulation of intrinsic apoptotic signaling pathway in response to DNA damage	0.00454037	GO:0032103	positive regulation of response to external stimulus	0.034672				GO:0002704	negative regulation of leukocyte mediated immunity	0.00509345	GO:0043523	regulation of neuron apoptotic process	0.00763544				GO:0003013	circulatory system process	0.040778	GO:0002260	lymphocyte homeostasis	0.00200552	GO:0051048	negative regulation of secretion	0.00994701	GO:1902533	positive regulation of intracellular signal transduction	0.0221525	GO:0110095	cellular detoxification of aldehyde	0.0151579	GO:0032101	regulation of response to external stimulus	0.00343357
GO:0051093	negative regulation of developmental process	0.00747748	GO:0034374	low-density lipoprotein particle remodeling	0.0246637	GO:0031640	killing of cells of another organism	0.00455626	GO:0055080	monoatomic cation homeostasis	0.0346924				GO:0001558	regulation of cell growth	0.00509345	GO:0044794	positive regulation by host of viral process	0.00763544				GO:0001952	regulation of cell-matrix adhesion	0.0419967	GO:0098586	cellular response to virus	0.00200552	GO:0070482	response to oxygen levels	0.0101435	GO:1902903	regulation of supramolecular fiber organization	0.0221754	GO:0060267	positive regulation of respiratory burst	0.0151579	GO:0002682	regulation of immune system process	0.00345216
GO:0032507	maintenance of protein location in cell	0.00747748	GO:0034375	high-density lipoprotein particle remodeling	0.0246637	GO:0141061	disruption of cell in another organism	0.00455626	GO:0043535	regulation of blood vessel endothelial cell migration	0.0349736				GO:0010605	negative regulation of macromolecule metabolic process	0.0050967	GO:0071310	cellular response to organic substance	0.00769947				GO:0030224	monocyte differentiation	0.0419967	GO:0046596	regulation of viral entry into host cell	0.00201069	GO:0014003	oligodendrocyte development	0.0102241	GO:0002579	positive regulation of antigen processing and presentation	0.0221754	GO:0002291	T cell activation via T cell receptor contact with antigen bound to MHC molecule on antigen presenting cell	0.0151579	GO:0030100	regulation of endocytosis	0.00348948
GO:0060760	positive regulation of response to cytokine stimulus	0.00747748	GO:0051044	positive regulation of membrane protein ectodomain proteolysis	0.0246637	GO:0006897	endocytosis	0.0045617	GO:0048145	regulation of fibroblast proliferation	0.0355523				GO:0031175	neuron projection development	0.00514761	GO:0002690	positive regulation of leukocyte chemotaxis	0.00769947				GO:0002474	antigen processing and presentation of peptide antigen via MHC class I	0.0419967	GO:0043281	regulation of cysteine-type endopeptidase activity involved in apoptotic process	0.00205651	GO:1903539	protein localization to postsynaptic membrane	0.0102241	GO:0006163	purine nucleotide metabolic process	0.0221754	GO:0001816	cytokine production	0.0151686	GO:0033554	cellular response to stress	0.00359829
GO:1903019	negative regulation of glycoprotein metabolic process	0.00758773	GO:1905906	regulation of amyloid fibril formation	0.0246637	GO:0071706	tumor necrosis factor superfamily cytokine production	0.00458136	GO:0097490	sympathetic neuron projection extension	0.0356263				GO:0032102	negative regulation of response to external stimulus	0.00527588	GO:0050920	regulation of chemotaxis	0.00778534				GO:0051049	regulation of transport	0.0419967	GO:0019219	regulation of nucleobase-containing compound metabolic process	0.0020709	GO:0098657	import into cell	0.0102603	GO:0051345	positive regulation of hydrolase activity	0.0221754	GO:0002052	positive regulation of neuroblast proliferation	0.0154903	GO:0051641	cellular localization	0.00365255
GO:0017014	protein nitrosylation	0.00758773	GO:0032488	Cdc42 protein signal transduction	0.0250111	GO:0010594	regulation of endothelial cell migration	0.00458136	GO:0106119	negative regulation of sterol biosynthetic process	0.0356263				GO:0075294	positive regulation by symbiont of entry into host	0.00531958	GO:0002275	myeloid cell activation involved in immune response	0.00786				GO:0043067	regulation of programmed cell death	0.0424806	GO:0031099	regeneration	0.0021287	GO:0086012	membrane depolarization during cardiac muscle cell action potential	0.0102679	GO:0008285	negative regulation of cell population proliferation	0.0221754	GO:0099536	synaptic signaling	0.0155388	GO:0052547	regulation of peptidase activity	0.00388444
GO:0018119	peptidyl-cysteine S-nitrosylation	0.00758773	GO:0010544	negative regulation of platelet activation	0.0250111	GO:1903555	regulation of tumor necrosis factor superfamily cytokine production	0.00458136	GO:0097190	apoptotic signaling pathway	0.0356263				GO:2000767	positive regulation of cytoplasmic translation	0.00531958	GO:1901565	organonitrogen compound catabolic process	0.00789415				GO:0010811	positive regulation of cell-substrate adhesion	0.0439843	GO:0071357	cellular response to type I interferon	0.0021287	GO:0022603	regulation of anatomical structure morphogenesis	0.0103124	GO:0035304	regulation of protein dephosphorylation	0.0221754	GO:0048167	regulation of synaptic plasticity	0.0157986	GO:0048523	negative regulation of cellular process	0.00398008
GO:1904064	positive regulation of cation transmembrane transport	0.00761238	GO:0043117	positive regulation of vascular permeability	0.0250111	GO:0032611	interleukin-1 beta production	0.00464708	GO:0098921	retrograde trans-synaptic signaling by endocannabinoid	0.0356263				GO:0018119	peptidyl-cysteine S-nitrosylation	0.00531958	GO:1902531	regulation of intracellular signal transduction	0.00790908				GO:0010468	regulation of gene expression	0.0442587	GO:0001776	leukocyte homeostasis	0.00215069	GO:0051279	regulation of release of sequestered calcium ion into cytosol	0.0104996	GO:0048708	astrocyte differentiation	0.0221754	GO:0032409	regulation of transporter activity	0.0161905	GO:0021987	cerebral cortex development	0.00398008
GO:0006949	syncytium formation	0.00764957	GO:0002697	regulation of immune effector process	0.0250111	GO:0032651	regulation of interleukin-1 beta production	0.00464708	GO:0080134	regulation of response to stress	0.0356263				GO:0017014	protein nitrosylation	0.00531958	GO:0048143	astrocyte activation	0.00807118				GO:0032376	positive regulation of cholesterol transport	0.0452113	GO:0050817	coagulation	0.00215205	GO:0098703	calcium ion import across plasma membrane	0.0108544	GO:0045727	positive regulation of translation	0.0221754	GO:0007249	canonical NF-kappaB signal transduction	0.0161905	GO:0009891	positive regulation of biosynthetic process	0.00404077
GO:1903706	regulation of hemopoiesis	0.00782694	GO:0002443	leukocyte mediated immunity	0.0250111	GO:0009894	regulation of catabolic process	0.0046662	GO:0052548	regulation of endopeptidase activity	0.0356263				GO:0046598	positive regulation of viral entry into host cell	0.00531958	GO:2000026	regulation of multicellular organismal development	0.0081997				GO:0051348	negative regulation of transferase activity	0.0452113	GO:0002573	myeloid leukocyte differentiation	0.00215205	GO:0062237	protein localization to postsynapse	0.0108544	GO:0043085	positive regulation of catalytic activity	0.0226333	GO:0008625	extrinsic apoptotic signaling pathway via death domain receptors	0.0162831	GO:0051444	negative regulation of ubiquitin-protein transferase activity	0.00405943
GO:0043254	regulation of protein-containing complex assembly	0.00789299	GO:0042159	lipoprotein catabolic process	0.0250111	GO:0032602	chemokine production	0.00478788	GO:0097193	intrinsic apoptotic signaling pathway	0.0356263				GO:0030098	lymphocyte differentiation	0.00536019	GO:0097190	apoptotic signaling pathway	0.00834747				GO:0032373	positive regulation of sterol transport	0.0452113	GO:2000108	positive regulation of leukocyte apoptotic process	0.00217276	GO:0050806	positive regulation of synaptic transmission	0.0110223	GO:0009607	response to biotic stimulus	0.0227671	GO:0071222	cellular response to lipopolysaccharide	0.0162849	GO:0051603	proteolysis involved in protein catabolic process	0.00405943
GO:2001259	positive regulation of cation channel activity	0.00823926	GO:0002501	peptide antigen assembly with MHC protein complex	0.0250111	GO:0032642	regulation of chemokine production	0.00478788	GO:0090132	epithelium migration	0.0356263				GO:0015850	organic hydroxy compound transport	0.00547121	GO:0010604	positive regulation of macromolecule metabolic process	0.00848463				GO:0010874	regulation of cholesterol efflux	0.0452113	GO:0032469	endoplasmic reticulum calcium ion homeostasis	0.00217276	GO:0003013	circulatory system process	0.0110223	GO:0010557	positive regulation of macromolecule biosynthetic process	0.0228009	GO:0045069	regulation of viral genome replication	0.0167945	GO:0010556	regulation of macromolecule biosynthetic process	0.00405943
GO:1905906	regulation of amyloid fibril formation	0.0084001	GO:0050767	regulation of neurogenesis	0.0250111	GO:0050776	regulation of immune response	0.00493119	GO:0090130	tissue migration	0.0356263				GO:0007162	negative regulation of cell adhesion	0.00553995	GO:0006754	ATP biosynthetic process	0.00855436				GO:0043086	negative regulation of catalytic activity	0.0461492	GO:0071385	cellular response to glucocorticoid stimulus	0.00217276	GO:0008090	retrograde axonal transport	0.0115379	GO:0014812	muscle cell migration	0.0228009	GO:0048708	astrocyte differentiation	0.0167945	GO:0060341	regulation of cellular localization	0.00405943
GO:0009059	macromolecule biosynthetic process	0.0084001	GO:0002396	MHC protein complex assembly	0.0250111	GO:0048102	autophagic cell death	0.00493119	GO:0098869	cellular oxidant detoxification	0.0356263				GO:0006809	nitric oxide biosynthetic process	0.00554812	GO:0006706	steroid catabolic process	0.0086009				GO:0097190	apoptotic signaling pathway	0.0461492	GO:0010035	response to inorganic substance	0.00218828	GO:0098815	modulation of excitatory postsynaptic potential	0.0115825	GO:0060255	regulation of macromolecule metabolic process	0.0229895	GO:0009259	ribonucleotide metabolic process	0.0169485	GO:0040012	regulation of locomotion	0.00405943
GO:0034330	cell junction organization	0.00846631	GO:0045540	regulation of cholesterol biosynthetic process	0.0253279	GO:0045185	maintenance of protein location	0.00493119	GO:0045185	maintenance of protein location	0.0356263				GO:0002548	monocyte chemotaxis	0.00554812	GO:0040008	regulation of growth	0.00862619				GO:1990266	neutrophil migration	0.0461492	GO:0048588	developmental cell growth	0.00220536	GO:0008306	associative learning	0.0127211	GO:1902175	regulation of oxidative stress-induced intrinsic apoptotic signaling pathway	0.0229895	GO:0031333	negative regulation of protein-containing complex assembly	0.0174948	GO:0050684	regulation of mRNA processing	0.00411876
GO:0055088	lipid homeostasis	0.00911759	GO:0050900	leukocyte migration	0.0253279	GO:1990000	amyloid fibril formation	0.00500163	GO:0040008	regulation of growth	0.0356263				GO:0032640	tumor necrosis factor production	0.00559097	GO:0009057	macromolecule catabolic process	0.00866255				GO:0003252	negative regulation of cell proliferation involved in heart valve morphogenesis	0.0473937	GO:0042113	B cell activation	0.00226483	GO:0032288	myelin assembly	0.0130519	GO:0009152	purine ribonucleotide biosynthetic process	0.0230219	GO:2000116	regulation of cysteine-type endopeptidase activity	0.0175141	GO:0099175	regulation of postsynapse organization	0.0041841
GO:0009205	purine ribonucleoside triphosphate metabolic process	0.009291	GO:0030182	neuron differentiation	0.0253279	GO:2000058	regulation of ubiquitin-dependent protein catabolic process	0.00506464	GO:0097114	NMDA glutamate receptor clustering	0.0356263				GO:1903034	regulation of response to wounding	0.00559097	GO:0048583	regulation of response to stimulus	0.00903644				GO:1904881	cellular response to hydrogen sulfide	0.0473937	GO:0007599	hemostasis	0.00227357	GO:0008344	adult locomotory behavior	0.0133124	GO:0007275	multicellular organism development	0.0238511	GO:0009967	positive regulation of signal transduction	0.0176317	GO:0045088	regulation of innate immune response	0.00430139
GO:0042159	lipoprotein catabolic process	0.00934544	GO:0060263	regulation of respiratory burst	0.0253279	GO:0141060	disruption of anatomical structure in another organism	0.00507704	GO:0009966	regulation of signal transduction	0.0356263				GO:0032680	regulation of tumor necrosis factor production	0.00559097	GO:0002252	immune effector process	0.00909739				GO:0071621	granulocyte chemotaxis	0.0473937	GO:0001516	prostaglandin biosynthetic process	0.00244898	GO:1901897	regulation of relaxation of cardiac muscle	0.0135389	GO:0043066	negative regulation of apoptotic process	0.0244172	GO:0001731	formation of translation preinitiation complex	0.0176751	GO:0032956	regulation of actin cytoskeleton organization	0.00430139
GO:1901565	organonitrogen compound catabolic process	0.00944417	GO:1902430	negative regulation of amyloid-beta formation	0.0253279	GO:0043066	negative regulation of apoptotic process	0.00513617	GO:0010631	epithelial cell migration	0.0356263				GO:0070665	positive regulation of leukocyte proliferation	0.00583458	GO:0006882	intracellular zinc ion homeostasis	0.00909739				GO:1904685	positive regulation of metalloendopeptidase activity	0.0473937	GO:0036037	CD8-positive, alpha-beta T cell activation	0.00244898	GO:0001764	neuron migration	0.0135389	GO:0098655	monoatomic cation transmembrane transport	0.0244172	GO:0050808	synapse organization	0.0179014	GO:0031326	regulation of cellular biosynthetic process	0.00430139
GO:0016032	viral process	0.00949484	GO:0043691	reverse cholesterol transport	0.0253279	GO:0050808	synapse organization	0.00515056	GO:0098920	retrograde trans-synaptic signaling by lipid	0.0356263				GO:0050794	regulation of cellular process	0.00599449	GO:0046697	decidualization	0.00909739				GO:0010720	positive regulation of cell development	0.0473937	GO:0046457	prostanoid biosynthetic process	0.00244898	GO:0038138	ERBB4-ERBB4 signaling pathway	0.0135389	GO:0050789	regulation of biological process	0.0245139	GO:1902175	regulation of oxidative stress-induced intrinsic apoptotic signaling pathway	0.0180809	GO:2000145	regulation of cell motility	0.00430139
GO:0030100	regulation of endocytosis	0.00960585	GO:1900221	regulation of amyloid-beta clearance	0.0253279	GO:0032755	positive regulation of interleukin-6 production	0.00522544	GO:0045113	regulation of integrin biosynthetic process	0.0356263				GO:0071706	tumor necrosis factor superfamily cytokine production	0.00616221	GO:0048144	fibroblast proliferation	0.00919627				GO:1904556	L-tryptophan transmembrane transport	0.0473937	GO:1900272	negative regulation of long-term synaptic potentiation	0.00244898	GO:0003062	regulation of heart rate by chemical signal	0.0135389	GO:0044829	positive regulation by host of viral genome replication	0.0245139	GO:0048741	skeletal muscle fiber development	0.0180809	GO:0061136	regulation of proteasomal protein catabolic process	0.00445471
GO:0001960	negative regulation of cytokine-mediated signaling pathway	0.00971432	GO:0106118	regulation of sterol biosynthetic process	0.0253279	GO:0007155	cell adhesion	0.00522996	GO:1902533	positive regulation of intracellular signal transduction	0.0356263				GO:0036211	protein modification process	0.00616221	GO:0030593	neutrophil chemotaxis	0.00919627				GO:1904434	positive regulation of ferrous iron binding	0.0473937	GO:2001279	regulation of unsaturated fatty acid biosynthetic process	0.00244898	GO:0098597	observational learning	0.0135389	GO:0034384	high-density lipoprotein particle clearance	0.0245139	GO:0043403	skeletal muscle tissue regeneration	0.0180809	GO:0009968	negative regulation of signal transduction	0.004528
GO:0007275	multicellular organism development	0.00978697	GO:0072578	neurotransmitter-gated ion channel clustering	0.0253279	GO:0019221	cytokine-mediated signaling pathway	0.00523102	GO:0051341	regulation of oxidoreductase activity	0.0356263				GO:1903555	regulation of tumor necrosis factor superfamily cytokine production	0.00616221	GO:1905954	positive regulation of lipid localization	0.00940941				GO:1904435	regulation of transferrin receptor binding	0.0473937	GO:0051238	sequestering of metal ion	0.00244898	GO:1905806	regulation of synapse pruning	0.0135389	GO:0010749	regulation of nitric oxide mediated signal transduction	0.0245139	GO:0019221	cytokine-mediated signaling pathway	0.0181112	GO:0021543	pallium development	0.00462707
GO:1902533	positive regulation of intracellular signal transduction	0.00985334	GO:0019538	protein metabolic process	0.0253446	GO:0042119	neutrophil activation	0.00523102	GO:0006710	androgen catabolic process	0.0356263				GO:0019219	regulation of nucleobase-containing compound metabolic process	0.00623871	GO:0051128	regulation of cellular component organization	0.00949154				GO:1904432	regulation of ferrous iron binding	0.0473937	GO:0051252	regulation of RNA metabolic process	0.00250366	GO:0043270	positive regulation of monoatomic ion transport	0.0137107	GO:0032092	positive regulation of protein binding	0.0245139	GO:0002683	negative regulation of immune system process	0.0182935	GO:0050808	synapse organization	0.00481171
GO:0002449	lymphocyte mediated immunity	0.00990196	GO:0007159	leukocyte cell-cell adhesion	0.0254563	GO:0002696	positive regulation of leukocyte activation	0.00525771	GO:1905908	positive regulation of amyloid fibril formation	0.0356263				GO:0070527	platelet aggregation	0.00630767	GO:0002703	regulation of leukocyte mediated immunity	0.00949154				GO:1903923	positive regulation of protein processing in phagocytic vesicle	0.0473937	GO:0061900	glial cell activation	0.002536	GO:2000649	regulation of sodium ion transmembrane transporter activity	0.0139633	GO:0050867	positive regulation of cell activation	0.024933	GO:0019693	ribose phosphate metabolic process	0.0187297	GO:0060998	regulation of dendritic spine development	0.00488915
GO:0035821	modulation of process of another organism	0.00991715	GO:0032793	positive regulation of CREB transcription factor activity	0.0259788	GO:0007165	signal transduction	0.00539775	GO:0050748	negative regulation of lipoprotein metabolic process	0.0356263				GO:0046209	nitric oxide metabolic process	0.00630767	GO:0048679	regulation of axon regeneration	0.00955685				GO:1903921	regulation of protein processing in phagocytic vesicle	0.0473937	GO:0051129	negative regulation of cellular component organization	0.00255867	GO:1902531	regulation of intracellular signal transduction	0.0139633	GO:0019222	regulation of metabolic process	0.0249845	GO:0014002	astrocyte development	0.0191118	GO:0051438	regulation of ubiquitin-protein transferase activity	0.00488915
GO:0000028	ribosomal small subunit assembly	0.00991715	GO:0007252	I-kappaB phosphorylation	0.0259788	GO:0009892	negative regulation of metabolic process	0.00564222	GO:0050801	monoatomic ion homeostasis	0.0356263				GO:0065007	biological regulation	0.00638524	GO:0010875	positive regulation of cholesterol efflux	0.00955685				GO:0002702	positive regulation of production of molecular mediator of immune response	0.0473937	GO:0031401	positive regulation of protein modification process	0.00260493	GO:0021533	cell differentiation in hindbrain	0.0142128	GO:0034248	regulation of amide metabolic process	0.0249845	GO:0071219	cellular response to molecule of bacterial origin	0.0191186	GO:0032535	regulation of cellular component size	0.0050741
GO:0050792	regulation of viral process	0.00991715	GO:1903975	regulation of glial cell migration	0.0259788	GO:0010952	positive regulation of peptidase activity	0.00570427	GO:0030901	midbrain development	0.0356263				GO:0070372	regulation of ERK1 and ERK2 cascade	0.0063875	GO:0120035	regulation of plasma membrane bounded cell projection organization	0.00969733				GO:1903918	regulation of actin filament severing	0.0473937	GO:0002697	regulation of immune effector process	0.00260904	GO:0086010	membrane depolarization during action potential	0.0142128	GO:0048145	regulation of fibroblast proliferation	0.0250931	GO:0050920	regulation of chemotaxis	0.0191186	GO:0071704	organic substance metabolic process	0.0050741
GO:1900221	regulation of amyloid-beta clearance	0.00991715	GO:0002281	macrophage activation involved in immune response	0.0259788	GO:1901222	regulation of non-canonical NF-kappaB signal transduction	0.00570427	GO:1903035	negative regulation of response to wounding	0.0356263				GO:0002371	dendritic cell cytokine production	0.0063875	GO:1903901	negative regulation of viral life cycle	0.00993669				GO:0003158	endothelium development	0.0473937	GO:0043123	positive regulation of canonical NF-kappaB signal transduction	0.00266745	GO:0072659	protein localization to plasma membrane	0.0142128	GO:1903131	mononuclear cell differentiation	0.0261515	GO:0072521	purine-containing compound metabolic process	0.0192266	GO:0007409	axonogenesis	0.00523877
GO:1900373	positive regulation of purine nucleotide biosynthetic process	0.00991715	GO:0051000	positive regulation of nitric-oxide synthase activity	0.0272151	GO:0034660	ncRNA metabolic process	0.00575275	GO:0051046	regulation of secretion	0.0356263				GO:0002730	regulation of dendritic cell cytokine production	0.0063875	GO:0032102	negative regulation of response to external stimulus	0.00993669				GO:1900756	protein processing in phagocytic vesicle	0.0473937	GO:0055074	calcium ion homeostasis	0.00271389	GO:0034764	positive regulation of transmembrane transport	0.0142128	GO:0032675	regulation of interleukin-6 production	0.0262504	GO:0060326	cell chemotaxis	0.01935	GO:0043933	protein-containing complex organization	0.00523877
GO:0150076	neuroinflammatory response	0.00991715	GO:0042981	regulation of apoptotic process	0.0273012	GO:2000343	positive regulation of chemokine (C-X-C motif) ligand 2 production	0.00580487	GO:0090407	organophosphate biosynthetic process	0.0356263				GO:0010544	negative regulation of platelet activation	0.0063875	GO:0150146	cell junction disassembly	0.00993669				GO:1904437	positive regulation of transferrin receptor binding	0.0473937	GO:0007162	negative regulation of cell adhesion	0.00271389	GO:0035725	sodium ion transmembrane transport	0.0144082	GO:0051955	regulation of amino acid transport	0.0262504	GO:0072593	reactive oxygen species metabolic process	0.0197563	GO:0071709	membrane assembly	0.00523877
GO:0030810	positive regulation of nucleotide biosynthetic process	0.00991715	GO:0016477	cell migration	0.0277932	GO:0002579	positive regulation of antigen processing and presentation	0.00580487	GO:0045541	negative regulation of cholesterol biosynthetic process	0.0356263				GO:0002252	immune effector process	0.0063875	GO:0061387	regulation of extent of cell growth	0.00993669				GO:0060471	cortical granule exocytosis	0.0473937	GO:0061448	connective tissue development	0.00271389	GO:0035176	social behavior	0.0146059	GO:0032635	interleukin-6 production	0.0262504	GO:0042989	sequestering of actin monomers	0.0198798	GO:0009889	regulation of biosynthetic process	0.00523877
GO:0009144	purine nucleoside triphosphate metabolic process	0.0101485	GO:0097062	dendritic spine maintenance	0.0277932	GO:0033574	response to testosterone	0.00582998	GO:1902952	positive regulation of dendritic spine maintenance	0.0356263				GO:2001057	reactive nitrogen species metabolic process	0.00641714	GO:0006959	humoral immune response	0.00993669				GO:0002481	antigen processing and presentation of exogenous protein antigen via MHC class Ib, TAP-dependent	0.0473937	GO:0031102	neuron projection regeneration	0.0027268	GO:0021695	cerebellar cortex development	0.0146059	GO:0019646	aerobic electron transport chain	0.0266155	GO:0022411	cellular component disassembly	0.0198798	GO:0051353	positive regulation of oxidoreductase activity	0.00523877
GO:0009199	ribonucleoside triphosphate metabolic process	0.0101485	GO:1902992	negative regulation of amyloid precursor protein catabolic process	0.0277932	GO:0042592	homeostatic process	0.00621222	GO:0051128	regulation of cellular component organization	0.0356263				GO:0019220	regulation of phosphate metabolic process	0.00646782	GO:1905523	positive regulation of macrophage migration	0.00993669				GO:0010877	lipid transport involved in lipid storage	0.0473937	GO:0001562	response to protozoan	0.00274139	GO:0007632	visual behavior	0.0146059	GO:0050900	leukocyte migration	0.0268127	GO:0051709	regulation of killing of cells of another organism	0.0198798	GO:0010468	regulation of gene expression	0.00523877
GO:0071840	cellular component organization or biogenesis	0.0101972	GO:0090026	positive regulation of monocyte chemotaxis	0.0277932	GO:0050867	positive regulation of cell activation	0.00643167	GO:0051047	positive regulation of secretion	0.0356263				GO:0051174	regulation of phosphorus metabolic process	0.006487	GO:0006807	nitrogen compound metabolic process	0.00993669				GO:2000448	positive regulation of macrophage migration inhibitory factor signaling pathway	0.0473937	GO:0035295	tube development	0.00280231	GO:0051651	maintenance of location in cell	0.0147749	GO:0065007	biological regulation	0.0269069	GO:0097709	connective tissue replacement	0.0198798	GO:0009605	response to external stimulus	0.00536352
GO:0032879	regulation of localization	0.0101972	GO:1900120	regulation of receptor binding	0.0277932	GO:0010595	positive regulation of endothelial cell migration	0.00643561	GO:0051234	establishment of localization	0.0356431				GO:0002460	adaptive immune response based on somatic recombination of immune receptors built from immunoglobulin superfamily domains	0.00664949	GO:0001667	ameboidal-type cell migration	0.00993669				GO:0042161	lipoprotein oxidation	0.0473937	GO:0044087	regulation of cellular component biogenesis	0.00289206	GO:0021953	central nervous system neuron differentiation	0.0155943	GO:0007399	nervous system development	0.0269744	GO:0033036	macromolecule localization	0.0198798	GO:0043467	regulation of generation of precursor metabolites and energy	0.00537572
GO:0060761	negative regulation of response to cytokine stimulus	0.0106828	GO:0050877	nervous system process	0.0281137	GO:0060291	long-term synaptic potentiation	0.00643561	GO:0048878	chemical homeostasis	0.0356431				GO:0051252	regulation of RNA metabolic process	0.00664949	GO:0010001	glial cell differentiation	0.0100363				GO:0042160	lipoprotein modification	0.0473937	GO:0002449	lymphocyte mediated immunity	0.00293771	GO:1903779	regulation of cardiac conduction	0.0156538	GO:0045807	positive regulation of endocytosis	0.0269744	GO:1903977	positive regulation of glial cell migration	0.0198798	GO:0048024	regulation of mRNA splicing, via spliceosome	0.00539427
GO:0002544	chronic inflammatory response	0.0107271	GO:0006468	protein phosphorylation	0.0281137	GO:0051050	positive regulation of transport	0.00649072	GO:0008202	steroid metabolic process	0.0363956				GO:0031214	biomineral tissue development	0.00684608	GO:0009206	purine ribonucleoside triphosphate biosynthetic process	0.0103564				GO:0048660	regulation of smooth muscle cell proliferation	0.0473937	GO:0035710	CD4-positive, alpha-beta T cell activation	0.00293806	GO:0046578	regulation of Ras protein signal transduction	0.0159886	GO:0072593	reactive oxygen species metabolic process	0.0269744	GO:0060020	Bergmann glial cell differentiation	0.0198798	GO:0031334	positive regulation of protein-containing complex assembly	0.0054878
GO:0002281	macrophage activation involved in immune response	0.0107271	GO:0043067	regulation of programmed cell death	0.0282155	GO:0019884	antigen processing and presentation of exogenous antigen	0.00650081	GO:0007010	cytoskeleton organization	0.0369268				GO:0060263	regulation of respiratory burst	0.00701834	GO:0032691	negative regulation of interleukin-1 beta production	0.0103953				GO:0048729	tissue morphogenesis	0.0473937	GO:0072332	intrinsic apoptotic signaling pathway by p53 class mediator	0.00297086	GO:0051703	biological process involved in intraspecies interaction between organisms	0.0165209	GO:0006509	membrane protein ectodomain proteolysis	0.0271185	GO:0055086	nucleobase-containing small molecule metabolic process	0.0202545	GO:0044248	cellular catabolic process	0.00572881
GO:2001169	regulation of ATP biosynthetic process	0.0107271	GO:0050673	epithelial cell proliferation	0.0282155	GO:0021762	substantia nigra development	0.00650081	GO:0042981	regulation of apoptotic process	0.0370061				GO:0050789	regulation of biological process	0.00708373	GO:0009145	purine nucleoside triphosphate biosynthetic process	0.0103953				GO:0034442	regulation of lipoprotein oxidation	0.0473937	GO:0034340	response to type I interferon	0.00297086	GO:0071456	cellular response to hypoxia	0.0165434	GO:0035307	positive regulation of protein dephosphorylation	0.0271185	GO:0051493	regulation of cytoskeleton organization	0.0211219	GO:0030900	forebrain development	0.00581509
GO:0048678	response to axon injury	0.0108792	GO:0044794	positive regulation by host of viral process	0.0282155	GO:1903977	positive regulation of glial cell migration	0.00681658	GO:0048812	neuron projection morphogenesis	0.0371091				GO:0052548	regulation of endopeptidase activity	0.00717201	GO:0071404	cellular response to low-density lipoprotein particle stimulus	0.0103953				GO:0034439	lipoprotein lipid oxidation	0.0473937	GO:0031334	positive regulation of protein-containing complex assembly	0.00302556	GO:0009987	cellular process	0.0168928	GO:1900272	negative regulation of long-term synaptic potentiation	0.0271784	GO:0009416	response to light stimulus	0.0213863	GO:1901565	organonitrogen compound catabolic process	0.00599027
GO:0060337	type I interferon-mediated signaling pathway	0.0108792	GO:0019885	antigen processing and presentation of endogenous peptide antigen via MHC class I	0.0282155	GO:0034384	high-density lipoprotein particle clearance	0.00681658	GO:0015914	phospholipid transport	0.037213				GO:0030500	regulation of bone mineralization	0.00754622	GO:0050793	regulation of developmental process	0.0103953				GO:0034329	cell junction assembly	0.0473937	GO:0002664	regulation of T cell tolerance induction	0.00303484	GO:0040011	locomotion	0.0168928	GO:0046718	viral entry into host cell	0.0272828	GO:1901135	carbohydrate derivative metabolic process	0.0213863	GO:0110053	regulation of actin filament organization	0.00600243
GO:0034767	positive regulation of monoatomic ion transmembrane transport	0.0111116	GO:0042026	protein refolding	0.0282155	GO:0051709	regulation of killing of cells of another organism	0.00681658	GO:0062012	regulation of small molecule metabolic process	0.037213				GO:0045580	regulation of T cell differentiation	0.00764663	GO:0031344	regulation of cell projection organization	0.0103953				GO:0050673	epithelial cell proliferation	0.0473937	GO:0043383	negative T cell selection	0.00303484	GO:0051668	localization within membrane	0.0170383	GO:0032602	chemokine production	0.0281087	GO:0043524	negative regulation of neuron apoptotic process	0.0213863	GO:0061387	regulation of extent of cell growth	0.00600243
GO:0046890	regulation of lipid biosynthetic process	0.0111116	GO:0051090	regulation of DNA-binding transcription factor activity	0.0283197	GO:2000644	regulation of receptor catabolic process	0.00681658	GO:0006754	ATP biosynthetic process	0.037213				GO:0002544	chronic inflammatory response	0.00769838	GO:0010720	positive regulation of cell development	0.0103953				GO:0050680	negative regulation of epithelial cell proliferation	0.0473937	GO:1901740	negative regulation of myoblast fusion	0.00318493	GO:0051056	regulation of small GTPase mediated signal transduction	0.0171667	GO:0043069	negative regulation of programmed cell death	0.0281087	GO:0051100	negative regulation of binding	0.0213863	GO:0051301	cell division	0.00600408
GO:0071357	cellular response to type I interferon	0.0111606	GO:0008283	cell population proliferation	0.0283531	GO:0031103	axon regeneration	0.00681895	GO:0042158	lipoprotein biosynthetic process	0.037213				GO:0022409	positive regulation of cell-cell adhesion	0.00769838	GO:0033993	response to lipid	0.0104943				GO:0050684	regulation of mRNA processing	0.0473937	GO:1903614	negative regulation of protein tyrosine phosphatase activity	0.00318493	GO:0099072	regulation of postsynaptic membrane neurotransmitter receptor levels	0.0172312	GO:0072521	purine-containing compound metabolic process	0.0281087	GO:0046907	intracellular transport	0.0215993	GO:0045069	regulation of viral genome replication	0.00605207
GO:0002460	adaptive immune response based on somatic recombination of immune receptors built from immunoglobulin superfamily domains	0.0112675	GO:0002475	antigen processing and presentation via MHC class Ib	0.028735	GO:0051093	negative regulation of developmental process	0.00692475	GO:0042063	gliogenesis	0.0380096				GO:0097193	intrinsic apoptotic signaling pathway	0.00769838	GO:0070570	regulation of neuron projection regeneration	0.0110241				GO:0032879	regulation of localization	0.0473937	GO:0043280	positive regulation of cysteine-type endopeptidase activity involved in apoptotic process	0.00319678	GO:0099545	trans-synaptic signaling by trans-synaptic complex	0.0172952	GO:0010959	regulation of metal ion transport	0.0281087	GO:0045646	regulation of erythrocyte differentiation	0.0215993	GO:0043393	regulation of protein binding	0.00605207
GO:0035455	response to interferon-alpha	0.011589	GO:0001911	negative regulation of leukocyte mediated cytotoxicity	0.028735	GO:0022408	negative regulation of cell-cell adhesion	0.00702408	GO:1903026	negative regulation of RNA polymerase II regulatory region sequence-specific DNA binding	0.0380096				GO:0035556	intracellular signal transduction	0.00784036	GO:0034097	response to cytokine	0.011026				GO:0070887	cellular response to chemical stimulus	0.0473937	GO:0048762	mesenchymal cell differentiation	0.00319678	GO:1901078	negative regulation of relaxation of muscle	0.0172952	GO:0030574	collagen catabolic process	0.0281087	GO:2000378	negative regulation of reactive oxygen species metabolic process	0.0215993	GO:0035304	regulation of protein dephosphorylation	0.00605207
GO:0010952	positive regulation of peptidase activity	0.0116551	GO:0043207	response to external biotic stimulus	0.028735	GO:0002700	regulation of production of molecular mediator of immune response	0.00702408	GO:0120039	plasma membrane bounded cell projection morphogenesis	0.0380096				GO:1903708	positive regulation of hemopoiesis	0.00798293	GO:0010975	regulation of neuron projection development	0.0114233				GO:0050865	regulation of cell activation	0.0473937	GO:0006897	endocytosis	0.00322707	GO:0098907	regulation of SA node cell action potential	0.0172952	GO:0032642	regulation of chemokine production	0.0281087	GO:0032502	developmental process	0.0217303	GO:0006611	protein export from nucleus	0.00605207
GO:0002252	immune effector process	0.0120079	GO:0051707	response to other organism	0.028735	GO:1900542	regulation of purine nucleotide metabolic process	0.00716577	GO:1905050	positive regulation of metallopeptidase activity	0.0380096				GO:1902107	positive regulation of leukocyte differentiation	0.00798293	GO:0009201	ribonucleoside triphosphate biosynthetic process	0.0115144				GO:0032796	uropod organization	0.0473937	GO:0018108	peptidyl-tyrosine phosphorylation	0.00322707	GO:0086023	adenylate cyclase-activating adrenergic receptor signaling pathway involved in heart process	0.0172952	GO:0009260	ribonucleotide biosynthetic process	0.0281087	GO:0032642	regulation of chemokine production	0.0217838	GO:0010557	positive regulation of macromolecule biosynthetic process	0.00617368
GO:0051239	regulation of multicellular organismal process	0.0122579	GO:0010894	negative regulation of steroid biosynthetic process	0.0289336	GO:0052547	regulation of peptidase activity	0.00723865	GO:0034447	very-low-density lipoprotein particle clearance	0.0380096				GO:0009056	catabolic process	0.00798927	GO:0044093	positive regulation of molecular function	0.0115695				GO:0060587	regulation of lipoprotein lipid oxidation	0.0473937	GO:0002819	regulation of adaptive immune response	0.00331828	GO:0031529	ruffle organization	0.0172952	GO:0071310	cellular response to organic substance	0.028361	GO:0051651	maintenance of location in cell	0.0217838	GO:0050806	positive regulation of synaptic transmission	0.00622903
GO:0002577	regulation of antigen processing and presentation	0.0124177	GO:0051960	regulation of nervous system development	0.0289336	GO:0032612	interleukin-1 production	0.00752254	GO:0006880	intracellular sequestering of iron ion	0.0380096				GO:0016043	cellular component organization	0.00829118	GO:0045596	negative regulation of cell differentiation	0.0117				GO:1990000	amyloid fibril formation	0.0473937	GO:0097237	cellular response to toxic substance	0.0033343	GO:0051823	regulation of synapse structural plasticity	0.0172952	GO:0021762	substantia nigra development	0.0294732	GO:0032602	chemokine production	0.0217838	GO:0042177	negative regulation of protein catabolic process	0.00622903
GO:0031397	negative regulation of protein ubiquitination	0.0124177	GO:0002483	antigen processing and presentation of endogenous peptide antigen	0.0289336	GO:0006140	regulation of nucleotide metabolic process	0.00752254	GO:0034382	chylomicron remnant clearance	0.0380096				GO:1903131	mononuclear cell differentiation	0.00830068	GO:0031349	positive regulation of defense response	0.0117				GO:0051621	regulation of norepinephrine uptake	0.0473937	GO:0045936	negative regulation of phosphate metabolic process	0.0033488	GO:0031503	protein-containing complex localization	0.0173287	GO:0034109	homotypic cell-cell adhesion	0.0298512	GO:0090066	regulation of anatomical structure size	0.0218802	GO:0042060	wound healing	0.00625901
GO:0002523	leukocyte migration involved in inflammatory response	0.0124177	GO:0051043	regulation of membrane protein ectodomain proteolysis	0.0289336	GO:0032652	regulation of interleukin-1 production	0.00752254	GO:0032803	regulation of low-density lipoprotein particle receptor catabolic process	0.0380096				GO:0070371	ERK1 and ERK2 cascade	0.00830068	GO:0040007	growth	0.0117633				GO:0030513	positive regulation of BMP signaling pathway	0.0473937	GO:0051254	positive regulation of RNA metabolic process	0.00336431	GO:0048583	regulation of response to stimulus	0.0174846	GO:0060047	heart contraction	0.0300199	GO:0051336	regulation of hydrolase activity	0.0219422	GO:0000470	maturation of LSU-rRNA	0.0062982
GO:0002888	positive regulation of myeloid leukocyte mediated immunity	0.0124177	GO:0120036	plasma membrane bounded cell projection organization	0.0289336	GO:0036230	granulocyte activation	0.00752254	GO:0032799	low-density lipoprotein receptor particle metabolic process	0.0380096				GO:0035455	response to interferon-alpha	0.00830068	GO:0043280	positive regulation of cysteine-type endopeptidase activity involved in apoptotic process	0.0118086				GO:0051693	actin filament capping	0.0473937	GO:0060560	developmental growth involved in morphogenesis	0.00336431	GO:0022604	regulation of cell morphogenesis	0.018153	GO:0006909	phagocytosis	0.030382	GO:0007399	nervous system development	0.0219422	GO:0019637	organophosphate metabolic process	0.0064457
GO:0097062	dendritic spine maintenance	0.0124177	GO:0048522	positive regulation of cellular process	0.0289336	GO:0060627	regulation of vesicle-mediated transport	0.00754543	GO:0045338	farnesyl diphosphate metabolic process	0.0380096				GO:0031397	negative regulation of protein ubiquitination	0.00837235	GO:0002698	negative regulation of immune effector process	0.0118086				GO:2000098	negative regulation of smooth muscle cell-matrix adhesion	0.0473937	GO:0052372	modulation by symbiont of entry into host	0.00336441	GO:0051588	regulation of neurotransmitter transport	0.0183651	GO:0032755	positive regulation of interleukin-6 production	0.030382	GO:0032101	regulation of response to external stimulus	0.0219422	GO:2000058	regulation of ubiquitin-dependent protein catabolic process	0.0064457
GO:0042127	regulation of cell population proliferation	0.0124233	GO:0006706	steroid catabolic process	0.0289336	GO:0045088	regulation of innate immune response	0.00764802	GO:0048858	cell projection morphogenesis	0.0380096				GO:0043281	regulation of cysteine-type endopeptidase activity involved in apoptotic process	0.00846942	GO:0150090	multiple spine synapse organization, single dendrite	0.0119087				GO:0060313	negative regulation of blood vessel remodeling	0.0473937	GO:2000107	negative regulation of leukocyte apoptotic process	0.00336441	GO:0150146	cell junction disassembly	0.0185142	GO:1902904	negative regulation of supramolecular fiber organization	0.030382	GO:1903377	negative regulation of oxidative stress-induced neuron intrinsic apoptotic signaling pathway	0.022098	GO:0030334	regulation of cell migration	0.0064457
GO:1903708	positive regulation of hemopoiesis	0.0124446	GO:0006935	chemotaxis	0.0289336	GO:0002444	myeloid leukocyte mediated immunity	0.00769756	GO:0090206	negative regulation of cholesterol metabolic process	0.0380096				GO:0002700	regulation of production of molecular mediator of immune response	0.00878326	GO:1905858	regulation of heparan sulfate proteoglycan binding	0.0119087				GO:0050896	response to stimulus	0.0473937	GO:0018212	peptidyl-tyrosine modification	0.00336655	GO:0021697	cerebellar cortex formation	0.0185142	GO:0031328	positive regulation of cellular biosynthetic process	0.030382	GO:0045185	maintenance of protein location	0.022098	GO:0031325	positive regulation of cellular metabolic process	0.00646545
GO:1902107	positive regulation of leukocyte differentiation	0.0124446	GO:0061760	antifungal innate immune response	0.0289336	GO:0043085	positive regulation of catalytic activity	0.00769756	GO:0048589	developmental growth	0.0380096				GO:0042254	ribosome biogenesis	0.00889568	GO:0150200	regulation of transport across blood-brain barrier	0.0119087				GO:0019724	B cell mediated immunity	0.0473937	GO:0010563	negative regulation of phosphorus metabolic process	0.00339191	GO:0010469	regulation of signaling receptor activity	0.0195036	GO:0002274	myeloid leukocyte activation	0.030705	GO:0014904	myotube cell development	0.0221292	GO:1990748	cellular detoxification	0.00646545
GO:0050865	regulation of cell activation	0.0124531	GO:0042330	taxis	0.0289336	GO:0071635	negative regulation of transforming growth factor beta production	0.00780053	GO:0045112	integrin biosynthetic process	0.0380096				GO:0044000	movement in host	0.00890367	GO:0150201	positive regulation of transport across blood-brain barrier	0.0119087				GO:0061944	negative regulation of protein K48-linked ubiquitination	0.0473937	GO:0007169	transmembrane receptor protein tyrosine kinase signaling pathway	0.00349321	GO:0051051	negative regulation of transport	0.0196188	GO:0044409	entry into host	0.0308417	GO:0030900	forebrain development	0.0226324	GO:0120036	plasma membrane bounded cell projection organization	0.00651064
GO:1902105	regulation of leukocyte differentiation	0.0128965	GO:0009607	response to biotic stimulus	0.029049	GO:0060255	regulation of macromolecule metabolic process	0.00797666	GO:0048144	fibroblast proliferation	0.0380096				GO:0045596	negative regulation of cell differentiation	0.00894111	GO:1900022	regulation of D-erythro-sphingosine kinase activity	0.0119087				GO:0016064	immunoglobulin mediated immune response	0.0473937	GO:0016049	cell growth	0.00349519	GO:0048878	chemical homeostasis	0.0196188	GO:0045639	positive regulation of myeloid cell differentiation	0.0310392	GO:0002690	positive regulation of leukocyte chemotaxis	0.0226324	GO:2000377	regulation of reactive oxygen species metabolic process	0.00651645
GO:0045069	regulation of viral genome replication	0.0129582	GO:0016192	vesicle-mediated transport	0.029049	GO:0051336	regulation of hydrolase activity	0.00797666	GO:0061945	regulation of protein K48-linked ubiquitination	0.0380096				GO:0002523	leukocyte migration involved in inflammatory response	0.00894719	GO:0010711	negative regulation of collagen catabolic process	0.0119087				GO:0010556	regulation of macromolecule biosynthetic process	0.0477612	GO:0051046	regulation of secretion	0.00361134	GO:0010001	glial cell differentiation	0.0200691	GO:2001234	negative regulation of apoptotic signaling pathway	0.0310392	GO:0060284	regulation of cell development	0.0226324	GO:0050767	regulation of neurogenesis	0.00651721
GO:0034340	response to type I interferon	0.0129582	GO:0060586	multicellular organismal-level iron ion homeostasis	0.0294563	GO:0031328	positive regulation of cellular biosynthetic process	0.00833807	GO:0032802	low-density lipoprotein particle receptor catabolic process	0.0380096				GO:0090026	positive regulation of monocyte chemotaxis	0.00894719	GO:1905860	positive regulation of heparan sulfate proteoglycan binding	0.0119087				GO:0001894	tissue homeostasis	0.047923	GO:0009890	negative regulation of biosynthetic process	0.0036609	GO:0120032	regulation of plasma membrane bounded cell projection assembly	0.0200691	GO:0055082	intracellular chemical homeostasis	0.0311176	GO:0030595	leukocyte chemotaxis	0.02278	GO:0035556	intracellular signal transduction	0.00658481
GO:0022008	neurogenesis	0.0130699	GO:0090023	positive regulation of neutrophil chemotaxis	0.0294563	GO:0010604	positive regulation of macromolecule metabolic process	0.00858844	GO:0048522	positive regulation of cellular process	0.0385555				GO:0043066	negative regulation of apoptotic process	0.00900728	GO:1905855	positive regulation of heparan sulfate binding	0.0119087				GO:0001937	negative regulation of endothelial cell proliferation	0.047923	GO:0098883	synapse pruning	0.00368934	GO:0071709	membrane assembly	0.0200691	GO:0006508	proteolysis	0.0311176	GO:0051239	regulation of multicellular organismal process	0.0239454	GO:0046824	positive regulation of nucleocytoplasmic transport	0.00687814
GO:0010878	cholesterol storage	0.0130699	GO:0030030	cell projection organization	0.0294809	GO:0006968	cellular defense response	0.00863769	GO:0043067	regulation of programmed cell death	0.0385555				GO:0050896	response to stimulus	0.00908279	GO:0022407	regulation of cell-cell adhesion	0.0119087				GO:0048659	smooth muscle cell proliferation	0.047923	GO:0002688	regulation of leukocyte chemotaxis	0.00376951	GO:0060491	regulation of cell projection assembly	0.0211769	GO:0051129	negative regulation of cellular component organization	0.0311176	GO:1990869	cellular response to chemokine	0.0240302	GO:0031348	negative regulation of defense response	0.00695715
GO:0009141	nucleoside triphosphate metabolic process	0.0130699	GO:0002726	positive regulation of T cell cytokine production	0.0299045	GO:0043525	positive regulation of neuron apoptotic process	0.00863769	GO:0061387	regulation of extent of cell growth	0.0402984				GO:0002695	negative regulation of leukocyte activation	0.00909462	GO:1905853	regulation of heparan sulfate binding	0.0119087				GO:0051128	regulation of cellular component organization	0.047923	GO:0050832	defense response to fungus	0.00387994	GO:0008104	protein localization	0.0212746	GO:0042775	mitochondrial ATP synthesis coupled electron transport	0.0311176	GO:1990868	response to chemokine	0.0240302	GO:0009719	response to endogenous stimulus	0.00704763
GO:0008284	positive regulation of cell population proliferation	0.0130699	GO:0045940	positive regulation of steroid metabolic process	0.0299045	GO:1901701	cellular response to oxygen-containing compound	0.00873133	GO:0009206	purine ribonucleoside triphosphate biosynthetic process	0.0412133				GO:0009892	negative regulation of metabolic process	0.00912003	GO:0045960	positive regulation of complement activation, classical pathway	0.0119087				GO:0038084	vascular endothelial growth factor signaling pathway	0.047923	GO:0002886	regulation of myeloid leukocyte mediated immunity	0.00387994	GO:1905920	positive regulation of CoA-transferase activity	0.0215346	GO:0042773	ATP synthesis coupled electron transport	0.0311176	GO:0044281	small molecule metabolic process	0.024249	GO:1900026	positive regulation of substrate adhesion-dependent cell spreading	0.00717702
GO:0044794	positive regulation by host of viral process	0.0130699	GO:0031342	negative regulation of cell killing	0.0299045	GO:0009891	positive regulation of biosynthetic process	0.00897776	GO:1990748	cellular detoxification	0.0412133				GO:0006996	organelle organization	0.00912003	GO:0034151	regulation of toll-like receptor 6 signaling pathway	0.0119087				GO:0060249	anatomical structure homeostasis	0.047923	GO:0035303	regulation of dephosphorylation	0.00391884	GO:0051592	response to calcium ion	0.0215346	GO:0046390	ribose phosphate biosynthetic process	0.0311176	GO:0009966	regulation of signal transduction	0.024249	GO:0034654	nucleobase-containing compound biosynthetic process	0.00717702
GO:0016043	cellular component organization	0.0130833	GO:0034377	plasma lipoprotein particle assembly	0.0299045	GO:2001171	positive regulation of ATP biosynthetic process	0.00897776	GO:0032990	cell part morphogenesis	0.0412133				GO:1901873	regulation of post-translational protein modification	0.00912003	GO:0034150	toll-like receptor 6 signaling pathway	0.0119087				GO:0001974	blood vessel remodeling	0.0484378	GO:0022612	gland morphogenesis	0.00391884	GO:1905918	regulation of CoA-transferase activity	0.0215346	GO:0035094	response to nicotine	0.0311176	GO:0071495	cellular response to endogenous stimulus	0.0252255	GO:0031346	positive regulation of cell projection organization	0.00733808
GO:0030163	protein catabolic process	0.013614	GO:0010875	positive regulation of cholesterol efflux	0.0299045	GO:0019222	regulation of metabolic process	0.0089836	GO:0031346	positive regulation of cell projection organization	0.0415644				GO:2000831	regulation of steroid hormone secretion	0.00963068	GO:1901328	response to cytochalasin B	0.0119087				GO:0045727	positive regulation of translation	0.0484378	GO:0002821	positive regulation of adaptive immune response	0.00391884	GO:1905150	regulation of voltage-gated sodium channel activity	0.0215346	GO:0042221	response to chemical	0.0311176	GO:1990845	adaptive thermogenesis	0.025278	GO:0044091	membrane biogenesis	0.00735184
GO:0042632	cholesterol homeostasis	0.0138762	GO:0050808	synapse organization	0.0300587	GO:0071674	mononuclear cell migration	0.00906076	GO:0009145	purine nucleoside triphosphate biosynthetic process	0.0415887				GO:0016049	cell growth	0.0097073	GO:1905808	positive regulation of synapse pruning	0.0119087				GO:0007162	negative regulation of cell adhesion	0.0484378	GO:0045944	positive regulation of transcription by RNA polymerase II	0.00392573	GO:0021707	cerebellar granule cell differentiation	0.0215346	GO:0006952	defense response	0.0311176	GO:0034314	Arp2/3 complex-mediated actin nucleation	0.025278	GO:0050793	regulation of developmental process	0.00735184
GO:0019915	lipid storage	0.0138762	GO:0150146	cell junction disassembly	0.0305677	GO:0045428	regulation of nitric oxide biosynthetic process	0.00945038	GO:2000646	positive regulation of receptor catabolic process	0.0419531				GO:0043535	regulation of blood vessel endothelial cell migration	0.00977862	GO:0035456	response to interferon-beta	0.0119087				GO:0015850	organic hydroxy compound transport	0.0484378	GO:0006355	regulation of DNA-templated transcription	0.0040162	GO:0008285	negative regulation of cell population proliferation	0.0215346	GO:0009891	positive regulation of biosynthetic process	0.0316234	GO:0032963	collagen metabolic process	0.025278	GO:0097193	intrinsic apoptotic signaling pathway	0.00751903
GO:0023052	signaling	0.0138882	GO:0032801	receptor catabolic process	0.0305677	GO:0031102	neuron projection regeneration	0.00945038	GO:1904683	regulation of metalloendopeptidase activity	0.0419531				GO:0034641	cellular nitrogen compound metabolic process	0.0105386	GO:0150089	multiple spine synapse organization	0.0119087				GO:0022603	regulation of anatomical structure morphogenesis	0.0484378	GO:0050868	negative regulation of T cell activation	0.00407997	GO:0021684	cerebellar granular layer formation	0.0215346	GO:0032963	collagen metabolic process	0.0320214	GO:1902041	regulation of extrinsic apoptotic signaling pathway via death domain receptors	0.025278	GO:0006096	glycolytic process	0.00799703
GO:0045981	positive regulation of nucleotide metabolic process	0.0139053	GO:1905523	positive regulation of macrophage migration	0.0305677	GO:0050830	defense response to Gram-positive bacterium	0.00951348	GO:0071830	triglyceride-rich lipoprotein particle clearance	0.0419531				GO:0033993	response to lipid	0.0105386	GO:0002737	negative regulation of plasmacytoid dendritic cell cytokine production	0.0119087				GO:0030100	regulation of endocytosis	0.0484378	GO:0051384	response to glucocorticoid	0.00407997	GO:0021814	cell motility involved in cerebral cortex radial glia guided migration	0.0215346	GO:0032873	negative regulation of stress-activated MAPK cascade	0.0322434	GO:2000404	regulation of T cell migration	0.025278	GO:1905214	regulation of RNA binding	0.00806825
GO:1900544	positive regulation of purine nucleotide metabolic process	0.0139053	GO:0050804	modulation of chemical synaptic transmission	0.0306237	GO:0071346	cellular response to type II interferon	0.00978262	GO:0097577	sequestering of iron ion	0.0419531				GO:0043069	negative regulation of programmed cell death	0.0105828	GO:1905890	regulation of cellular response to very-low-density lipoprotein particle stimulus	0.0119087				GO:0030835	negative regulation of actin filament depolymerization	0.0484378	GO:0031175	neuron projection development	0.00412923	GO:0099558	maintenance of synapse structure	0.0217594	GO:0043065	positive regulation of apoptotic process	0.0322434	GO:0045597	positive regulation of cell differentiation	0.0252945	GO:0051336	regulation of hydrolase activity	0.00806825
GO:0048143	astrocyte activation	0.0139053	GO:0032691	negative regulation of interleukin-1 beta production	0.0306237	GO:0045861	negative regulation of proteolysis	0.00978748	GO:0031580	membrane raft distribution	0.0419531				GO:1903035	negative regulation of response to wounding	0.0106376	GO:0002688	regulation of leukocyte chemotaxis	0.0119087				GO:0051241	negative regulation of multicellular organismal process	0.0484378	GO:2001244	positive regulation of intrinsic apoptotic signaling pathway	0.00412923	GO:0036294	cellular response to decreased oxygen levels	0.0220482	GO:0044788	modulation by host of viral process	0.0322434	GO:0042981	regulation of apoptotic process	0.0255199	GO:0044829	positive regulation by host of viral genome replication	0.00806825
[truncated: 1,048 more rows]
