# Supplementary material for: Mitochondrial complex I activity in microglia sustains neuroinflammation
Source: Nature. 2024 Mar 13;628(8006):195–203. doi: 10.1038/s41586-024-07167-9 (PMC10990929; doi:10.1038/s41586-024-07167-9)
Supplement: Supplementary file 8 — CyTOF panel, antibodies and cell markers used for cell assignment. [file 41586_2024_7167_MOESM8_ESM.xlsx]

## Sheet: panel
	Target	Metal	Conc.
1	CD3e	152Sm	1:50	extracellular
2	CD11b (Mac-1)	148Nd	1:50
3	CD8a	168Er	1:50
4	CD4	172Yb	1:50
5	CD45	89Y	1:50
6	CX3CR1	164Dy	1:50
7	CD11c	209Bi	1:50
8	CD206 (MMR)	169Tm	1:50
9	CD19	149Sm	1:50
10	CD68	170Er	1:100
11	TREM2	173Yb	1:50
12	P2RY12	159Tb	1:50
13	TMEM119	150Nd	1:50
14	Dectin-1	154Sm	1:50
	Target	Metal	Conc.
1	IFNg	165Ho	1:50	intracellular
2	IL-2	144Nd	1:50
3	IL-17A	174Yb	1:50
4	IL-10	158Gd	1:50
5	IL-5	143Nd	1:50
6	IL-6	167Er	1:50
7	Ki67	162Dy	1:50
8	TNFa	141Pr	1:50
9	COMPLEX I (NDUFB8)	160Gd	1:25
10	COMPLEX II (SDHA)	153Eu	1:25
11	MITO MASS (VDAC1)	166Er	1:50
12	IL-4	155Gd	1:50
13	Foxp3	176Yb	1:50

## Sheet: catalog_numbers
	Target	Metal	Clone	Supplier	product_id
1	CD3e	152Sm	145-2C11	Fluidigm	3152004B
2	CD11b (Mac-1)	148Nd	M1/70	Fluidigm	3148003B
3	CD8a	168Er	53-6.7	Fluidigm	3168003B
4	CD4	172Yb	RM4-5	Fluidigm	3172003B
5	CD45	89Y	30-F11	Fluidigm	3155011B
6	IFNg	165Ho	XMG1.2	Fluidigm	3165003B
7	IL-2	144Nd	JES6-5H4	Fluidigm	3144002B
8	IL-17A	174Yb	TC11-18H10.1	Fluidigm	3174002B
9	IL-10	158Gd	JES5-16E3	Fluidigm	3158002B
10	IL-5	143Nd	TRFK5	Fluidigm	3143003B
11	IL-6	167Er	MP5-20F3	Fluidigm	3167003B
12	CX3CR1	164Dy	SA011F11	Fluidigm	3164023B
13	CD11c	209Bi	N418	Fluidigm	3209005B
14	CD206 (MMR)	169Tm	C068C2	Fluidigm	3169021B
15	TREM2	173Yb	#237920	R&D Systems	MAB17291
16	IL-4	155Gd	11B11	BioLegend	504129
17	Foxp3	176Yb	FJK16s	R&D Systems	MAB8970
18	P2RY12	159Tb	S16007D	BioLegend	848002
19	TMEM119	150Nd	V3RT1GOsz	ThermoFisher	14-6119-82
20	CD19	149Sm	6D5	Fluidigm	3149002B
21	Ki67	162Dy	B56	Fluidigm	3162012B
22	TNFa	141Pr	MP6-XT22	Fluidigm	3141013B
23	CD68	170Er	FA-11	eBioscience	14-0681-82
24	Dectin-1	154Sm	R1-8g7	Invivogen	mabg-mdect
25	COMPLEX I (NDUFB8)	160Gd	20E9DH10C12	Abcam	ab110242
26	COMPLEX II (SDHA)	153Eu	2E3GC12FB2AE2	Abcam	ab14715
27	MITO MASS (VDAC1)	166Er	20B12AF2	Abcam	ab14734

## Sheet: cell_markers
Cell type	Markers
A.A. myeloid	CD45+CD11b+CD206+
B cells	CD45+CD19+CD3-CD11b-
DAM	CD45+CD11b+CD11c-DECTIN1+
Dendritic cells	CD45+CD3-CD19-CD11b+CD11c+
hMG	CD45lowCD11b+CX3CR1+P2RY12+
CD8+ T cells	CD45hiCD3+CD8+CD11b-
Monocytes/Macrophages	CD45+CD11b+CX3CR1+
Pro-inflammatory myeloid	CD45+CD11b+IFNγ+TNFα+
T cells	CD45+CD3+
T helper cells	CD45+CD3+CD4+
T regulatory cells	CD45+CD3+CD4+FOXP3+CD11b-
