# Supplementary material for: Mitochondrial complex I activity in microglia sustains neuroinflammation
Source: Nature. 2024 Mar 13;628(8006):195–203. doi: 10.1038/s41586-024-07167-9 (PMC10990929; doi:10.1038/s41586-024-07167-9)
Supplement: Supplementary file 9 — Source Data Fig. 1 [file 41586_2024_7167_MOESM9_ESM.xlsx]

## Sheet: Fig. 1h
	PLOTTED DATA			Image (um)	345	257
	Group	Total RFP YFP SPP1 NDUFS4		Area (um2)	88665
	Ctrl	1.57898e-05										No cells/mm2
	Ctrl	1.12784e-05		Group	Code	Section	Total RFP YFP	Total RFP YFP SPP1 NDUFS4	Total RFP YFP	Total RFP YFP SPP1 NDUFS4	% microglia SPP1 NDUFS4	Total RFP YFP	Total RFP YFP SPP1 NDUFS4
	A-EAE	0.000203011		Ctrl	CR15	1	20	2	19.2	1.4	7.29167	0.000216545	1.57898e-05
	A-EAE	0.000318051				2	20	2
	A-EAE	0.000239102				3	17	0
	C-EAE	0.000681216				4	18	2
	C-EAE	0.000541364				5	21	1
	C-EAE	0.000586477		Ctrl	CR17	1	16	2	15.2	1	6.57895	0.000171432	1.12784e-05
						2	13	1
						3	13	0
						4	18	2
						5	16	0
				A-EAE	CR1	1	32	22	31.6	18	56.962	0.000356398	0.000203011
						2	41	20
						3	31	15
						4	28	20
						5	26	13
				A-EAE	CR2	1	54	20	52.2	28.2	54.023	0.000588733	0.000318051
						2	75	49
						3	47	30
						4	43	20
						5	42	22
				A-EAE	CR3	1	42	20	38.6	21.2	54.9223	0.000435347	0.000239102
						2	39	15
						3	48	31
						4	29	15
						5	35	25
				C-EAE	CR13	1	110	90	71.6	60.4	84.3575	0.000807534	0.000681216
						2	50	47
						3	58	44
						4	80	75
						5	60	46
				C-EAE	CR14	1	69	52	56	48	85.7143	0.000631591	0.000541364
						2	56	46
						3	54	49
						4	56	50
						5	45	43
				C-EAE	CR16	1	62	53	63.8	52	81.5047	0.000719562	0.000586477
						2	50	35
						3	102	88
						4	56	46
						5	49	38
