# Supplementary material for: Mitochondrial complex I activity in microglia sustains neuroinflammation
Source: Nature. 2024 Mar 13;628(8006):195–203. doi: 10.1038/s41586-024-07167-9 (PMC10990929; doi:10.1038/s41586-024-07167-9)
Supplement: Supplementary file 10 — Source Data Fig. 2 [file 41586_2024_7167_MOESM10_ESM.xlsx]

## Sheet: Fig. 2h
	PLOTTED DATA
	Group	Value
	Ctrl	3904
	Ctrl	3404
	Ctrl	3250
	Ctrl	2335
	Ctrl	3365
	Ctrl	3167
	Ctrl	3555
	Ctrl	4364
	Ctrl	5135
	Ctrl	9214
	A-EAE	9329
	A-EAE	11077
	A-EAE	13524
	A-EAE	14632
	C-EAE	16615
	C-EAE	8332
	C-EAE	6808
	C-EAE	17504

## Sheet: Fig. 2i
	PLOTTED DATA			SAMPLE	TARGET	TARGET Ct	HK	HK Ct	ΔCт	Mean ΔCт	ΔΔCт	RQ
	Group	RQ		C1 RFP	ND1	21.1507	Tfrc	27.4169	-6.26621		-0.0854811	1.06104
	Ctrl	1.06		C2 RFP	ND1	20.8616	Tfrc	28.1428	-7.28127		-1.10054	2.14434
	Ctrl	2.14		C3 RFP	ND1	20.8248	Tfrc	25.8195	-4.99471	-6.18073	1.18602	0.439515
	Ctrl	0.44		PD1 RFP	ND1	21.4198	Tfrc	27.1137	-5.69388		0.486846	0.713583
	A-EAE	0.71		PD2 RFP	ND1	22.1087	Tfrc	28.8429	-6.73414		-0.553413	1.46755
	A-EAE	1.47		PD3 RFP	ND1	21.5878	Tfrc	27.4248	-5.83699		0.343744	0.787994
	A-EAE	0.79		PD4 RFP	ND1	21.8027	Tfrc	27.6809	-5.87819	-6.0358	0.302538	0.810824
	A-EAE	0.81		CD1 RFP	ND1	21.9714	Tfrc	27.7054	-5.73407		0.446661	0.733739
	C-EAE	0.73		CD2 RFP	ND1	21.5593	Tfrc	27.301	-5.74167		0.439063	0.737614
	C-EAE	0.74		CD3 RFP	ND1	21.3734	Tfrc	28.2628	-6.88933		-0.708597	1.63421
	C-EAE	1.63		CD4 RFP	ND1	21.6686	Tfrc	28.2312	-6.56263	-6.23192	-0.3819	1.30306
	C-EAE	1.3

## Sheet: Fig.2j
	PLOTTED DATA					C-EAE Infiltrating				Ctrl	A-EAE microglia			A-EAE infiltrating		Ctrl		A-EAE microglia		A-EAE microglia		A-EAE microglia	Ctrl	C-EAE microglia			Ctrl		Ctrl	C-EAE Infiltrating			C-EAE microglia				C-EAE microglia					C-EAE Infiltrating		C-EAE microglia			C-EAE Infiltrating	A-EAE microglia	A-EAE infiltrating
	Group	CI	CII		Sample	Plate 1 - 1				Plate 1 - 2	Plate 2 - 1			Plate 2 - 2		Plate 2 - 3		Plate 3 - 1		Plate 3 - 2		Plate 4 - 1	Plate 4 - 2	Plate 5 - 1			Plate 5 - 2		Plate 6 - 1	Plate 6 - 2			Plate 7 - 1				Plate 7 - 2					Plate 7 - 3		Plate 8 - 1			Plate 8 - 2	Plate 9 - 1	Plate 9 - 2
	Ctrl	323	119			B01	B02	B03	B04	B08	B03	B05	B06	B07	B08	B11	B12	A11	B01	B03	B04	B10	C1	B01	B02	B12	B06	B08	B01	B10	B11	B12	B02	B04	B03	B05	B09	B10	B11	B12	C01	C02	C03					B02	B04
	Ctrl	179	221		Glutamate Malate
	Ctrl	5	69		1	43.66	27.88	128.04	132.86	936.32	282.8	68.19	-330.22	-75.36	301.93	181.05	179.5	315.64	-75.63	378.32	150.8	1621.71	-770.27	4883.74	-147.08	-594.57	480.43	-669.84	-4876.48	1192.89	2290	79.57	37.93	8.34	-17.55	-102.87	869.93	-110.01	592.4	325.77	2531.93	-155.63	3650.28	1996.84	2656.96	4452.04	3536.84	268.86	39.11
	Ctrl	111	84		2	181.58	-16.79	124.1	88.39	291.76	216.43	85.28	-292.81	-44.77	202.24	282.23	132.35	185.65	-40.53	305.71	-35.25	1657.78	-657.98	-975.64	1717.55	-991.2	-1225.99	96.68	-3895.52	1377.83	2018.27	667.2	6.61	4.76	-13.71	-96.82	514.81	-106.99	116.32	128.71	3188.05	-13.52	7479.57	3930.59	4548.18	-696.3	8319.28	160.68	29.51
	Ctrl	28	263		Average	112.62	5.545	126.07	110.625	614.04	249.615	76.735	-311.515	-60.065	252.085	231.64	155.925	250.645	-58.08	342.015	57.775	1639.74	-714.125	1954.05	785.235	-792.885	-372.78	-286.58	-4386	1285.36	2154.14	373.385	22.27	6.55	-15.63	-99.845	692.37	-108.5	354.36	227.24	2859.99	-84.575	5564.93	2963.72	3602.57	1877.87	5928.06	214.77	34.31
	Ctrl	212	355		Rotenone
	A-EAE Microglia	45	94		1	89.39	-402.59	31.46	54.76	-368.92	171.83	477.28	-424.69	-192.14	-182.1	-229.76	85.11	197.47	-117.08	-40.58	-179.14	-724.88	-606.7	-7553.96	-264.33	-1608.83	-2500.39	470.59	-8012.4	-333.27	-2105.1	-1186.31	167.99	14.83	41.38	-75.22	-18.68	-87.86	-120.26	-14.55	229.56	55.1	1085.73	-331.39	803.21	231.58	1611.04	-265.94	-5.39
	A-EAE Microglia	765	534		2	-57.16	-186.44	152.36	-116.73	-180.76	185.69	-9.26	-427.27	-190.48	-5.09	-274.41	31.79	-234.42	-328.71	-247.12	-425.97	-550.17	-891.63	-5995.45	112.51	-1377.17	-3371.92	1225.83	-4171.87	1018.92	-171.38	-546.24	-71.75	-15.38	-24.49	-119.31	-71.49	-136.93	-214.83	-82.71	21.98	-328.11	2164.49	-64.28	1965.68	226.34	1090.86	-175.83	-2.64
	A-EAE Microglia	228	187		Average	16.115	-294.515	91.91	-30.985	-274.84	178.76	234.01	-425.98	-191.31	-93.595	-252.085	58.45	-18.475	-222.895	-143.85	-302.555	-637.525	-749.165	-6774.7	-75.91	-1493	-2936.15	848.21	-6092.14	342.825	-1138.24	-866.275	48.12	-0.275	8.445	-97.265	-45.085	-112.395	-167.545	-48.63	125.77	-136.505	1625.11	-197.835	1384.45	228.96	1350.95	-220.885	-4.015
	A-EAE Microglia	357	168		Succinate
	A-EAE Microglia	197	34		1	181.28	226.67	-24.21	116.47	83.24	354.65	-113.21	-307.48	17.01	265.15	260.69	156.87	197.15	-3.64	38.3	310.98	411.8	-165.69	-2669.34	865.46	669.5	-1428.31	1164.88	6777.73	3591.81	21.47	183.73	166.33	14.63	-0.91	-64.86	-4.43	-71.58	-4.04	9.91	1308.17	45.42	1263.22	720.08	2367.6	1356.22	-438	-144.29	-65.51
	A-EAE Microglia	26	7		2	158.54	222.74	208.5	95.63	23.75	333.79	-140.09	-238.98	-5.19	328.83	242.07	243.54	116.32	90.31	62.7	524.27	455.4	-292.8	-1344	1679.42	1468.19	-138.24	2139.53	13098.6	1101.75	497.78	424.06	191.77	18.29	6.91	-57.98	64.49	-86.08	-19.58	27.67	752.64	93.33	2545.37	1778.67	990.86	3022.69	691.04	-145.3	-49.88
	A-EAE Infiltrating	219	260		Average	169.91	224.705	92.145	106.05	53.495	344.22	-126.65	-273.23	5.91	296.99	251.38	200.205	156.735	43.335	50.5	417.625	433.6	-229.245	-2006.67	1272.44	1068.85	-783.275	1652.21	9938.15	2346.78	259.625	303.895	179.05	16.46	3	-61.42	30.03	-78.83	-11.81	18.79	1030.4	69.375	1904.3	1249.38	1679.23	2189.45	126.52	-144.795	-57.695
	A-EAE Infiltrating	723	707
	A-EAE Infiltrating	19	28		% change CI	598.852	101.883	37.1668	457.028	323.417	39.6369	67.2087	26.871	68.6033	369.336	191.89	166.766	1456.67	73.9429	337.758	119.096	357.205	4.67721	128.843	1134.43	46.8932	87.3038	133.786	28.0055	274.932	289.251	143.102	53.7199	2481.82	285.08	2.65255	1635.7	3.46546	311.501	567.284	2173.98	38.0426	242.434	1598.07	160.218	720.174	338.807	197.232	954.545
	A-EAE Infiltrating	59	65		% change CII	954.359	176.297	0.255685	442.262	119.464	92.5599	154.122	35.8585	103.089	417.314	199.72	242.524	948.363	119.442	135.106	238.033	168.013	69.3999	70.38	1776.25	171.59	73.3231	94.7873	263.131	584.542	122.809	135.081	272.091	6085.45	64.476	36.8529	166.608	29.8634	92.9511	138.639	719.277	150.822	17.1795	731.524	21.2926	856.261	90.6347	34.4478	1336.99
	C-EAE Microglia	437	673
	C-EAE Microglia	706	1615		average % change CI	298.732				323.417	44.5722			218.97		179.328		765.307		228.427		357.205	4.67721	436.722			110.545		28.0055	235.762			705.818				938.387					140.238		826.155			338.807	197.232	723.016
	C-EAE Microglia	938	229		average % change CII	393.293				119.464	94.18			260.202		221.122		533.902		186.569		168.013	69.3999	672.74			84.0552		263.131	280.811			1614.72				229.468					84.0009		536.359			90.6347	34.4478	707.003
	C-EAE Microglia	826	536
	C-EAE Microglia	313	370
	C-EAE Microglia	575	206
	C-EAE Infiltrating	299	393
	C-EAE Infiltrating	236	281
	C-EAE Infiltrating	140	84
	C-EAE Infiltrating	339	91
	C-EAE Infiltrating	104	163
[truncated: 12 more columns]

## Sheet: Fig.2k
	PLOTTED DATA
	Microglia						Infiltratrating
	Ctrl	12771	A-EAE	10637	C-EAE	11532	A-EAE	2828	C-EAE	4225
	Ctrl	13900	A-EAE	1049	C-EAE	7960	A-EAE	2849	C-EAE	3322
	Ctrl	8264	A-EAE	7920	C-EAE	18092	A-EAE	2195	C-EAE	2901
	Ctrl	12087	A-EAE	6884	C-EAE	18440	A-EAE	368	C-EAE	5258
	Ctrl	1148	A-EAE + Rotenone	10423	C-EAE + Rotenone	5353	A-EAE + Rotenone	2700	C-EAE + Rotenone	7025
	Ctrl	1122	A-EAE + Rotenone	5823	C-EAE + Rotenone	5880	A-EAE + Rotenone	2230	C-EAE + Rotenone	2112
	Ctrl	6550	A-EAE + Rotenone	6374	C-EAE + Rotenone	8595	A-EAE + Rotenone	2127	C-EAE + Rotenone	1629
	Ctrl	7825	A-EAE + Rotenone	817	C-EAE + Rotenone	6135	A-EAE + Rotenone	297	C-EAE + Rotenone	3079
	Ctrl	6229
	Ctrl	5983
	Ctrl	7634
	Ctrl	3062
	Ctrl	17095
	Ctrl	13376
	Ctrl	10248
	Ctrl	16139
	Ctrl + Rotenone	11687
	Ctrl + Rotenone	12126
	Ctrl + Rotenone	12379
	Ctrl + Rotenone	10640
	Ctrl + Rotenone	7991
	Ctrl + Rotenone	5275
	Ctrl + Rotenone	854
	Ctrl + Rotenone	976
	Ctrl + Rotenone	4903
	Ctrl + Rotenone	5229
	Ctrl + Rotenone	5088
	Ctrl + Rotenone	4272
	Ctrl + Rotenone	8451
	Ctrl + Rotenone	6248
	Ctrl + Rotenone	8754
	Ctrl + Rotenone	6599
