# Supplementary material for: Mitochondrial complex I activity in microglia sustains neuroinflammation
Source: Nature. 2024 Mar 13;628(8006):195–203. doi: 10.1038/s41586-024-07167-9 (PMC10990929; doi:10.1038/s41586-024-07167-9)
Supplement: Supplementary file 11 — Source Data Fig. 3 [file 41586_2024_7167_MOESM11_ESM.xlsx]

## Sheet: Fig.3a
	PLOTTED DATA
	Basal Respiration
	WT unstimulated	WT+LPS/IFNγ	Nd6 unstimulated	Nd6+LPS/IFNγ
	2.54	1.208	4.775	1.506
	2.127	0.884	2.522	1.351
	3.524	1.259	3.893	1.905
	3.731	1.364	3.966	2.334
	Mitochondrial ATP Production
	WT unstimulated	WT+LPS/IFNγ	Nd6 unstimulated	Nd6+LPS/IFNγ
	2.052	0.655	4.053	1.112
	1.778	0.536	2.121	1.068
	2.831	0.806	2.864	1.545
	2.899	0.553	2.948	1.552
	Maximal Respiration
	WT unstimulated	WT+LPS/IFNγ	Nd6 unstimulated	Nd6+LPS/IFNγ
	2.709	1.237	3.542	1.059
	4.621	2.19	3.128	1.499
	1.941	0.914	2.799	1.457
	1.982	1.05	2.987	1.9

## Sheet: Fig.3b
	PLOTTED DATA
	WT unstimulated	WT+LPS/IFNγ	WT+LPS/IFNγ+RET	Nd6 unstimulated	Nd6+LPS/IFNγ	Nd6+LPS/IFNγ+RET
	5259.64	21076.6	11919.6	7301.64	10587.6	11563.6
	5713.64	8651.64	5632.64	5961.64	5576.64	4493.64
	11719.6	11170.6	11529.6	6925.64	6789.64	7049.64
	5018.64	9503.64	7784.64	6209.64	6669.64	4301.64
	8012.64	8359.64	7541.64	7714.64	6599.64	6322.64
	7766.64	8325.64	14171.6	5057.64	4936.64	7337.64
	6424.64	11588.6	6947.64	4946.64	9072.64	8274.64
	3859.64	11194.6	11710.6	3827.64	6467.64	9389.64
	8734.64	9451.64	10505.6	5754.64	8544.64	12424.6
	8867.64	14721.6	7464.64	4590.64	3478.64	3568.64
	6068.9	5792.9	10349.9	6650.9	3297.9	2895.9
	1879.9	4452.9	4729.9	6537.9	3814.9	4705.9
	3819.9	6498.9	10819.9	5555.9	3754.9	7639.9
	7706.9	9009.9	11441.9	5025.9	3789.9	5936.9
	5891.9	9658.9	7809.9	4524.9	5372.9	10683.9
	7778.9	8966.9	10149.9	2182.9	5496.9	4099.9
	7112.9	6432.9	9594.9	2002.9	7461.9	5136.9
	6950.9	4848.9		2621.9	3978.9	6064.9

## Sheet: Fig.3c
	PLOTTED DATA
	WT unstimulated	WT+LPS/IFNγ	WT+LPS/IFNγ+RET	ND6 unstimulated	ND6+LPS/IFNγ	ND6+LPS/IFNγ+RET
	211.34	141.99	142.67	198.29	216.43	218.33
	232.92	148.47	161	202.22	226.94	218.31
	229.81	177.5	158.98	202.22	201.65	214.21
	200.46	155.41	181.6	217.51	213.98	221.36
	185.36	175.13	192	159.95	154.49	147.17
	197.77		170.94	142.4	138.57	152.12
	197.33			162.66	128.61	156.36
	189.95			127.98	122.44	131.09
	181.08			193.93	245.39	177.54
	199.89			215.24	197.59	149.65
	209.06			151.98	173.55	165.16
				192.41	184.05	192.74

## Sheet: Fig.3d
	EAE Experiment #1		Days post-immunisation
	Genotype	Earmark	0	1	2	3	4	5	6	7	8	9	10	11	12	13	14	15	16	17	18	19	20	21	22	23	24	25	26	27	28	29	30
	Nd6	TL	0	0	0	0	0	0	0	0	0	0	0	0	1	2	2	2	2	1	0.5	0.5	0.5	0.5	0.5	0.5	0.5	0.5	1.5	1	1	1	1
	Nd6	TLTR	0	0	0	0	0	0	0	0	0	0	0	0	0	0	0	0	0	0	0	0	0	0	0	0	0	0	0	0	0	0	0
	Nd6	TR	0	0	0	0	0	0	0	0	0	0	2	2.5	3.25	3	2.5	2.5	2	2	1.5	0.75	0.75	0.75	0.75	0.75	0.75	1.25	1.5	1.5	1	1	1
	Nd6	TLBL	0	0	0	0	0	0	0	0	0	0	0	0	1	2	2	2	2	2	2	2	1.5	1.5	1.5	1.5	1.5	1.5	1.5	1	1.5	1.5	1.5
	Nd6	BL	0	0	0	0	0	0	0	0	0	0	0	0	1	2	2	1.5	1	1	1	1	1	1	1	1	1	1	1	1	0.75	0.5	0.5
	Nd6	TR	0	0	0	0	0	0	0	0	0	0	0	0	1	1.5	1.5	1.5	2	1.5	1.5	1.5	1.5	1.25	1.25	1.25	1	1	1	1	1	1	1
	Nd6	BR	0	0	0	0	0	0	0	0	0	0	0	0	0	0	1	1	1	1	1	1	1	1	1	1	0.5	1	1	1	0.75	1	0.5
	Nd6	TLBL	0	0	0	0	0	0	0	0	0.5	0.5	0.5	0	0	0	0	0	0	0	0	0	0	0	0	1	1.25	1.5	1.5	1	0.5	0.5	0.75
	WT	BL	0	0	0	0	0	0	0	0	0	0	0	0	2	2.5	3.5	3.5	3.5	3.5	3.5	3	3	3.5	3.5	3.5	3	3	3	3	3.75	4.5	4.5
	WT	BR	0	0	0	0	0	0	0	1	2	2	2.5	2.5	3.5	3.5	3.5	3.5	2.5	2.5	2.5	1.5	1.5	2.75	2.75	2.75	2.5	2	2.5	2.5	2	2.5	2
	WT	TL	0	0	0	0	0	0	0	1	2	2.5	2	2.5	2.5	2.5	2.5	2.5	2	2	2	2	2.5	2.75	2.5	2	2	2	2.5	2.5	2	2.5	2.5
	WT	TR	0	0	0	0	0	0	0	0	0	0	0	0	2	3	4.5	4.5	4.5	4.5	4.5	4.5	4.5	4.5	4.5	4.5	4.5	4.5	4.5	4.5	4.5	4.5	4.5
	WT	BL	0	0	0	0	0	0	0	0.5	1.5	2.5	3	2	3	3	3	3	2.5	2.5	2.5	2	2	2	2	1.5	1.5	1.5	1.5	2	2	2	1.5
	WT	BR	0	0	0	0	0	0	0	0	0	1	2.5	3	3.5	3.5	3.5	3.5	3.5	3.5	3.5	3.5	3	2.5	2.5	2.5	2.5	2.5	3	3.5	3.5	3.5	3
	WT	TL	0	0	0	0	0	0	0	0	0	1	2.5	2.5	3.5	3.5	3.5	3.5	3.5	3.5	3.5	3.5	3.5	3	2.75	2.75	3.25	3.25	3.5	3.5	3.5	3.5	3
	WT	TR	0	0	0	0	0	0	0	0	0.5	0.5	0.5	1.5	2.5	3	3.5	3.5	3.5	3.5	3.5	3	2.5	2.25	2	1.75	1.5	1.5	2.5	2.5	2.5	2.5	2
	EAE Experiment #2		Days post-immunisation
	Genotype	Earmark	0	1	2	3	4	5	6	7	8	9	10	11	12	13	14	15	16	17	18	19	20	21	22	23	24	25	26	27	28	29	30
	Nd6	BL	0	0	0	0	0	0	0	0	0	0	0	0	1	2	2.5	2	1	1	1	1	1	1	1	1	1	1	1	1	1	1	1
	Nd6	BL	0	0	0	0	0	0	0	0	0	0	0	0	1.25	1.5	2.5	1.5	1	1	1	1	1	1	1	1	0.5	1	1	1	1	1	1
	Nd6	TR	0	0	0	0	0	0	0	0	0	0	0	0	1	1.5	2.5	2.75	3	3.25	3	3	2.5	2.5	2.5	2.5	2	2.5	2.5	2	1.75	1.5	1.5
	Nd6	TL	0	0	0	0	0	0	0	0	0	0	0	0	1.5	2	2.5	2.25	2.5	2.5	1.25	1.25	1	1	1	1	0.75	1	1	1	1	1	1
	Nd6	TR	0	0	0	0	0	0	0	1	1.5	1.5	2.25	2.25	2.25	2.25	2.75	2.5	2	2	1.75	1.5	1	1.25	1.5	1.75	1.5	1.5	1.5	0.5	1	1	1
	Nd6	TL	0	0	0	0	0	0	0	0	0	1.5	2.5	2.5	2.25	1.5	1.75	1.5	1.5	1.5	1	1	1	1.25	2	2	2	2	1.75	1.5	1	1.5	1.5
	Nd6	TR	0	0	0	0	0	0	0	0	0	0	0	0.5	2.25	2.25	2.5	2.5	2.5	2.5	2.25	2.25	1.75	1.5	2	2	1.5	1.5	1.5	1.5	1	1.5	1.5
	Nd6	BL	0	0	0	0	0	0	0	0	0	0	0	0	1	2.75	2.75	2.5	2.5	2.75	2.5	2	2	1.5	1.25	1.5	1	1.5	2	2	2	1.5	1.5
	Nd6	BR	0	0	0	0	0	0	0	0	1	1.5	1.5	1.5	1	1	1	1	1	0.5	0.5	0.5	1	1	1.5	1.5	1	1	1	1	1	1	1
	WT	TR	0	0	0	0	0	0	0	0	0	0	1.5	2.5	2.75	2.75	3.5	3.5	3.25	3.25	2.75	2.5	2.25	1.25	1	1	1.5	1.5	1.5	1	2.25	2.25	2.25
	WT	TR	0	0	0	0	0	0	0	0	0	0	1.25	2.5	2.75	2.75	2.75	2.5	2	2.5	2	2	2	1.75	2	2	2.25	2.25	1.75	1.5	2.25	2	2
	WT	BR	0	0	0	0	0	0	0	0	0	0	0	0	1	2	2.75	2.25	2.25	2.5	1.75	1.5	1	1	1	1	1.25	1	1	1	1	1	1
	WT	NM	0	0	0	0	0	0	0	0	0	0	1	2.5	3	3	3.5	3.5	3.5	3.25	3	3	3	3	3	3	3	3	3	3.25	3.75	3.5	3.5
	WT	NM	0	0	0	0	0	0	0	0	0	0	0	0	1	2.5	3.5	3	3.25	3.25	3	3	2.75	2.75	2.75	2.5	2.75	2.25	1.75	1.75	2	2.25	2.25
	WT	BL	0	0	0	0	0	0	0	0	0	0	0	1	2.5	2.5	3.25	3.5	3.5	3.5	3.25	3.5	3.25	3.25	3.25	3	3.25	3.25	2.75	3	3	3.5	3.5
	WT	NM	0	0	0	0	0	0	0	0	0	1.5	3	3	3.5	3.5	3.5	3.5	3.25	3.5	3.25	3.5	3	2.75	3	3	3	3	3	3	3.25	3.5	3.5
	WT	TL	0	0	0	0	0	0	0	0	0	0	1.5	2.25	2.5	2.5	2.25	2	1.25	1.25	1	1	1	1	1	1	1	1	1	1	1	1	1
	WT	NM	0	0	0	0	0	0	0	0	0	1.5	2.5	3	3.75	3.5	3.5	3.5	3.5	3.5	3.25	3.25	2.75	2.75	2.75	2.75	2.75	2.75	2.75	2.75	2.75	2.75	2.75

## Sheet: Fig.3h
	PLOTTED DATA
	Group	Value
	WT Ctrl	934
	WT Ctrl	1276
	WT Ctrl	1055
	WT Ctrl	1073
	WT EAE	2130
	WT EAE	2552
	WT EAE	2162
	Nd6 Ctrl	1118
	Nd6 Ctrl	1372
	Nd6 Ctrl	981
	Nd6 Ctrl	1377
	Nd6 EAE	1526
	Nd6 EAE	1770
	Nd6 EAE	1160
	Nd6 EAE	2027

## Sheet: Fig. 3i
	PLOTTED DATA				D5_1	BRANCH ANALYSIS												D8_1	BRANCH ANALYSIS												D9_1	BRANCH ANALYSIS												D12_1	BRANCH ANALYSIS
	scale: 2.6 pixels/um				65	Skeleton ID	Branch length	V1 x	V1 y	V1 z	V2 x	V2 y	V2 z	Euclidean distance	Running average length	Average intensity (inner 3rd)	Average intensity	68	Skeleton ID	Branch length	V1 x	V1 y	V1 z	V2 x	V2 y	V2 z	Euclidean distance	Running average length	Average intensity (inner 3rd)	Average intensity	43	Skeleton ID	Branch length	V1 x	V1 y	V1 z	V2 x	V2 y	V2 z	Euclidean distance	Running average length	Average intensity (inner 3rd)	Average intensity	43	Skeleton ID	Branch length	V1 x	V1 y	V1 z
	Group	ID	Branching [um]			4986	22.432	254.453	177.319	0	274.2	171.589	0	20.562	20.602	255	255		3	23.873	0.151	31.212	0	6.936	48.552	0	18.62	22.541	255	255		1537	21.026	156.621	53.377	0	169.434	63.328	0	16.224	19.672	255	255		803	26.412	110.796	37.846	0
	WT	D5_Iba1_1	21.7			106	17.437	5.125	228.132	0	9.195	221.799	0	7.528	16.088	255	255		1025	20.609	74.184	239.139	0	85.644	253.463	0	18.344	19.291	255	255		734	17.185	59.392	98.762	0	62.859	89.262	0	10.112	15.611	255	255		629	23.304	72.206	149.726	0
	WT	D5_Iba1_2	15			4198	16.924	233.047	205.816	0	228.827	193.905	0	12.637	15.768	255	255		188	16.92	13.269	49.004	0	13.42	33.021	0	15.984	16.232	255	255		1333	16.103	130.091	146.107	0	141.245	147.313	0	11.22	15.014	255	255		1533	18.835	251.89	290.405	0
	WT	D5_Iba1_3	7.4			395	15.14	25.777	129.069	0	38.289	125.902	0	12.906	13.826	255	255		545	14.696	33.624	1.96	0	42.973	11.459	0	13.328	13.69	255	255		18	15.628	23.516	95.595	0	9.949	91.826	0	14.081	14.579	255	255		1114	13.96	144.863	48.401	0
	WT	D15_Iba1_1	8.7			6023	15.093	301.937	124.093	0	306.459	115.498	0	9.712	14.004	255	255		548	13.51	35.283	120.173	0	40.409	130.426	0	11.463	12.668	255	255		1748	14.845	192.498	39.806	0	203.803	47.496	0	13.673	14.052	255	255		634	13.22	111.549	294.928	0
	WT	D15_Iba1_2	4.8			5149	14.522	251.589	109.166	0	263.347	103.436	0	13.08	13.595	255	255		2304	12.969	190.437	116.403	0	192.849	116.252	0	2.417	12.149	255	255		310	14.552	32.108	263.867	0	19.747	261.455	0	12.594	13.658	255	255		378	13.128	34.821	265.978	0
	WT	D15_Iba1_3	14.6			55	14.273	26.531	197.976	0	21.858	186.366	0	12.515	13.238	255	255		22	12.745	1.206	12.515	0	4.674	4.222	0	8.989	11.878	255	255		111	13.342	6.331	18.848	0	7.236	10.555	0	8.342	12.658	255	255		1172	12.794	154.209	59.559	0
	WT	D16_Iba1_1	7.8			6003	14.091	297.565	272.16	0	308.117	279.548	0	12.881	13.237	255	255		3452	12.48	277.438	64.384	0	280.905	74.184	0	10.396	11.584	255	255		1660	13.066	174.861	209.284	0	181.343	201.293	0	10.29	12.11	255	255		797	12.791	88.184	60.765	0
	WT	D16_Iba1_2	16.9			516	13.944	57.734	57.598	0	47.182	52.773	0	11.603	13.012	255	255		956	12.023	94.238	282.715	0	102.984	289.048	0	10.797	11.317	255	255		952	12.864	81.099	84.89	0	89.39	77.049	0	11.411	11.901	255	255		886	12.624	104.464	263.113	0
	WT	D16_Iba1_3	13.9			3792	13.611	204.105	245.773	0	211.039	238.536	0	10.023	12.551	255	255		1572	11.524	127.259	254.217	0	132.386	262.963	0	10.137	10.527	255	255		21	12.827	17.486	169.78	0	28.189	172.494	0	11.041	11.763	255	255		1539	12.443	243.147	222.252	0
	WT	D19_Iba1_1	15.5			2159	13.419	130.844	242.909	0	119.237	245.773	0	11.955	12.507	255	255		1977	11.461	161.788	105.698	0	160.431	96.048	0	9.745	10.728	255	255		623	12.386	70.246	197.523	0	77.934	205.666	0	11.198	11.345	255	255		1142	12.401	160.993	82.779	0
	WT	D19_Iba1_2	20			3662	12.915	193.553	120.927	0	203.954	118.514	0	10.677	11.579	255	255		305	11.44	23.974	71.47	0	22.768	80.065	0	8.679	10.427	255	255		179	11.99	7.839	210.943	0	13.416	219.085	0	9.869	11.382	255	255		1137	11.614	148.029	285.127	0
	WT	D19_Iba1_3	15.9			2417	12.691	129.186	108.261	0	137.628	101.627	0	10.737	11.674	255	255		115	11.373	6.936	220.895	0	7.991	215.466	0	5.53	10.632	255	255		2132	11.797	264.402	33.926	0	274.2	30.609	0	10.345	10.875	255	255		1164	11.298	152.853	292.365	0
	Nd6	D8_Iba1_1	17.7			209	12.489	56.83	293.873	0	47.635	294.777	0	9.24	11.8	255	255		48	11.351	8.896	235.52	0	16.134	240.496	0	8.783	10.416	255	255		702	11.75	64.367	33.172	0	58.789	28.498	0	7.277	11.016	255	255		1118	11.246	150.441	28.498	0
	Nd6	D8_Iba1_2	8.1			5572	12.463	273.145	232.957	0	281.285	225.72	0	10.892	11.493	255	255		373	11.285	32.72	144.147	0	26.99	135.854	0	10.08	10.401	255	255		812	11.412	64.216	264.32	0	74.014	263.867	0	9.809	10.761	255	255		1118	11.121	148.029	15.229	0
	Nd6	D8_Iba1_3	7.8			5331	12.353	260.03	243.663	0	270.582	240.044	0	11.155	11.63	255	255		2295	11.263	215.617	273.216	0	222.252	277.287	0	7.784	10.363	255	255		2138	11.324	266.211	45.084	0	275.104	40.711	0	9.911	10.673	255	255		701	10.971	77.18	81.12	0
	Nd6	D9_Iba1_1	18.3			2349	12.334	122.403	279.85	0	130.844	272.16	0	11.419	11.716	255	255		3125	11.186	272.009	288.143	0	263.867	283.318	0	9.464	10.425	255	255		344	10.996	18.089	276.08	0	26.832	279.548	0	9.406	10.242	255	255		1053	10.831	135.969	4.071	0
	Nd6	D9_Iba1_2	11.1			3792	11.985	189.634	255.725	0	197.924	248.94	0	10.713	11.084	255	255		2704	11.175	223.91	5.88	0	224.664	5.277	0	0.965	10.107	255	255		1087	10.93	95.872	162.693	0	103.258	169.327	0	9.928	10.512	255	255		450	10.757	52.458	92.881	0
	Nd6	D9_Iba1_3	23.8			4697	11.624	244.202	165.558	0	233.801	167.066	0	10.51	10.975	255	255		3378	10.92	271.255	296.285	0	275.628	305.03	0	9.778	10.183	255	255		1212	10.72	124.362	6.785	0	115.77	5.127	0	8.751	9.719	255	255		1016	10.431	125.719	119.871	0
	Nd6	D12_Iba1_1	17.5			1201	11.423	88.787	109.769	0	96.927	115.348	0	9.868	10.566	255	255		139	10.722	8.745	171.438	0	11.158	180.485	0	9.363	10.1	255	255		582	10.581	39.796	136.457	0	40.7	129.823	0	6.696	9.769	255	255		673	10.233	68.286	262.661	0
	Nd6	D12_Iba1_2	9.5			3166	11.199	166.57	194.206	0	159.334	197.523	0	7.96	10.352	255	255		3394	10.494	299.753	138.116	0	304.126	146.71	0	9.643	9.493	255	255		1830	10.445	204.708	223.759	0	211.039	219.387	0	7.694	9.814	255	255		1510	10.093	235.459	254.519	0
	Nd6	D12_Iba1_3	9.1			2000	11.121	109.74	142.79	0	118.031	137.663	0	9.748	10.154	255	255		157	10.457	10.856	224.664	0	13.872	216.522	0	8.683	9.9	255	255		1940	10.41	233.5	225.72	0	235.761	234.766	0	9.325	9.791	255	255		1554	9.552	254.604	248.035	0
	Nd6	D13_Iba1_1	21.7			209	10.882	21.707	281.207	0	29.847	276.985	0	9.17	9.725	255	255		48	10.421	20.657	271.406	0	23.974	262.359	0	9.636	9.528	255	255		2158	10.243	273.899	144.599	0	270.13	136.306	0	9.109	9.58	255	255		903	9.541	107.027	300.959	0
	Nd6	D13_Iba1_2	22.6			1201	10.834	111.097	119.871	0	101.902	116.855	0	9.677	10.391	255	255		1467	10.369	117.157	53.527	0	125.45	57.598	0	9.238	9.017	255	255		1256	10.217	118.483	262.058	0	121.046	267.486	0	6.003	9.556	255	255		11	9.515	0.301	89.866	0
	Nd6	D13_Iba1_3	25.1			641	10.831	48.238	171.137	0	41.153	169.78	0	7.214	10.079	255	255		3685	10.369	300.205	104.491	0	302.618	97.254	0	7.629	9.208	255	255		1532	10.117	156.169	251.805	0	164.46	254.066	0	8.594	9.316	255	255		16	9.312	27.586	51.416	0
						1868	10.82	100.696	196.016	0	109.137	191.341	0	9.649	10.017	255	255		1145	10.307	111.578	29.855	0	104.19	25.934	0	8.364	9.549	255	255		1113	9.879	99.942	143.996	0	104.163	151.686	0	8.772	9.149	255	255		414	9.125	44.318	273.366	0
						2822	10.782	145.918	220.141	0	155.264	222.553	0	9.652	9.746	255	255		889	10.134	60.765	232.052	0	69.812	230.545	0	9.172	9.696	255	255		211	9.779	20.199	188.627	0	12.21	185.461	0	8.594	9.026	255	255		1679	9.1	278.873	177.319	0
						1260	10.669	71.15	179.882	0	80.044	175.811	0	9.781	10.259	255	255		368	10.098	29.402	164.653	0	30.005	174.002	0	9.368	9.062	255	255		2251	9.654	294.701	96.048	0	302.087	95.897	0	7.388	9.132	255	255		453	9.099	44.318	70.566	0
						2800	10.647	151.044	167.669	0	143.054	164.502	0	8.594	9.664	255	255		1813	9.902	145.202	245.623	0	150.48	253.162	0	9.203	9.035	255	255		25	9.551	0.452	101.777	0	6.783	107.205	0	8.34	9.022	255	255		799	9.088	95.721	223.91	0
						3639	10.618	181.041	306.538	0	187.071	299.602	0	9.19	9.845	255	255		831	9.63	64.685	183.802	0	66.645	192.246	0	8.668	8.661	255	255		1410	9.505	140.341	198.428	0	142.904	206.872	0	8.824	8.846	255	255		1311	9.063	187.976	28.799	0
						2545	10.222	135.065	190.135	0	135.819	189.08	0	1.297	9.299	255	255		2295	9.589	204.761	248.638	0	204.761	248.638	0	0	8.691	255	255		2251	9.463	304.951	99.365	0	305.705	95.294	0	4.14	8.586	255	255		84	8.99	6.331	186.969	0
						2417	10.206	132.352	113.538	0	140.642	116.705	0	8.875	9.033	255	255		3125	9.501	259.344	295.079	0	260.852	302.618	0	7.688	8.627	255	255		1383	9.453	136.422	175.057	0	141.848	180.636	0	7.783	8.852	255	255		1137	8.974	161.294	286.183	0
						55	10.145	22.461	170.081	0	25.626	178.525	0	9.018	9.658	255	255		1647	9.324	138.116	143.091	0	141.885	150.48	0	8.294	8.699	255	255		1475	9.39	149.386	294.627	0	155.717	294.627	0	6.331	8.729	255	255		926	8.85	119.689	30.91	0
						4986	10.143	261.236	168.272	0	269.376	165.407	0	8.629	9.136	255	255		368	9.318	34.529	187.12	0	36.037	195.563	0	8.577	8.335	255	255		290	9.25	22.913	65.137	0	18.24	58.955	0	7.749	8.468	255	255		212	8.813	18.24	227.529	0
						5926	10.081	293.194	303.221	0	302.087	301.563	0	9.047	9.623	255	255		1155	9.251	85.342	213.205	0	90.167	219.839	0	8.203	8.529	255	255		1665	9.202	181.946	303.221	0	190.086	305.181	0	8.373	8.403	255	255		1024	8.776	128.131	287.841	0
						1127	9.867	76.728	248.337	0	67.985	249.845	0	8.872	9.046	255	255		1145	9.152	84.287	33.021	0	91.675	30.307	0	7.871	8.704	255	255		519	9.037	35.274	16.887	0	37.836	23.974	0	7.536	8.64	255	255		1614	8.662	269.527	66.495	0
						27	9.791	0.904	57.146	0	7.236	58.202	0	6.419	9.054	255	255		1995	9.075	162.09	41.917	0	167.066	42.671	0	5.033	8.41	255	255		669	9.037	59.392	179.58	0	54.116	177.62	0	5.628	8.127	255	255		1199	8.647	158.882	254.82	0
						816	9.728	46.127	243.059	0	51.403	237.782	0	7.462	8.984	255	255		2772	9.064	230.846	162.844	0	232.957	158.17	0	5.129	8.342	255	255		851	9.026	68.437	183.048	0	75.823	180.937	0	7.682	8.402	255	255		1390	8.512	205.612	249.241	0
						98	9.463	5.577	129.823	0	12.059	134.195	0	7.819	8.868	255	255		2295	8.997	208.229	274.573	0	214.411	268.843	0	8.429	8.252	255	255		344	9	22.31	295.079	0	29.847	292.063	0	8.118	8.234	255	255		1468	8.474	233.5	287.841	0
						3035	9.338	151.797	166.463	0	158.732	164.955	0	7.096	8.607	255	255		2295	8.814	202.047	257.082	0	204.761	264.772	0	8.155	8.024	255	255		2138	8.938	277.215	40.259	0	275.104	40.711	0	2.158	8.184	255	255		926	8.47	110.494	30.609	0
						4198	9.327	216.014	192.849	0	223.701	192.246	0	7.711	8.402	255	255		1143	8.762	83.985	87.905	0	85.945	92.429	0	4.93	8.141	255	255		964	8.901	86.677	259.042	0	94.515	256.479	0	8.247	7.839	255	255		362	8.408	33.465	10.253	0
						2236	9.312	117.73	224.513	0	124.513	219.688	0	8.324	8.761	255	255		292	8.7	27.442	121.228	0	30.91	127.109	0	6.827	7.648	255	255		344	8.803	36.48	295.833	0	36.63	303.824	0	7.993	7.967	255	255		1256	8.397	187.373	304.427	0
						275	9.301	32.711	211.697	0	39.947	208.38	0	7.96	8.339	255	255		2926	8.612	239.893	147.916	0	243.813	141.282	0	7.706	8.064	255	255		1719	8.673	186.016	86.85	0	192.649	83.985	0	7.225	7.466	255	255		247	8.309	20.35	215.919	0
						275	9.25	39.494	222.855	0	44.017	215.919	0	8.28	8.171	255	255		3459	8.564	282.564	174.303	0	290.103	174.755	0	7.553	7.66	255	255		2308	8.673	302.841	289.349	0	306.157	296.436	0	7.824	8.062	255	255		16	8.231	18.843	57.297	0
						1260	9.25	86.978	179.279	0	89.39	173.851	0	5.94	8.022	255	255		1872	8.554	150.329	105.999	0	150.48	98.008	0	7.993	7.761	255	255		1335	8.573	130.091	252.408	0	137.326	254.82	0	7.627	8.167	255	255		1474	8.173	226.566	7.841	0
						1102	9.115	66.93	161.487	0	64.518	154.4	0	7.486	8.541	255	255		1072	8.45	85.041	128.767	0	82.779	136.155	0	7.727	7.917	255	255		589	8.46	40.851	70.716	0	45.826	65.891	0	6.93	7.853	255	255		1310	8.169	181.795	100.27	0
						508	9.051	29.244	100.27	0	36.63	103.134	0	7.922	8.369	255	255		2237	8.45	184.556	150.027	0	184.556	150.027	0	0	7.424	255	255		892	8.448	85.622	109.166	0	89.239	105.396	0	5.225	7.35	255	255		873	8.049	106.424	76.748	0
						1782	9.04	97.078	246.98	0	105.369	247.884	0	8.34	8.541	255	255		1572	8.435	159.376	303.372	0	154.098	298.095	0	7.463	7.669	255	255		342	8.397	18.089	31.966	0	22.913	26.537	0	7.262	7.838	255	255		634	7.996	64.668	283.469	0
						5551	9.036	279.928	185.612	0	272.693	189.23	0	8.09	8.418	255	255		2288	8.398	191.341	18.395	0	198.428	20.355	0	7.353	7.521	255	255		2029	8.376	244.202	251.955	0	244.504	256.479	0	4.533	7.849	255	255		1256	7.897	184.659	301.11	0
						4198	9.015	208.778	196.619	0	215.712	193.603	0	7.562	8.334	255	255		3394	8.336	292.214	130.275	0	297.491	135.1	0	7.151	7.596	255	255		1113	8.325	101.902	158.471	0	104.163	151.686	0	7.152	7.331	255	255		1310	7.872	190.538	105.396	0
						5980	8.975	296.811	71.621	0	299.073	78.859	0	7.582	7.98	255	255		10	8.31	0.151	294.627	0	2.563	300.658	0	6.496	7.734	255	255		734	8.288	57.433	106.15	0	56.83	98.611	0	7.563	7.85	255	255		414	7.831	46.73	263.716	0
						831	8.948	56.83	151.837	0	50.046	154.702	0	7.364	8.263	255	255		3512	8.258	291.008	195.262	0	296.888	199.936	0	7.512	7.223	255	255		1226	8.272	116.674	45.084	0	115.469	50.512	0	5.56	7.369	255	255		297	7.772	29.395	2.714	0
						3018	8.938	158.129	143.695	0	162.199	149.726	0	7.276	8.48	255	255		1572	8.248	148.972	282.866	0	151.083	289.048	0	6.533	7.422	255	255		2142	8.262	270.884	115.348	0	275.104	118.816	0	5.463	7.38	255	255		129	7.758	10.703	88.961	0
						2154	8.923	114.263	302.618	0	120.443	297.491	0	8.03	8.477	255	255		2295	8.211	190.738	250.9	0	197.373	254.066	0	7.351	7.382	255	255		1832	8.048	205.311	94.087	0	211.039	97.254	0	6.545	7.57	255	255		291	7.747	25.475	25.934	0
						2105	8.849	114.564	174.152	0	122.101	170.986	0	8.175	8.093	255	255		831	8.196	72.526	198.428	0	67.852	192.698	0	7.394	7.57	255	255		1163	8.044	112.303	147.313	0	117.579	142.337	0	7.252	7.332	255	255		756	7.732	80.346	50.059	0
						3631	8.827	193.854	158.773	0	201.995	158.622	0	8.141	8.22	255	255		560	8.148	36.338	153.646	0	38.148	160.582	0	7.168	7.777	255	255		111	7.945	17.788	1.508	0	23.968	2.714	0	6.297	7.136	255	255		624	7.72	68.286	270.954	0
						5913	8.812	292.44	212.752	0	300.128	210.641	0	7.972	8.276	255	255		964	8.123	76.446	249.543	0	76.748	256.328	0	6.792	7.579	255	255		21	7.897	0.301	171.137	0	7.236	170.232	0	6.993	7.32	255	255		1188	7.691	166.419	97.405	0
						5091	8.75	252.644	295.531	0	260.332	298.095	0	8.104	8.175	255	255		1647	8.112	140.83	141.885	0	142.639	134.648	0	7.46	7.337	255	255		623	7.846	67.834	190.889	0	70.246	197.523	0	7.059	7.022	255	255		1310	7.669	199.432	102.38	0
						275	8.725	32.259	222.402	0	34.218	215.165	0	7.498	7.855	255	255		1572	8.056	138.116	278.041	0	139.02	281.509	0	3.584	7.639	255	255		1705	7.742	182.549	140.377	0	187.976	144.901	0	7.065	7.367	255	255		165	7.654	29.093	17.189	0
						4081	8.688	201.693	31.664	0	208.326	33.021	0	6.77	8.057	255	255		831	8.019	57.146	178.374	0	62.876	181.239	0	6.406	7.122	255	255		595	7.732	41.153	264.47	0	45.524	259.645	0	6.511	7.283	255	255		472	7.57	45.072	255.423	0
						5226	8.562	265.156	261.304	0	257.618	263.264	0	7.788	7.942	255	255		3394	8.013	308.498	157.868	0	307.292	150.48	0	7.486	7.548	255	255		1151	7.706	105.821	263.867	0	111.7	266.129	0	6.299	7.237	255	255		550	7.566	55.624	33.172	0
						3490	8.537	173.806	194.659	0	181.343	193.151	0	7.686	7.937	255	255		1182	7.998	91.072	61.066	0	93.786	67.55	0	7.029	7.091	255	255		1880	7.669	218.576	131.029	0	224.003	134.949	0	6.695	7.176	255	255		143	7.555	19.295	33.775	0
						1201	8.47	77.632	119.117	0	83.059	113.689	0	7.676	7.898	255	255		3243	7.972	263.566	151.083	0	261.907	144.901	0	6.401	7.124	255	255		21	7.659	29.244	150.48	0	28.943	156.36	0	5.888	6.977	255	255		707	7.519	83.059	296.436	0
						30	8.319	4.07	242.004	0	10.25	237.48	0	7.659	7.464	255	255		52	7.935	19.3	135.1	0	13.57	138.116	0	6.475	7.421	255	255		2019	7.643	253.247	212.903	0	247.519	209.134	0	6.857	7.077	255	255		777	7.43	84.265	215.165	0
						4901	8.309	280.079	18.245	0	275.707	12.666	0	7.088	7.609	255	255		1323	7.894	105.999	223.458	0	101.174	218.18	0	7.151	7.47	255	255		2195	7.592	279.627	53.98	0	280.23	59.86	0	5.911	7.147	255	255		15	7.419	12.21	16.435	0
						415	8.261	23.817	200.238	0	31.204	199.634	0	7.411	7.891	255	255		1741	7.883	137.663	126.656	0	142.79	126.053	0	5.162	7.265	255	255		623	7.544	66.628	219.839	0	60.297	217.125	0	6.888	7.046	255	255		1581	7.217	252.795	64.534	0
						378	8.25	33.766	266.581	0	41.454	265.827	0	7.725	7.345	255	255		3771	7.862	304.427	308.046	0	307.594	302.769	0	6.154	7.351	255	255		623	7.544	53.363	216.22	0	59.845	218.18	0	6.772	7.085	255	255		108	7.169	17.335	274.422	0
						55	8.235	2.412	179.43	0	9.497	181.088	0	7.276	7.707	255	255		75	7.858	17.189	278.945	0	17.641	283.469	0	4.546	7.362	255	255		344	7.54	31.807	290.405	0	36.48	295.833	0	7.163	7.041	255	255		308	7.165	27.435	222.553	0
						275	8.158	44.017	215.919	0	48.84	210.943	0	6.93	7.591	255	255		1145	7.858	104.19	25.934	0	107.205	19.451	0	7.151	6.983	255	255		1070	7.518	99.791	202.65	0	96.927	206.269	0	4.615	6.644	255	255		1381	7.143	209.984	291.159	0
						4633	8.147	227.771	259.495	0	234.856	257.836	0	7.276	7.646	255	255		1819	7.847	147.163	140.528	0	147.163	140.528	0	0	7.034	255	255		1905	7.482	225.963	159.677	0	231.992	161.637	0	6.34	6.9	255	255		634	7.117	86.827	288.595	0
						2693	8.136	159.485	130.275	0	152.853	128.315	0	6.916	7.653	255	255		2295	7.774	199.484	273.517	0	204.912	271.406	0	5.824	7.277	255	255		1012	7.467	87.883	126.807	0	92.254	126.505	0	4.382	7.087	255	255		205	7.066	17.335	131.33	0
						3413	8.11	173.655	253.162	0	180.74	251.503	0	7.276	7.225	255	255		2625	7.66	221.95	84.89	0	217.125	86.247	0	5.012	6.919	255	255		651	7.466	57.433	134.949	0	51.554	134.045	0	5.948	7.062	255	255		1158	7.055	151.948	67.248	0
						2545	8.109	148.481	185.31	0	155.867	186.818	0	7.539	7.019	255	255		1647	7.619	150.027	130.878	0	145.504	131.481	0	4.563	7.265	255	255		560	7.456	37.686	155.908	0	43.414	153.797	0	6.105	6.742	255	255		1635	7.055	274.351	6.182	0
						109	8.106	15.225	279.398	0	10.25	284.826	0	7.363	7.593	255	255		2	7.608	0.151	19.602	0	3.166	13.42	0	6.878	7.107	255	255		111	7.441	16.431	5.73	0	17.034	10.856	0	5.162	6.903	255	255		453	7.014	55.473	71.923	0
						4198	8.101	223.701	192.246	0	223.852	184.707	0	7.541	7.219	255	255		12	7.571	0.302	149.726	0	6.484	150.329	0	6.211	7	255	255		831	7.404	66.628	157.265	0	71.904	161.336	0	6.664	7.045	255	255		1142	6.956	149.988	77.351	0
						3473	8.084	181.041	122.284	0	174.107	124.244	0	7.206	7.418	255	255		75	7.567	18.094	289.048	0	23.371	293.722	0	7.05	6.927	255	255		196	7.379	8.592	263.716	0	12.964	268.843	0	6.737	6.929	255	255		907	6.952	107.63	52.924	0
						508	8.07	42.359	101.476	0	36.63	103.134	0	5.963	7.304	255	255		1572	7.56	137.362	275.477	0	144.298	274.874	0	6.962	7.09	255	255		18	7.368	4.522	80.517	0	7.839	85.342	0	5.855	6.87	255	255		1256	6.941	177.574	304.126	0
						1651	8.059	91.35	158.773	0	95.269	153.043	0	6.942	7.753	255	255		102	7.504	5.88	113.086	0	10.102	118.665	0	6.996	7.175	255	255		194	7.357	8.592	134.346	0	11.155	129.22	0	5.731	6.85	255	255		1216	6.915	160.54	102.984	0
						3661	8.044	191.141	297.944	0	194.759	291.611	0	7.293	7.214	255	255		956	7.494	71.018	276.382	0	76.295	278.342	0	5.63	6.829	255	255		1133	7.254	102.505	268.24	0	106.424	273.517	0	6.574	6.947	255	255		634	6.879	99.188	292.063	0
						5553	8.033	272.24	66.796	0	276.31	66.796	0	4.07	7.679	255	255		1572	7.483	161.034	269.145	0	162.995	275.477	0	6.629	6.751	255	255		2079	7.243	252.644	108.562	0	257.769	104.944	0	6.274	6.776	255	255		109	6.853	13.265	220.291	0
						641	7.908	36.48	164.201	0	41.303	168.272	0	6.312	7.344	255	255		163	7.431	14.927	77.2	0	11.761	71.169	0	6.812	6.873	255	255		386	7.206	26.078	37.092	0	29.093	41.314	0	5.188	6.352	255	255		1118	6.853	154.511	34.378	0
						1868	7.897	115.016	202.499	0	108.082	200.388	0	7.248	7.504	255	255		647	7.42	41.465	112.483	0	45.536	116.554	0	5.757	6.871	255	255		462	7.206	40.7	146.861	0	40.7	146.861	0	0	6.367	255	255		73	6.817	8.592	27.895	0
						1528	7.893	85.169	80.366	0	91.199	83.533	0	6.811	7.242	255	255		2321	7.42	227.378	174.002	0	227.68	168.272	0	5.738	6.523	255	255		623	7.191	57.734	211.245	0	60.297	217.125	0	6.415	6.508	255	255		626	6.816	63.161	252.106	0
						5091	7.893	253.096	306.237	0	258.975	302.015	0	7.238	7.153	255	255		956	7.405	76.295	278.342	0	81.874	282.112	0	6.733	6.614	255	255		305	7.18	15.074	134.346	0	18.994	133.592	0	3.991	6.499	255	255		1066	6.802	138.08	114.141	0
						98	7.871	18.994	134.648	0	12.059	134.195	0	6.949	7.489	255	255		1995	7.405	163.296	46.742	0	162.09	41.917	0	4.973	6.693	255	255		1731	7.129	191.292	139.774	0	192.649	145.202	0	5.595	6.517	255	255		623	6.765	62.709	303.221	0
						1273	7.846	71.904	130.727	0	75.371	132.989	0	4.14	7.457	255	255		1647	7.358	138.116	167.367	0	138.87	171.589	0	4.289	6.921	255	255		892	7.092	105.52	117.911	0	110.946	119.57	0	5.675	6.432	255	255		1256	6.754	167.927	306.991	0
						3918	7.82	193.854	228.283	0	199.733	225.569	0	6.475	7.303	255	255		1648	7.244	131.029	4.976	0	136.608	6.031	0	5.678	6.888	255	255		1456	7.077	160.088	50.662	0	154.963	47.798	0	5.872	6.56	255	255		503	6.753	57.131	267.034	0
						5805	7.805	298.168	185.461	0	303.293	180.485	0	7.143	6.879	255	255		2295	7.196	204.761	264.772	0	204.912	271.406	0	6.636	6.522	255	255		1268	7.029	120.744	109.618	0	126.774	108.713	0	6.097	6.468	255	255		634	6.706	89.541	286.183	0
						1248	7.794	70.698	60.614	0	72.959	57.146	0	4.14	7.144	255	255		1813	7.181	150.48	253.162	0	152.289	259.042	0	6.153	6.168	255	255		431	6.978	26.229	77.652	0	31.354	81.271	0	6.274	6.564	255	255		634	6.691	72.507	289.651	0
						1750	7.768	103.711	84.739	0	98.435	88.961	0	6.757	7.327	255	255		48	7.155	16.586	264.923	0	17.641	260.248	0	4.792	6.368	255	255		892	6.919	79.14	109.618	0	85.622	109.166	0	6.498	6.118	255	255		1310	6.687	189.031	95.445	0
						4997	7.659	252.342	77.502	0	252.342	84.287	0	6.785	7.158	255	255		368	7.13	25.482	159.677	0	29.402	164.653	0	6.335	6.626	255	255		724	6.879	53.061	128.466	0	57.433	126.053	0	4.993	6.423	255	255		1323	6.676	185.564	138.417	0
						209	7.596	16.883	275.176	0	21.556	278.644	0	5.819	7.062	255	255		1647	7.104	150.027	148.218	0	155.606	144.75	0	6.569	6.316	255	255		462	6.853	31.505	146.559	0	36.63	145.956	0	5.161	6.174	255	255		1723	6.665	285.204	6.936	0
						5522	7.592	270.582	176.866	0	275.707	175.811	0	5.233	6.909	255	255		3587	7.082	297.039	59.106	0	290.857	59.559	0	6.199	6.789	255	255		623	6.827	58.789	185.461	0	60.598	191.04	0	5.865	6.506	255	255		634	6.639	111.398	288.595	0
						345	7.555	33.917	156.662	0	38.741	152.591	0	6.312	6.811	255	255		2	7.056	9.348	11.912	0	3.166	13.42	0	6.363	6.578	255	255		892	6.801	118.634	122.736	0	113.207	119.72	0	6.208	6.228	255	255		1310	6.629	192.347	84.438	0
						109	7.545	7.989	291.008	0	10.25	284.826	0	6.583	6.893	255	255		1572	7.056	136.457	262.209	0	139.322	266.732	0	5.354	6.503	255	255		1696	6.77	181.041	2.262	0	181.494	8.595	0	6.349	6.484	255	255		634	6.592	117.88	293.27	0
						30	7.544	16.883	235.068	0	11.004	235.822	0	5.927	6.965	255	255		2321	7.056	220.291	162.995	0	217.276	167.669	0	5.563	6.558	255	255		734	6.764	64.367	98.611	0	59.392	98.762	0	4.977	6.185	255	255		140	6.577	12.059	101.476	0
						1192	7.534	70.547	266.732	0	68.286	272.763	0	6.441	6.807	255	255		2572	7.056	211.546	42.219	0	217.728	42.52	0	6.189	6.693	255	255		1642	6.717	171.545	41.766	0	174.71	45.988	0	5.277	6.347	255	255		143	6.577	16.28	30.307	0
						5980	7.507	302.841	69.209	0	296.811	71.621	0	6.494	6.702	255	255		1964	7.041	158.923	16.435	0	162.391	21.863	0	6.441	6.72	255	255		479	6.713	30.902	110.824	0	36.027	112.935	0	5.543	6.361	255	255		1517	6.577	236.967	285.278	0
						4872	7.493	241.037	264.923	0	239.529	259.193	0	5.925	6.863	255	255		2769	7.025	230.394	189.984	0	230.394	189.984	0	0	6.117	255	255		623	6.702	60.598	191.04	0	66.176	189.532	0	5.778	6.259	255	255		1634	6.566	266.06	68.455	0
						2417	7.456	135.366	120.474	0	140.642	116.705	0	6.484	6.666	255	255		545	7.015	42.973	11.459	0	47.647	15.832	0	6.401	6.256	255	255		344	6.677	23.516	273.216	0	26.832	278.342	0	6.106	5.927	255	255		370	6.552	37.836	38.6	0
						5653	7.404	277.667	266.43	0	281.888	261.605	0	6.411	6.907	255	255		1145	7.015	120.776	15.53	0	120.776	15.53	0	0	6.357	255	255		1272	6.666	121.95	225.72	0	122.553	220.141	0	5.611	6.317	255	255		926	6.515	117.277	30.759	0
						3631	7.378	193.854	153.495	0	196.116	151.988	0	2.718	6.846	255	255		75	7.005	10.555	290.254	0	16.284	287.389	0	6.406	6.546	255	255		1288	6.64	130.241	13.118	0	130.693	15.681	0	2.603	5.99	255	255		15	6.453	0.904	17.943	0
						345	7.331	48.388	142.639	0	44.469	147.163	0	5.985	6.862	255	255		1284	6.994	96.802	0.452	0	101.023	4.071	0	5.561	6.612	255	255		1264	6.603	120.292	137.814	0	126.02	138.116	0	5.736	6.246	255	255		453	6.452	54.267	62.725	0
						4727	7.331	237.419	161.336	0	242.393	157.566	0	6.241	6.652	255	255		3408	6.994	285.73	270.954	0	282.866	267.184	0	4.735	6.446	255	255		1130	6.593	102.505	275.779	0	102.505	281.056	0	5.277	6.238	255	255		1373	6.328	200.939	189.532	0
						2822	7.305	141.245	216.522	0	145.918	220.141	0	5.91	6.803	255	255		1424	6.968	114.895	133.592	0	117.609	138.266	0	5.405	6.047	255	255		1957	6.593	239.077	254.82	0	240.434	248.789	0	6.182	6.197	255	255		1573	6.327	251.287	57.146	0
						106	7.269	14.773	214.109	0	12.361	220.291	0	6.636	6.808	255	255		1572	6.957	132.084	252.106	0	134.045	257.685	0	5.913	6.438	255	255		21	6.588	12.21	170.684	0	16.28	174.755	0	5.757	6.102	255	255		1432	6.316	216.918	290.405	0
						2250	7.253	118.483	164.804	0	123.609	164.352	0	5.145	6.661	255	255		3459	6.953	295.984	175.208	0	300.658	176.716	0	4.911	6.093	255	255		1018	6.588	88.184	268.089	0	89.089	272.612	0	4.613	6.176	255	255		23	6.239	1.809	31.664	0
						3661	7.243	205.009	300.658	0	209.23	296.134	0	6.187	6.543	255	255		2892	6.942	237.933	135.402	0	237.33	140.83	0	5.462	6.075	255	255		499	6.577	35.274	9.499	0	40.55	6.785	0	5.933	5.799	255	255		45	6.203	2.864	162.09	0
						4531	7.217	230.937	17.189	0	235.158	13.118	0	5.864	5.991	255	255		126	6.869	15.53	308.046	0	9.65	307.594	0	5.898	6.157	255	255		72	6.551	3.467	226.172	0	7.688	230.092	0	5.761	5.664	255	255		947	6.161	113.81	47.948	0
						2000	7.154	125.418	136.457	0	131.146	139.473	0	6.474	6.705	255	255		647	6.843	49.305	111.88	0	45.988	116.252	0	5.489	6.54	255	255		1400	6.515	138.984	102.079	0	143.808	105.095	0	5.689	6.174	255	255		60	6.141	3.769	178.374	0
						5204	7.128	282.34	209.586	0	277.064	213.205	0	6.398	6.535	255	255		2796	6.843	229.941	92.58	0	233.259	89.715	0	4.383	6.017	255	255		1030	6.463	89.692	274.573	0	93.762	278.644	0	5.757	6.088	255	255		1137	6.125	169.434	284.072	0
						4944	7.107	250.986	267.034	0	244.504	265.827	0	6.593	6.677	255	255		321	6.832	24.879	10.555	0	23.522	4.674	0	6.035	6.508	255	255		1192	6.463	114.112	288.897	0	111.248	289.349	0	2.9	5.75	255	255		1172	6.125	170.339	63.328	0
						5473	7.103	271.336	110.221	0	273.296	115.197	0	5.348	6.069	255	255		1857	6.817	151.837	305.935	0	156.511	307.594	0	4.96	5.984	255	255		2258	6.427	299.675	298.999	0	302.841	302.769	0	4.922	5.36	255	255		83	6.099	11.456	144.448	0
						2827	7.092	165.816	200.388	0	163.405	204.158	0	4.475	6.628	255	255		2116	6.817	175.359	162.693	0	181.239	161.336	0	6.035	6.427	255	255		18	6.365	7.839	86.548	0	9.949	91.826	0	5.684	5.47	255	255		160	6.099	12.964	39.203	0
						5204	7.081	254.302	208.38	0	258.523	204.761	0	5.56	6.542	255	255		2772	6.817	234.314	154.4	0	234.465	156.059	0	1.665	6.065	255	255		708	6.343	54.267	4.071	0	54.719	10.102	0	6.048	5.629	255	255		973	6.089	122.403	77.2	0
						1662	7.056	95.571	240.345	0	98.887	235.671	0	5.731	6.464	255	255		1647	6.813	144.901	148.972	0	150.027	148.218	0	5.182	6.247	255	255		21	6.339	4.221	164.352	0	6.783	159.074	0	5.867	5.684	255	255		1264	6.063	170.188	13.269	0
						1201	7.04	87.129	118.514	0	83.059	113.689	0	6.312	6.589	255	255		2295	6.802	205.666	253.162	0	202.047	257.082	0	5.335	6.352	255	255		21	6.338	24.571	175.509	0	19.446	174.605	0	5.204	5.949	255	255		719	6.052	74.316	2.111	0
						209	7.029	27.284	292.063	0	28.792	286.484	0	5.779	5.996	255	255		615	6.781	39.505	230.545	0	41.917	235.671	0	5.666	6.45	255	255		2222	6.302	293.797	236.123	0	289.576	233.711	0	4.862	5.648	255	255		797	5.989	100.244	66.495	0
						3631	7.004	196.116	151.988	0	199.733	147.012	0	6.152	6.033	255	255		3256	6.682	269.898	114.141	0	270.351	120.173	0	6.048	5.832	255	255		111	6.276	13.718	3.619	0	17.788	1.508	0	4.585	5.84	255	255		787	5.886	94.365	134.195	0
						508	7.003	42.509	112.181	0	48.238	109.618	0	6.276	6.224	255	255		769	6.677	58.202	154.098	0	61.368	155.455	0	3.445	5.792	255	255		386	6.276	27.435	41.163	0	27.435	46.441	0	5.277	5.397	255	255		1628	5.886	263.497	294.023	0
						1791	6.978	103.861	31.513	0	108.836	34.981	0	6.064	6.224	255	255		352	6.667	24.577	103.888	0	29.704	106.753	0	5.873	6.255	255	255		1	6.266	2.412	41.917	0	3.919	36.489	0	5.634	5.42	255	255		370	5.876	36.932	28.95	0
						66	6.967	3.166	177.319	0	6.331	172.795	0	5.521	6.419	255	255		1182	6.667	88.358	56.392	0	91.072	61.066	0	5.405	5.911	255	255		72	6.239	2.261	218.482	0	2.11	222.704	0	4.225	5.871	255	255		619	5.85	62.257	24.728	0
						275	6.967	29.395	206.721	0	32.711	211.697	0	5.98	6.468	255	255		1470	6.656	117.006	168.573	0	118.213	174.002	0	5.561	5.797	255	255		323	6.224	16.582	65.288	0	20.802	67.55	0	4.789	5.695	255	255		109	5.849	12.813	212.451	0
						516	6.967	54.116	34.68	0	57.734	30.91	0	5.225	6.506	255	255		1319	6.641	99.968	137.965	0	101.325	136.608	0	1.919	6.06	255	255		1420	6.198	141.396	12.967	0	145.315	17.189	0	5.761	5.882	255	255		707	5.823	74.467	308.046	0
						1262	6.967	72.206	224.664	0	78.084	225.267	0	5.91	5.867	255	255		3636	6.641	297.19	153.345	0	297.491	152.44	0	0.954	6.176	255	255		1598	6.188	167.776	141.433	0	171.545	139.623	0	4.18	5.233	255	255		419	5.798	38.59	5.428	0
						6023	6.921	307.062	109.166	0	306.459	115.498	0	6.361	6.626	255	255		956	6.63	105.396	290.405	0	105.848	296.134	0	5.748	5.706	255	255		1133	6.151	106.424	273.517	0	109.439	269.446	0	5.066	5.521	255	255		53	5.787	14.923	280.604	0
						378	6.915	49.142	258.741	0	54.719	255.725	0	6.341	6.12	255	255		3046	6.63	252.106	6.031	0	251.202	11.912	0	5.95	5.944	255	255		301	6.125	24.269	109.316	0	19.596	107.658	0	4.959	5.511	255	255		1310	5.787	192.498	93.786	0
						4028	6.915	203.2	285.278	0	208.929	286.635	0	5.887	6.276	255	255		2006	6.615	163.296	262.812	0	168.121	265.677	0	5.611	5.982	255	255		623	6.099	50.348	201.595	0	54.267	197.825	0	5.438	5.325	255	255		803	5.776	89.089	26.538	0
						1868	6.879	108.082	200.388	0	110.494	195.111	0	5.802	6.001	255	255		48	6.604	11.158	252.709	0	11.61	247.13	0	5.597	5.854	255	255		623	6.063	45.976	196.317	0	49.293	199.785	0	4.798	5.349	255	255		370	5.761	38.741	34.077	0
						1718	6.868	94.214	174.605	0	99.188	177.168	0	5.596	6.461	255	255		1145	6.604	111.729	12.967	0	117.006	15.53	0	5.867	6.145	255	255		892	6.025	85.622	109.166	0	91.048	109.467	0	5.435	4.981	255	255		1626	5.75	263.347	17.943	0
						5572	6.853	286.712	220.291	0	289.576	214.713	0	6.271	5.999	255	255		1145	6.567	111.729	15.38	0	107.959	17.641	0	4.396	6.2	255	255		1159	6	106.424	130.124	0	110.193	131.481	0	4.005	5.44	255	255		16	5.698	17.034	48.552	0
						2789	6.827	139.889	193.302	0	144.411	197.373	0	6.085	6.3	255	255		1570	6.542	127.109	207.023	0	131.481	210.34	0	5.489	5.844	255	255		21	5.974	17.637	184.707	0	18.089	181.088	0	3.647	5.566	255	255		634	5.687	100.696	289.5	0
						2545	6.801	134.01	168.423	0	136.271	173.398	0	5.465	6.323	255	255		1572	6.542	142.488	263.415	0	139.322	266.732	0	4.586	5.901	255	255		964	5.974	81.853	257.082	0	86.677	259.042	0	5.207	5.412	255	255		1188	5.673	156.772	90.921	0
						13	6.791	1.96	308.498	0	3.316	304.277	0	4.435	6.348	255	255		3685	6.542	299.904	88.81	0	300.959	94.54	0	5.826	6.079	255	255		553	5.963	36.781	267.787	0	42.057	267.938	0	5.278	5.608	255	255		1743	5.584	295.455	34.68	0
						13	6.754	0.151	297.039	0	3.166	301.713	0	5.562	6.223	255	255		2996	6.516	245.17	16.284	0	247.432	19.451	0	3.891	6.012	255	255		1930	5.959	231.841	303.523	0	235.912	307.443	0	5.651	5.714	255	255		973	5.574	123.006	69.963	0
						5977	6.754	296.359	131.632	0	297.113	136.759	0	5.182	6.199	255	255		1145	6.501	96.048	23.07	0	100.42	22.919	0	4.375	5.614	255	255		21	5.938	20.652	162.09	0	25.023	159.376	0	5.146	5.28	255	255		1464	5.574	230.636	32.267	0
						2033	6.728	108.233	85.191	0	112.152	80.97	0	5.761	6.362	255	255		2929	6.49	240.044	130.426	0	240.345	134.497	0	4.082	5.997	255	255		229	5.938	13.868	25.331	0	11.306	29.855	0	5.199	5.582	255	255		624	5.559	78.838	276.684	0
						5091	6.728	259.729	308.197	0	259.427	304.277	0	3.932	6.165	255	255		2673	6.479	229.64	10.102	0	223.91	11.007	0	5.801	6.075	255	255		310	5.923	16.732	256.78	0	19.747	261.455	0	5.562	5.292	255	255		143	5.511	16.28	30.307	0
						5091	6.718	262.291	280.604	0	259.729	285.73	0	5.731	6.366	255	255		2589	6.453	213.205	142.488	0	218.784	141.584	0	5.652	6.045	255	255		469	5.912	36.329	190.135	0	31.957	187.27	0	5.227	5.282	255	255		165	5.459	15.979	1.206	0
						2915	6.676	153.908	11.007	0	149.084	7.388	0	6.03	6.068	255	255		2169	6.391	179.882	82.779	0	180.938	77.2	0	5.678	5.893	255	255		406	5.86	23.968	92.429	0	28.641	95.294	0	5.481	5.452	255	255		1295	5.434	178.931	133.14	0
						55	6.64	12.361	191.341	0	17.486	190.135	0	5.265	5.428	255	255		1572	6.376	129.973	268.391	0	132.989	273.517	0	5.948	6.045	255	255		18	5.85	9.346	99.817	0	7.386	95.294	0	4.93	5.378	255	255		634	5.432	105.821	290.857	0
						1849	6.629	99.942	188.627	0	105.821	187.12	0	6.069	6.326	255	255		1732	6.365	137.663	87.152	0	141.131	91.373	0	5.464	5.619	255	255		462	5.849	32.108	143.996	0	36.63	145.956	0	4.929	5.199	255	255		393	5.397	37.083	230.545	0
						3855	6.629	192.95	207.023	0	195.211	201.896	0	5.603	6.005	255	255		3394	6.365	308.498	142.639	0	304.88	146.71	0	5.447	5.958	255	255		2044	5.849	246.162	77.954	0	250.684	75.391	0	5.198	5.587	255	255		907	5.397	115.318	60.313	0
						4804	6.614	237.57	233.259	0	239.68	238.536	0	5.684	6.041	255	255		3707	6.365	299.452	59.257	0	304.427	56.845	0	5.53	5.922	255	255		964	5.838	101.751	257.082	0	106.876	258.59	0	5.342	5.268	255	255		1533	5.397	263.648	283.921	0
						4444	6.603	225.661	207.173	0	230.033	210.641	0	5.58	5.895	255	255		75	6.339	3.77	266.581	0	5.73	270.954	0	4.792	5.934	255	255		344	5.834	26.832	279.548	0	30.45	283.62	0	5.446	5.407	255	255		371	5.387	36.932	43.576	0
						3413	6.592	186.619	253.011	0	180.74	251.503	0	6.069	6.215	255	255		580	6.292	37.545	161.939	0	41.616	162.241	0	4.082	5.897	255	255		236	5.787	11.607	247.13	0	12.813	242.909	0	4.391	5.025	255	255		1352	5.361	197.171	86.096	0
						4198	6.592	217.521	197.373	0	223.551	196.619	0	6.077	5.905	255	255		840	6.292	56.241	139.774	0	56.694	134.045	0	5.748	5.939	255	255		297	5.761	14.471	36.338	0	17.788	37.997	0	3.708	5.3	255	255		707	5.334	75.522	302.467	0
						209	6.588	28.49	285.73	0	31.656	280.453	0	6.154	6.178	255	255		879	6.277	59.86	263.566	0	63.328	267.788	0	5.464	5.812	255	255		1321	5.739	128.432	136.457	0	132.804	138.266	0	4.731	5.596	255	255		16	5.324	9.647	49.758	0
						2105	6.588	125.418	171.288	0	122.101	170.986	0	3.33	6.041	255	255		2295	6.277	208.983	276.834	0	209.737	281.056	0	4.289	5.588	255	255		1326	5.724	129.035	240.044	0	133.105	239.742	0	4.081	5.256	255	255		414	5.319	56.679	281.961	0
						4198	6.567	212.094	211.848	0	212.245	205.967	0	5.882	6.297	255	255		48	6.266	22.617	255.122	0	22.768	260.701	0	5.581	5.838	255	255		524	5.687	34.52	80.97	0	39.494	80.668	0	4.984	5.316	255	255		165	5.298	22.008	8.896	0
						1868	6.562	110.494	195.111	0	114.263	190.286	0	6.122	5.806	255	255		336	6.251	23.522	164.05	0	26.236	169.177	0	5.801	5.804	255	255		524	5.687	46.278	79.612	0	41.153	80.668	0	5.233	5.385	255	255		781	5.298	84.868	56.392	0
						55	6.552	22.008	195.262	0	18.843	190.286	0	5.897	6.14	255	255		1572	6.225	144.901	274.12	0	149.877	276.533	0	5.53	5.753	255	255		825	5.662	65.724	308.197	0	67.382	303.221	0	5.245	5.38	255	255		1610	5.298	260.332	59.257	0
						728	6.552	41.605	200.991	0	44.62	205.515	0	5.436	6.114	255	255		3408	6.225	276.985	268.843	0	281.207	265.073	0	5.66	5.371	255	255		964	5.662	94.515	256.479	0	99.49	255.725	0	5.031	5.1	255	255		143	5.273	23.667	42.219	0
						57	6.54	2.563	160.582	0	8.14	159.677	0	5.65	6.01	255	255		1648	6.214	129.672	3.92	0	130.727	0.754	0	3.338	5.699	255	255		2165	5.662	270.733	109.166	0	275.707	109.618	0	4.995	5.495	255	255		450	5.272	45.223	87.152	0
						5979	6.525	299.977	2.865	0	300.128	1.659	0	1.216	5.724	255	255		2667	6.214	230.846	235.52	0	227.227	239.441	0	5.335	5.807	255	255		779	5.636	59.694	183.953	0	64.367	183.953	0	4.673	5.164	255	255		926	5.272	112.604	44.179	0
						1169	6.515	66.025	286.635	0	68.588	291.008	0	5.068	6.058	255	255		2873	6.188	240.948	299.452	0	238.838	296.888	0	3.321	5.274	255	255		1616	5.636	168.379	42.068	0	169.283	37.997	0	4.17	5.219	255	255		1562	5.272	249.629	297.039	0
						4198	6.515	215.26	202.952	0	217.521	197.373	0	6.02	5.985	255	255		1376	6.178	105.547	279.247	0	105.547	279.247	0	0	5.571	255	255		673	5.625	48.087	24.577	0	53.212	23.673	0	5.204	5.406	255	255		953	5.261	115.921	58.654	0
						1616	6.5	89.541	100.722	0	93.46	103.738	0	4.945	6.04	255	255		1963	6.178	158.773	304.88	0	164.201	304.88	0	5.428	5.648	255	255		964	5.625	112.001	258.891	0	106.876	258.59	0	5.134	5.141	255	255		1691	5.246	280.23	8.896	0
						1273	6.489	81.099	137.06	0	75.673	134.497	0	6.002	6.055	255	255		2838	6.178	233.108	251.352	0	236.274	252.106	0	3.255	5.577	255	255		1085	5.6	97.53	101.476	0	99.49	97.857	0	4.115	4.871	255	255		1464	5.224	223.852	37.092	0
						3150	6.489	157.827	237.028	0	162.5	235.219	0	5.011	5.967	255	255		3086	6.178	250.9	93.484	0	251.805	90.469	0	3.148	5.785	255	255		1163	5.6	109.74	149.424	0	112.303	147.313	0	3.32	4.887	255	255		28	5.21	1.055	303.523	0
						5926	6.489	307.514	301.11	0	302.087	301.563	0	5.446	5.931	255	255		1455	6.162	120.625	268.843	0	116.403	265.526	0	5.369	5.793	255	255		1226	5.6	118.785	51.115	0	120.292	55.789	0	4.911	4.981	255	255		620	5.21	62.257	29.704	0
						4833	6.463	237.57	280.152	0	241.489	284.072	0	5.543	6.019	255	255		48	6.152	16.888	240.496	0	21.863	239.893	0	5.012	5.079	255	255		892	5.573	89.239	105.396	0	94.063	103.888	0	5.054	4.742	255	255		369	5.199	34.068	301.412	0
						962	6.452	62.558	220.141	0	66.176	217.577	0	4.434	5.888	255	255		341	6.141	33.021	216.07	0	34.378	221.648	0	5.742	5.553	255	255		2258	5.573	307.665	304.578	0	302.841	302.769	0	5.152	5.076	255	255		380	5.173	34.972	280.302	0
						1887	6.452	101.6	44.48	0	106.575	46.29	0	5.293	5.781	255	255		2980	6.126	243.813	235.068	0	247.281	238.536	0	4.904	5.422	255	255		111	5.548	28.038	1.206	0	23.968	2.714	0	4.34	5.068	255	255		1372	5.148	200.789	142.187	0
						5805	6.442	292.289	180.033	0	292.741	184.707	0	4.696	6.012	255	255		186	6.115	12.967	128.315	0	14.324	132.537	0	4.435	5.564	255	255		1992	5.548	240.434	101.325	0	244.052	104.491	0	4.808	5.22	255	255		1427	5.147	216.315	82.025	0
						5581	6.426	278.873	112.03	0	274.2	109.166	0	5.481	6.107	255	255		1872	6.089	152.741	93.032	0	150.48	98.008	0	5.466	5.63	255	255		1872	5.537	217.069	152.741	0	220.536	151.686	0	3.624	5.247	255	255		205	5.122	28.189	128.767	0
						6050	6.426	300.429	209.435	0	304.951	206.42	0	5.436	5.999	255	255		3512	6.063	283.167	208.078	0	287.54	205.063	0	5.312	5.697	255	255		1456	5.496	150.742	44.933	0	154.963	47.798	0	5.101	4.752	255	255		434	5.121	40.851	278.795	0
						378	6.39	25.174	263.415	0	29.847	266.28	0	5.481	5.795	255	255		1647	6.038	136.155	148.67	0	141.131	151.234	0	5.597	5.391	255	255		1897	5.449	233.198	61.971	0	228.977	63.78	0	4.592	5.116	255	255		787	5.121	85.471	129.823	0
						706	6.39	40.248	182.295	0	45.524	180.033	0	5.74	5.934	255	255		1145	6.016	92.127	30.609	0	93.032	25.482	0	5.206	5.391	255	255		1163	5.423	125.267	145.504	0	120.744	144.448	0	4.644	4.707	255	255		1256	5.11	178.629	301.563	0
						1452	6.39	86.375	226.021	0	84.265	226.323	0	2.132	5.787	255	255		3078	6.012	250.448	159.527	0	253.614	155.003	0	5.522	5.795	255	255		1422	5.397	147.275	127.561	0	144.562	124.847	0	3.838	4.704	255	255		414	5.095	39.344	271.406	0
						3661	6.39	200.939	308.348	0	203.502	303.673	0	5.331	5.929	255	255		1545	5.975	125.601	48.099	0	130.124	46.441	0	4.818	5.407	255	255		310	5.361	17.788	266.43	0	20.049	264.169	0	3.198	5.079	255	255		1308	5.095	181.644	184.858	0
						3662	6.379	185.714	120.474	0	190.84	122.434	0	5.487	5.821	255	255		157	5.964	15.229	217.125	0	16.888	222.402	0	5.532	5.278	255	255		1	5.36	0.151	35.132	0	3.919	36.489	0	4.005	4.957	255	255		414	5.07	58.94	271.406	0
						740	6.364	53.212	229.188	0	58.488	230.695	0	5.487	5.797	255	255		3125	5.954	259.495	283.469	0	260.098	289.048	0	5.611	5.168	255	255		344	5.335	38.741	308.197	0	36.63	303.824	0	4.855	4.758	255	255		634	5.059	90.596	293.42	0
						1451	6.339	82.154	155.154	0	83.963	159.979	0	5.153	5.361	255	255		3645	5.948	297.039	273.216	0	300.959	277.136	0	5.544	4.957	255	255		1975	5.335	240.585	307.594	0	241.79	305.935	0	2.051	4.854	255	255		624	5.033	65.121	268.391	0
						5567	6.339	278.572	244.266	0	281.586	239.441	0	5.689	5.496	255	255		276	5.938	20.205	52.17	0	22.316	56.241	0	4.586	5.482	255	255		2142	5.335	267.266	110.221	0	269.829	114.141	0	4.684	4.767	255	255		624	5.033	79.14	271.406	0
						4015	6.328	198.829	256.63	0	200.487	259.042	0	2.927	5.653	255	255		3279	5.938	272.462	76.597	0	275.628	80.517	0	5.039	5.19	255	255		72	5.334	12.21	231.449	0	7.688	230.092	0	4.721	4.736	255	255		414	5.008	49.594	277.739	0
						4493	6.327	221.893	221.498	0	226.867	220.895	0	5.011	5.956	255	255		1003	5.913	78.105	105.848	0	74.335	106.301	0	3.797	5.266	255	255		623	5.309	51.102	204.61	0	55.473	206.872	0	4.922	4.432	255	255		503	5.008	49.293	262.963	0
						5321	6.327	259.427	123.038	0	264.251	120.776	0	5.328	5.893	255	255		3394	5.913	274.422	132.537	0	278.644	130.426	0	4.72	5.137	255	255		1163	5.298	117.428	138.116	0	117.579	142.337	0	4.225	4.983	255	255		856	4.997	97.982	240.345	0
						5572	6.312	289.576	214.713	0	294.399	217.879	0	5.77	5.529	255	255		3553	5.902	292.666	190.437	0	291.46	191.492	0	1.603	5.468	255	255		21	5.287	7.236	170.232	0	12.21	170.684	0	4.995	4.721	255	255		15	4.96	15.979	10.404	0
						1262	6.302	75.974	229.791	0	78.084	225.267	0	4.992	5.764	255	255		1424	5.887	110.221	132.084	0	112.935	130.124	0	3.348	5.521	255	255		1288	5.283	133.708	19.451	0	130.693	15.681	0	4.827	5.09	255	255		16	4.945	4.372	50.059	0
						508	6.301	42.811	109.316	0	48.238	109.618	0	5.435	5.342	255	255		637	5.876	44.179	247.13	0	45.385	243.21	0	4.102	4.883	255	255		1676	5.272	178.629	292.968	0	183.152	293.873	0	4.612	5.1	255	255		624	4.908	75.823	265.224	0
						1612	6.301	89.239	145.655	0	93.912	142.79	0	5.481	5.929	255	255		2121	5.876	175.66	275.93	0	180.787	277.136	0	5.267	5.4	255	255		243	5.262	17.938	48.25	0	17.034	52.623	0	4.465	4.848	255	255		1096	4.883	142.15	120.173	0
						4727	6.291	232.897	163.296	0	237.419	161.336	0	4.929	5.624	255	255		3002	5.876	254.066	267.486	0	254.971	263.264	0	4.318	5.151	255	255		1654	5.261	181.795	141.584	0	178.027	140.076	0	4.059	5.084	255	255		1635	4.882	266.964	11.61	0
						446	6.287	25.626	12.515	0	27.134	17.34	0	5.055	6.003	255	255		1676	5.85	132.838	110.221	0	135.552	105.848	0	5.146	5.53	255	255		2285	5.261	299.675	176.263	0	304.499	175.509	0	4.882	5.009	255	255		923	4.871	110.343	265.827	0
						1612	6.287	97.982	138.719	0	93.912	142.79	0	5.757	5.896	255	255		2772	5.85	229.188	154.098	0	232.505	156.662	0	4.192	5.342	255	255		301	5.236	17.486	101.174	0	17.185	105.698	0	4.533	4.631	255	255		1090	4.845	146.823	286.032	0
						4997	6.275	244.805	85.493	0	249.931	85.342	0	5.127	5.655	255	255		964	5.839	68.756	260.399	0	74.034	259.947	0	5.297	5.509	255	255		1708	5.236	183.604	85.041	0	184.358	87.905	0	2.962	4.847	255	255		1137	4.82	178.328	282.112	0
						4342	6.239	214.808	82.025	0	218.275	85.644	0	5.012	5.809	255	255		3707	5.839	308.498	55.488	0	304.427	56.845	0	4.291	5.338	255	255		1905	5.236	231.992	155.455	0	232.143	160.13	0	4.677	4.294	255	255		926	4.81	116.674	41.917	0
						4901	6.214	246.765	11.61	0	247.066	11.309	0	0.426	5.547	255	255		75	5.824	29.402	289.198	0	26.387	293.42	0	5.188	5.376	255	255		1982	5.236	238.776	155.908	0	241.79	158.32	0	3.861	5.027	255	255		907	4.794	107.479	58.051	0
						4198	6.198	231.088	179.882	0	226.566	183.501	0	5.792	5.881	255	255		2226	5.824	188.477	89.263	0	183.953	86.548	0	5.275	5.465	255	255		964	5.221	99.49	255.725	0	101.751	257.082	0	2.637	4.553	255	255		791	4.784	86.225	261.907	0
						440	6.188	28.792	223.91	0	25.475	228.283	0	5.488	5.837	255	255		373	5.814	31.513	134.195	0	26.99	135.854	0	4.818	5.281	255	255		1	5.2	0.904	42.822	0	1.507	47.647	0	4.863	4.771	255	255		1470	4.768	230.937	77.954	0
						1833	6.177	101.6	150.329	0	100.997	144.901	0	5.462	5.858	255	255		1572	5.798	144.298	277.89	0	148.972	280.604	0	5.405	5.362	255	255		4	5.184	2.261	64.082	0	6.482	64.082	0	4.221	4.274	255	255		495	4.757	47.785	298.396	0
						5305	6.176	258.674	160.582	0	263.648	159.527	0	5.085	5.64	255	255		1647	5.798	136.155	148.67	0	136.155	148.67	0	0	5.097	255	255		111	5.184	5.276	6.182	0	7.236	10.555	0	4.792	4.334	255	255		53	4.731	4.522	285.58	0
						516	6.175	42.359	37.394	0	47.785	39.052	0	5.675	5.288	255	255		3125	5.798	259.796	277.136	0	261.605	281.81	0	5.012	5.096	255	255		1572	5.184	162.5	34.378	0	164.61	34.981	0	2.195	4.768	255	255		510	4.731	50.197	303.221	0
						516	6.161	54.116	34.68	0	59.091	32.116	0	5.596	5.52	255	255		1574	5.788	134.798	35.434	0	136.306	31.513	0	4.2	5.194	255	255		345	5.158	18.089	294.777	0	18.994	290.706	0	4.17	4.869	255	255		709	4.731	73.411	100.119	0
						1255	6.151	91.35	211.998	0	86.074	213.205	0	5.412	5.911	255	255		2321	5.788	204.158	186.366	0	209.134	185.913	0	4.996	5.099	255	255		111	5.148	12.361	8.745	0	13.868	4.222	0	4.768	4.713	255	255		535	4.721	56.83	31.815	0
						1528	6.151	90.898	88.509	0	91.199	83.533	0	4.985	5.848	255	255		3625	5.788	297.341	223.759	0	300.959	224.664	0	3.73	4.727	255	255		651	5.147	53.363	139.322	0	50.951	135.703	0	4.349	4.678	255	255		1336	4.695	187.976	145.202	0
						4832	6.151	246.463	255.423	0	241.188	255.725	0	5.285	5.727	255	255		1572	5.773	132.688	279.096	0	134.798	274.573	0	4.992	5.488	255	255		1665	5.147	177.424	303.523	0	181.946	303.221	0	4.532	4.321	255	255		1614	4.695	262.291	72.073	0
						2112	6.14	117.88	105.698	0	112.303	105.245	0	5.596	5.84	255	255		1572	5.773	143.091	270.351	0	147.615	272.462	0	4.992	5.304	255	255		72	5.122	2.11	222.704	0	2.412	226.473	0	3.782	4.58	255	255		53	4.669	4.522	285.58	0
						2827	6.14	174.71	211.094	0	169.133	210.038	0	5.676	5.771	255	255		517	5.762	35.434	167.066	0	39.655	169.93	0	5.102	5.255	255	255		702	5.121	55.172	25.934	0	58.789	28.498	0	4.434	4.216	255	255		371	4.659	36.781	48.401	0
						3413	6.14	182.247	247.734	0	185.262	244.115	0	4.71	5.564	255	255		637	5.762	53.075	221.347	0	49.607	223.156	0	3.912	5.28	255	255		1551	5.121	164.761	270.2	0	160.691	272.311	0	4.585	4.688	255	255		821	4.643	91.501	219.387	0
						516	6.115	43.715	51.416	0	44.167	45.988	0	5.447	5.513	255	255		956	5.762	70.264	278.041	0	70.566	279.096	0	1.098	5.222	255	255		2296	5.096	304.348	172.946	0	301.635	169.327	0	4.523	4.553	255	255		1212	4.643	160.088	260.098	0
						275	6.088	27.134	235.068	0	31.957	232.655	0	5.393	5.401	255	255		3394	5.762	274.422	139.774	0	277.287	135.552	0	5.102	5.27	255	255		1665	5.075	177.725	308.348	0	177.424	303.523	0	4.834	4.884	255	255		188	4.633	15.526	169.177	0
						1293	6.088	72.507	266.28	0	77.783	264.621	0	5.531	5.665	255	255		3256	5.751	270.803	109.015	0	269.898	114.141	0	5.206	5.46	255	255		344	5.059	36.48	295.833	0	40.399	297.642	0	4.317	4.476	255	255		1256	4.632	173.655	305.332	0
						3910	6.088	193.553	192.397	0	197.02	189.532	0	4.498	5.588	255	255		3279	5.751	270.502	72.677	0	273.819	75.994	0	4.691	5.352	255	255		702	5.059	57.885	33.021	0	58.789	28.498	0	4.613	4.15	255	255		370	4.618	34.218	41.616	0
						5567	6.088	282.34	249.241	0	277.969	248.488	0	4.436	5.656	255	255		2585	5.699	213.506	307.745	0	215.316	306.237	0	2.355	4.919	255	255		623	5.033	56.378	201.896	0	54.267	197.825	0	4.586	4.619	255	255		634	4.581	83.21	286.484	0
						516	6.084	59.392	34.227	0	63.764	35.132	0	4.464	5.785	255	255		292	5.689	21.109	113.237	0	25.934	114.594	0	5.012	5.358	255	255		1226	5.033	122.704	48.853	0	118.785	51.115	0	4.525	4.697	255	255		1679	4.581	280.079	175.057	0
						4684	6.078	236.816	34.077	0	233.801	30.307	0	4.827	5.846	255	255		2289	5.689	189.984	83.231	0	190.738	88.358	0	5.182	5.393	255	255		623	5.022	67.683	199.182	0	70.246	197.523	0	3.053	4.67	255	255		16	4.57	3.467	43.123	0
						3255	6.074	162.651	232.505	0	165.666	227.68	0	5.689	5.775	255	255		1572	5.674	140.98	292.817	0	140.83	288.294	0	4.526	5.172	255	255		1163	5.007	111.398	156.209	0	109.59	152.892	0	3.778	4.58	255	255		701	4.57	72.808	78.406	0
						740	6.073	42.208	232.806	0	46.881	230.243	0	5.33	5.691	255	255		1572	5.648	154.249	292.365	0	158.622	295.23	0	5.228	5.105	255	255		1495	5.007	155.114	272.16	0	155.114	272.16	0	0	4.363	255	255		1098	4.57	144.863	28.648	0
						4576	6.073	233.952	42.822	0	236.665	39.806	0	4.057	5.076	255	255		3275	5.648	263.566	39.354	0	267.637	42.52	0	5.158	5.251	255	255		1625	4.997	168.831	240.798	0	171.846	243.059	0	3.769	4.715	255	255		574	4.555	57.885	53.678	0
						275	6.037	32.41	238.988	0	32.41	235.671	0	3.317	5.638	255	255		124	5.637	7.991	161.185	0	12.816	160.13	0	4.939	5.206	255	255		2130	4.996	264.1	297.039	0	267.417	294.777	0	4.014	4.574	255	255		165	4.544	23.667	3.317	0
						2096	6.037	114.866	83.08	0	113.961	79.16	0	4.023	5.522	255	255		1647	5.637	156.059	144.75	0	159.828	142.338	0	4.475	4.928	255	255		1005	4.982	89.089	245.472	0	89.993	241.702	0	3.877	4.602	255	255		759	4.544	80.496	271.406	0
						5473	6.037	273.145	120.022	0	276.461	124.244	0	5.369	5.348	255	255		48	5.611	20.657	271.406	0	23.371	275.628	0	5.019	4.989	255	255		623	4.97	54.569	190.437	0	58.789	191.945	0	4.482	4.779	255	255		797	4.544	97.379	71.772	0
						5994	6.011	302.992	247.884	0	307.665	250.9	0	5.562	5.656	255	255		3046	5.611	251.805	14.777	0	252.106	18.697	0	3.932	4.809	255	255		301	4.945	16.883	111.427	0	17.938	107.809	0	3.769	4.577	255	255		926	4.544	118.936	45.084	0
						2800	5.974	140.341	160.733	0	143.054	164.502	0	4.645	5.687	255	255		3394	5.611	277.89	135.1	0	280.152	130.426	0	5.193	5.276	255	255		2162	4.945	269.979	76.597	0	273.296	79.462	0	4.382	4.656	255	255		1310	4.544	187.825	104.19	0
						4028	5.948	212.245	284.977	0	216.164	284.373	0	3.965	5.302	255	255		52	5.6	15.983	150.781	0	15.38	145.805	0	5.012	5.268	255	255		110	4.934	0.904	150.329	0	0.904	150.329	0	0	4.359	255	255		1464	4.544	228.827	36.791	0
						761	5.938	51.855	26.839	0	49.293	24.728	0	3.32	5.444	255	255		1647	5.59	139.02	160.13	0	139.473	154.852	0	5.297	5.032	255	255		211	4.934	9.648	181.239	0	11.607	184.405	0	3.724	4.616	255	255		634	4.482	77.481	287.691	0
						1333	5.912	74.768	199.333	0	79.14	197.373	0	4.791	5.513	255	255		48	5.585	11.61	237.933	0	16.134	240.496	0	5.199	5.256	255	255		344	4.919	23.064	298.848	0	22.31	295.079	0	3.844	4.542	255	255		624	4.467	68.286	266.43	0
						1791	5.912	113.66	29.855	0	113.509	33.021	0	3.17	5.328	255	255		1572	5.585	137.06	275.025	0	139.171	270.652	0	4.856	5.069	255	255		2169	4.908	272.09	90.62	0	272.693	86.85	0	3.817	4.467	255	255		58	4.456	3.769	79.16	0
						3670	5.912	182.549	97.405	0	184.659	100.42	0	3.681	5.534	255	255		1540	5.574	123.641	145.353	0	125.902	143.695	0	2.805	5.105	255	255		1	4.872	0.301	52.02	0	1.507	47.647	0	4.536	4.549	255	255		297	4.383	37.233	8.745	0
						2999	5.901	150.893	241.401	0	156.169	240.798	0	5.31	5.214	255	255		1979	5.574	160.13	25.934	0	163.447	29.252	0	4.691	5.338	255	255		1597	4.836	168.53	168.724	0	167.776	164.201	0	4.586	4.734	255	255		736	4.382	76.426	297.642	0
						2031	5.897	108.082	232.203	0	112.454	229.941	0	4.922	5.585	255	255		2321	5.574	205.364	195.714	0	207.324	193.754	0	2.772	5.015	255	255		1847	4.783	211.19	217.879	0	212.999	220.442	0	3.137	4.332	255	255		297	4.368	26.38	1.206	0
						4198	5.897	219.933	178.525	0	223.098	182.898	0	5.398	5.159	255	255		2796	5.573	230.394	86.548	0	233.259	89.715	0	4.27	5.201	255	255		243	4.742	11.607	50.361	0	14.471	53.829	0	4.498	4.637	255	255		414	4.368	41.906	272.763	0
						378	5.886	33.766	266.581	0	36.48	261.907	0	5.405	5.172	255	255		52	5.549	5.88	134.195	0	8.444	138.417	0	4.939	4.589	255	255		650	4.732	46.278	300.356	0	48.087	303.824	0	3.911	4.324	255	255		1533	4.357	248.122	289.5	0
						775	5.886	44.017	103.587	0	46.73	101.928	0	3.18	5.352	255	255		484	5.512	31.513	157.265	0	32.116	160.431	0	3.223	5.034	255	255		2014	4.732	242.996	82.176	0	244.956	78.255	0	4.383	4.435	255	255		1635	4.357	273.899	9.65	0
						516	5.875	37.836	30.609	0	42.66	32.72	0	5.265	5.25	255	255		2667	5.512	222.101	244.416	0	226.775	244.115	0	4.684	5.166	255	255		838	4.721	67.382	220.895	0	68.889	224.815	0	4.2	4.506	255	255		624	4.342	68.437	268.692	0
						55	5.834	17.486	181.088	0	21.255	181.691	0	3.817	5.211	255	255		3	5.497	10.102	44.631	0	6.936	48.552	0	5.039	5.206	255	255		386	4.706	29.545	45.385	0	31.807	48.552	0	3.891	4.142	255	255		624	4.331	63.01	279.85	0
						3661	5.824	186.77	283.016	0	189.483	287.238	0	5.019	5.52	255	255		1572	5.497	168.724	275.628	0	164.352	276.533	0	4.465	5.079	255	255		702	4.706	51.554	26.839	0	55.172	25.934	0	3.729	4.388	255	255		1381	4.331	208.929	294.928	0
						162	5.823	9.346	64.534	0	13.115	64.082	0	3.796	5.386	255	255		2321	5.497	208.983	178.676	0	209.586	182.445	0	3.817	4.751	255	255		791	4.706	64.819	124.696	0	62.558	120.927	0	4.396	4.415	255	255		634	4.305	106.575	295.23	0
						1868	5.823	118.936	187.723	0	114.263	190.286	0	5.33	5.604	255	255		1441	5.486	112.784	104.642	0	116.403	104.944	0	3.631	5.117	255	255		110	4.695	4.522	157.566	0	1.507	155.305	0	3.769	4.464	255	255		1256	4.305	198.075	295.984	0
						267	5.813	16.28	35.132	0	20.35	33.926	0	4.245	5.451	255	255		75	5.45	12.213	282.413	0	17.038	283.921	0	5.055	4.722	255	255		892	4.669	112.001	123.942	0	111.398	120.022	0	3.966	4.522	255	255		393	4.279	40.248	233.711	0
						4113	5.813	211.039	163.748	0	212.094	168.875	0	5.234	5.05	255	255		1145	5.434	117.006	15.53	0	120.022	15.53	0	3.016	4.612	255	255		1452	4.669	152.099	40.56	0	148.18	39.354	0	4.101	4.225	255	255		604	4.279	60.749	270.954	0
						4986	5.812	252.342	170.383	0	257.468	171.137	0	5.18	5.322	255	255		1126	5.424	82.327	208.53	0	84.136	213.205	0	5.012	5.1	255	255		111	4.659	4.221	1.96	0	5.276	6.182	0	4.352	4.426	255	255		16	4.269	2.412	39.505	0
						275	5.798	18.692	248.638	0	21.858	244.416	0	5.277	4.916	255	255		2548	5.424	211.395	248.488	0	212.602	250.448	0	2.302	4.668	255	255		734	4.644	70.547	91.373	0	68.437	87.604	0	4.32	3.749	255	255		15	4.243	0.904	17.943	0
						5097	5.798	249.328	217.125	0	253.247	213.657	0	5.233	5.496	255	255		3403	5.424	278.041	98.309	0	278.945	101.174	0	3.004	4.539	255	255		651	4.643	47.785	133.441	0	50.649	130.426	0	4.159	4.107	255	255		414	4.243	47.635	274.874	0
						516	5.777	37.836	30.609	0	38.741	25.331	0	5.354	5.253	255	255		637	5.398	44.48	229.941	0	49.004	228.434	0	4.768	4.873	255	255		1439	4.643	145.165	27.442	0	148.632	28.648	0	3.671	4.289	255	255		1310	4.243	189.031	95.445	0
						4939	5.776	248.272	176.113	0	242.996	177.017	0	5.353	5.481	255	255		3279	5.398	273.819	75.994	0	275.628	80.517	0	4.872	4.899	255	255		21	4.633	18.692	178.676	0	19.446	174.605	0	4.14	4.041	255	255		351	4.242	37.083	270.803	0
						1791	5.772	107.781	27.593	0	109.288	29.402	0	2.355	4.876	255	255		539	5.387	34.68	139.623	0	38.902	141.282	0	4.536	5.057	255	255		1999	4.633	241.037	256.328	0	242.695	260.098	0	4.118	4.318	255	255		1078	4.232	139.587	297.341	0
						1255	5.761	82.154	223.307	0	79.893	218.482	0	5.329	5.354	255	255		1574	5.387	133.894	28.196	0	135.552	24.879	0	3.709	4.438	255	255		18	4.618	7.386	95.294	0	9.949	91.826	0	4.312	3.935	255	255		1367	4.217	199.281	147.012	0
						5805	5.761	286.712	181.541	0	291.234	183.802	0	5.056	5.087	255	255		1647	5.372	156.059	144.75	0	159.828	142.338	0	4.475	4.835	255	255		1226	4.607	117.579	58.654	0	120.292	55.789	0	3.946	3.558	255	255		844	4.206	96.023	59.559	0
						3092	5.75	154.812	107.507	0	158.882	105.245	0	4.656	5.407	255	255		2321	5.372	213.808	178.374	0	211.546	182.295	0	4.526	4.992	255	255		1975	4.596	240.735	302.467	0	241.338	298.245	0	4.265	3.859	255	255		370	4.191	38.138	36.188	0
						3202	5.75	160.39	135.854	0	165.364	137.211	0	5.156	5.316	255	255		545	5.335	33.624	0.905	0	33.624	1.96	0	1.055	4.551	255	255		2193	4.596	278.873	205.666	0	281.737	203.705	0	3.471	4.349	255	255		205	4.18	24.571	133.291	0
						1201	5.735	82.607	100.27	0	85.019	104.491	0	4.862	5.033	255	255		1134	5.335	83.08	46.441	0	85.342	50.361	0	4.526	4.991	255	255		2251	4.596	304.65	103.587	0	304.951	99.365	0	4.233	4.299	255	255		634	4.169	73.562	287.691	0
						5325	5.735	259.729	142.338	0	262.141	146.258	0	4.603	5.245	255	255		1732	5.335	145.052	93.635	0	141.131	91.373	0	4.526	4.86	255	255		111	4.592	13.718	9.198	0	16.431	5.73	0	4.403	4.128	255	255		1462	4.169	223.551	187.572	0
						69	5.699	3.467	115.649	0	6.633	119.117	0	4.696	5.297	255	255		2411	5.335	198.428	197.523	0	201.444	199.785	0	3.77	4.73	255	255		462	4.57	36.63	145.956	0	40.7	146.861	0	4.169	3.965	255	255		453	4.143	59.242	65.439	0
						2827	5.699	168.228	198.428	0	165.515	202.65	0	5.019	5.377	255	255		341	5.325	25.934	209.737	0	27.141	205.213	0	4.682	4.689	255	255		1163	4.57	117.579	142.337	0	120.744	144.448	0	3.805	3.862	255	255		844	4.129	100.696	60.614	0
						4997	5.688	251.438	86.699	0	251.589	91.826	0	5.129	5.012	255	255		793	5.325	51.869	202.198	0	53.527	199.634	0	3.053	4.844	255	255		344	4.56	31.354	286.032	0	31.807	290.405	0	4.396	4.116	255	255		1246	4.118	174.861	2.865	0
						5091	5.688	274.652	281.659	0	274.502	286.786	0	5.129	5.24	255	255		2762	5.309	228.584	0.754	0	232.806	0.452	0	4.233	4.896	255	255		1224	4.56	113.358	66.645	0	113.509	71.018	0	4.375	4.415	255	255		1734	4.118	285.355	33.775	0
						919	5.673	51.252	305.935	0	51.403	301.713	0	4.225	5.423	255	255		2896	5.309	238.084	220.291	0	240.647	223.759	0	4.312	4.969	255	255		533	4.555	35.274	52.321	0	36.178	55.487	0	3.293	3.947	255	255		1099	4.081	142.602	82.779	0
						2457	5.673	127.679	198.428	0	131.146	198.428	0	3.467	5.293	255	255		1572	5.299	156.963	275.93	0	161.638	275.93	0	4.674	4.762	255	255		2251	4.544	302.087	95.897	0	305.705	95.294	0	3.668	3.98	255	255		1172	4.077	163.103	65.439	0
						2789	5.662	143.657	202.348	0	144.411	197.373	0	5.033	5.386	255	255		3403	5.299	278.041	98.309	0	279.548	93.635	0	4.911	4.795	255	255		2142	4.529	278.27	118.966	0	275.104	118.816	0	3.169	4.095	255	255		450	4.066	48.84	85.342	0
						2827	5.662	167.173	212.602	0	172.148	213.657	0	5.085	4.989	255	255		2321	5.288	212.3	168.121	0	217.276	167.669	0	4.996	5.093	255	255		1145	4.518	104.766	198.88	0	107.781	196.92	0	3.596	4.314	255	255		1581	4.066	255.508	62.423	0
						2944	5.662	147.124	308.197	0	152.099	307.443	0	5.031	5.387	255	255		517	5.284	42.671	177.168	0	46.139	180.485	0	4.799	4.425	255	255		2258	4.493	296.811	296.134	0	299.675	298.999	0	4.051	3.969	255	255		546	4.055	55.322	286.183	0
						3631	5.662	185.564	152.138	0	190.538	150.781	0	5.156	5.207	255	255		775	5.284	50.059	185.913	0	52.773	189.984	0	4.893	5.11	255	255		18	4.482	1.96	96.5	0	5.879	96.048	0	3.945	3.875	255	255		593	4.055	59.543	277.136	0
						5091	5.662	250.383	306.84	0	253.096	306.237	0	2.78	4.978	255	255		3394	5.284	301.412	150.781	0	304.126	146.71	0	4.893	4.568	255	255		843	4.482	71.452	56.241	0	75.371	57.598	0	4.148	3.715	255	255		634	4.04	72.507	289.651	0
						1260	5.636	88.938	189.834	0	86.526	185.763	0	4.732	5.31	255	255		321	5.273	25.331	0.452	0	23.522	4.674	0	4.593	4.834	255	255		1212	4.482	114.715	1.809	0	115.77	5.127	0	3.481	4.254	255	255		667	4.04	77.632	39.655	0
						1837	5.636	104.464	189.834	0	99.942	191.794	0	4.929	4.91	255	255		1257	5.273	94.088	83.684	0	95.294	88.207	0	4.682	4.851	255	255		1248	4.467	115.921	113.991	0	117.88	110.975	0	3.596	4.411	255	255		1137	4.029	166.721	285.881	0
						5460	5.636	272.542	69.661	0	267.718	71.621	0	5.207	5.032	255	255		2714	5.273	224.061	70.415	0	226.926	70.264	0	2.869	5.049	255	255		72	4.456	2.11	222.704	0	3.467	226.172	0	3.724	4.01	255	255		1743	4.014	305.856	42.973	0
						5572	5.636	298.771	215.466	0	294.399	217.879	0	4.993	5.173	255	255		305	5.247	23.823	87.152	0	23.823	82.779	0	4.373	4.881	255	255		110	4.456	8.743	149.877	0	12.361	150.781	0	3.729	4.009	255	255		1533	4.004	242.393	287.238	0
						5749	5.636	285.656	25.18	0	284.3	29.101	0	4.148	4.908	255	255		2295	5.247	204.912	271.406	0	208.229	274.573	0	4.586	4.519	255	255		452	4.456	28.189	201.444	0	30.902	198.73	0	3.838	4.117	255	255		SUM	1681.72
						106	5.625	17.938	221.799	0	12.813	220.593	0	5.265	5.21	255	255		2873	5.247	235.52	294.325	0	238.234	296.285	0	3.348	4.842	255	255		892	4.456	108.082	118.062	0	105.67	117.459	0	2.486	4.148	255	255		PER CELL	45.452
						761	5.625	44.167	25.03	0	49.293	24.728	0	5.134	4.949	255	255		3270	5.247	273.065	6.182	0	270.803	2.563	0	4.267	4.591	255	255		365	4.394	21.858	45.988	0	20.652	42.219	0	3.958	4.141	255	255		um	17.4815
						1192	5.61	70.246	275.477	0	73.411	277.438	0	3.723	4.763	255	255		3518	5.247	283.921	257.082	0	286.937	259.645	0	3.958	5.027	255	255		1975	4.394	243.449	295.079	0	241.338	298.245	0	3.805	3.82	255	255
						4776	5.61	237.871	90.921	0	236.514	94.992	0	4.291	5.112	255	255		2320	5.236	191.492	185.612	0	195.262	187.572	0	4.249	4.93	255	255		344	4.393	19.747	275.327	0	22.461	273.668	0	3.18	3.902	255	255
						2827	5.599	157.526	205.515	0	153.606	208.078	0	4.683	5.208	255	255		3713	5.236	301.563	72.677	0	302.769	69.359	0	3.53	4.738	255	255		1217	4.393	113.057	63.78	0	116.524	64.685	0	3.583	4.131	255	255	D12_2	BRANCH ANALYSIS
						1260	5.584	82.305	172.795	0	86.225	169.629	0	5.039	4.978	255	255		1376	5.221	110.07	276.985	0	105.848	278.795	0	4.593	4.87	255	255		734	4.368	54.267	95.746	0	56.83	98.611	0	3.844	4.047	255	255	50	Skeleton ID	Branch length	V1 x	V1 y	V1 z
						1833	5.584	105.52	142.338	0	100.997	144.901	0	5.198	5.413	255	255		52	5.195	6.634	133.894	0	9.65	137.663	0	4.827	4.692	255	255		1112	4.368	98.736	205.364	0	101.751	202.952	0	3.861	4.137	255	255		1101	15.715	140.227	157.868	0
						5572	5.584	282.34	219.085	0	286.712	220.291	0	4.535	5.15	255	255		1572	5.195	134.949	259.947	0	136.457	262.209	0	2.718	4.709	255	255		1217	4.368	116.524	64.685	0	119.689	66.645	0	3.723	3.738	255	255		1378	15.573	158.773	72.677	0
						345	5.574	41.454	145.504	0	40.7	149.877	0	4.437	5.119	255	255		3125	5.185	260.852	302.618	0	264.47	305.332	0	4.523	4.494	255	255		1954	4.368	235.912	148.67	0	238.022	145.353	0	3.932	4.174	255	255		93	14.149	21.109	275.779	0
						4327	5.574	214.054	3.317	0	216.767	6.031	0	3.838	5.219	255	255		3256	5.185	265.978	119.72	0	270.351	120.173	0	4.396	4.49	255	255		39	4.367	5.276	256.63	0	1.658	254.82	0	4.045	3.978	255	255		22	13.775	2.412	221.799	0
						4405	5.574	219.631	1.055	0	223.098	4.222	0	4.695	5.053	255	255		3408	5.185	286.635	264.47	0	285.881	267.637	0	3.255	4.806	255	255		623	4.367	46.127	203.856	0	49.443	205.967	0	3.931	3.827	255	255		144	11.7	23.522	243.964	0
						2417	5.573	139.738	124.093	0	135.366	121.831	0	4.922	5.096	255	255		507	5.174	32.87	253.162	0	33.775	257.836	0	4.761	4.956	255	255		1	4.342	4.824	49.909	0	1.507	47.647	0	4.014	4.197	255	255		1083	11.7	136.005	200.388	0
						516	5.564	58.337	39.354	0	59.392	34.227	0	5.234	5.102	255	255		3322	5.174	265.677	145.504	0	269.446	143.996	0	4.06	4.803	255	255		4	4.342	8.743	67.399	0	6.482	64.082	0	4.015	3.799	255	255		397	11.44	54.432	250.146	0
						5518	5.558	270.431	205.816	0	274.502	202.65	0	5.157	5.334	255	255		3279	5.159	270.502	72.677	0	272.462	76.597	0	4.383	4.619	255	255		21	4.305	6.633	167.518	0	10.25	165.859	0	3.98	3.774	255	255		1375	11.05	156.36	91.072	0
						6158	5.527	308.117	234.013	0	308.117	239.29	0	5.277	5.199	255	255		2295	5.148	199.785	248.035	0	200.087	252.559	0	4.533	4.804	255	255		2176	4.305	277.366	13.57	0	275.707	17.189	0	3.981	3.916	255	255		1269	10.733	158.17	240.948	0
						5747	5.522	287.465	189.984	0	283.848	191.492	0	3.919	5.045	255	255		2321	5.148	192.095	196.92	0	196.016	194.809	0	4.453	4.406	255	255		1528	4.279	160.088	261.002	0	157.224	261.756	0	2.962	3.815	255	255		1767	10.722	209.887	169.327	0
						3196	5.512	159.937	200.238	0	160.39	205.063	0	4.846	5.121	255	255		769	5.133	54.13	163.447	0	51.567	159.376	0	4.811	4.854	255	255		111	4.253	15.074	4.373	0	17.788	1.508	0	3.946	3.736	255	255		1840	10.557	218.784	105.245	0
						1201	5.511	76.276	104.944	0	81.099	106.602	0	5.101	4.915	255	255		1995	5.133	166.915	36.188	0	162.844	38.751	0	4.811	4.965	255	255		952	4.253	95.571	77.351	0	92.254	75.089	0	4.014	3.736	255	255		427	10.296	63.931	186.064	0
						2349	5.511	135.668	272.914	0	130.844	272.16	0	4.882	5.013	255	255		2288	5.122	202.047	15.681	0	200.388	19.903	0	4.536	4.474	255	255		297	4.243	18.541	35.584	0	18.541	37.092	0	1.508	3.546	255	255		660	10.031	95.143	283.318	0
						13	5.496	7.537	301.412	0	3.316	304.277	0	5.101	5.233	255	255		2321	5.122	215.466	183.652	0	215.919	187.12	0	3.497	4.4	255	255		964	4.243	96.324	253.162	0	94.515	256.479	0	3.778	4.072	255	255		1874	9.906	226.926	270.954	0
						378	5.496	38.289	259.495	0	42.359	262.209	0	4.892	4.91	255	255		2321	5.122	231.298	166.312	0	227.68	168.272	0	4.116	4.701	255	255		1896	4.243	223.852	137.512	0	225.661	140.83	0	3.778	4.045	255	255		312	9.516	51.416	281.358	0
						4342	5.496	221.139	81.723	0	218.275	85.644	0	4.855	4.788	255	255		2875	5.111	243.361	237.179	0	238.687	238.234	0	4.792	4.631	255	255		2234	4.243	290.028	120.022	0	292.289	118.062	0	2.992	3.846	255	255		1091	9.236	127.862	28.196	0
						4997	5.496	246.916	97.706	0	250.081	93.786	0	5.039	5.22	255	255		1572	5.096	161.336	281.961	0	158.923	278.041	0	4.603	4.846	255	255		2256	4.243	295.153	30.156	0	298.62	31.513	0	3.723	3.892	255	255		1440	9.178	181.088	269.748	0
						2545	5.486	136.271	173.398	0	138.231	178.073	0	5.068	5.008	255	255		52	5.086	13.57	138.116	0	14.927	142.639	0	4.723	4.471	255	255		24	4.232	0.452	77.803	0	0.603	73.883	0	3.923	3.986	255	255		1148	9.079	135.703	67.098	0
						1768	5.475	96.626	127.109	0	99.49	129.823	0	3.946	5.29	255	255		48	5.07	11.158	242.155	0	8.444	238.385	0	4.645	4.714	255	255		111	4.228	11.004	0.603	0	13.718	3.619	0	4.057	3.998	255	255		1440	9.053	162.693	270.502	0
						2382	5.474	123.759	211.094	0	128.734	211.697	0	5.011	5.143	255	255		1572	5.07	129.069	276.08	0	132.989	273.517	0	4.684	4.634	255	255		623	4.217	75.22	207.626	0	77.934	205.666	0	3.347	3.632	255	255		2017	8.965	245.773	212.149	0
						5898	5.46	291.686	196.317	0	295.153	197.825	0	3.781	4.845	255	255		3459	5.07	292.516	170.986	0	294.928	175.057	0	4.732	4.468	255	255		669	4.217	50.046	170.534	0	52.308	173.549	0	3.769	3.496	255	255		2428	8.887	308.348	104.341	0
						725	5.459	41.454	61.368	0	45.976	63.027	0	4.817	5.101	255	255		3403	5.069	278.945	101.174	0	279.699	105.245	0	4.14	4.101	255	255		892	4.217	76.426	116.554	0	78.989	113.84	0	3.733	3.94	255	255		1180	8.762	138.266	257.082	0
						4531	5.459	226.113	14.626	0	230.334	17.189	0	4.938	4.655	255	255		1234	5.06	91.373	12.515	0	94.389	9.801	0	4.057	4.573	255	255		1113	4.217	98.887	161.185	0	101.751	159.376	0	3.388	3.775	255	255		660	8.695	104.341	275.779	0
						275	5.448	18.843	238.988	0	23.667	239.591	0	4.861	5.055	255	255		3075	5.06	252.709	108.261	0	251.051	112.634	0	4.677	4.559	255	255		386	4.206	22.31	48.702	0	26.078	48.25	0	3.796	3.611	255	255		660	8.627	83.985	278.041	0
						6023	5.448	301.635	114.895	0	306.459	115.498	0	4.861	4.88	255	255		3441	5.06	276.834	177.319	0	279.85	178.827	0	3.372	4.472	255	255		372	4.191	25.626	197.825	0	22.31	199.936	0	3.931	3.709	255	255		659	8.549	83.834	192.095	0
						1936	5.434	111.248	276.834	0	113.81	281.207	0	5.068	4.596	255	255		13	5.049	0.302	242.758	0	4.976	243.059	0	4.684	4.836	255	255		1444	4.191	145.466	111.126	0	148.632	111.88	0	3.254	3.996	255	255		1478	8.148	166.01	2.262	0
						2626	5.434	133.558	204.761	0	136.723	208.53	0	4.922	5.003	255	255		1647	5.045	144.448	142.036	0	141.282	145.504	0	4.696	4.723	255	255		110	4.18	1.507	155.305	0	5.125	154.852	0	3.646	3.418	255	255		84	8.097	16.284	116.102	0
						209	5.423	32.711	300.658	0	35.877	299.15	0	3.506	4.792	255	255		1545	5.034	124.847	43.877	0	125.601	48.099	0	4.289	4.145	255	255		365	4.18	20.652	42.219	0	22.611	41.012	0	2.301	3.469	255	255		1098	8.06	128.918	68.455	0
						3617	5.423	179.835	280.453	0	184.508	280.453	0	4.673	5.073	255	255		3394	5.019	274.874	133.441	0	278.644	130.426	0	4.827	4.476	255	255		892	4.18	74.768	111.126	0	78.386	111.88	0	3.696	3.957	255	255		1865	7.998	225.116	113.689	0
						3661	5.423	184.207	276.834	0	188.88	278.644	0	5.011	5.043	255	255		1751	5.008	138.87	192.548	0	142.488	193.452	0	3.73	4.517	255	255		1665	4.18	193.704	305.935	0	190.086	305.181	0	3.696	3.861	255	255		1582	7.873	184.556	83.834	0
						5572	5.423	299.073	217.577	0	294.399	217.879	0	4.683	4.681	255	255		3002	5.008	249.543	261.756	0	251.202	257.685	0	4.396	4.607	255	255		669	4.154	48.991	179.279	0	51.705	176.866	0	3.631	3.962	255	255		312	7.858	46.893	288.746	0
						516	5.413	55.322	47.345	0	56.378	42.37	0	5.086	5.17	255	255		1285	4.997	101.777	106.301	0	100.571	110.673	0	4.536	4.706	255	255		1637	4.154	170.791	133.441	0	173.956	135.402	0	3.723	3.811	255	255		1764	7.832	209.134	195.111	0
						5473	5.397	270.733	105.547	0	271.185	107.507	0	2.012	4.815	255	255		1323	4.997	101.174	218.18	0	105.547	216.673	0	4.625	4.125	255	255		1691	4.154	186.468	192.397	0	183.001	191.341	0	3.624	3.569	255	255		237	7.748	34.83	186.215	0
						4444	5.371	230.033	210.641	0	232.897	214.26	0	4.615	4.757	255	255		3403	4.997	276.533	107.658	0	279.699	105.245	0	3.981	4.605	255	255		21	4.144	14.773	166.01	0	15.074	169.78	0	3.782	3.708	255	255		2407	7.733	302.467	126.204	0
						3430	5.361	171.394	261.605	0	171.695	265.827	0	4.233	4.975	255	255		3469	4.997	283.62	231.449	0	287.992	229.941	0	4.625	4.313	255	255		499	4.144	40.248	11.459	0	41.605	8.142	0	3.584	3.918	255	255		107	7.571	18.848	293.571	0
						4028	5.361	206.215	281.961	0	203.2	285.278	0	4.483	5.001	255	255		769	4.971	55.035	155.606	0	57.9	152.741	0	4.052	4.485	255	255		110	4.143	4.824	151.987	0	1.507	153.345	0	3.583	3.835	255	255		1091	7.457	133.894	22.165	0
						3018	5.345	151.044	149.273	0	154.812	151.837	0	4.558	5.016	255	255		1647	4.971	137.362	164.201	0	139.02	160.13	0	4.396	4.593	255	255		1313	4.143	132.653	247.734	0	129.186	246.527	0	3.671	3.913	255	255		1339	7.384	158.923	91.373	0
						275	5.335	35.424	225.87	0	36.027	230.243	0	4.414	4.622	255	255		3002	4.971	253.463	259.344	0	254.971	263.264	0	4.2	4.441	255	255		1288	4.118	124.664	10.102	0	127.98	10.404	0	3.33	3.828	255	255		834	7.379	104.642	298.396	0
						2282	5.335	119.689	267.335	0	122.855	264.923	0	3.98	4.92	255	255		1302	4.961	98.309	276.231	0	102.531	275.477	0	4.289	4.616	255	255		1456	4.118	147.124	45.536	0	150.742	44.933	0	3.668	3.599	255	255		234	7.343	36.791	242.004	0
						2228	5.334	117.579	180.938	0	121.95	179.128	0	4.731	5.006	255	255		1470	4.961	118.213	174.002	0	122.434	174.755	0	4.289	4.333	255	255		1664	4.118	176.218	36.037	0	177.876	37.997	0	2.567	3.791	255	255		921	7.306	113.387	211.998	0
						2319	5.334	121.347	155.003	0	125.719	156.813	0	4.731	5.016	255	255		956	4.945	87.604	287.238	0	90.167	283.62	0	4.435	4.702	255	255		623	4.103	56.528	195.111	0	58.789	191.945	0	3.891	3.76	255	255		720	7.259	88.81	212.149	0
						1628	5.298	89.993	307.745	0	92.706	306.388	0	3.034	4.959	255	255		2321	4.945	208.983	178.676	0	211.546	182.295	0	4.435	4.123	255	255		21	4.092	17.335	164.502	0	20.652	162.844	0	3.708	3.615	255	255		59	7.244	16.284	212.752	0
						55	5.287	11.909	180.184	0	16.883	180.636	0	4.995	5.038	255	255		2873	4.945	239.29	288.897	0	240.647	292.817	0	4.149	4.617	255	255		317	4.092	15.979	132.386	0	17.034	129.973	0	2.633	3.767	255	255		184	7.207	28.045	158.622	0
						3122	5.287	162.048	281.509	0	158.43	283.016	0	3.919	5.099	255	255		1145	4.935	102.833	19.3	0	107.205	19.451	0	4.375	4.699	255	255		1226	4.092	121.649	61.368	0	118.333	60.614	0	3.401	3.758	255	255		80	7.155	15.832	268.24	0
						1255	5.283	79.893	218.482	0	83.36	215.165	0	4.798	4.832	255	255		1424	4.935	120.323	134.346	0	117.157	131.783	0	4.074	4.537	255	255		1355	4.092	137.628	26.688	0	134.161	25.482	0	3.671	3.646	255	255		274	7.093	39.354	176.414	0
						2338	5.272	121.95	294.325	0	122.403	290.857	0	3.497	4.917	255	255		1572	4.935	139.02	281.509	0	140.528	285.73	0	4.483	4.294	255	255		1587	4.092	164.309	248.035	0	167.625	246.377	0	3.708	3.794	255	255		1834	7.056	218.03	177.62	0
						55	5.257	18.843	190.286	0	21.858	186.366	0	4.946	4.494	255	255		3164	4.935	256.177	306.689	0	260.399	305.181	0	4.483	4.569	255	255		2019	4.092	243.599	210.641	0	246.765	208.832	0	3.646	4.007	255	255		1422	7.031	161.185	212.752	0
						1791	5.247	109.288	29.402	0	110.343	33.624	0	4.352	4.526	255	255		3403	4.924	279.548	93.635	0	280.152	88.961	0	4.713	4.6	255	255		1226	4.082	117.428	54.884	0	117.579	58.654	0	3.773	3.851	255	255		1449	6.942	163.748	113.689	0
						209	5.236	18.843	288.746	0	22.31	291.008	0	4.14	5.049	255	255		769	4.92	58.654	151.837	0	61.368	155.455	0	4.523	4.185	255	255		669	4.066	51.705	176.866	0	52.308	173.549	0	3.372	3.169	255	255		400	6.817	53.829	294.325	0
						5432	5.235	265.005	204.61	0	269.678	205.063	0	4.695	4.809	255	255		2295	4.92	200.087	252.559	0	203.856	250.297	0	4.396	4.34	255	255		1939	4.066	233.5	55.186	0	234.706	58.503	0	3.53	3.65	255	255		1599	6.817	195.412	304.729	0
						516	5.231	52.157	43.425	0	55.322	47.345	0	5.039	4.45	255	255		75	4.909	4.523	266.883	0	5.73	270.954	0	4.246	4.42	255	255		958	4.055	81.25	192.548	0	84.416	193.151	0	3.223	3.66	255	255		213	6.807	34.68	196.166	0
						1634	5.22	98.133	197.071	0	94.063	199.634	0	4.81	5.016	255	255		1145	4.909	90.469	34.83	0	92.127	30.609	0	4.536	4.164	255	255		1163	4.055	109.74	149.424	0	112.303	147.313	0	3.32	3.679	255	255		693	6.807	86.85	291.008	0
						516	5.205	48.539	33.172	0	52.006	36.941	0	5.122	4.908	255	255		1972	4.909	159.527	14.173	0	162.995	16.284	0	4.06	4.696	255	255		1717	4.055	190.237	197.373	0	186.619	197.222	0	3.621	3.971	255	255		1911	6.781	231.902	241.099	0
						5805	5.199	298.168	185.461	0	302.992	186.064	0	4.861	4.542	255	255		2116	4.909	188.627	161.638	0	184.405	162.09	0	4.246	4.563	255	255		1163	4.03	109.59	152.892	0	109.74	149.424	0	3.471	3.314	255	255		380	6.766	52.02	211.697	0
						1249	5.184	70.698	146.861	0	73.864	150.027	0	4.477	4.868	255	255		48	4.898	14.324	255.876	0	14.927	251.352	0	4.563	4.622	255	255		1452	4.03	146.069	36.64	0	148.18	39.354	0	3.438	3.715	255	255		1821	6.74	222.553	261.002	0
						3631	5.184	187.373	160.884	0	189.031	156.511	0	4.676	4.694	255	255		3810	4.898	307.141	126.656	0	308.046	131.18	0	4.613	4.703	255	255		288	4.029	17.637	267.787	0	14.471	268.541	0	3.254	3.482	255	255		1208	6.667	146.861	77.049	0
						1971	5.173	105.218	268.541	0	109.59	267.034	0	4.624	4.943	255	255		3394	4.894	285.278	127.259	0	282.263	130.727	0	4.596	4.651	255	255		2042	4.029	245.71	257.836	0	249.177	257.987	0	3.47	3.815	255	255		1208	6.641	138.87	79.462	0
						378	5.158	26.531	273.366	0	28.49	269.145	0	4.655	4.819	255	255		3394	4.883	282.263	130.727	0	286.334	132.688	0	4.518	4.228	255	255		290	4.019	16.431	55.035	0	18.692	56.845	0	2.896	3.747	255	255		1354	6.641	160.13	300.356	0
						516	5.158	36.932	36.489	0	37.686	40.711	0	4.289	4.426	255	255		3645	4.883	300.959	277.136	0	303.975	280.152	0	4.265	4.232	255	255		384	4.004	22.461	229.791	0	22.461	229.791	0	0	3.407	255	255		447	6.619	62.574	256.78	0
						5091	5.158	261.387	291.611	0	262.141	295.833	0	4.289	4.223	255	255		2295	4.857	220.593	285.278	0	221.648	288.897	0	3.77	4.4	255	255		386	4.004	33.314	40.56	0	30.148	42.068	0	3.506	3.721	255	255		1600	6.578	187.572	161.487	0
						519	5.148	29.545	152.741	0	29.696	148.67	0	4.074	4.766	255	255		1003	4.846	73.28	101.476	0	74.335	104.039	0	2.772	4.171	255	255		SUM	2049.09												858	6.453	105.999	0.302	0
						4405	5.136	233.349	4.222	0	237.268	3.468	0	3.991	4.678	255	255		1572	4.846	143.695	279.548	0	144.298	283.77	0	4.265	4.377	255	255		PER CELL	47.6532												93	6.417	17.038	279.398	0
						516	5.132	54.267	28.045	0	57.734	30.91	0	4.498	4.826	255	255		2896	4.846	241.552	220.593	0	243.663	217.879	0	3.438	4.197	255	255		um	18.3282												1339	6.365	153.948	82.025	0
						1452	5.132	81.853	229.64	0	84.265	226.323	0	4.101	4.267	255	255		3763	4.846	308.046	201.595	0	305.483	204.459	0	3.844	4.363	255	255															1138	6.354	141.885	211.395	0
						473	5.122	27.284	24.728	0	28.34	28.045	0	3.481	4.578	255	255		48	4.831	11.158	252.709	0	14.324	255.876	0	4.478	4.304	255	255															660	6.277	96.198	274.573	0
						4997	5.122	251.589	97.857	0	250.081	93.786	0	4.341	4.562	255	255		1572	4.831	147.615	268.391	0	149.877	272.16	0	4.396	4.618	255	255	D9_2	BRANCH ANALYSIS													834	6.24	103.737	297.491	0
						5567	5.122	286.109	230.394	0	284.3	234.766	0	4.732	4.844	255	255		1285	4.821	103.436	114.594	0	100.722	111.427	0	4.17	4.351	255	255	38	Skeleton ID	Branch length	V1 x	V1 y	V1 z	V2 x	V2 y	V2 z	Euclidean distance	Running average length	Average intensity (inner 3rd)	Average intensity		442	6.199	61.971	233.862	0
						3118	5.121	156.621	219.085	0	159.636	218.934	0	3.019	4.352	255	255		1647	4.821	142.79	173.248	0	145.655	175.962	0	3.946	4.277	255	255		52	20.827	20.054	298.547	0	8.293	291.008	0	13.97	19.382	255	255		2104	6.162	253.312	125.45	0
						4901	5.121	247.066	11.309	0	251.287	9.952	0	4.434	4.458	255	255		2226	4.821	183.048	82.477	0	183.953	86.548	0	4.17	4.295	255	255		2475	15.631	260.852	191.04	0	265.978	177.62	0	14.365	14.633	255	255		93	6.152	29.704	285.429	0
						192	5.096	22.159	53.527	0	25.174	50.21	0	4.483	4.565	255	255		341	4.795	30.458	208.53	0	27.895	205.063	0	4.312	4.454	255	255		1	15.382	0.151	34.529	0	12.515	40.108	0	13.564	14.417	255	255		427	6.152	60.916	181.691	0
						2000	5.096	122.403	136.005	0	123.759	131.934	0	4.291	4.282	255	255		1498	4.795	119.268	236.425	0	121.53	239.893	0	4.14	4.576	255	255		3032	15.106	305.332	180.636	0	307.443	167.367	0	13.436	14.303	255	255		427	6.115	75.24	179.731	0
						3977	5.096	197.171	38.148	0	198.678	42.068	0	4.2	4.882	255	255		1572	4.795	148.369	284.977	0	149.424	288.445	0	3.625	3.989	255	255		942	14.513	122.585	130.878	0	128.616	138.266	0	9.537	13.419	255	255		194	6.1	29.101	167.82	0
						4901	5.095	276.009	16.284	0	272.24	15.53	0	3.843	4.594	255	255		1572	4.795	153.948	278.945	0	156.963	275.93	0	4.265	4.333	255	255		502	14.447	79.009	28.498	0	75.994	17.792	0	11.122	13.704	255	255		547	6.063	92.58	184.405	0
						5091	5.095	270.582	289.349	0	274.2	286.635	0	4.523	4.391	255	255		3245	4.795	261.605	36.791	0	263.716	33.172	0	4.189	4.499	255	255		149	14.253	25.482	263.867	0	38.148	265.978	0	12.84	13.559	255	255		228	6.038	36.791	279.247	0
						5805	5.085	307.665	178.977	0	303.293	180.485	0	4.624	4.785	255	255		1182	4.784	94.238	73.732	0	94.992	69.51	0	4.289	4.426	255	255		1	13.577	28.648	39.354	0	16.134	39.203	0	12.516	12.821	255	255		1386	6.001	158.773	266.581	0
						1255	5.084	90.596	213.808	0	86.074	215.165	0	4.721	4.799	255	255		1421	4.784	109.92	236.576	0	111.126	239.441	0	3.108	4.478	255	255		1020	13.105	139.774	197.674	0	131.029	191.04	0	10.977	12.323	255	255		160	5.975	25.331	0.302	0
						1568	5.07	88.335	221.045	0	92.254	218.482	0	4.683	4.288	255	255		75	4.758	9.801	271.708	0	12.213	268.391	0	4.102	4.044	255	255		1096	12.917	145.353	276.985	0	140.076	267.637	0	10.735	12.203	255	255		213	5.975	30.91	187.27	0
						62	5.059	3.015	50.21	0	4.522	45.988	0	4.483	4.599	255	255		368	4.758	31.815	176.565	0	33.473	180.636	0	4.396	4.215	255	255		1922	12.667	209.737	232.203	0	218.482	229.64	0	9.113	11.697	255	255		973	5.949	118.212	167.367	0
						1450	5.059	80.496	162.09	0	81.702	164.804	0	2.97	4.58	255	255		1228	4.758	91.977	6.936	0	95.595	6.333	0	3.669	4.066	255	255		1397	12.506	180.485	218.633	0	169.478	219.839	0	11.073	11.489	255	255		1064	5.865	128.013	64.987	0
						5994	5.059	297.113	255.574	0	301.334	254.368	0	4.39	4.824	255	255		2667	4.758	233.108	244.266	0	229.037	245.02	0	4.14	4.497	255	255		2635	12.45	270.351	173.248	0	278.342	165.256	0	11.302	11.672	255	255		549	5.85	76.145	109.92	0
						740	5.048	63.312	232.957	0	67.985	232.052	0	4.76	4.618	255	255		2865	4.758	235.068	301.412	0	238.084	304.126	0	4.057	4.431	255	255		2271	11.866	240.647	220.442	0	250.749	217.427	0	10.543	11.119	255	255		130	5.839	24.427	112.784	0
						192	5.033	12.21	56.241	0	16.431	57.297	0	4.351	4.758	255	255		3459	4.758	303.372	172.645	0	307.443	173.398	0	4.14	3.92	255	255		1890	11.586	206.118	128.013	0	215.617	131.029	0	9.966	10.595	255	255		660	5.814	97.405	261.304	0
						516	5.033	60.448	33.172	0	64.668	31.212	0	4.654	4.629	255	255		48	4.732	19.602	256.78	0	21.713	260.55	0	4.32	4.114	255	255		2379	11.045	249.392	199.182	0	257.233	193.452	0	9.711	10.531	255	255		866	5.814	107.658	149.424	0
						1936	5.033	111.549	285.127	0	113.81	281.207	0	4.526	4.127	255	255		517	4.732	41.013	168.121	0	43.123	171.589	0	4.06	4.251	255	255		1886	10.77	213.054	236.425	0	207.626	244.416	0	9.661	10.228	255	255		547	5.788	99.365	187.723	0
						2	5.023	0.151	133.592	0	0.754	129.069	0	4.563	4.672	255	255		769	4.732	64.384	158.32	0	61.368	155.455	0	4.159	4.609	255	255		2768	10.473	286.334	231.449	0	285.127	222.101	0	9.426	9.663	255	255		1149	5.777	136.909	218.784	0
						1381	5.023	79.441	268.692	0	78.687	273.065	0	4.437	4.641	255	255		2873	4.732	238.234	296.285	0	240.647	292.817	0	4.225	3.966	255	255		30	10.244	3.619	130.878	0	10.102	129.22	0	6.692	9.333	255	255		662	5.736	84.136	253.312	0
						3661	5.023	191.292	279.398	0	191.895	283.921	0	4.563	4.368	255	255		3279	4.732	263.716	69.359	0	267.486	70.867	0	4.06	4.328	255	255		1226	9.828	153.646	242.909	0	161.185	241.25	0	7.719	9.075	255	255		1149	5.698	140.227	229.64	0
						1791	5.007	99.49	22.165	0	102.655	21.411	0	3.254	4.43	255	255		2673	4.722	221.045	8.745	0	223.91	11.007	0	3.65	4.411	255	255		1167	9.719	155.154	282.715	0	161.487	286.786	0	7.529	8.796	255	255		1241	5.674	145.353	260.701	0
						5331	5.007	274.652	238.234	0	271.487	239.893	0	3.574	4.597	255	255		1572	4.706	154.702	271.105	0	152.741	274.874	0	4.249	4.533	255	255		1354	9.329	163.899	192.246	0	164.05	186.215	0	6.033	8.451	255	255		1953	5.648	237.631	219.537	0
						192	4.997	17.788	49.305	0	18.391	53.678	0	4.414	4.646	255	255		3002	4.706	248.488	250.598	0	249.091	248.789	0	1.907	3.982	255	255		2843	8.835	289.349	131.029	0	294.325	124.696	0	8.054	7.898	255	255		183	5.637	27.895	95.143	0
						1965	4.997	104.917	263.566	0	106.725	259.495	0	4.455	4.717	255	255		1470	4.696	122.434	174.755	0	126.505	173.851	0	4.17	4.188	255	255		121	8.726	20.054	125.299	0	25.18	130.275	0	7.144	8.233	255	255		234	5.637	33.323	250.598	0
						2807	4.997	140.642	27.744	0	141.245	32.116	0	4.414	4.633	255	255		1572	4.696	156.209	275.176	0	157.717	271.105	0	4.341	4.117	255	255		392	8.575	64.987	0.151	0	68.756	6.634	0	7.5	8.127	255	255		368	5.637	50.512	211.546	0
						517	4.996	29.545	134.497	0	33.465	135.854	0	4.148	4.519	255	255		2097	4.696	174.303	59.709	0	175.962	58.503	0	2.051	4.414	255	255		1055	8.347	134.648	116.554	0	138.87	122.887	0	7.611	7.833	255	255		660	5.637	93.032	267.335	0
						516	4.971	58.337	39.354	0	59.543	43.576	0	4.391	4.52	255	255		3002	4.696	253.162	272.311	0	253.916	268.391	0	3.992	4.577	255	255		2006	8.336	218.633	155.154	0	225.72	157.265	0	7.394	7.647	255	255		1440	5.637	170.232	264.47	0
						1712	4.971	94.063	192.246	0	97.53	189.683	0	4.312	4.591	255	255		1963	4.68	167.066	307.895	0	164.201	304.88	0	4.159	4.19	255	255		2818	8.284	286.635	25.03	0	293.42	22.014	0	7.425	7.675	255	255		1982	5.6	243.964	151.987	0
						2827	4.971	160.842	209.435	0	162.349	205.816	0	3.92	4.42	255	255		694	4.67	45.385	199.785	0	46.742	202.65	0	3.17	4.219	255	255		1768	8.185	196.016	128.616	0	202.952	127.712	0	6.995	7.756	255	255		487	5.574	69.812	193.452	0
						5246	4.971	256.111	60.916	0	259.277	59.559	0	3.444	4.549	255	255		769	4.67	49.607	155.606	0	51.567	159.376	0	4.249	4.329	255	255		1991	7.946	217.125	131.934	0	221.799	136.759	0	6.718	7.466	255	255		1049	5.549	124.847	289.802	0
						5274	4.971	257.317	234.013	0	260.483	236.274	0	3.891	4.534	255	255		956	4.659	90.167	283.62	0	94.238	282.715	0	4.17	4.081	255	255		316	7.909	55.035	56.995	0	61.217	59.709	0	6.752	7.36	255	255		1249	5.523	146.258	170.534	0
						508	4.97	37.987	108.563	0	42.208	109.467	0	4.317	4.367	255	255		2321	4.644	209.134	156.209	0	206.721	159.677	0	4.225	4.153	255	255		2399	7.821	251.352	230.394	0	256.78	230.243	0	5.43	7.318	255	255		726	5.512	88.961	271.557	0
						3661	4.96	213.752	295.682	0	209.23	296.134	0	4.545	4.652	255	255		48	4.633	11.61	247.13	0	15.53	245.623	0	4.2	4.43	255	255		27	7.81	3.468	292.817	0	4.373	299.753	0	6.995	7.25	255	255		1536	5.501	175.359	179.128	0
						4529	4.96	227.319	138.568	0	224.003	140.227	0	3.708	4.6	255	255		1572	4.633	152.892	296.436	0	154.249	292.365	0	4.291	3.768	255	255		2729	7.743	280.152	237.782	0	285.278	239.893	0	5.544	7.19	255	255		693	5.434	93.937	295.079	0
						106	4.945	8.592	230.846	0	5.125	228.132	0	4.403	4.549	255	255		2321	4.633	199.936	190.588	0	204.007	191.643	0	4.206	4.253	255	255		1328	7.608	165.105	235.671	0	167.066	229.338	0	6.629	6.77	255	255		1237	5.413	146.258	146.71	0
						1192	4.945	76.276	284.072	0	78.989	285.127	0	2.911	4.319	255	255		3125	4.618	260.098	289.048	0	263.415	286.334	0	4.286	4.195	255	255		202	7.457	33.172	116.252	0	38.902	113.237	0	6.475	6.857	255	255		1983	5.387	240.798	63.931	0
						5567	4.934	282.642	237.631	0	284.3	234.766	0	3.31	4.161	255	255		341	4.607	32.116	224.966	0	34.378	221.648	0	4.015	4.254	255	255		2141	7.358	230.997	136.909	0	231.298	143.091	0	6.189	6.776	255	255		590	5.325	78.255	286.937	0
						1565	4.919	87.129	56.543	0	90.747	59.257	0	4.523	4.643	255	255		1622	4.607	133.743	169.78	0	130.426	167.518	0	4.015	4.139	255	255		2614	7.306	268.391	216.673	0	274.422	216.823	0	6.033	6.834	255	255		267	5.299	46.139	151.384	0
						3354	4.919	167.475	183.953	0	170.791	181.239	0	4.285	4.525	255	255		2667	4.607	223.91	241.702	0	227.227	239.441	0	4.015	3.915	255	255		1811	7.244	210.038	160.884	0	203.856	162.844	0	6.485	6.52	255	255		1855	5.284	225.87	304.578	0
						4901	4.909	272.994	6.333	0	274.351	10.555	0	4.435	4.552	255	255		3403	4.607	274.723	103.436	0	277.287	100.42	0	3.958	3.988	255	255		2533	7.233	262.661	200.539	0	262.661	207.023	0	6.484	6.668	255	255		133	5.221	26.688	101.325	0
						1662	4.908	92.405	237.179	0	96.626	235.52	0	4.535	4.277	255	255		1036	4.581	75.24	150.027	0	75.843	147.012	0	3.075	4.399	255	255		145	7.218	24.427	50.059	0	26.387	55.487	0	5.771	6.652	255	255		2287	5.21	280.755	125.299	0
						5572	4.908	287.315	229.188	0	289.425	225.418	0	4.32	4.696	255	255		1088	4.581	79.613	255.574	0	83.382	255.122	0	3.797	4.4	255	255		2694	7.181	275.93	216.673	0	280.001	215.768	0	4.17	6.747	255	255		1983	5.195	241.25	68.756	0
						4801	4.883	235.761	7.539	0	237.871	11.459	0	4.452	4.532	255	255		3304	4.581	264.772	10.555	0	267.938	7.991	0	4.074	4.289	255	255		886	7.155	122.284	62.423	0	118.514	67.399	0	6.242	6.661	255	255		1110	5.185	130.275	52.17	0
						5894	4.883	307.363	25.18	0	305.404	21.109	0	4.518	4.551	255	255		3774	4.581	304.729	1.809	0	308.348	0.603	0	3.814	4.215	255	255		1903	7.13	207.777	167.066	0	213.054	170.383	0	6.233	6.676	255	255		2292	5.185	281.056	240.496	0
						1260	4.882	83.21	186.969	0	85.169	184.405	0	3.227	4.647	255	255		590	4.571	38.298	215.919	0	39.354	211.998	0	4.06	4.308	255	255		907	6.942	118.966	270.2	0	124.395	269.295	0	5.503	6.357	255	255		540	5.148	74.335	265.073	0
						1936	4.882	110.946	287.238	0	115.016	289.198	0	4.517	4.258	255	255		2585	4.571	217.125	306.237	0	215.316	306.689	0	1.865	4.18	255	255		959	6.942	124.847	303.673	0	126.505	308.046	0	4.677	6.465	255	255		547	5.107	80.065	183.35	0
						3878	4.872	193.854	179.731	0	193.553	182.898	0	3.181	4.494	255	255		75	4.556	20.657	296.888	0	23.371	293.722	0	4.17	3.96	255	255		127	6.916	27.291	250.598	0	31.061	245.773	0	6.123	6.124	255	255		590	5.107	84.287	285.278	0
						4433	4.872	216.918	119.117	0	217.973	122.736	0	3.769	4.14	255	255		637	4.556	54.884	230.545	0	58.352	232.957	0	4.225	4.112	255	255		2142	6.88	230.545	203.253	0	236.123	201.142	0	5.965	6.428	255	255		2171	5.096	259.645	247.13	0
						631	4.871	45.373	236.877	0	41.002	235.671	0	4.535	4.81	255	255		2321	4.556	213.959	192.095	0	215.466	188.929	0	3.507	3.811	255	255		2359	6.88	249.241	183.501	0	252.408	188.326	0	5.771	5.919	255	255		1058	5.07	125.601	278.041	0
						345	4.846	43.263	155.606	0	39.344	156.813	0	4.101	4.502	255	255		92	4.545	10.856	256.479	0	6.936	256.479	0	3.92	4.161	255	255		1455	6.843	174.454	292.365	0	173.851	298.245	0	5.911	6.469	255	255		1153	5.07	136.005	4.976	0
						2867	4.846	148.18	122.133	0	148.783	117.911	0	4.265	4.489	255	255		836	4.545	56.091	170.986	0	56.392	174.906	0	3.932	4.205	255	255		1921	6.843	209.737	196.619	0	212.149	200.69	0	4.732	6.414	255	255		415	5.008	57.448	176.263	0
						5567	4.846	277.969	248.488	0	278.572	244.266	0	4.265	4.077	255	255		1572	4.545	144.298	283.77	0	148.218	284.675	0	4.023	4.088	255	255		1014	6.766	130.426	270.049	0	136.005	272.914	0	6.271	6.322	255	255		1599	4.971	186.366	299.602	0
						36	4.845	7.236	112.332	0	3.015	112.03	0	4.232	4.389	255	255		2288	4.545	193.151	14.777	0	191.341	18.395	0	4.046	4.169	255	255		2238	6.766	238.385	200.69	0	243.663	197.523	0	6.154	6.347	255	255		1846	4.945	222.704	303.975	0
						516	4.845	38.289	44.782	0	42.509	44.782	0	4.221	4.26	255	255		1572	4.53	125.45	262.661	0	128.767	265.375	0	4.286	4.337	255	255		370	6.667	71.169	169.177	0	66.344	168.121	0	4.939	5.948	255	255		1319	4.935	152.289	65.59	0
						4831	4.845	242.092	248.337	0	246.162	248.789	0	4.095	4.252	255	255		2321	4.53	212.451	168.423	0	215.919	170.986	0	4.312	4.043	255	255		772	6.641	108.261	57.9	0	111.88	57.598	0	3.631	5.612	255	255		1953	4.894	240.496	226.775	0
						516	4.831	59.091	32.116	0	61.804	28.498	0	4.523	4.458	255	255		221	4.519	15.832	193.452	0	18.848	194.809	0	3.307	4.166	255	255		826	6.641	118.665	271.859	0	113.086	272.009	0	5.581	6.119	255	255		430	4.883	60.765	266.883	0
						1333	4.82	83.21	195.865	0	79.14	197.373	0	4.34	4.442	255	255		462	4.519	32.87	288.445	0	30.609	291.762	0	4.015	4.02	255	255		2056	6.615	222.402	226.624	0	224.815	227.68	0	2.633	5.996	255	255		1982	4.883	240.496	145.655	0
						5588	4.82	278.27	164.804	0	274.2	164.804	0	4.07	4.196	255	255		956	4.519	71.018	276.382	0	73.43	278.945	0	3.52	3.732	255	255		2707	6.542	277.287	140.528	0	279.548	136.909	0	4.267	5.949	255	255		209	4.846	37.394	204.761	0
						55	4.805	22.461	181.842	0	25.626	178.525	0	4.585	4.473	255	255		1182	4.519	98.008	72.677	0	95.746	69.661	0	3.77	4.086	255	255		2657	6.516	272.462	202.499	0	275.628	197.825	0	5.646	6.082	255	255		547	4.846	78.859	193.151	0
						2000	4.794	131.146	139.473	0	135.065	141.584	0	4.452	4.315	255	255		2321	4.519	202.348	188.929	0	199.936	190.588	0	2.928	4.234	255	255		771	6.443	106.15	43.576	0	106.602	37.695	0	5.898	6.187	255	255		2269	4.846	277.287	43.274	0
						4576	4.794	233.952	46.29	0	236.514	49.758	0	4.312	4.4	255	255		3394	4.519	288.143	134.949	0	290.103	131.632	0	3.853	4.219	255	255		265	6.417	46.893	79.009	0	47.798	73.43	0	5.652	6.063	255	255		1116	4.821	131.029	283.77	0
						5572	4.794	294.55	224.212	0	290.631	225.116	0	4.022	4.415	255	255		577	4.508	40.409	245.623	0	38.148	243.361	0	3.199	4.007	255	255		1546	6.417	178.525	216.371	0	179.58	211.245	0	5.234	6.051	255	255		237	4.784	37.695	176.112	0
						4794	4.784	235.459	308.197	0	236.514	303.975	0	4.352	4.564	255	255		1365	4.493	104.039	174.303	0	105.547	177.922	0	3.92	4.172	255	255		667	6.328	96.048	237.48	0	101.476	238.234	0	5.48	5.777	255	255		1129	4.784	133.14	236.123	0
						4901	4.784	250.383	6.182	0	251.287	9.952	0	3.877	4.171	255	255		873	4.482	59.408	121.379	0	61.368	122.284	0	2.159	4.11	255	255		1096	6.313	139.171	266.28	0	140.076	267.637	0	1.631	5.442	255	255		830	4.769	104.944	261.605	0
						3352	4.783	173.203	291.008	0	169.133	291.611	0	4.114	4.42	255	255		1145	4.482	117.609	16.284	0	120.022	15.53	0	2.528	4.032	255	255		1957	6.313	213.959	79.462	0	215.919	83.08	0	4.116	5.709	255	255		1074	4.758	126.505	161.185	0
						5204	4.783	264.1	205.063	0	261.688	207.927	0	3.745	4.414	255	255		1622	4.482	128.767	170.835	0	130.426	167.518	0	3.709	4.086	255	255		2060	6.287	223.005	59.709	0	227.981	62.876	0	5.898	5.874	255	255		1956	4.758	238.084	59.709	0
						4986	4.773	254.453	177.319	0	254.754	172.795	0	4.533	4.338	255	255		75	4.467	5.73	270.954	0	8.745	273.819	0	4.159	4.003	255	255		2686	6.266	281.509	92.278	0	275.93	91.524	0	5.63	5.793	255	255		194	4.732	34.83	175.057	0
						2417	4.768	147.878	98.159	0	145.315	101.777	0	4.434	4.64	255	255		956	4.457	81.874	282.112	0	85.493	283.921	0	4.046	3.495	255	255		202	6.251	43.123	109.618	0	38.902	113.237	0	5.561	5.586	255	255		2407	4.706	305.332	132.537	0
						3222	4.768	166.269	74.034	0	162.651	71.47	0	4.434	4.449	255	255		1572	4.457	143.393	286.786	0	145.052	290.555	0	4.118	3.921	255	255		2825	6.251	293.873	10.856	0	290.706	15.53	0	5.646	5.748	255	255		722	4.696	88.81	244.869	0
						5753	4.768	287.164	207.324	0	290.631	204.61	0	4.403	4.022	255	255		1886	4.457	151.535	82.025	0	154.852	80.216	0	3.779	4.201	255	255		1706	6.214	190.437	125.752	0	193	120.776	0	5.597	5.724	255	255		1699	4.696	202.047	227.077	0
						3912	4.758	196.266	270.803	0	195.211	274.874	0	4.206	4.439	255	255		3002	4.457	251.654	264.47	0	254.066	267.486	0	3.862	3.978	255	255		215	6.203	34.83	197.825	0	39.505	199.634	0	5.012	5.759	255	255		93	4.67	18.697	272.763	0
						30	4.757	5.427	239.742	0	1.507	239.139	0	3.965	4.119	255	255		3046	4.457	251.805	22.316	0	252.106	18.697	0	3.631	3.659	255	255		2271	6.126	255.876	215.014	0	250.749	217.427	0	5.666	5.825	255	255		659	4.67	90.921	193.603	0
						55	4.732	16.129	185.009	0	17.486	181.088	0	4.148	4.071	255	255		3378	4.44	278.795	307.443	0	275.628	305.03	0	3.981	4.343	255	255		2826	6.115	287.389	238.687	0	288.445	233.259	0	5.53	5.605	255	255		442	4.644	68.002	240.948	0
						3844	4.732	191.292	136.155	0	194.457	137.965	0	3.646	4.173	255	255		1572	4.435	139.322	279.699	0	143.695	279.548	0	4.375	4.08	255	255		1715	6.1	191.341	135.703	0	194.206	130.878	0	5.611	5.721	255	255		834	4.644	112.935	308.348	0
						4901	4.732	252.192	1.206	0	255.056	3.92	0	3.946	4.191	255	255		48	4.431	22.316	252.257	0	19.149	249.845	0	3.981	4.275	255	255		1328	6.089	162.391	237.48	0	165.105	235.671	0	3.262	5.493	255	255		1358	4.644	155.003	77.502	0
						5502	4.732	274.954	61.82	0	271.637	60.463	0	3.583	4.316	255	255		1248	4.431	93.334	204.61	0	95.595	207.927	0	4.015	4.193	255	255		684	6.063	98.159	100.722	0	102.984	100.27	0	4.846	5.435	255	255		1378	4.633	160.884	49.909	0
						2000	4.724	118.785	137.814	0	122.403	136.005	0	4.045	3.754	255	255		3125	4.431	258.288	294.777	0	259.042	291.159	0	3.696	3.694	255	255		1455	6.001	176.716	296.587	0	173.851	298.245	0	3.31	5.442	255	255		1684	4.618	205.666	8.293	0
						378	4.706	22.008	259.645	0	25.023	262.661	0	4.264	4.322	255	255		3270	4.431	264.621	3.619	0	268.24	1.96	0	3.981	3.746	255	255		402	5.975	66.193	76.597	0	69.812	73.43	0	4.808	5.476	255	255		427	4.607	60.312	185.31	0
						516	4.706	42.057	17.792	0	41.303	21.562	0	3.844	4.326	255	255		3736	4.42	303.07	268.24	0	304.126	272.009	0	3.915	4.015	255	255		1933	5.923	210.943	180.033	0	211.395	175.509	0	4.546	5.601	255	255		660	4.607	93.484	287.238	0
						3653	4.706	181.644	237.33	0	184.659	234.314	0	4.264	4.417	255	255		1572	4.409	135.1	272.763	0	135.703	268.692	0	4.116	3.96	255	255		1625	5.85	189.381	173.248	0	184.858	175.509	0	5.057	5.424	255	255		2147	4.607	262.51	99.817	0
						345	4.695	33.314	162.995	0	31.053	159.677	0	4.015	4.374	255	255		1145	4.405	98.008	12.063	0	101.174	11.912	0	3.17	4.083	255	255		1979	5.725	224.061	5.88	0	219.085	4.373	0	5.199	5.314	255	255		267	4.597	41.012	152.138	0
						415	4.695	31.204	199.634	0	35.274	200.539	0	4.169	4.125	255	255		1424	4.404	117.006	128.616	0	119.117	125.148	0	4.06	3.375	255	255		1211	5.699	152.44	64.233	0	155.003	65.891	0	3.053	5.381	255	255		1095	4.571	128.315	63.63	0
						4198	4.695	241.338	187.873	0	237.268	186.969	0	4.169	4.49	255	255		1647	4.394	150.178	153.194	0	148.67	149.424	0	4.06	4.137	255	255		2635	5.663	279.398	160.28	0	278.342	165.256	0	5.086	5.102	255	255		2035	4.571	254.82	148.52	0
						5125	4.695	251.287	99.516	0	252.945	103.134	0	3.981	4.212	255	255		1995	4.394	179.43	52.623	0	175.811	53.678	0	3.77	3.998	255	255		2762	5.622	288.897	58.503	0	285.127	54.884	0	5.225	5.042	255	255		547	4.545	79.914	177.771	0
						5226	4.695	255.207	266.129	0	257.618	263.264	0	3.745	4.318	255	255		2321	4.394	217.577	174.755	0	220.744	172.645	0	3.806	4.075	255	255		701	5.611	107.809	238.084	0	103.134	235.822	0	5.193	5.275	255	255		1061	4.545	131.783	296.888	0
						516	4.69	39.344	39.957	0	42.359	37.394	0	3.957	4.15	255	255		2948	4.394	241.099	18.998	0	243.21	16.435	0	3.321	4.084	255	255		1635	5.549	187.27	214.109	0	190.286	213.657	0	3.049	4.982	255	255		590	4.519	79.763	281.509	0
						374	4.669	22.008	41.766	0	25.475	39.505	0	4.14	4.438	255	255		1995	4.379	167.97	37.092	0	165.407	40.409	0	4.192	4.194	255	255		2303	5.538	243.663	149.273	0	246.377	151.083	0	3.262	5.255	255	255		401	4.508	54.13	17.34	0
						962	4.669	57.584	221.648	0	61.352	219.688	0	4.248	4.105	255	255		52	4.368	2.865	131.783	0	5.88	134.195	0	3.862	4	255	255		577	5.523	86.096	31.212	0	87.453	33.473	0	2.638	5.108	255	255		392	4.482	52.924	176.263	0
						2000	4.669	107.931	138.87	0	109.74	142.79	0	4.318	4.346	255	255		2896	4.368	241.552	220.593	0	241.552	224.212	0	3.619	3.617	255	255		1596	5.523	181.39	63.479	0	181.39	67.701	0	4.222	5.126	255	255		266	4.472	38.6	25.482	0
						2545	4.669	145.918	179.58	0	149.687	179.731	0	3.772	4.17	255	255		3438	4.368	278.795	21.26	0	280.152	21.713	0	1.43	3.43	255	255		1328	5.512	167.066	229.338	0	168.423	224.513	0	5.012	4.786	255	255		660	4.457	93.183	280.152	0
						2693	4.669	149.687	130.878	0	152.853	128.315	0	4.073	4.246	255	255		3459	4.368	285.881	169.026	0	289.048	167.367	0	3.575	3.542	255	255		2790	5.486	285.429	154.249	0	285.429	154.249	0	0	4.828	255	255		1871	4.457	226.323	39.354	0
						3662	4.669	182.247	116.554	0	183.604	120.323	0	4.006	4.3	255	255		2321	4.367	217.276	167.669	0	221.045	169.177	0	4.06	3.737	255	255		1202	5.475	156.662	192.698	0	151.686	192.095	0	5.012	5.051	255	255		1846	4.42	220.442	308.498	0
						4065	4.669	202.145	226.473	0	205.612	227.227	0	3.548	3.826	255	255		102	4.358	10.102	118.665	0	11.61	115.8	0	3.237	3.889	255	255		2169	5.46	233.259	237.933	0	237.782	235.973	0	4.93	5.078	255	255		1899	4.42	235.671	152.892	0
						4841	4.659	240.132	49.456	0	241.941	52.02	0	3.137	3.979	255	255		2321	4.358	198.88	194.508	0	199.936	190.588	0	4.06	3.725	255	255		1903	5.45	213.959	169.93	0	218.633	170.081	0	4.677	4.906	255	255		1208	4.405	140.528	86.096	0
						5506	4.659	269.226	288.294	0	270.281	284.072	0	4.352	4.428	255	255		2321	4.358	209.888	186.818	0	211.848	189.532	0	3.348	3.758	255	255		2194	5.335	235.52	269.145	0	238.084	272.462	0	4.192	5.024	255	255		209	4.394	30.458	202.952	0
						378	4.643	52.157	252.709	0	54.719	255.725	0	3.957	4.309	255	255		2321	4.358	201.595	196.317	0	205.364	195.714	0	3.817	3.891	255	255		563	5.325	84.287	181.239	0	89.112	181.842	0	4.863	5.062	255	255		228	4.394	32.418	278.191	0
						2000	4.643	128.734	148.218	0	126.774	144.599	0	4.115	4.519	255	255		2466	4.358	203.555	36.338	0	207.023	36.941	0	3.52	4.089	255	255		564	5.309	84.287	228.584	0	87.755	231.751	0	4.696	5.042	255	255		1763	4.394	216.673	249.694	0
						3246	4.633	162.349	184.858	0	162.802	187.723	0	2.9	4.365	255	255		75	4.342	21.109	285.58	0	17.641	283.469	0	4.06	3.915	255	255		2194	5.309	242.155	269.898	0	238.084	272.462	0	4.811	4.951	255	255		197	4.383	29.101	273.819	0
						1201	4.618	100.696	121.077	0	98.585	117.459	0	4.189	4.51	255	255		1037	4.342	75.391	202.198	0	78.105	205.063	0	3.946	4.047	255	255		502	5.299	79.613	20.054	0	75.994	17.792	0	4.267	4.892	255	255		133	4.368	25.934	97.555	0
						740	4.617	48.991	229.188	0	52.609	228.584	0	3.668	4.136	255	255		1647	4.342	140.528	131.18	0	142.639	134.648	0	4.06	4.065	255	255		83	5.247	13.118	11.61	0	15.832	15.078	0	4.404	4.928	255	255		1006	4.368	121.228	292.968	0
						4901	4.617	258.824	3.77	0	262.442	4.976	0	3.814	4.314	255	255		2297	4.332	189.532	110.221	0	192.095	112.483	0	3.418	4.001	255	255		402	5.185	76.295	84.739	0	78.859	86.398	0	3.053	4.461	255	255		1743	4.368	206.57	15.681	0
						3413	4.607	180.74	251.503	0	182.247	247.734	0	4.06	3.925	255	255		2334	4.332	192.849	133.291	0	194.659	136.608	0	3.779	4.047	255	255		1354	5.174	170.986	189.532	0	166.915	190.437	0	4.17	4.822	255	255		685	4.358	85.342	127.712	0
						5091	4.607	260.784	298.095	0	261.688	301.563	0	3.584	4.208	255	255		3394	4.332	286.334	132.688	0	290.103	131.632	0	3.915	4.105	255	255		1392	5.159	168.121	66.495	0	172.343	68.756	0	4.79	4.866	255	255		1136	4.358	133.592	77.502	0
						5091	4.607	259.126	288.595	0	261.387	291.611	0	3.769	4.141	255	255		2321	4.316	207.475	162.09	0	208.681	165.407	0	3.53	3.649	255	255		1146	5.148	152.741	212.3	0	157.265	211.094	0	4.682	4.447	255	255		209	4.352	40.862	206.57	0
						1126	4.606	64.065	182.898	0	67.985	182.144	0	3.991	4.198	255	255		2321	4.316	209.435	165.256	0	212.3	168.121	0	4.052	3.873	255	255		878	5.122	116.252	53.678	0	118.514	54.884	0	2.563	4.766	255	255		660	4.342	100.873	259.193	0
						5753	4.606	283.395	209.134	0	287.164	207.324	0	4.18	4.284	255	255		149	4.306	9.801	103.587	0	10.404	106.753	0	3.223	3.967	255	255		1167	5.096	150.932	280.604	0	155.154	282.715	0	4.72	4.724	255	255		830	4.342	102.23	258.741	0
						6031	4.606	299.223	26.085	0	303.143	27.744	0	4.256	4.374	255	255		1647	4.306	139.473	154.852	0	141.131	151.234	0	3.981	3.773	255	255		1186	5.086	149.877	262.661	0	151.384	258.891	0	4.06	4.705	255	255		859	4.342	105.999	185.159	0
						516	4.586	36.781	36.037	0	36.932	31.513	0	4.526	4.373	255	255		1647	4.306	138.87	171.589	0	142.488	172.946	0	3.865	3.72	255	255		2803	5.034	285.429	38.751	0	285.881	42.37	0	3.647	4.608	255	255		565	4.332	76.295	276.834	0
						516	4.581	61.654	47.195	0	59.543	43.576	0	4.189	4.252	255	255		2116	4.306	183.953	157.416	0	182.295	161.034	0	3.981	3.999	255	255		2078	4.997	224.815	189.532	0	227.077	186.215	0	4.015	4.645	255	255		660	4.28	99.365	278.493	0
						2417	4.581	149.988	110.07	0	148.783	106.452	0	3.814	4.055	255	255		2154	4.306	178.525	6.936	0	179.58	3.317	0	3.77	4.025	255	255		2303	4.971	243.361	154.098	0	246.377	151.083	0	4.265	4.702	255	255		1079	4.269	126.807	75.843	0
						275	4.57	39.947	208.38	0	44.017	208.681	0	4.081	3.994	255	255		2652	4.306	219.387	296.587	0	222.553	294.476	0	3.806	3.952	255	255		426	4.961	74.034	60.765	0	78.557	60.011	0	4.586	4.332	255	255		120	4.243	21.26	96.048	0
						345	4.57	35.274	157.416	0	39.344	156.813	0	4.114	3.909	255	255		3125	4.306	265.375	276.231	0	263.566	279.398	0	3.647	4.01	255	255		1811	4.935	199.484	162.693	0	203.856	162.844	0	4.375	4.552	255	255		513	4.243	72.526	51.718	0
						5204	4.57	260.03	211.094	0	261.538	214.863	0	4.06	3.748	255	255		1145	4.295	96.048	23.07	0	99.968	23.974	0	4.023	3.901	255	255		638	4.857	93.183	215.316	0	97.103	213.355	0	4.383	4.552	255	255		1405	4.207	159.527	104.039	0
						516	4.566	52.458	36.941	0	55.775	39.957	0	4.482	4.282	255	255		1468	4.295	117.609	155.154	0	116.705	151.234	0	4.023	4.163	255	255		1096	4.795	140.227	262.812	0	139.171	266.28	0	3.625	4.422	255	255		547	4.192	83.231	181.993	0
						139	4.555	11.909	194.809	0	8.743	197.523	0	4.17	3.972	255	255		1647	4.295	138.568	167.669	0	138.87	171.589	0	3.932	3.907	255	255		721	4.784	101.174	66.796	0	102.682	62.725	0	4.341	4.486	255	255		547	4.192	87.001	185.159	0
						209	4.555	31.053	296.285	0	34.671	298.547	0	4.267	3.979	255	255		3046	4.295	251.805	22.316	0	252.106	26.236	0	3.932	3.652	255	255		2850	4.784	289.802	149.273	0	289.952	145.052	0	4.225	4.51	255	255		547	4.192	90.167	187.421	0
						378	4.555	59.845	252.559	0	56.528	255.122	0	4.191	4.407	255	255		1145	4.28	89.564	23.522	0	93.032	25.482	0	3.984	3.972	255	255		2986	4.758	300.055	261.455	0	303.523	259.193	0	4.14	4.494	255	255		100	4.181	18.245	161.637	0
						1285	4.555	72.356	169.629	0	75.22	168.423	0	3.108	4.161	255	255		1995	4.28	165.859	48.853	0	168.573	46.139	0	3.838	3.993	255	255		145	4.732	30.307	56.845	0	26.387	55.487	0	4.149	4.585	255	255		1063	4.181	126.053	55.638	0
						2693	4.555	152.551	131.33	0	155.264	134.497	0	4.17	4.14	255	255		2091	4.28	173.549	211.697	0	174.906	215.165	0	3.724	3.906	255	255		512	4.732	84.89	184.104	0	81.271	181.842	0	4.267	4.188	255	255		2074	4.155	250.598	289.952	0
						3503	4.555	174.559	186.818	0	175.916	184.104	0	3.034	4.257	255	255		2289	4.28	192.246	92.127	0	194.96	94.841	0	3.838	3.406	255	255		265	4.696	45.988	74.184	0	46.742	71.169	0	3.108	4.567	255	255		2117	4.155	259.796	283.62	0
						345	4.544	20.501	159.527	0	24.119	158.32	0	3.814	4.225	255	255		2321	4.28	211.998	170.383	0	215.316	172.494	0	3.932	4.075	255	255		1611	4.696	188.024	125.902	0	184.858	125.902	0	3.166	4.46	255	255		2215	4.155	267.637	206.721	0
						2417	4.544	138.381	98.762	0	137.628	101.627	0	2.962	4.254	255	255		2949	4.28	241.099	210.34	0	243.663	213.205	0	3.844	3.901	255	255		1979	4.67	214.562	5.127	0	214.562	5.127	0	0	3.944	255	255		1339	4.144	158.32	80.97	0
						2789	4.544	148.33	196.166	0	144.411	197.373	0	4.101	4.225	255	255		3713	4.28	302.166	75.24	0	300.055	73.732	0	2.594	3.915	255	255		426	4.607	69.812	64.987	0	70.867	63.177	0	2.095	3.687	255	255		1787	4.144	214.411	302.316	0
						4125	4.544	205.612	234.616	0	207.873	234.465	0	2.266	3.857	255	255		517	4.269	33.473	164.05	0	35.434	167.066	0	3.597	3.97	255	255		754	4.597	120.022	106.301	0	115.8	105.396	0	4.318	4.144	255	255		209	4.118	40.711	207.173	0
						4841	4.544	240.132	49.456	0	243.298	47.496	0	3.723	4.034	255	255		695	4.269	45.385	272.763	0	45.687	269.295	0	3.481	3.932	255	255		1476	4.556	179.731	238.837	0	177.017	242.004	0	4.17	4.22	255	255		547	4.118	79.462	188.627	0
						133	4.534	10.1	54.432	0	8.442	51.115	0	3.709	4.159	255	255		956	4.269	94.691	279.096	0	94.238	282.715	0	3.647	3.987	255	255		2061	4.556	228.735	203.856	0	225.569	206.57	0	4.17	4.136	255	255		1009	4.103	121.68	5.73	0
						1332	4.533	74.617	231.148	0	77.331	232.806	0	3.18	4.447	255	255		1130	4.269	82.779	156.36	0	84.136	159.979	0	3.865	4.075	255	255		159	4.545	27.744	260.399	0	28.95	261.605	0	1.706	4.16	255	255		1183	4.103	138.719	59.86	0
						516	4.519	47.032	33.624	0	48.84	37.394	0	4.181	4.049	255	255		2295	4.269	213.506	285.881	0	215.919	286.635	0	2.528	3.639	255	255		2686	4.545	275.93	87.604	0	275.93	91.524	0	3.92	4.112	255	255		438	4.093	61.82	108.261	0
						974	4.519	57.131	166.01	0	54.719	169.177	0	3.98	4.257	255	255		3394	4.269	287.992	140.83	0	290.706	143.091	0	3.533	3.614	255	255		754	4.534	108.261	104.19	0	112.483	104.642	0	4.246	3.981	255	255		1713	4.093	203.102	56.995	0
						4198	4.519	215.712	193.603	0	217.521	197.373	0	4.181	3.985	255	255		1572	4.265	132.084	269.748	0	135.1	272.763	0	4.265	4.265	255	255		1529	4.534	177.168	237.33	0	180.938	236.425	0	3.877	4.271	255	255		1953	4.093	246.226	227.077	0
						1791	4.518	104.464	30.156	0	107.328	27.442	0	3.946	3.882	255	255		2321	4.254	227.227	177.319	0	227.378	174.002	0	3.321	4.17	255	255		511	4.519	77.954	137.362	0	81.12	139.774	0	3.981	4.364	255	255		2147	4.056	257.384	103.134	0
						2693	4.518	151.044	138.116	0	154.661	136.155	0	4.115	4.101	255	255		219	4.243	20.355	132.386	0	18.395	129.521	0	3.471	3.739	255	255		188	4.493	31.966	120.173	0	32.116	117.006	0	3.17	4.041	255	255		1083	4.03	128.767	185.612	0
						1192	4.508	79.592	288.294	0	80.044	292.365	0	4.096	3.845	255	255		1647	4.243	141.282	145.504	0	142.79	149.123	0	3.92	3.647	255	255		402	4.482	71.772	81.422	0	75.692	82.779	0	4.149	4.026	255	255		1119	4.03	131.632	290.857	0
						2349	4.508	127.528	273.065	0	130.844	272.16	0	3.438	3.959	255	255		1572	4.228	148.067	291.762	0	151.083	289.048	0	4.057	3.721	255	255		1418	4.457	170.081	138.266	0	172.192	139.774	0	2.594	4.109	255	255		1485	4.03	167.066	273.97	0
						5349	4.507	260.935	246.678	0	264.854	246.075	0	3.965	4.174	255	255		1145	4.217	101.174	8.444	0	101.174	11.912	0	3.468	3.423	255	255		402	4.431	79.462	76.898	0	79.462	79.763	0	2.865	3.924	255	255		1899	4.03	232.806	152.741	0
						1936	4.493	108.836	273.517	0	111.248	276.834	0	4.101	4.093	255	255		1182	4.217	89.112	53.678	0	88.358	56.392	0	2.817	3.939	255	255		2342	4.431	246.377	63.328	0	249.845	65.137	0	3.912	4.084	255	255		619	4.019	80.366	201.293	0
						275	4.492	32.56	231.298	0	36.027	230.243	0	3.624	3.629	255	255		1572	4.207	159.074	269.597	0	160.28	268.994	0	1.349	3.698	255	255		1141	4.42	145.655	165.407	0	146.409	162.241	0	3.255	3.589	255	255		427	4.004	65.59	178.223	0
						5204	4.492	268.02	211.697	0	271.336	211.998	0	3.33	3.958	255	255		1625	4.207	131.18	161.185	0	131.934	159.225	0	2.1	3.632	255	255		1692	4.394	188.477	101.476	0	192.246	102.079	0	3.817	4.165	255	255		1687	4.004	200.991	65.439	0
						192	4.482	29.395	47.044	0	25.475	48.401	0	4.148	4.031	255	255		1647	4.207	144.901	148.972	0	148.67	149.424	0	3.797	3.812	255	255		1	4.368	12.515	40.108	0	16.134	39.203	0	3.73	3.414	255	255		2283	4.004	279.096	50.059	0
						192	4.482	23.064	53.678	0	26.983	55.035	0	4.148	3.942	255	255		2667	4.192	229.188	248.186	0	229.037	245.02	0	3.17	3.958	255	255		144	4.368	23.522	117.157	0	27.141	115.348	0	4.046	4.128	255	255		SUM	1238.85
						1901	4.471	102.052	171.438	0	106.273	172.041	0	4.264	4.314	255	255		3002	4.192	252.559	252.257	0	251.503	255.423	0	3.338	3.866	255	255		640	4.368	93.484	60.463	0	93.937	63.63	0	3.199	3.933	255	255		PER CELL	24.777
						275	4.467	24.42	239.29	0	27.586	236.576	0	4.17	3.868	255	255		3403	4.192	276.985	83.382	0	279.398	86.398	0	3.862	3.949	255	255		1649	4.368	185.159	284.223	0	187.873	286.937	0	3.838	4.016	255	255		um	9.52961
						2000	4.467	121.498	140.98	0	118.785	137.814	0	4.17	4.207	255	255		517	4.181	43.123	171.589	0	44.48	175.208	0	3.865	3.543	255	255		282	4.332	50.21	241.853	0	51.567	245.623	0	4.006	4.154	255	255
						191	4.456	11.306	230.092	0	14.17	228.132	0	3.471	4.141	255	255		1374	4.181	105.245	229.489	0	108.864	230.846	0	3.865	3.902	255	255		769	4.332	105.848	49.305	0	107.356	45.687	0	3.92	4.105	255	255
						1262	4.456	81.853	226.624	0	78.084	225.267	0	4.005	4.228	255	255		2284	4.181	188.627	191.794	0	192.246	193.151	0	3.865	4.053	255	255		52	4.306	8.745	287.691	0	8.293	291.008	0	3.348	4.092	255	255	D12_3	BRANCH ANALYSIS
						1634	4.456	90.295	201.293	0	94.063	199.634	0	4.117	4.129	255	255		2804	4.181	230.846	240.798	0	233.409	239.591	0	2.833	3.687	255	255		1622	4.306	183.501	133.14	0	184.104	130.275	0	2.928	4.076	255	255	51	Skeleton ID	Branch length	V1 x	V1 y	V1 z
						4832	4.456	237.57	254.519	0	240.434	255.574	0	3.052	4.004	255	255		2877	4.181	236.274	170.081	0	236.727	173.7	0	3.647	3.83	255	255		2605	4.306	272.613	27.744	0	269.145	27.141	0	3.52	3.78	255	255		3056	16.984	266.883	40.409	0
						1305	4.445	79.441	144.901	0	81.099	141.885	0	3.441	4.011	255	255		3256	4.181	265.978	119.72	0	267.486	123.188	0	3.782	3.835	255	255		512	4.295	77.954	178.525	0	81.271	180.033	0	3.644	4.139	255	255		1465	15.179	94.389	74.335	0
						192	4.44	13.868	52.773	0	16.732	55.789	0	4.159	3.653	255	255		3809	4.181	307.895	284.072	0	307.745	287.691	0	3.622	3.74	255	255		683	4.28	98.008	64.082	0	98.611	66.796	0	2.78	3.877	255	255		2624	14.94	220.141	67.399	0
						1255	4.43	83.36	215.165	0	86.074	213.205	0	3.347	3.552	255	255		341	4.166	28.045	213.205	0	30.91	215.919	0	3.946	3.65	255	255		460	4.269	71.923	226.473	0	73.129	229.338	0	3.108	4.003	255	255		2503	13.833	214.109	54.13	0
						1466	4.43	81.401	58.051	0	84.868	56.543	0	3.781	4.145	255	255		48	4.155	15.53	245.623	0	17.189	249.091	0	3.844	3.93	255	255		127	4.243	29.855	250.9	0	32.418	248.638	0	3.418	3.365	255	255		1577	12.579	104.642	195.111	0
						3959	4.43	196.116	21.411	0	199.13	19.149	0	3.769	4.15	255	255		48	4.155	2.563	233.711	0	4.523	236.877	0	3.724	3.85	255	255		402	4.242	70.716	75.089	0	71.923	78.859	0	3.958	3.445	255	255		1628	11.929	119.117	26.085	0
						5973	4.43	296.208	46.742	0	298.771	45.536	0	2.832	3.948	255	255		75	4.155	22.316	298.095	0	25.331	295.984	0	3.681	3.712	255	255		1235	4.233	159.376	121.68	0	155.455	121.831	0	3.923	3.853	255	255		2473	11.285	201.444	151.837	0
						1868	4.42	109.137	191.341	0	110.494	195.111	0	4.006	3.554	255	255		505	4.155	32.87	206.872	0	32.87	210.189	0	3.317	3.844	255	255		562	4.207	88.961	77.652	0	85.191	77.803	0	3.773	3.743	255	255		2509	11.071	206.872	91.977	0
						192	4.419	20.802	60.011	0	17.788	58.805	0	3.247	3.872	255	255		637	4.155	52.17	229.941	0	54.884	230.545	0	2.78	3.394	255	255		2224	4.207	237.782	60.312	0	241.552	60.162	0	3.773	3.905	255	255		3193	10.774	282.564	303.07	0
						516	4.419	42.509	44.782	0	46.429	43.877	0	4.022	4.035	255	255		769	4.155	56.995	160.733	0	54.281	158.32	0	3.631	3.847	255	255		1354	4.181	164.05	186.215	0	165.859	189.381	0	3.647	3.454	255	255		1860	10.561	162.542	20.205	0
						1260	4.419	93.762	171.438	0	90.445	171.74	0	3.33	4.052	255	255		1625	4.155	130.577	161.185	0	131.481	159.979	0	1.508	3.662	255	255		3027	4.181	303.673	252.709	0	306.991	254.368	0	3.709	3.932	255	255		1628	10.307	110.824	30.307	0
						418	4.404	23.968	42.822	0	25.023	45.988	0	3.338	4.034	255	255		1647	4.155	143.695	134.497	0	146.409	136.306	0	3.262	3.427	255	255		2505	4.155	260.399	155.455	0	263.566	157.416	0	3.724	3.915	255	255		2340	10.244	187.27	39.354	0
						1791	4.394	105.821	19.752	0	107.178	22.768	0	3.307	3.99	255	255		1661	4.155	131.934	125.148	0	132.989	121.68	0	3.625	3.78	255	255		3037	4.144	304.427	69.359	0	305.332	65.59	0	3.877	4.032	255	255		1727	10.072	134.045	227.529	0
						2159	4.393	114.413	247.884	0	116.524	245.321	0	3.32	3.674	255	255		3577	4.155	294.627	211.395	0	291.159	210.038	0	3.724	3.549	255	255		316	4.129	61.217	59.709	0	64.384	60.614	0	3.293	3.424	255	255		2679	9.443	224.513	37.545	0
						2827	4.393	141.698	213.506	0	145.466	212.3	0	3.957	4.031	255	255		1263	4.144	94.841	235.973	0	98.159	234.917	0	3.481	3.896	255	255		701	4.118	99.516	234.616	0	103.134	235.822	0	3.814	4.075	255	255		1459	9.262	93.484	93.786	0
						5204	4.393	261.688	207.927	0	265.156	209.737	0	3.911	3.547	255	255		1813	4.144	144.599	241.853	0	145.202	245.623	0	3.817	3.936	255	255		1328	4.118	168.875	227.529	0	167.066	229.338	0	2.559	3.827	255	255		3070	8.928	269.145	274.271	0
						516	4.382	36.932	36.489	0	41.002	37.243	0	4.139	3.897	255	255		1424	4.129	120.776	140.377	0	117.609	138.266	0	3.806	3.751	255	255		2952	4.118	297.341	32.569	0	300.658	31.061	0	3.644	3.889	255	255		1465	8.784	107.205	69.058	0
						4198	4.378	230.937	193.151	0	233.65	189.984	0	4.17	3.942	255	255		1572	4.129	143.091	270.351	0	145.052	273.668	0	3.853	3.66	255	255		2698	4.093	276.231	23.673	0	279.398	25.482	0	3.647	4.021	255	255		1759	8.762	126.958	94.088	0
						4901	4.378	268.623	18.697	0	271.336	15.53	0	4.17	4.18	255	255		1572	4.129	147.464	301.412	0	150.63	299.301	0	3.806	3.516	255	255		990	4.03	128.164	68.455	0	131.33	68.304	0	3.17	3.733	255	255		1279	8.715	78.557	93.032	0
						378	4.368	41.454	265.827	0	42.359	262.209	0	3.73	3.858	255	255		2727	4.129	224.966	135.703	0	225.569	132.537	0	3.223	3.937	255	255		754	4.004	112.483	104.642	0	115.8	105.396	0	3.402	3.467	255	255		3298	8.663	290.103	188.024	0
						4804	4.367	235.761	239.441	0	239.077	239.742	0	3.33	4.069	255	255		292	4.118	27.744	124.847	0	27.442	121.228	0	3.631	3.769	255	255		SUM	1093.43												1363	8.435	87.755	57.146	0
						1127	4.357	65.121	251.955	0	67.985	249.845	0	3.558	4.09	255	255		295	4.118	21.109	169.93	0	22.316	167.82	0	2.431	3.766	255	255		PER CELL	28.7744												12	8.148	3.77	146.107	0
						1192	4.357	75.22	280.152	0	76.276	284.072	0	4.06	3.795	255	255		1467	4.118	126.958	57.448	0	130.577	56.543	0	3.73	3.813	255	255		um	11.0671												2603	8.133	224.362	65.891	0
						2159	4.357	117.127	249.995	0	118.785	247.281	0	3.181	3.778	255	255		1647	4.118	134.648	143.242	0	138.116	143.091	0	3.471	3.358	255	255															2281	8.086	182.445	78.255	0
						2417	4.357	132.05	123.49	0	135.366	121.831	0	3.708	4.074	255	255		2273	4.118	187.723	164.352	0	191.341	164.955	0	3.669	3.83	255	255															2511	8.071	207.777	2.262	0
						2723	4.357	137.477	308.348	0	138.683	304.88	0	3.672	4.065	255	255		3046	4.118	248.638	11.761	0	251.202	11.912	0	2.568	3.792	255	255	D9_3	BRANCH ANALYSIS													1465	8.034	98.611	88.509	0
						3222	4.357	167.324	64.534	0	165.666	67.852	0	3.709	4.085	255	255		350	4.093	24.427	225.267	0	26.387	228.283	0	3.597	3.787	255	255	19	Skeleton ID	Branch length	V1 x	V1 y	V1 z	V2 x	V2 y	V2 z	Euclidean distance	Running average length	Average intensity (inner 3rd)	Average intensity		1704	7.935	119.419	73.883	0
						55	4.342	17.788	186.064	0	21.255	184.255	0	3.911	3.71	255	255		956	4.093	102.984	289.048	0	105.396	290.405	0	2.768	3.746	255	255		818	24.295	216.673	212.903	0	237.179	206.118	0	21.6	22.981	255	255		1037	7.608	62.423	35.886	0
						3792	4.342	209.833	234.013	0	209.532	237.48	0	3.481	4.189	255	255		3469	4.093	278.945	233.108	0	282.413	232.505	0	3.52	3.573	255	255		155	23.526	41.465	103.436	0	61.066	108.562	0	20.261	21.501	255	255		296	7.509	23.673	187.27	0
						4901	4.342	258.071	15.832	0	258.674	12.364	0	3.52	3.729	255	255		1648	4.082	139.925	1.96	0	137.814	4.071	0	2.985	3.735	255	255		791	22.666	226.021	102.23	0	246.377	100.571	0	20.423	21.112	255	255		2616	7.483	219.688	305.181	0
						192	4.341	13.868	52.773	0	17.486	54.281	0	3.919	3.545	255	255		3625	4.082	293.119	224.061	0	296.134	224.966	0	3.148	3.842	255	255		77	18.507	14.173	15.229	0	16.737	29.704	0	14.7	17.475	255	255		946	7.446	55.487	186.516	0
						3631	4.331	185.564	157.868	0	189.031	156.511	0	3.723	3.796	255	255		1072	4.067	86.85	138.417	0	83.985	137.362	0	3.053	3.71	255	255		71	18.345	13.118	62.876	0	16.586	46.893	0	16.355	17.189	255	255		3465	7.42	302.166	301.864	0
						4444	4.331	222.194	201.896	0	222.345	205.666	0	3.773	4.18	255	255		1574	4.067	141.584	21.863	0	144.298	21.26	0	2.78	3.272	255	255		791	17.04	210.792	104.491	0	226.021	102.23	0	15.396	15.865	255	255		1380	7.358	86.398	101.325	0
						4460	4.331	220.536	137.362	0	223.551	137.965	0	3.075	3.938	255	255		2321	4.067	210.038	173.549	0	211.998	170.383	0	3.724	3.475	255	255		836	16.521	223.156	274.271	0	233.711	264.772	0	14.2	15.654	255	255		2595	7.306	217.728	181.088	0
						275	4.316	32.259	222.402	0	34.671	225.72	0	4.101	3.635	255	255		75	4.056	23.371	301.713	0	22.316	298.095	0	3.77	3.78	255	255		432	16.489	129.823	180.033	0	144.75	180.485	0	14.934	14.937	255	255		1465	7.171	106.452	75.541	0
						572	4.316	32.259	251.202	0	35.274	253.614	0	3.861	4.03	255	255		634	4.056	41.917	221.648	0	42.37	218.03	0	3.647	3.478	255	255		432	14.966	148.218	186.969	0	160.431	192.548	0	13.427	13.659	255	255		2198	7.104	174.152	63.177	0
						345	4.305	40.7	149.877	0	44.017	147.916	0	3.852	3.805	255	255		696	4.056	50.813	71.772	0	47.195	72.827	0	3.77	3.836	255	255		54	14.778	9.348	287.238	0	11.761	300.055	0	13.041	13.925	255	255		1221	7.041	79.462	153.345	0
						516	4.305	43.715	52.17	0	47.182	52.773	0	3.519	3.554	255	255		831	4.056	67.852	198.127	0	67.701	194.508	0	3.622	3.827	255	255		793	14.778	211.245	195.412	0	223.91	196.166	0	12.688	14.064	255	255		1593	7.031	106.301	115.649	0
						2999	4.305	157.375	237.631	0	156.169	240.798	0	3.388	3.894	255	255		3002	4.056	253.011	262.963	0	253.463	259.344	0	3.647	3.559	255	255		773	13.51	207.626	301.713	0	218.784	306.237	0	12.04	12.645	255	255		3300	6.931	290.103	263.867	0
						3159	4.305	158.43	271.406	0	161.897	272.009	0	3.519	3.999	255	255		3403	4.056	276.382	89.413	0	279.85	88.207	0	3.672	3.762	255	255		376	13.083	119.57	59.559	0	108.261	58.805	0	11.334	11.887	255	255		1319	6.89	85.041	64.685	0
						4198	4.305	223.551	196.619	0	225.209	193	0	3.981	3.655	255	255		3459	4.056	286.786	172.494	0	289.952	172.795	0	3.181	3.766	255	255		79	11.414	14.927	110.523	0	22.919	105.245	0	9.577	10.937	255	255		2566	6.88	214.26	34.83	0
						5175	4.305	252.945	241.702	0	254.302	239.29	0	2.768	3.905	255	255		368	4.041	33.021	173.851	0	35.283	170.835	0	3.77	3.347	255	255		668	11.211	183.953	108.864	0	193.603	105.095	0	10.36	10.562	255	255		471	6.865	29.402	155.908	0
						5687	4.305	280.983	167.367	0	280.079	170.534	0	3.293	3.913	255	255		2116	4.041	180.938	164.502	0	181.239	161.336	0	3.181	3.487	255	255		232	11.102	67.098	77.954	0	77.2	76.446	0	10.214	10.122	255	255		2794	6.854	235.37	40.711	0
						1373	4.294	76.577	188.326	0	79.743	189.984	0	3.574	4.079	255	255		421	4.03	34.378	239.29	0	32.87	235.973	0	3.644	3.748	255	255		1127	11.05	301.562	84.287	0	306.086	92.58	0	9.446	10.52	255	255		1842	6.791	139.473	61.217	0
						1565	4.294	90.747	59.257	0	94.666	59.86	0	3.965	3.82	255	255		1182	4.03	87.755	61.368	0	91.072	61.066	0	3.331	3.694	255	255		803	10.462	213.205	0.603	0	215.165	10.253	0	9.847	10.113	255	255		1809	6.703	132.235	24.276	0
						3661	4.294	182.097	290.706	0	186.016	291.008	0	3.931	4.045	255	255		2084	4.03	172.645	206.269	0	175.509	208.229	0	3.471	3.86	255	255		268	10.343	78.708	39.655	0	85.493	43.877	0	7.991	9.4	255	255		25	6.656	0.905	67.55	0
						5979	4.294	296.51	1.659	0	299.073	3.619	0	3.226	3.981	255	255		3037	4.03	248.035	118.213	0	248.337	115.498	0	2.731	3.694	255	255		564	10.042	158.019	201.444	0	158.923	195.262	0	6.248	9.247	255	255		1938	6.656	146.71	4.976	0
						1791	4.289	109.288	29.402	0	111.851	32.569	0	4.073	3.665	255	255		514	4.019	33.172	300.809	0	33.926	297.491	0	3.402	3.852	255	255		5	9.969	0.302	166.764	0	8.595	167.066	0	8.298	9.353	255	255		3384	6.645	296.134	234.465	0
						1868	4.28	113.66	183.802	0	111.7	187.27	0	3.983	3.966	255	255		75	4.004	11.761	281.509	0	12.515	278.191	0	3.402	3.558	255	255		113	9.516	26.99	78.105	0	32.569	81.271	0	6.415	9.071	255	255		363	6.641	27.895	44.48	0
						516	4.279	30.751	51.718	0	33.465	49.004	0	3.838	4.072	255	255		517	4.004	39.203	164.955	0	41.013	168.121	0	3.647	3.779	255	255		26	9.495	12.062	86.247	0	20.808	87.152	0	8.792	8.876	255	255		1656	6.604	113.991	61.217	0
						2096	4.279	111.398	76.295	0	113.961	79.16	0	3.844	4.106	255	255		823	4.004	54.734	112.935	0	56.091	110.824	0	2.51	3.452	255	255		18	9.413	3.016	202.047	0	9.348	198.73	0	7.149	8.922	255	255		3472	6.589	304.88	184.556	0
						3316	4.279	165.967	110.673	0	168.53	113.237	0	3.625	3.918	255	255		1545	4.004	132.688	48.853	0	130.124	46.441	0	3.52	3.7	255	255		1056	9.141	288.143	168.875	0	292.063	173.398	0	5.986	8.766	255	255		2883	6.578	247.583	221.95	0
						4901	4.279	262.141	17.943	0	265.005	15.38	0	3.844	3.89	255	255		1572	4.004	148.369	284.977	0	149.726	288.294	0	3.584	3.569	255	255		667	8.95	185.612	192.397	0	189.984	199.182	0	8.072	8.542	255	255		2300	6.563	186.969	22.466	0
						3631	4.269	187.373	160.884	0	187.674	164.653	0	3.782	3.877	255	255		1572	4.004	148.067	291.762	0	149.424	288.445	0	3.584	3.291	255	255		70	8.939	16.284	35.283	0	16.284	35.283	0	0	8.12	255	255		1530	6.552	101.023	158.471	0
						4113	4.269	205.612	169.629	0	205.914	165.859	0	3.782	3.855	255	255		1647	4.004	141.584	167.518	0	142.187	164.352	0	3.223	3.431	255	255		946	8.902	263.113	176.414	0	266.43	169.93	0	7.283	8.264	255	255		923	6.516	60.916	72.677	0
						4113	4.268	215.712	162.09	0	211.944	161.487	0	3.817	3.888	255	255		1857	4.004	155.455	304.277	0	156.511	307.594	0	3.481	3.589	255	255		322	8.653	100.873	259.042	0	93.183	258.439	0	7.713	8.174	255	255		1368	6.516	85.644	23.07	0
						5753	4.268	294.098	204.007	0	290.631	204.61	0	3.519	3.804	255	255		2723	4.004	229.64	298.999	0	229.037	302.166	0	3.223	3.795	255	255		691	8.56	193.754	206.57	0	200.237	210.943	0	7.82	7.598	255	255		2493	6.505	210.641	35.434	0
						516	4.254	51.554	46.893	0	49.594	43.576	0	3.853	4.043	255	255		SUM	3134.62												1108	8.523	297.491	238.385	0	301.864	232.505	0	7.328	7.894	255	255		3316	6.464	291.912	302.015	0
						3631	4.254	185.564	157.868	0	185.564	161.034	0	3.166	3.638	255	255		PER CELL	46.0974												145	8.476	37.394	144.448	0	39.052	136.909	0	7.719	7.974	255	255		579	6.453	38.751	270.049	0
						1705	4.253	93.912	70.415	0	96.927	72.978	0	3.957	3.975	255	255		um	17.7298												667	8.086	189.984	199.182	0	197.071	199.785	0	7.112	7.427	255	255		2300	6.313	187.27	12.063	0
						516	4.243	67.834	28.498	0	64.819	30.609	0	3.68	3.931	255	255															691	8.008	193	209.737	0	196.468	215.617	0	6.827	7.153	255	255		553	6.292	56.091	159.979	0
						725	4.243	47.785	66.344	0	45.976	63.027	0	3.778	3.761	255	255															423	7.972	120.776	59.559	0	126.505	57.146	0	6.217	7.281	255	255		193	6.225	11.761	41.314	0
						3755	4.243	192.347	41.917	0	190.387	43.576	0	2.567	3.981	255	255	D8_2	BRANCH ANALYSIS													310	7.935	98.46	16.284	0	96.5	22.768	0	6.773	7.341	255	255		1368	6.214	88.659	15.53	0
						4901	4.243	248.875	0.754	0	250.534	4.222	0	3.844	3.736	255	255	84	Skeleton ID	Branch length	V1 x	V1 y	V1 z	V2 x	V2 y	V2 z	Euclidean distance	Running average length	Average intensity (inner 3rd)	Average intensity		522	7.899	145.202	170.081	0	152.289	168.423	0	7.278	7.553	255	255		1739	6.214	124.847	53.226	0
						4916	4.243	245.258	100.119	0	242.393	100.571	0	2.9	3.635	255	255		1192	22.102	176.565	136.457	0	160.582	140.528	0	16.493	20.686	255	255		1134	7.868	302.166	227.227	0	306.84	221.648	0	7.278	7.45	255	255		798	6.203	48.099	102.833	0
						5403	4.243	263.648	278.191	0	266.512	275.93	0	3.649	4.024	255	255		412	18.578	97.103	197.071	0	79.462	197.825	0	17.658	17.914	255	255		549	7.733	155.154	8.745	0	157.717	11.459	0	3.733	7.005	255	255		2220	6.126	177.319	119.57	0
						209	4.232	35.877	299.15	0	39.796	298.396	0	3.991	3.873	255	255		14	16.286	87.152	151.384	0	100.42	154.852	0	13.714	14.923	255	255		318	7.685	93.484	248.186	0	93.635	254.67	0	6.485	7.036	255	255		789	6.089	45.687	30.307	0
						2716	4.228	140.492	280.905	0	137.628	283.77	0	4.051	3.895	255	255		2528	13.635	265.526	294.928	0	270.803	305.935	0	12.207	12.822	255	255		233	7.582	71.169	67.55	0	72.375	67.55	0	1.206	7.072	255	255		1923	6.063	146.861	80.97	0
						3018	4.228	159.033	152.289	0	162.199	149.726	0	4.073	3.922	255	255		14	13.286	21.863	152.44	0	33.624	151.686	0	11.785	12.063	255	255		751	7.582	203.856	196.619	0	210.038	193.452	0	6.946	7.214	255	255		2154	6.063	171.74	99.063	0
						209	4.217	29.847	276.985	0	31.656	280.453	0	3.911	3.591	255	255		63	12.532	9.65	236.877	0	7.237	231.148	0	6.217	11.652	255	255		962	7.431	271.255	286.937	0	267.637	291.309	0	5.676	6.902	255	255		786	6.038	45.536	139.322	0
						378	4.217	46.278	260.248	0	49.142	258.741	0	3.237	3.565	255	255		2798	11.336	295.984	295.23	0	305.483	294.627	0	9.518	10.228	255	255		268	7.42	86.85	43.877	0	89.262	38.148	0	6.217	6.748	255	255		1636	6.038	111.88	75.541	0
						467	4.217	28.641	188.326	0	30.902	189.834	0	2.718	3.436	255	255		217	10.972	31.966	172.343	0	40.711	176.866	0	9.846	9.811	255	255		1027	7.395	283.016	199.031	0	286.786	194.206	0	6.123	6.802	255	255		2302	6.027	184.556	46.29	0
						1992	4.217	106.273	107.205	0	109.439	105.999	0	3.388	3.969	255	255		2659	10.962	278.644	265.827	0	280.302	256.177	0	9.791	10.336	255	255		320	7.244	95.897	217.577	0	98.008	223.307	0	6.106	6.57	255	255		1249	6.012	84.588	2.111	0
						3352	4.217	167.324	288.143	0	169.133	291.611	0	3.911	4.068	255	255		1575	10.878	163.748	11.309	0	174.002	10.102	0	10.324	10.396	255	255		1037	7.244	285.58	41.314	0	290.103	40.409	0	4.613	7.021	255	255		625	6.001	38.148	50.21	0
						3631	4.217	191.443	155.908	0	193.854	158.773	0	3.745	3.711	255	255		14	10.873	65.741	143.845	0	72.526	146.861	0	7.425	9.579	255	255		55	7.207	9.499	28.648	0	13.269	26.085	0	4.558	6.566	255	255		173	5.949	10.102	151.988	0
						5091	4.217	274.502	286.786	0	275.707	290.254	0	3.672	3.918	255	255		1577	10.016	166.161	209.586	0	168.121	216.07	0	6.773	8.981	255	255		643	7.056	177.62	220.141	0	182.747	221.799	0	5.388	6.33	255	255		1465	5.887	106.452	75.541	0
						4405	4.207	238.022	7.991	0	238.776	4.222	0	3.844	3.759	255	255		1179	9.994	122.284	227.68	0	124.093	226.473	0	2.175	9.015	255	255		691	7.046	204.459	218.482	0	204.459	224.815	0	6.333	6.403	255	255		1025	5.876	61.67	91.223	0
						395	4.206	27.887	132.838	0	24.119	131.783	0	3.914	3.84	255	255		1562	9.943	162.391	79.763	0	170.232	81.271	0	7.984	9.175	255	255		268	7.031	76.145	63.63	0	81.874	60.916	0	6.34	6.621	255	255		2488	5.865	203.102	27.895	0
						2827	4.206	154.511	210.189	0	158.279	209.435	0	3.843	3.711	255	255		27	9.906	2.111	146.71	0	2.714	140.076	0	6.662	9.142	255	255		833	7.02	228.584	247.432	0	228.735	253.765	0	6.335	6.57	255	255		1166	5.861	70.566	270.049	0
						210	4.191	12.361	74.335	0	14.773	77.351	0	3.861	3.884	255	255		208	9.88	37.846	129.521	0	30.156	133.743	0	8.773	9.32	255	255		26	6.802	4.976	83.985	0	9.801	84.588	0	4.863	6.356	255	255		1249	5.85	76.446	5.127	0
						1201	4.191	83.21	111.729	0	85.622	108.713	0	3.861	3.773	255	255		1112	9.828	119.419	17.491	0	125.902	12.063	0	8.456	8.83	255	255		99	6.802	27.442	99.214	0	31.966	94.992	0	6.188	6.172	255	255		418	5.839	25.934	127.712	0
						4198	4.191	213.903	189.532	0	216.014	192.849	0	3.932	3.7	255	255		2543	9.792	267.184	19.602	0	275.477	18.697	0	8.342	9.236	255	255		319	6.755	92.58	56.543	0	94.238	52.321	0	4.536	6.199	255	255		2204	5.762	175.057	20.355	0
						209	4.181	31.053	296.285	0	31.505	299.904	0	3.647	3.601	255	255		537	9.469	58.955	229.338	0	67.248	228.735	0	8.315	8.979	255	255		784	6.729	209.586	215.768	0	215.316	213.355	0	6.217	6.299	255	255		1465	5.751	107.809	83.533	0
						3959	4.181	200.638	15.681	0	199.13	19.149	0	3.781	3.875	255	255		1210	9.402	125.299	214.26	0	131.783	216.371	0	6.819	8.775	255	255		978	6.677	271.105	301.11	0	272.612	295.682	0	5.634	6.114	255	255		1185	5.715	74.787	278.493	0
						1201	4.18	99.038	114.745	0	101.902	116.855	0	3.558	3.602	255	255		1012	9.215	105.547	148.067	0	112.784	145.052	0	7.841	8.604	255	255		996	6.641	273.517	148.821	0	278.342	145.504	0	5.855	6.411	255	255		2386	5.689	191.341	23.522	0
						1285	4.18	75.823	168.423	0	79.29	167.216	0	3.671	3.428	255	255		1192	9.042	136.005	143.091	0	143.996	145.202	0	8.266	8.337	255	255		687	6.604	190.738	101.627	0	196.317	103.587	0	5.913	6.198	255	255		2561	5.637	213.959	148.067	0
						1731	4.18	106.123	220.442	0	102.655	221.95	0	3.781	3.924	255	255		843	8.965	90.62	117.609	0	98.309	116.855	0	7.727	8.495	255	255		319	6.552	95.897	47.345	0	94.238	52.321	0	5.245	6.194	255	255		640	5.611	38.6	193.302	0
						1827	4.18	101.299	134.195	0	101.751	137.211	0	3.049	3.568	255	255		781	8.877	90.921	225.569	0	86.247	228.434	0	5.482	8.219	255	255		99	6.443	30.91	86.096	0	32.267	91.977	0	6.035	6.051	255	255		457	5.6	28.498	120.173	0
						2606	4.18	132.653	297.944	0	135.366	299.904	0	3.347	3.854	255	255		2704	8.866	283.016	187.723	0	288.595	184.707	0	6.342	8.369	255	255		173	6.427	51.115	242.909	0	49.456	237.933	0	5.245	5.888	255	255		334	5.549	19.3	174.454	0
						6031	4.18	302.087	31.513	0	302.54	29.101	0	2.455	3.852	255	255		2317	8.835	243.813	302.92	0	249.241	308.498	0	7.784	8.278	255	255		691	6.402	201.745	206.57	0	200.237	210.943	0	4.625	5.961	255	255		2449	5.549	201.142	149.273	0
						192	4.169	18.391	53.678	0	22.159	53.527	0	3.772	3.636	255	255		1895	8.736	200.69	238.234	0	205.062	234.163	0	5.974	8.196	255	255		326	6.376	103.436	57.448	0	99.516	61.368	0	5.544	5.742	255	255		2841	5.512	241.25	295.833	0
						2555	4.169	131.296	149.123	0	135.216	148.821	0	3.931	4.003	255	255		2285	8.726	241.099	110.372	0	242.909	115.348	0	5.295	7.824	255	255		691	6.318	196.468	215.617	0	202.348	216.673	0	5.974	5.695	255	255		3463	5.512	304.427	308.046	0
						1662	4.155	93.309	240.496	0	92.405	237.179	0	3.438	3.737	255	255		721	8.601	79.009	111.126	0	86.096	108.412	0	7.589	7.861	255	255		99	6.303	22.316	101.627	0	27.442	99.214	0	5.666	6.181	255	255		2023	5.501	162.542	227.529	0
						4576	4.155	225.36	34.981	0	226.264	38.298	0	3.438	3.96	255	255		1050	8.487	110.523	169.93	0	116.554	168.121	0	6.297	7.814	255	255		172	6.303	46.591	83.231	0	51.718	85.644	0	5.666	5.949	255	255		2705	5.45	230.092	154.551	0
						5373	4.155	266.663	32.116	0	266.512	34.981	0	2.869	3.853	255	255		412	8.45	54.432	196.317	0	61.519	198.579	0	7.439	7.585	255	255		181	6.277	49.456	43.727	0	51.869	38.751	0	5.53	6.042	255	255		553	5.434	53.829	147.464	0
						516	4.154	52.157	43.425	0	55.624	41.766	0	3.843	3.612	255	255		2887	8.222	303.07	99.214	0	308.197	94.088	0	7.25	7.667	255	255		1141	6.178	308.498	26.99	0	306.538	21.712	0	5.63	5.686	255	255		3303	5.434	292.666	216.522	0
						962	4.154	61.352	219.688	0	63.915	218.03	0	3.053	3.662	255	255		1093	8.148	114.292	9.952	0	115.649	12.515	0	2.9	7.373	255	255		909	6.152	251.503	98.762	0	255.876	100.27	0	4.625	5.649	255	255		1537	5.424	101.777	7.69	0
						1791	4.154	100.696	30.458	0	103.861	31.513	0	3.337	3.422	255	255		1563	8.086	167.367	167.216	0	163.899	161.185	0	6.957	7.606	255	255		1107	6.063	303.372	306.689	0	298.999	304.277	0	4.994	5.684	255	255		1842	5.424	142.79	73.129	0
						5286	4.154	257.769	267.184	0	260.332	267.637	0	2.602	3.957	255	255		2367	8.024	256.027	92.58	0	250.146	92.127	0	5.898	7.373	255	255		494	6.053	139.925	249.694	0	142.941	250.297	0	3.075	5.53	255	255		2082	5.398	166.312	62.725	0
						55	4.143	17.486	181.088	0	21.255	181.691	0	3.817	3.736	255	255		2410	7.946	254.368	161.939	0	260.098	157.868	0	7.029	7.512	255	255		687	6.027	204.61	102.38	0	200.991	104.944	0	4.435	5.75	255	255		1363	5.387	85.041	53.075	0
						2867	4.143	145.014	117.609	0	148.783	117.911	0	3.781	3.343	255	255		728	7.935	75.391	129.672	0	82.176	127.109	0	7.253	7.44	255	255		637	6.016	174.303	164.05	0	179.128	162.542	0	5.055	5.698	255	255		3463	5.387	302.015	305.332	0
						2827	4.129	161.445	210.641	0	164.158	213.205	0	3.733	3.263	255	255		1668	7.909	175.057	125.601	0	180.184	122.434	0	6.026	7.274	255	255		879	5.975	236.576	70.415	0	239.29	70.264	0	2.718	5.606	255	255		1681	5.335	116.705	137.06	0
						516	4.128	31.957	37.997	0	35.123	36.188	0	3.646	3.804	255	255		843	7.774	105.396	115.498	0	98.309	116.855	0	7.215	7.134	255	255		689	5.964	190.889	229.037	0	196.166	230.394	0	5.449	5.526	255	255		553	5.32	41.917	141.131	0
						3024	4.118	156.169	17.038	0	154.209	14.173	0	3.471	3.676	255	255		1560	7.66	168.573	112.634	0	167.518	118.966	0	6.42	7.162	255	255		243	5.938	67.701	36.64	0	71.47	33.624	0	4.827	5.588	255	255		2154	5.309	169.478	98.762	0
						5384	4.103	262.442	221.347	0	265.306	218.784	0	3.844	4.019	255	255		2410	7.608	260.399	164.502	0	261.304	158.019	0	6.546	7.249	255	255		1049	5.824	292.063	33.172	0	287.691	34.227	0	4.498	5.424	255	255		2102	5.273	166.764	128.767	0
						3055	4.092	152.853	108.864	0	156.018	110.372	0	3.506	3.683	255	255		770	7.556	81.422	31.061	0	86.85	27.593	0	6.441	7.057	255	255		319	5.788	95.595	55.186	0	95.595	55.186	0	0	5.349	255	255		3320	5.262	292.214	280.152	0
						6133	4.092	305.253	81.271	0	308.117	82.477	0	3.108	3.726	255	255		1248	7.457	134.949	96.349	0	138.568	94.54	0	4.046	6.819	255	255		482	5.762	139.925	293.873	0	142.187	289.048	0	5.329	5.563	255	255		3017	5.195	262.962	98.008	0
						1346	4.066	75.22	183.802	0	78.537	185.31	0	3.643	3.731	255	255		1192	7.321	143.242	151.837	0	143.996	145.202	0	6.677	6.711	255	255		925	5.736	258.439	3.619	0	262.962	5.127	0	4.768	5.483	255	255		1860	5.185	149.123	23.371	0
						3473	4.066	173.956	121.68	0	174.107	124.244	0	2.568	3.387	255	255		374	7.317	53.98	99.817	0	49.607	95.143	0	6.401	6.759	255	255		460	5.674	131.632	43.123	0	135.854	40.259	0	5.102	5.326	255	255		1408	5.101	89.112	144.147	0
						4405	4.066	223.098	4.222	0	225.812	3.016	0	2.969	3.596	255	255		1078	7.296	112.935	207.777	0	119.268	208.983	0	6.447	6.889	255	255		192	5.637	53.377	141.584	0	58.202	143.544	0	5.208	4.754	255	255		188	5.096	11.459	173.851	0
						5204	4.066	270.884	210.641	0	271.788	212.149	0	1.758	3.624	255	255		2319	7.296	247.432	145.052	0	250.598	140.679	0	5.399	6.664	255	255		691	5.637	209.284	220.442	0	204.459	218.482	0	5.208	5.324	255	255		1938	5.086	150.178	11.61	0
						1064	4.065	63.01	203.856	0	65.121	206.42	0	3.32	3.217	255	255		1866	7.28	199.936	246.678	0	204.007	245.924	0	4.14	6.391	255	255		232	5.574	81.573	78.708	0	77.2	76.446	0	4.923	5.015	255	255		933	5.06	57.749	47.798	0
						516	4.056	53.815	50.512	0	55.322	47.345	0	3.507	3.737	255	255		1110	7.27	128.466	185.461	0	125.299	181.842	0	4.808	6.707	255	255		490	5.574	139.322	294.325	0	140.679	297.19	0	3.17	5.204	255	255		1966	5.06	149.575	40.711	0
						4831	4.056	245.71	242.758	0	246.162	246.377	0	3.647	3.366	255	255		217	7.244	46.893	174.303	0	40.711	176.866	0	6.692	6.528	255	255		855	5.559	228.735	257.233	0	229.64	261.153	0	4.023	5.372	255	255		579	5.034	37.243	274.12	0
						5473	4.056	272.843	118.816	0	273.296	115.197	0	3.647	3.459	255	255		796	7.207	85.191	137.211	0	91.373	135.552	0	6.401	6.665	255	255		833	5.538	222.402	254.67	0	227.378	254.217	0	4.996	5.186	255	255		2934	4.997	251.805	101.627	0
						5723	4.056	282.642	84.287	0	283.094	87.905	0	3.647	3.785	255	255		14	7.104	53.527	164.955	0	59.106	166.312	0	5.742	5.927	255	255		310	5.523	90.318	25.03	0	94.841	22.617	0	5.127	5.426	255	255		2340	4.986	196.016	37.545	0
						150	4.055	8.592	106.301	0	12.21	106.452	0	3.621	3.734	255	255		816	7.082	87.453	68.756	0	90.77	72.677	0	5.135	6.704	255	255		695	5.523	196.77	50.361	0	200.539	52.924	0	4.558	4.853	255	255		1463	4.971	93.937	31.363	0
						516	4.054	34.369	45.536	0	37.987	46.139	0	3.668	3.394	255	255		14	7.072	60.312	146.107	0	65.741	143.845	0	5.88	6.443	255	255		268	5.45	86.096	52.321	0	86.699	47.496	0	4.863	4.832	255	255		1842	4.956	141.282	65.891	0
						415	4.044	39.193	200.841	0	35.274	200.539	0	3.931	3.944	255	255		14	7.052	34.227	151.837	0	39.354	155.455	0	6.275	6.514	255	255		554	5.424	156.511	166.312	0	161.185	165.709	0	4.713	5.122	255	255		1055	4.935	63.027	187.421	0
						209	4.04	12.21	297.19	0	15.376	295.38	0	3.646	3.671	255	255		2319	6.993	250.598	140.679	0	256.931	140.227	0	6.349	6.025	255	255		432	5.335	146.409	182.596	0	148.218	186.969	0	4.732	4.67	255	255		1403	4.909	93.937	88.659	0
						4901	4.04	266.512	12.515	0	269.678	14.626	0	3.805	3.414	255	255		1110	6.916	128.918	176.263	0	125.45	181.39	0	6.189	6.54	255	255		3	5.299	1.96	285.58	0	2.865	286.032	0	1.011	4.524	255	255		1465	4.909	110.673	75.994	0
						27	4.03	7.236	58.202	0	8.743	57.297	0	1.758	3.329	255	255		364	6.88	45.837	164.201	0	42.068	162.09	0	4.32	6.456	255	255		397	5.185	112.935	269.748	0	116.102	271.105	0	3.445	4.858	255	255		1665	4.909	114.745	109.166	0
						1260	4.03	79.14	178.374	0	81.552	178.374	0	2.412	3.718	255	255		1866	6.854	199.936	246.678	0	200.237	242.456	0	4.233	6.029	255	255		908	5.159	256.027	282.715	0	252.709	279.548	0	4.586	4.839	255	255		2089	4.909	162.391	135.1	0
						3661	4.03	203.502	303.673	0	205.009	300.658	0	3.371	3.35	255	255		2530	6.832	265.827	83.231	0	272.16	83.533	0	6.34	6.493	255	255		1092	5.159	296.737	176.866	0	297.642	179.731	0	3.004	4.863	255	255		43	4.898	1.96	283.318	0
						275	4.029	23.667	233.711	0	27.134	235.068	0	3.723	3.885	255	255		14	6.828	39.505	150.48	0	45.084	152.892	0	6.078	6.419	255	255		1038	5.133	293.571	188.778	0	290.103	187.12	0	3.844	4.469	255	255		749	4.846	48.702	70.716	0
						831	4.029	53.513	155.455	0	50.046	154.702	0	3.548	3.671	255	255		2256	6.817	235.822	134.346	0	239.441	138.87	0	5.793	6.413	255	255		734	5.111	200.388	258.439	0	204.912	257.534	0	4.613	4.808	255	255		1205	4.846	72.978	285.278	0
						839	4.029	47.182	140.83	0	50.348	139.171	0	3.574	3.834	255	255		2410	6.807	263.566	152.591	0	261.304	158.019	0	5.88	6.483	255	255		879	5.096	242.909	67.852	0	239.29	70.264	0	4.349	4.578	255	255		1860	4.846	139.925	22.768	0
						1201	4.029	70.698	112.181	0	74.014	110.975	0	3.529	3.816	255	255		208	6.791	26.99	134.949	0	30.156	133.743	0	3.388	6.264	255	255		143	5.086	37.394	81.271	0	40.108	81.723	0	2.751	4.677	255	255		3070	4.83	284.524	272.613	0
						1568	4.029	92.254	218.482	0	95.721	218.934	0	3.496	3.48	255	255		1192	6.766	155.305	161.487	0	153.797	156.662	0	5.055	6.345	255	255		771	5.06	207.475	183.35	0	211.697	181.842	0	4.483	4.724	255	255		608	4.821	37.394	76.748	0
						4888	4.029	240.283	292.365	0	243.75	291.008	0	3.723	3.791	255	255		2246	6.755	234.314	281.358	0	235.52	277.287	0	4.246	6.351	255	255		934	5.06	265.073	184.255	0	264.018	187.723	0	3.625	4.618	255	255		3070	4.821	279.247	268.994	0
						4156	4.019	205.16	95.746	0	207.572	94.691	0	2.633	3.834	255	255		14	6.729	12.666	152.591	0	16.887	152.892	0	4.233	5.976	255	255		669	5.045	184.255	217.728	0	187.12	213.959	0	4.735	4.986	255	255		536	4.81	36.338	127.41	0
						516	4.014	37.233	49.305	0	34.369	46.742	0	3.844	3.831	255	255		2570	6.692	269.748	126.355	0	275.477	125.45	0	5.801	6.061	255	255		667	5.023	197.071	199.785	0	199.484	200.388	0	2.487	4.233	255	255		1923	4.81	150.329	72.827	0
						3631	4.014	190.538	150.781	0	192.95	153.797	0	3.861	3.633	255	255		1871	6.677	197.674	181.088	0	202.348	184.858	0	6.005	6.302	255	255		145	5.008	41.465	136.155	0	45.385	133.743	0	4.603	4.274	255	255		1665	4.784	122.133	101.627	0
						275	4.004	29.093	244.115	0	27.435	240.798	0	3.709	3.891	255	255		614	6.676	70.264	152.591	0	66.344	154.852	0	4.526	6.114	255	255		145	4.945	50.512	135.552	0	50.964	132.838	0	2.751	4.603	255	255		2300	4.784	191.341	15.983	0
						2827	4.004	158.279	209.435	0	161.445	210.641	0	3.388	3.759	255	255		721	6.641	95.294	108.261	0	89.715	109.92	0	5.82	6.104	255	255		927	4.945	264.32	6.785	0	260.248	8.595	0	4.455	4.478	255	255		3386	4.773	296.436	179.731	0
						SUM	3659.16												1110	6.641	122.434	173.097	0	117.308	176.113	0	5.948	6.145	255	255		1019	4.945	281.509	122.434	0	283.167	125.752	0	3.709	4.493	255	255		105	4.769	6.634	122.434	0
						PER CELL	56.2948												14	6.63	12.515	156.36	0	18.245	155.606	0	5.779	6.077	255	255		1137	4.945	307.745	153.345	0	305.03	149.877	0	4.404	4.326	255	255		223	4.769	13.269	178.977	0
						um	21.6518												233	6.567	27.895	225.267	0	29.101	230.997	0	5.855	5.536	255	255		132	4.909	32.267	289.952	0	36.338	288.445	0	4.341	4.471	255	255		3167	4.758	284.373	60.614	0
																			1112	6.552	126.204	29.402	0	120.776	27.291	0	5.824	5.956	255	255		146	4.883	37.997	97.857	0	41.314	95.143	0	4.286	4.583	255	255		553	4.747	46.591	145.655	0
																			1744	6.49	189.834	119.57	0	193.905	123.49	0	5.652	5.9	255	255		423	4.872	130.878	56.845	0	126.505	57.146	0	4.383	4.2	255	255		2340	4.743	196.77	29.252	0
					D5_2	BRANCH ANALYSIS													865	6.479	93.032	295.38	0	95.143	297.19	0	2.78	6.087	255	255		551	4.872	155.305	6.031	0	159.376	7.237	0	4.246	4.523	255	255		1656	4.732	123.037	54.583	0
					50	Skeleton ID	Branch length	V1 x	V1 y	V1 z	V2 x	V2 y	V2 z	Euclidean distance	Running average length	Average intensity (inner 3rd)	Average intensity		2014	6.468	219.085	136.909	0	213.054	136.155	0	6.078	6.211	255	255		691	4.868	193.302	219.085	0	196.468	215.617	0	4.696	4.637	255	255		1822	4.732	134.648	96.048	0
						1108	22.033	103.134	263.113	0	88.509	252.106	0	18.305	20.477	255	255		2296	6.464	246.527	187.27	0	251.352	187.572	0	4.834	5.479	255	255		145	4.857	46.29	133.743	0	49.607	132.989	0	3.402	4.125	255	255		436	4.722	27.141	283.167	0
						102	16.392	34.529	57.598	0	23.07	48.25	0	14.789	15.474	255	255		412	6.453	47.345	193.302	0	52.773	195.563	0	5.88	5.631	255	255		535	4.836	148.972	224.362	0	152.741	223.759	0	3.817	4.523	255	255		3160	4.706	280.001	190.889	0
						1108	16.381	79.462	240.798	0	88.509	252.106	0	14.482	14.985	255	255		1192	6.453	127.259	142.79	0	131.33	145.202	0	4.732	5.843	255	255		268	4.831	79.311	56.392	0	82.176	59.86	0	4.498	4.617	255	255		3263	4.706	287.389	141.131	0
						1303	14.05	95.595	213.506	0	107.658	210.038	0	12.551	12.862	255	255		2365	6.443	249.845	111.277	0	254.82	112.03	0	5.033	6.117	255	255		1056	4.821	295.079	176.263	0	292.063	173.398	0	4.159	4.414	255	255		3437	4.706	300.809	113.991	0
						2018	13.447	144.75	174.152	0	140.98	163.296	0	11.492	12.67	255	255		464	6.427	56.392	89.263	0	54.432	93.937	0	5.069	5.914	255	255		1099	4.795	296.587	273.668	0	299.904	270.954	0	4.286	4.506	255	255		1490	4.696	97.103	98.008	0
						913	13.115	62.574	135.854	0	70.716	144.147	0	11.622	12.081	255	255		1856	6.427	212.3	3.619	0	206.872	1.809	0	5.722	5.771	255	255		1074	4.784	292.516	304.578	0	296.587	305.784	0	4.246	4.541	255	255		208	4.67	12.515	43.425	0
						1570	12.995	125.601	280.453	0	117.308	273.366	0	10.908	12.369	255	255		518	6.391	60.765	259.344	0	64.836	259.193	0	4.074	5.79	255	255		1104	4.784	301.11	147.162	0	297.491	148.218	0	3.77	4.289	255	255		553	4.644	34.68	143.695	0
						2130	11.638	150.027	254.066	0	156.662	260.248	0	9.068	10.824	255	255		431	6.354	52.924	133.894	0	49.004	131.783	0	4.453	5.892	255	255		696	4.758	193.302	45.084	0	195.412	41.766	0	3.932	4.385	255	255		1194	4.633	72.375	112.784	0
						2679	11.575	189.08	186.818	0	196.77	183.35	0	8.436	10.414	255	255		1744	6.277	195.262	130.275	0	193.905	125.148	0	5.303	5.903	255	255		691	4.732	200.237	210.943	0	202.348	214.712	0	4.32	4.032	255	255		2562	4.618	218.03	304.88	0
						664	11.149	35.434	107.658	0	44.33	104.491	0	9.443	10.226	255	255		1192	6.255	151.535	141.885	0	157.416	141.885	0	5.88	5.949	255	255		589	4.706	163.447	268.692	0	165.859	265.073	0	4.349	4.436	255	255		78	4.607	6.333	162.09	0
						4509	11.05	274.271	185.612	0	284.072	184.707	0	9.842	10.313	255	255		1562	6.251	176.414	78.557	0	177.771	82.628	0	4.291	5.71	255	255		1141	4.706	302.769	23.371	0	306.538	21.712	0	4.118	4.248	255	255		1465	4.607	104.039	84.438	0
						1997	10.977	138.417	37.846	0	140.679	46.893	0	9.325	10.341	255	255		2880	6.214	303.673	33.624	0	304.729	28.95	0	4.792	5.781	255	255		691	4.696	208.38	216.22	0	204.309	217.728	0	4.341	4.384	255	255		1976	4.607	156.36	240.195	0
						4509	10.921	287.087	183.35	0	294.325	177.62	0	9.231	9.762	255	255		920	6.178	99.063	49.758	0	101.476	48.25	0	2.845	5.454	255	255		913	4.696	254.217	275.779	0	257.987	277.588	0	4.181	4.278	255	255		238	4.581	13.872	113.538	0
						694	10.593	44.028	64.384	0	36.187	59.408	0	9.286	9.882	255	255		473	6.152	54.281	121.831	0	58.955	119.419	0	5.26	5.645	255	255		591	4.67	163.748	287.389	0	166.161	285.881	0	2.845	4.28	255	255		553	4.581	47.044	149.877	0
						777	10.317	47.496	121.831	0	46.29	126.355	0	4.682	9.63	255	255		14	6.141	73.883	147.766	0	79.462	147.012	0	5.63	5.477	255	255		909	4.67	255.273	103.587	0	255.876	100.27	0	3.372	3.935	255	255		2338	4.581	186.969	166.915	0
						1303	10.229	121.982	204.761	0	115.649	211.395	0	9.172	9.545	255	255		714	6.126	76.748	81.874	0	81.723	79.311	0	5.597	5.324	255	255		695	4.643	204.309	52.773	0	200.539	52.924	0	3.773	4.36	255	255		72	4.571	3.619	131.632	0
						2096	9.994	147.615	209.435	0	148.972	201.745	0	7.809	9.038	255	255		1644	6.126	169.629	103.587	0	170.534	101.476	0	2.297	5.444	255	255		1127	4.643	306.086	92.58	0	307.745	90.016	0	3.053	3.648	255	255		3073	4.571	270.2	26.538	0
						1043	9.704	73.129	100.27	0	76.446	107.959	0	8.375	9.08	255	255		1210	6.063	132.989	220.291	0	130.577	217.125	0	3.981	5.665	255	255		233	4.633	63.78	62.122	0	67.701	62.423	0	3.932	4.268	255	255		191	4.545	11.61	226.473	0
						2356	9.329	166.312	127.561	0	172.795	125.45	0	6.819	8.62	255	255		2521	6.053	268.24	291.46	0	269.446	286.032	0	5.561	5.323	255	255		326	4.633	95.143	63.78	0	99.214	62.423	0	4.291	3.894	255	255		549	4.545	34.227	121.379	0
						1896	9.241	130.577	164.201	0	133.894	156.813	0	8.099	8.649	255	255		14	6.012	55.487	153.646	0	51.416	156.662	0	5.066	5.079	255	255		955	4.633	265.073	237.631	0	266.732	235.068	0	3.053	4.199	255	255		2336	4.493	186.818	84.89	0
						3297	9.038	222.101	119.72	0	227.077	125.902	0	7.936	8.197	255	255		501	6.001	56.995	96.651	0	58.955	101.627	0	5.348	5.587	255	255		958	4.633	265.375	24.427	0	268.843	22.768	0	3.844	4.32	255	255		1249	4.457	78.859	7.087	0
						3403	9.017	223.458	300.205	0	225.72	306.689	0	6.867	8.59	255	255		374	5.99	45.988	90.469	0	47.044	95.897	0	5.53	5.487	255	255		432	4.597	125.601	180.033	0	129.823	180.033	0	4.222	4.226	255	255		553	4.446	40.108	148.369	0
						1704	8.976	118.966	123.038	0	122.585	130.426	0	8.227	8.536	255	255		1297	5.975	139.774	191.945	0	135.402	189.23	0	5.146	5.589	255	255		687	4.571	194.809	112.784	0	195.412	108.713	0	4.116	3.934	255	255		363	4.431	21.411	39.505	0
						1211	8.752	91.977	128.616	0	92.127	136.306	0	7.691	8.201	255	255		14	5.949	6.785	177.168	0	10.404	181.088	0	5.335	5.166	255	255		145	4.53	54.432	130.275	0	50.964	132.838	0	4.312	4.402	255	255		2318	4.42	185.762	221.799	0
						500	8.715	29.101	247.13	0	30.609	254.971	0	7.984	7.812	255	255		14	5.949	45.385	157.566	0	49.909	156.662	0	4.613	5.157	255	255		695	4.53	196.77	50.361	0	199.333	53.829	0	4.312	3.998	255	255		170	4.394	9.952	18.998	0
						805	8.648	55.337	273.668	0	50.662	279.548	0	7.512	7.958	255	255		2426	5.938	256.027	114.594	0	258.891	118.213	0	4.615	5.672	255	255		695	4.504	202.499	57.297	0	199.634	53.98	0	4.383	4.412	255	255		566	4.368	34.83	135.703	0
						2333	8.487	166.462	300.959	0	169.177	298.547	0	3.631	7.655	255	255		648	5.913	68.002	8.444	0	72.677	5.88	0	5.331	5.605	255	255		96	4.457	20.506	120.022	0	24.125	121.53	0	3.92	4.253	255	255		719	4.368	42.52	206.872	0
						3847	8.487	246.678	217.125	0	249.694	224.061	0	7.563	7.485	255	255		1072	5.887	112.483	13.42	0	115.8	15.38	0	3.853	5.587	255	255		1042	4.431	286.334	30.307	0	286.334	32.87	0	2.563	4.067	255	255		1957	4.368	152.591	111.427	0
						1818	8.362	124.847	303.975	0	130.124	307.443	0	6.315	7.857	255	255		2173	5.861	227.981	184.707	0	232.505	187.421	0	5.275	5.695	255	255		728	4.394	199.182	189.532	0	200.237	185.913	0	3.77	4.153	255	255		2340	4.368	202.499	37.846	0
						500	8.263	28.045	244.567	0	30.307	237.33	0	7.583	7.649	255	255		2597	5.85	276.834	246.075	0	275.025	245.924	0	1.816	5.189	255	255		841	4.383	224.815	234.314	0	225.267	238.385	0	4.096	4.131	255	255		2603	4.358	220.442	66.042	0
						2027	8.211	140.076	155.757	0	144.599	151.384	0	6.291	7.698	255	255		241	5.835	26.387	267.486	0	29.553	272.009	0	5.522	5.542	255	255		510	4.379	143.996	215.617	0	146.861	218.633	0	4.159	4.242	255	255		2011	4.332	153.948	191.794	0
						2672	8.211	188.627	208.832	0	189.683	202.801	0	6.123	7.593	255	255		1486	5.788	152.138	62.574	0	154.551	58.654	0	4.603	5.391	255	255		678	4.358	188.024	233.862	0	188.175	229.941	0	3.923	4.148	255	255		2285	4.332	182.898	20.808	0
						3342	8.211	243.964	249.845	0	243.059	256.63	0	6.845	7.62	255	255		2350	5.762	247.583	66.193	0	251.805	63.328	0	5.102	5.321	255	255		499	4.342	141.584	40.409	0	145.052	39.505	0	3.584	4.035	255	255		425	4.306	26.537	38.449	0
						530	8.174	24.125	51.718	0	26.236	58.202	0	6.819	7.715	255	255		721	5.751	92.881	105.547	0	98.008	104.039	0	5.344	5.015	255	255		233	4.332	68.002	62.725	0	70.113	65.741	0	3.681	3.893	255	255		828	4.306	48.099	234.917	0
						3369	8.148	221.95	200.388	0	227.83	203.253	0	6.541	7.517	255	255		689	5.725	70.716	114.594	0	75.24	113.237	0	4.723	5.117	255	255		232	4.269	63.328	79.311	0	63.328	79.311	0	0	3.698	255	255		1748	4.306	125.902	43.576	0
						3151	8.071	214.712	104.19	0	219.537	109.467	0	7.151	7.452	255	255		1192	5.699	131.632	138.266	0	128.918	141.885	0	4.523	5.237	255	255		625	4.269	172.494	265.375	0	174.002	266.129	0	1.686	3.855	255	255		2565	4.306	213.808	236.877	0
						1177	8.06	91.977	120.927	0	93.484	113.991	0	7.098	7.233	255	255		2319	5.689	247.432	145.052	0	247.884	140.528	0	4.546	5.14	255	255		687	4.269	194.809	112.784	0	196.016	116.554	0	3.958	3.959	255	255		2315	4.243	185.612	211.094	0
						3342	8.045	237.179	259.495	0	238.687	262.51	0	3.372	7.017	255	255		2525	5.637	277.588	188.929	0	279.85	192.246	0	4.015	4.757	255	255		689	4.269	199.785	230.545	0	196.166	230.394	0	3.622	4.054	255	255		1361	4.233	86.398	170.684	0
						3847	8.045	251.051	229.188	0	253.011	230.243	0	2.226	7.263	255	255		2521	5.626	269.446	286.032	0	274.422	285.278	0	5.033	5.23	255	255		777	4.269	208.53	46.591	0	211.395	44.48	0	3.559	3.938	255	255		2073	4.228	161.185	140.377	0
						699	7.972	38.6	228.283	0	45.234	230.092	0	6.877	6.934	255	255		1192	5.564	147.916	150.932	0	153.043	151.686	0	5.182	5.276	255	255		928	4.269	259.193	99.516	0	261.756	101.627	0	3.321	4.086	255	255		579	4.217	40.108	264.018	0
						315	7.858	12.967	144.75	0	14.324	149.877	0	5.303	7.11	255	255		2503	5.564	265.827	28.95	0	266.883	23.823	0	5.234	4.956	255	255		1038	4.254	292.666	184.104	0	290.103	187.12	0	3.958	4.092	255	255		1248	4.217	76.295	52.773	0
						760	7.836	44.179	306.388	0	50.21	308.348	0	6.342	7.328	255	255		1904	5.559	202.499	11.61	0	206.42	8.293	0	5.135	5.297	255	255		268	4.243	85.493	43.877	0	86.699	47.496	0	3.814	3.862	255	255		479	4.207	30.005	38.449	0
						1433	7.836	130.577	88.358	0	123.641	90.016	0	7.131	7.422	255	255		721	5.549	101.476	102.531	0	105.999	101.777	0	4.586	5.068	255	255		1140	4.243	302.769	19.752	0	302.92	18.094	0	1.665	4.022	255	255		1571	4.192	107.356	9.198	0
						3225	7.836	214.26	68.756	0	219.537	71.169	0	5.803	7.213	255	255		1770	5.523	188.477	82.327	0	189.23	82.779	0	0.879	5.04	255	255		1027	4.192	284.072	191.492	0	286.786	194.206	0	3.838	3.946	255	255		1652	4.181	113.538	52.321	0
						1940	7.821	133.894	288.746	0	138.87	292.968	0	6.526	7.178	255	255		2717	5.523	285.429	157.265	0	288.595	153.797	0	4.696	4.964	255	255		1086	4.181	294.174	160.28	0	294.777	157.114	0	3.223	3.765	255	255		553	4.155	37.545	159.677	0
						4305	7.784	265.978	294.023	0	272.763	296.134	0	7.106	7.25	255	255		2133	5.512	224.212	74.788	0	226.021	79.16	0	4.732	5.121	255	255		1092	4.181	295.833	182.898	0	297.642	179.731	0	3.647	4.028	255	255		1989	4.155	151.837	268.391	0
						2562	7.722	186.215	45.687	0	187.572	50.663	0	5.158	6.491	255	255		14	5.486	17.641	153.043	0	21.863	152.44	0	4.265	4.908	255	255		278	4.155	79.763	156.059	0	83.231	154.702	0	3.724	3.906	255	255		2082	4.128	163.748	64.685	0
						3605	7.571	234.465	14.626	0	233.862	19.602	0	5.012	6.894	255	255		2349	5.486	247.432	237.179	0	251.051	235.068	0	4.189	5.073	255	255		667	4.144	183.802	201.444	0	187.572	201.444	0	3.77	3.838	255	255		105	4.118	6.634	118.816	0
						1570	7.556	121.077	255.876	0	115.951	259.645	0	6.363	6.823	255	255		1112	5.471	118.966	23.371	0	120.776	27.291	0	4.318	4.574	255	255		523	4.129	145.353	306.237	0	145.504	303.523	0	2.718	3.7	255	255		173	4.118	13.721	143.845	0
						339	7.53	19.903	110.673	0	15.078	113.086	0	5.395	6.83	255	255		1866	5.46	200.237	242.456	0	203.102	244.266	0	3.388	5.024	255	255		432	4.093	128.767	176.716	0	129.823	180.033	0	3.481	3.839	255	255		1860	4.118	152.741	17.641	0
						56	7.478	6.936	130.275	0	11.158	136.005	0	7.117	6.966	255	255		14	5.45	59.106	166.312	0	60.463	162.542	0	4.006	4.748	255	255		5	4.067	6.785	170.383	0	8.595	167.066	0	3.779	3.762	255	255		2340	4.118	196.77	29.252	0
						752	7.457	45.234	195.262	0	44.179	201.142	0	5.974	6.956	255	255		1963	5.424	208.681	161.487	0	210.491	166.161	0	5.012	4.936	255	255		145	4.056	46.29	133.743	0	49.607	132.989	0	3.402	3.716	255	255		3078	4.103	271.105	247.281	0
						1500	7.457	106.301	37.394	0	112.483	34.83	0	6.692	6.945	255	255		721	5.398	87.905	107.959	0	92.429	105.848	0	4.992	4.771	255	255		382	4.056	111.427	171.589	0	110.523	173.549	0	2.159	3.717	255	255		1691	4.093	122.585	251.352	0
						1993	7.343	145.504	56.241	0	141.584	50.964	0	6.574	6.675	255	255		1871	5.398	198.579	185.612	0	202.348	184.858	0	3.844	4.732	255	255		1108	4.03	300.809	229.037	0	301.864	232.505	0	3.625	3.686	255	255		2148	4.093	171.891	37.695	0
						4438	7.332	273.819	216.07	0	278.493	214.411	0	4.96	6.409	255	255		852	5.376	94.841	22.617	0	97.555	20.506	0	3.438	4.649	255	255		1161	4.03	305.03	172.494	0	308.348	172.494	0	3.317	3.753	255	255		970	4.056	57.297	161.034	0
						1293	7.28	94.238	134.045	0	97.405	128.164	0	6.679	6.833	255	255		1744	5.361	186.667	126.355	0	185.461	121.831	0	4.682	5.112	255	255		38	4.004	7.087	142.941	0	8.293	144.901	0	2.302	3.844	255	255		299	4.03	20.205	26.085	0
						319	7.27	13.118	217.577	0	14.475	223.91	0	6.477	6.943	255	255		728	5.346	86.85	123.641	0	88.509	123.188	0	1.719	4.632	255	255		326	4.004	101.928	63.78	0	99.214	62.423	0	3.034	3.77	255	255		1319	4.03	81.573	65.741	0
						1570	7.27	116.855	267.034	0	117.308	273.366	0	6.349	6.487	255	255		14	5.335	52.773	157.114	0	52.773	161.185	0	4.071	4.966	255	255		SUM	1174.7												3093	4.03	273.668	145.504	0
						781	7.254	46.893	194.809	0	51.266	199.634	0	6.512	6.81	255	255		1770	5.335	187.572	86.699	0	188.477	82.327	0	4.465	4.954	255	255		PER CELL	61.8261												263	4.004	19.752	138.568	0
						847	7.222	59.106	259.947	0	59.257	266.732	0	6.787	6.612	255	255		14	5.325	67.701	146.559	0	72.526	146.861	0	4.834	4.998	255	255		um	23.7793												1142	4.004	69.058	11.459	0
						3342	7.207	233.409	270.502	0	238.687	267.637	0	6.005	6.84	255	255		1443	5.325	159.376	107.658	0	155.455	105.848	0	4.318	5.052	255	255															2056	4.004	161.487	91.072	0
						3479	7.181	227.981	297.19	0	228.434	292.365	0	4.846	6.565	255	255		2516	5.325	264.47	142.338	0	268.692	141.131	0	4.391	4.96	255	255															SUM	1211.5
						1742	7.13	120.625	46.29	0	120.927	51.567	0	5.286	6.676	255	255		721	5.309	101.476	102.531	0	105.245	99.968	0	4.558	4.484	255	255															PER CELL	23.755
						1211	7.082	95.746	142.338	0	92.58	138.87	0	4.696	6.538	255	255		1542	5.299	160.28	54.281	0	163.145	57.598	0	4.383	4.875	255	255															um	9.13653
						1029	7.041	72.224	79.311	0	76.748	83.382	0	6.086	6.49	255	255		2186	5.299	232.203	218.633	0	229.489	215.768	0	3.946	4.782	255	255
						1851	7.031	129.521	255.876	0	127.561	259.344	0	3.984	6.262	255	255		1961	5.284	207.626	300.055	0	210.641	303.523	0	4.596	5.027	255	255
						4636	7.02	279.699	125.148	0	286.032	126.505	0	6.477	6.649	255	255		1179	5.247	132.235	229.338	0	128.767	232.354	0	4.596	4.943	255	255
						1928	6.968	132.989	271.105	0	138.417	271.859	0	5.48	6.347	255	255		1192	5.236	159.225	144.901	0	160.582	140.528	0	4.578	4.961	255	255
						1570	6.953	111.277	265.224	0	116.855	267.034	0	5.865	6.483	255	255		1604	5.236	167.066	76.446	0	171.74	75.089	0	4.867	4.928	255	255
						4766	6.942	298.698	288.445	0	294.476	292.666	0	5.971	6.458	255	255		2483	5.236	261.304	279.398	0	263.566	282.866	0	4.14	4.807	255	255
						659	6.931	32.87	48.552	0	39.052	47.647	0	6.248	6.629	255	255		1012	5.21	114.895	134.045	0	119.419	134.497	0	4.546	4.386	255	255
						1492	6.927	105.698	125.299	0	110.824	129.22	0	6.454	6.532	255	255		1745	5.21	184.255	53.678	0	186.667	50.21	0	4.225	4.744	255	255
						3847	6.802	247.13	226.021	0	249.845	226.624	0	2.78	6.2	255	255		2412	5.21	254.82	148.52	0	258.741	147.163	0	4.149	4.793	255	255
						2232	6.74	162.09	161.034	0	164.05	157.416	0	4.116	5.344	255	255		14	5.195	2.865	163.598	0	6.634	166.01	0	4.475	4.492	255	255
						1113	6.718	79.462	142.488	0	84.588	142.338	0	5.129	6.319	255	255		953	5.185	98.762	196.92	0	102.984	195.111	0	4.593	4.753	255	255
						1463	6.703	104.039	50.512	0	108.412	51.115	0	4.414	6.133	255	255		721	5.159	74.787	110.372	0	79.009	111.126	0	4.289	4.777	255	255
						3342	6.677	247.583	272.613	0	249.091	271.708	0	1.758	5.959	255	255		1012	5.159	107.507	137.211	0	108.261	134.497	0	2.817	4.631	255	255
						1634	6.667	115.498	294.325	0	119.57	290.405	0	5.652	5.719	255	255		217	5.148	27.895	168.875	0	29.402	171.891	0	3.372	4.388	255	255
						4312	6.656	266.28	143.845	0	266.581	137.814	0	6.039	6.293	255	255		1258	5.148	130.727	52.924	0	133.441	51.416	0	3.105	4.768	255	255
						102	6.63	4.825	34.981	0	9.198	36.791	0	4.732	5.665	255	255		2371	5.148	250.297	280.453	0	251.654	278.191	0	2.638	4.69	255	255
						3342	6.625	247.432	262.812	0	251.051	257.685	0	6.275	6.278	255	255		2319	5.143	250.297	138.568	0	250.598	140.679	0	2.132	4.728	255	255
						2117	6.604	156.662	246.678	0	154.852	241.552	0	5.436	5.909	255	255		1756	5.122	185.159	95.595	0	185.461	92.73	0	2.881	4.826	255	255
						500	6.557	30.307	237.33	0	30.609	231.148	0	6.189	6.014	255	255		2536	5.122	275.327	262.51	0	271.557	262.51	0	3.77	4.397	255	255
						744	6.516	42.52	285.429	0	43.274	290.706	0	5.331	5.856	255	255		2872	5.122	300.959	183.35	0	304.88	185.31	0	4.383	4.769	255	255
						1570	6.49	110.824	257.384	0	115.951	259.645	0	5.603	5.68	255	255		1566	5.096	162.995	300.055	0	166.764	297.491	0	4.558	4.853	255	255
						3665	6.479	242.456	306.538	0	240.798	307.895	0	2.143	5.581	255	255		14	5.06	86.548	147.313	0	88.207	150.178	0	3.31	4.08	255	255
						3342	6.464	250.9	253.463	0	252.408	257.685	0	4.483	5.913	255	255		516	5.06	57.9	14.023	0	61.519	16.134	0	4.189	4.64	255	255
						5132	6.464	301.562	281.207	0	303.673	285.73	0	4.992	6.118	255	255		2253	5.06	239.29	252.106	0	242.758	254.368	0	4.14	4.459	255	255
						1516	6.453	107.205	109.618	0	109.769	105.396	0	4.939	5.973	255	255		2570	5.049	273.819	122.585	0	274.723	117.911	0	4.761	4.499	255	255
						5112	6.452	301.412	195.563	0	304.427	200.238	0	5.563	5.734	255	255		1562	5.045	180.636	73.129	0	177.017	76.145	0	4.711	4.83	255	255
						847	6.443	60.312	249.241	0	60.765	255.122	0	5.898	5.644	255	255		1616	5.034	172.343	38.148	0	172.946	34.68	0	3.52	4.612	255	255
						4530	6.354	275.327	153.043	0	277.287	150.178	0	3.471	5.989	255	255		2704	5.034	294.174	183.199	0	289.952	183.652	0	4.246	4.714	255	255
						4073	6.339	256.177	216.371	0	261.304	219.085	0	5.801	5.819	255	255		290	5.008	35.584	140.679	0	33.021	144.147	0	4.312	4.371	255	255
						4942	6.339	294.023	227.378	0	294.627	222.252	0	5.162	5.683	255	255		1192	5.008	156.812	148.821	0	159.225	144.901	0	4.603	4.654	255	255
						2442	6.328	175.962	220.442	0	176.716	221.045	0	0.965	5.804	255	255		728	4.997	82.176	127.109	0	85.342	124.696	0	3.981	4.078	255	255
						3342	6.298	240.496	267.184	0	244.567	271.708	0	6.086	5.785	255	255		1192	4.997	143.242	151.837	0	146.107	154.551	0	3.946	4.255	255	255
						4942	6.287	308.498	219.839	0	304.126	223.609	0	5.773	6.046	255	255		2090	4.997	220.593	160.582	0	224.212	159.527	0	3.77	4.643	255	255
						335	6.277	14.927	142.338	0	20.054	144.901	0	5.732	5.687	255	255		390	4.971	44.179	124.696	0	48.401	124.093	0	4.265	4.665	255	255
						3342	6.277	223.759	258.891	0	225.267	253.916	0	5.199	5.79	255	255		1935	4.971	207.475	199.785	0	208.832	203.856	0	4.291	4.531	255	255
						4942	6.266	297.793	221.648	0	298.848	227.227	0	5.678	5.716	255	255		714	4.961	81.723	79.311	0	82.477	74.788	0	4.586	4.517	255	255
						830	6.24	55.487	237.33	0	57.598	242.607	0	5.684	5.364	255	255		1744	4.883	185.762	121.228	0	189.834	119.57	0	4.396	4.179	255	255
						2999	6.24	203.555	77.652	0	204.912	83.08	0	5.595	5.849	255	255		738	4.872	76.748	34.077	0	80.668	32.418	0	4.257	4.597	255	255
						2676	6.1	188.778	278.945	0	191.794	283.318	0	5.312	5.546	255	255		1856	4.862	202.198	1.357	0	206.872	1.809	0	4.696	4.252	255	255
						132	6.089	5.127	204.459	0	6.785	208.53	0	4.396	5.691	255	255		1192	4.857	148.52	146.861	0	144.599	144.901	0	4.383	4.388	255	255
						3847	6.074	253.011	230.243	0	256.931	230.545	0	3.932	5.251	255	255		973	4.849	104.341	262.058	0	106.301	261.002	0	2.226	4.372	255	255
						1074	6.063	76.145	293.119	0	81.12	291.611	0	5.199	5.652	255	255		1280	4.846	130.426	12.816	0	131.029	8.595	0	4.265	4.609	255	255
						3342	6.063	225.87	253.614	0	230.846	256.027	0	5.53	5.399	255	255		1112	4.821	118.966	23.371	0	118.966	27.442	0	4.071	4.227	255	255
						102	6.038	4.674	39.505	0	9.198	36.791	0	5.275	5.377	255	255		1629	4.821	176.414	179.43	0	174.002	175.962	0	4.225	4.38	255	255
						1993	6.012	138.116	50.663	0	141.584	50.964	0	3.481	5.408	255	255		412	4.81	70.264	197.523	0	74.637	197.373	0	4.375	4.068	255	255
						500	6.001	26.99	264.621	0	29.252	259.645	0	5.466	5.597	255	255		1248	4.795	131.18	98.309	0	132.687	97.706	0	1.624	4.117	255	255
						1470	5.964	105.547	264.018	0	107.356	264.621	0	1.907	5.608	255	255		1443	4.795	153.495	111.729	0	157.416	111.427	0	3.932	4	255	255
						2771	5.923	199.333	293.571	0	203.705	295.079	0	4.625	4.682	255	255		2244	4.795	236.274	156.813	0	239.893	154.702	0	4.189	4.223	255	255
						537	5.902	24.728	38.148	0	26.236	32.87	0	5.489	5.615	255	255		233	4.794	29.101	230.997	0	31.061	234.616	0	4.116	4.554	255	255
						732	5.876	41.616	204.459	0	41.766	201.595	0	2.869	5.465	255	255		1012	4.784	120.474	142.639	0	122.284	138.87	0	4.181	4.328	255	255
						793	5.865	49.155	303.07	0	48.401	297.642	0	5.48	5.636	255	255		1012	4.769	112.784	145.052	0	116.102	145.504	0	3.348	4.058	255	255
						2393	5.861	169.93	35.584	0	174.303	38.751	0	5.399	5.489	255	255		1469	4.758	149.575	208.078	0	153.495	208.38	0	3.932	4.418	255	255
						3949	5.85	248.487	2.413	0	251.352	6.634	0	5.102	5.547	255	255		14	4.747	47.345	145.052	0	51.567	144.901	0	4.225	4.298	255	255
						849	5.814	54.734	178.827	0	53.075	173.7	0	5.388	5.419	255	255		1935	4.706	211.697	202.499	0	209.284	199.182	0	4.102	4.22	255	255
						500	5.788	24.276	258.138	0	29.252	257.384	0	5.033	5.36	255	255		1230	4.67	132.386	258.59	0	128.466	257.384	0	4.102	4.242	255	255
						5132	5.777	301.11	289.952	0	305.332	287.992	0	4.655	5.208	255	255		1590	4.67	165.256	67.55	0	167.669	65.741	0	3.016	4.105	255	255
						1505	5.762	106.452	232.203	0	111.126	234.013	0	5.012	5.358	255	255		2565	4.67	273.216	112.483	0	271.255	109.316	0	3.724	4.277	255	255
						1496	5.751	105.848	308.046	0	106.753	302.92	0	5.206	5.324	255	255		2798	4.67	295.984	295.23	0	298.698	292.214	0	4.057	4.255	255	255
						4	5.736	0.151	71.018	0	3.166	66.796	0	5.188	5.395	255	255		1012	4.644	112.181	136.909	0	115.951	138.116	0	3.958	4.175	255	255
						1707	5.736	119.871	103.888	0	123.188	102.079	0	3.779	5.05	255	255		518	4.633	60.765	259.344	0	64.836	259.193	0	4.074	4.112	255	255
						2851	5.736	197.373	278.644	0	199.936	282.715	0	4.811	5.249	255	255		2296	4.633	243.813	191.945	0	245.17	188.778	0	3.445	3.884	255	255
						4252	5.736	264.47	171.74	0	262.962	167.518	0	4.483	5.266	255	255		2336	4.633	245.623	162.391	0	249.694	161.939	0	4.096	4.264	255	255
						4326	5.736	266.732	40.108	0	269.597	36.037	0	4.978	5.313	255	255		2668	4.597	283.921	249.543	0	284.223	245.321	0	4.233	3.976	255	255
						3342	5.71	252.408	257.685	0	256.931	257.233	0	4.546	4.959	255	255		14	4.581	37.997	149.877	0	40.259	146.409	0	4.14	3.929	255	255
						3847	5.71	250.598	227.981	0	254.066	227.981	0	3.468	5.185	255	255		1248	4.581	134.949	96.349	0	138.568	94.54	0	4.046	3.784	255	255
						3342	5.699	245.17	255.876	0	246.98	251.352	0	4.872	5.006	255	255		73	4.556	8.142	227.077	0	11.007	224.664	0	3.745	4.258	255	255
						4766	5.699	284.675	302.92	0	288.897	300.507	0	4.863	5.194	255	255		927	4.545	96.952	252.559	0	97.706	248.789	0	3.844	4.121	255	255
						5112	5.689	300.658	199.484	0	301.412	195.563	0	3.992	5.117	255	255		55	4.519	6.031	132.386	0	9.801	133.894	0	4.06	4.298	255	255
						1303	5.663	114.745	211.697	0	116.705	212.451	0	2.1	4.922	255	255		388	4.519	52.02	22.014	0	48.401	23.974	0	4.116	4.233	255	255
						1413	5.658	101.777	245.924	0	105.848	249.543	0	5.447	5.422	255	255		867	4.493	93.183	265.073	0	95.294	268.692	0	4.189	4.142	255	255
						3037	5.626	205.213	260.701	0	207.777	263.566	0	3.844	5.283	255	255		14	4.482	19.602	155.154	0	21.863	152.44	0	3.533	3.806	255	255
						2158	5.611	155.455	174.303	0	153.043	178.525	0	4.863	5.084	255	255		1509	4.482	161.637	29.855	0	164.05	28.196	0	2.928	3.971	255	255
						3209	5.611	217.276	196.92	0	218.784	195.111	0	2.355	4.97	255	255		2536	4.482	267.637	261.153	0	271.557	262.51	0	4.149	3.914	255	255
						3757	5.611	244.266	158.17	0	248.337	157.114	0	4.206	4.583	255	255		2728	4.482	286.635	172.192	0	289.048	172.041	0	2.417	4.109	255	255
						1802	5.6	126.958	4.222	0	124.847	1.659	0	3.321	5.017	255	255		2878	4.482	306.689	131.18	0	304.88	128.918	0	2.896	4.036	255	255
						3342	5.6	240.496	267.184	0	245.472	265.677	0	5.199	4.965	255	255		2893	4.482	300.205	242.305	0	300.205	242.305	0	0	3.878	255	255
						406	5.574	17.943	251.202	0	18.848	246.377	0	4.909	5.226	255	255		856	4.467	91.977	100.873	0	95.445	99.968	0	3.584	4.196	255	255
						2581	5.574	182.747	183.048	0	186.516	184.104	0	3.915	5.084	255	255		1562	4.467	175.359	79.16	0	177.771	82.628	0	4.225	4.168	255	255
						2959	5.564	201.745	301.864	0	205.816	300.658	0	4.246	5.3	255	255		2415	4.457	255.273	232.505	0	258.59	234.616	0	3.932	4.026	255	255
						1050	5.549	73.883	71.169	0	76.295	75.541	0	4.994	5.195	255	255		2422	4.457	255.876	11.158	0	259.645	11.007	0	3.773	4.088	255	255
						2771	5.538	194.206	295.833	0	196.77	293.27	0	3.625	4.731	255	255		1179	4.446	134.648	235.52	0	131.783	237.33	0	3.388	4.111	255	255
						2619	5.523	198.579	192.548	0	194.206	190.286	0	4.923	5.025	255	255		1192	4.446	149.726	156.36	0	153.797	156.662	0	4.082	4.008	255	255
						153	5.486	7.841	213.808	0	7.388	218.18	0	4.396	5.164	255	255		1275	4.446	129.973	261.455	0	133.894	260.701	0	3.992	4.117	255	255
						1433	5.46	111.277	90.318	0	115.197	91.072	0	3.992	4.883	255	255		1903	4.431	202.348	29.704	0	205.666	27.442	0	4.015	4.179	255	255
						1952	5.46	134.949	215.768	0	137.06	212.903	0	3.559	4.968	255	255		714	4.42	78.708	72.677	0	81.422	74.486	0	3.262	3.95	255	255
						664	5.45	48.099	98.159	0	46.742	102.833	0	4.867	5.229	255	255		1507	4.42	156.812	206.118	0	157.416	202.198	0	3.966	3.815	255	255
						4001	5.434	252.559	294.174	0	256.78	291.46	0	5.019	4.807	255	255		14	4.405	39.505	150.48	0	42.973	148.218	0	4.14	4.028	255	255
						2908	5.398	199.785	205.816	0	201.293	207.626	0	2.355	4.876	255	255		14	4.394	82.779	148.67	0	86.096	150.63	0	3.853	3.754	255	255
						4766	5.372	294.476	292.666	0	294.627	296.888	0	4.225	4.639	255	255		1012	4.394	120.173	133.14	0	120.173	133.14	0	0	3.781	255	255
						3342	5.351	257.233	257.233	0	259.042	261.002	0	4.181	4.538	255	255		1012	4.394	108.261	134.497	0	112.03	136.005	0	4.06	4.013	255	255
						56	5.346	2.865	127.41	0	6.936	130.275	0	4.978	4.543	255	255		2357	4.394	248.789	255.574	0	252.559	256.177	0	3.817	4.248	255	255
						677	5.335	37.394	198.428	0	36.037	200.238	0	2.262	4.824	255	255		1165	4.379	121.228	128.315	0	124.395	131.029	0	4.17	4.257	255	255
						2333	5.335	166.915	296.134	0	169.177	298.547	0	3.307	4.695	255	255		14	4.368	34.68	151.384	0	37.997	149.877	0	3.644	3.713	255	255
						3151	5.335	210.038	101.928	0	212.903	101.928	0	2.865	4.891	255	255		887	4.368	94.238	41.616	0	96.5	44.48	0	3.65	4.12	255	255
						2991	5.325	213.054	199.785	0	208.983	200.841	0	4.206	4.821	255	255		1012	4.368	108.11	141.282	0	111.729	139.473	0	4.046	3.864	255	255
						3847	5.309	246.226	230.695	0	250.448	228.584	0	4.72	4.993	255	255		1112	4.368	117.911	19.3	0	119.419	17.491	0	2.355	3.896	255	255
						102	5.299	4.674	39.505	0	4.825	34.981	0	4.526	4.764	255	255		1192	4.368	146.107	154.551	0	149.726	156.36	0	4.046	3.696	255	255
						1824	5.273	125.45	15.983	0	127.109	19.451	0	3.844	4.949	255	255		217	4.358	33.624	166.161	0	30.005	165.407	0	3.696	4.039	255	255
						4514	5.273	274.573	259.193	0	275.779	262.51	0	3.53	4.676	255	255		716	4.358	74.335	36.188	0	78.255	35.735	0	3.946	4.076	255	255
						4590	5.273	278.342	268.994	0	278.644	273.517	0	4.533	4.757	255	255		1179	4.347	128.466	236.576	0	128.767	232.354	0	4.233	3.935	255	255
						966	5.247	66.495	260.399	0	69.812	263.566	0	4.586	5.049	255	255		1833	4.342	193.754	2.413	0	193.905	5.428	0	3.019	4.037	255	255
						1285	5.247	93.786	106.452	0	94.691	110.824	0	4.465	4.69	255	255		1179	4.332	126.505	226.323	0	127.561	230.092	0	3.915	3.529	255	255
						5187	5.236	302.166	209.737	0	305.634	210.491	0	3.549	4.245	255	255		1856	4.332	210.641	0.754	0	206.872	1.809	0	3.915	3.919	255	255
						500	5.21	23.823	244.416	0	28.045	244.567	0	4.225	4.939	255	255		93	4.306	9.952	102.38	0	12.213	105.396	0	3.77	3.92	255	255
						775	5.21	46.441	69.058	0	49.305	72.073	0	4.159	5.038	255	255		233	4.306	31.966	238.536	0	35.434	240.345	0	3.912	3.452	255	255
						3342	5.21	238.837	272.311	0	239.441	268.541	0	3.817	4.837	255	255		560	4.306	61.066	12.967	0	64.082	10.705	0	3.77	3.999	255	255
						3342	5.185	252.709	267.486	0	253.463	263.716	0	3.844	4.308	255	255		2344	4.306	246.829	42.671	0	250.448	41.013	0	3.981	4.068	255	255
						4942	5.185	306.991	232.957	0	307.141	236.877	0	3.923	4.308	255	255		556	4.295	60.765	213.355	0	61.67	209.435	0	4.023	4.077	255	255
						102	5.159	13.57	49.004	0	16.887	47.345	0	3.709	4.824	255	255		385	4.28	43.425	191.04	0	46.29	192.397	0	3.17	3.655	255	255
						2703	5.148	190.135	235.068	0	193.754	237.48	0	4.349	4.869	255	255		1242	4.28	129.973	193.151	0	133.441	193	0	3.471	3.132	255	255
						664	5.122	44.179	102.833	0	44.179	102.833	0	0	4.506	255	255		412	4.269	65.137	199.031	0	68.756	198.277	0	3.696	3.807	255	255
						830	5.122	52.623	235.219	0	55.487	237.33	0	3.559	4.817	255	255		2332	4.269	245.321	276.382	0	249.091	277.588	0	3.958	3.95	255	255
						5304	5.122	306.991	255.273	0	308.498	259.645	0	4.625	4.789	255	255		2355	4.269	250.749	122.887	0	251.051	126.656	0	3.782	3.916	255	255
						1308	5.096	95.595	37.695	0	98.008	33.775	0	4.603	4.814	255	255		2465	4.269	260.098	113.388	0	263.264	111.88	0	3.507	3.879	255	255
						3892	5.096	249.241	240.798	0	246.075	242.758	0	3.724	4.608	255	255		2686	4.269	280.755	153.495	0	284.072	153.043	0	3.348	3.72	255	255
						4001	5.086	257.534	283.469	0	257.082	287.992	0	4.546	4.876	255	255		14	4.258	7.388	161.034	0	7.539	165.105	0	4.074	3.796	255	255
						4596	5.06	278.945	164.352	0	281.961	161.638	0	4.057	4.413	255	255		1466	4.258	155.305	277.89	0	151.234	277.739	0	4.074	4.113	255	255
						1736	5.045	125.148	308.197	0	121.831	304.88	0	4.691	4.723	255	255		1856	4.254	199.031	3.77	0	202.198	1.357	0	3.981	3.782	255	255
						913	5.034	71.169	142.488	0	72.677	139.623	0	3.237	4.581	255	255		2521	4.243	274.12	283.921	0	275.93	284.826	0	2.023	3.416	255	255
						1255	5.034	95.445	102.984	0	98.912	105.698	0	4.404	4.424	255	255		1276	4.217	130.124	161.788	0	130.727	162.542	0	0.965	3.897	255	255
						3096	5.034	210.34	39.354	0	208.53	43.123	0	4.181	4.368	255	255		2525	4.217	265.375	193.603	0	268.692	191.643	0	3.853	3.879	255	255
						3151	5.034	226.775	109.92	0	222.704	107.809	0	4.586	4.692	255	255		217	4.207	25.331	172.343	0	29.101	171.891	0	3.797	3.801	255	255
						3757	5.034	240.044	156.813	0	244.266	158.17	0	4.435	4.817	255	255		1732	4.192	184.104	131.18	0	185.009	128.466	0	2.861	3.828	255	255
						4766	5.034	298.095	294.777	0	294.627	296.888	0	4.06	4.698	255	255		14	4.181	46.742	154.852	0	49.909	156.662	0	3.647	3.552	255	255
						102	4.982	14.777	41.314	0	14.927	44.933	0	3.622	4.559	255	255		728	4.181	81.723	125.45	0	85.342	124.696	0	3.696	3.703	255	255
						677	4.971	33.775	203.705	0	36.037	200.238	0	4.14	4.621	255	255		1907	4.181	206.57	258.288	0	203.404	258.59	0	3.181	3.548	255	255
						1871	4.971	132.989	106.602	0	135.251	110.372	0	4.396	4.535	255	255		2449	4.181	258.439	62.574	0	261.907	64.082	0	3.782	3.941	255	255
						3342	4.971	260.399	275.779	0	258.439	271.708	0	4.518	4.379	255	255		2639	4.181	277.89	137.211	0	281.509	135.854	0	3.865	3.541	255	255
						1311	4.945	98.912	275.025	0	99.666	273.819	0	1.422	4.176	255	255		217	4.155	25.934	166.01	0	27.895	168.875	0	3.471	3.459	255	255
						3342	4.924	245.17	255.876	0	249.845	255.876	0	4.674	4.436	255	255		1562	4.155	175.509	82.477	0	177.771	82.628	0	2.267	3.965	255	255
						102	4.909	14.626	36.188	0	15.229	40.259	0	4.116	3.985	255	255		2132	4.155	222.855	169.327	0	223.759	170.835	0	1.758	3.544	255	255
						974	4.909	67.248	220.593	0	69.058	216.522	0	4.455	4.565	255	255		906	4.144	98.008	236.274	0	97.103	240.044	0	3.877	3.697	255	255
						2564	4.909	187.12	5.88	0	191.341	6.936	0	4.352	4.238	255	255		1443	4.144	147.766	104.793	0	151.535	103.888	0	3.877	3.989	255	255
						2693	4.909	189.834	230.394	0	190.437	233.259	0	2.928	4.51	255	255		1248	4.129	139.02	94.088	0	142.337	92.429	0	3.709	3.406	255	255
						3942	4.909	248.186	126.355	0	250.749	129.672	0	4.192	4.677	255	255		1856	4.129	196.468	6.484	0	199.031	3.77	0	3.733	3.811	255	255
						5112	4.909	308.348	196.166	0	306.086	199.785	0	4.267	4.514	255	255		1877	4.129	201.896	149.123	0	204.61	149.575	0	2.751	3.661	255	255
						1141	4.898	83.834	77.351	0	86.85	78.859	0	3.372	4.549	255	255		2114	4.129	222.553	59.709	0	225.418	59.709	0	2.865	3.912	255	255
						391	4.883	17.038	136.306	0	20.506	138.266	0	3.984	4.443	255	255		934	4.118	97.706	56.091	0	98.159	52.623	0	3.497	3.747	255	255
						847	4.883	60.312	249.241	0	61.066	245.17	0	4.14	4.236	255	255		2443	4.118	257.685	120.625	0	259.042	124.093	0	3.724	3.835	255	255
						2232	4.883	164.201	164.955	0	162.09	161.034	0	4.453	4.597	255	255		2570	4.118	275.628	115.197	0	274.723	117.911	0	2.861	3.814	255	255
						556	4.857	26.085	134.648	0	29.855	137.06	0	4.475	4.664	255	255		973	4.093	109.769	262.209	0	106.301	261.002	0	3.672	2.942	255	255
						1311	4.821	97.706	270.2	0	99.666	273.819	0	4.116	4.413	255	255		1060	4.093	119.268	128.164	0	115.8	126.958	0	3.672	3.74	255	255
						1499	4.821	106.15	141.885	0	108.713	138.87	0	3.958	4.444	255	255		1332	4.093	135.552	61.217	0	137.663	59.257	0	2.881	3.822	255	255
						3470	4.821	227.529	184.255	0	228.132	181.993	0	2.341	4.265	255	255		1139	4.067	119.117	50.813	0	121.831	48.401	0	3.631	3.748	255	255
						1283	4.81	93.786	22.466	0	94.691	26.688	0	4.318	4.458	255	255		1258	4.067	130.727	52.924	0	133.441	51.416	0	3.105	3.628	255	255
						3342	4.805	241.853	262.812	0	245.472	265.677	0	4.615	4.267	255	255		2880	4.067	308.498	26.387	0	305.935	28.95	0	3.625	3.725	255	255
						1177	4.795	87.001	118.665	0	89.866	121.53	0	4.052	4.437	255	255		412	4.056	61.519	198.579	0	65.137	199.031	0	3.647	3.518	255	255
						847	4.758	59.106	259.193	0	60.765	255.122	0	4.396	4.271	255	255		1192	4.056	123.942	142.036	0	127.259	142.79	0	3.402	3.728	255	255
						934	4.758	66.645	86.398	0	63.479	87.453	0	3.338	4.266	255	255		2597	4.056	272.763	243.512	0	275.025	245.924	0	3.307	3.803	255	255
						3834	4.758	243.512	127.863	0	244.416	130.275	0	2.577	4.349	255	255		14	4.03	48.401	143.695	0	50.21	141.282	0	3.016	3.529	255	255
						4268	4.758	264.47	166.915	0	268.089	168.423	0	3.92	4.273	255	255		14	4.03	42.219	156.36	0	45.084	158.019	0	3.31	3.365	255	255
						4371	4.758	274.874	209.134	0	272.914	210.491	0	2.384	4.305	255	255		140	4.03	14.777	272.613	0	18.245	272.16	0	3.497	3.687	255	255
						887	4.732	58.202	93.484	0	61.066	96.5	0	4.159	4.462	255	255		1297	4.03	133.743	183.652	0	134.195	187.12	0	3.497	3.626	255	255
						847	4.722	60.312	249.241	0	62.122	246.226	0	3.517	4.04	255	255		2668	4.019	281.358	254.368	0	283.77	252.709	0	2.928	3.688	255	255
						500	4.696	34.68	254.67	0	30.609	254.971	0	4.082	4.399	255	255		537	4.004	70.113	230.846	0	67.248	228.735	0	3.559	3.682	255	255
						1570	4.696	116.554	262.812	0	116.855	266.28	0	3.481	4.365	255	255		1192	4.004	153.043	151.686	0	156.36	150.329	0	3.584	3.408	255	255
						4702	4.696	282.715	239.441	0	284.373	243.361	0	4.257	4.365	255	255		2056	4.004	216.974	31.061	0	217.125	34.077	0	3.019	3.66	255	255
						847	4.67	54.13	251.805	0	53.98	255.574	0	3.773	4.201	255	255		233	4.003	31.061	234.616	0	34.529	235.671	0	3.625	3.216	255	255
						3342	4.67	232.957	258.439	0	236.576	259.042	0	3.669	4.164	255	255		SUM	1762.17
						3479	4.67	231.449	297.19	0	231.6	294.023	0	3.17	3.818	255	255		PER CELL	20.9782
						4942	4.67	300.205	222.553	0	301.713	226.473	0	4.2	4.118	255	255		um	8.06853
						5030	4.67	293.119	205.967	0	294.325	204.761	0	1.706	4.098	255	255
						5218	4.648	307.141	302.92	0	307.292	298.547	0	4.375	4.237	255	255
						1802	4.633	126.204	5.73	0	124.847	1.659	0	4.291	4.257	255	255	D8_3	BRANCH ANALYSIS
						3342	4.633	251.202	263.415	0	252.559	259.344	0	4.291	4.442	255	255	77	Skeleton ID	Branch length	V1 x	V1 y	V1 z	V2 x	V2 y	V2 z	Euclidean distance	Running average length	Average intensity (inner 3rd)	Average intensity
						3847	4.633	258.137	233.711	0	258.137	233.711	0	0	4.036	255	255		1513	20.03	201.09	87.604	0	211.19	102.23	0	17.774	18.288	255	255
						2991	4.622	209.435	198.579	0	211.094	195.563	0	3.442	4.179	255	255		2307	17.269	277.215	85.795	0	281.436	86.247	0	4.245	16.129	255	255
						102	4.607	12.062	37.545	0	14.626	40.56	0	3.958	4.23	255	255		1633	15.49	211.793	89.866	0	218.878	100.722	0	12.964	14.16	255	255
						912	4.607	60.614	9.047	0	63.78	9.952	0	3.293	4.241	255	255		1891	14.559	237.72	127.712	0	242.996	138.719	0	12.206	13.523	255	255
						1503	4.607	106.301	278.342	0	108.713	277.89	0	2.455	4.221	255	255		2493	14.195	293.797	6.936	0	302.69	15.681	0	12.473	13.182	255	255
						1303	4.571	110.975	210.491	0	115.046	211.395	0	4.17	3.875	255	255		1673	13.353	215.26	177.922	0	220.385	187.572	0	10.927	12.614	255	255
						2593	4.571	183.652	111.88	0	187.572	112.03	0	3.923	4.392	255	255		1663	12.588	224.003	60.765	0	233.198	65.741	0	10.455	11.457	255	255
						3342	4.566	249.694	264.169	0	252.709	267.486	0	4.483	4.089	255	255		61	11.928	13.265	226.775	0	17.335	226.926	0	4.073	11.204	255	255
						3342	4.56	244.718	256.78	0	245.17	261.153	0	4.396	4.086	255	255		1852	11.824	235.309	132.838	0	233.198	123.188	0	9.878	11.069	255	255
						1470	4.556	111.88	269.145	0	108.562	266.581	0	4.192	4.235	255	255		2251	11.585	276.31	189.834	0	271.637	199.484	0	10.722	10.684	255	255
						1108	4.545	86.398	255.423	0	88.509	252.106	0	3.932	4.183	255	255		2500	11.335	294.399	199.634	0	295.153	192.397	0	7.277	10.633	255	255
						1227	4.545	89.564	109.316	0	91.675	105.999	0	3.932	4.316	255	255		1862	11.231	234.103	114.141	0	242.092	115.046	0	8.04	10.54	255	255
						3211	4.545	229.791	274.723	0	230.846	271.255	0	3.625	4.162	255	255		1778	11.199	225.812	51.416	0	232.143	56.543	0	8.146	10.348	255	255
						5132	4.545	307.292	287.841	0	307.292	287.841	0	0	3.935	255	255		659	10.711	89.239	176.565	0	91.953	177.319	0	2.816	9.996	255	255
						2258	4.519	168.875	152.289	0	165.105	150.48	0	4.181	4.294	255	255		500	10.57	63.915	221.045	0	69.492	227.378	0	8.439	9.876	255	255
						4371	4.519	272.462	213.959	0	271.708	210.641	0	3.402	4.232	255	255		1121	10.555	154.059	8.896	0	162.5	13.57	0	9.649	9.901	255	255
						4528	4.519	288.445	41.314	0	285.278	39.505	0	3.647	4.285	255	255		1891	10.279	236.062	134.195	0	242.544	140.377	0	8.957	9.664	255	255
						4435	4.508	270.954	22.919	0	272.462	19.3	0	3.92	4.349	255	255		103	10.254	22.31	55.337	0	25.475	48.401	0	7.624	9.374	255	255
						5064	4.508	302.92	164.352	0	306.387	162.693	0	3.844	4.053	255	255		1627	10.103	216.617	197.825	0	223.701	192.246	0	9.018	9.235	255	255
						766	4.504	45.536	63.78	0	48.702	66.796	0	4.373	4.408	255	255		1121	9.878	172.148	20.355	0	180.288	23.22	0	8.629	8.982	255	255
						524	4.493	26.839	161.336	0	24.728	158.019	0	3.932	4.133	255	255		2319	9.822	282.189	103.285	0	281.888	112.483	0	9.203	9.367	255	255
						3211	4.482	226.926	272.311	0	229.187	269.295	0	3.77	3.638	255	255		2404	9.776	285.204	10.856	0	290.028	18.546	0	9.078	9.224	255	255
						1255	4.457	91.826	99.516	0	94.54	101.928	0	3.631	3.556	255	255		2108	9.427	256.563	129.823	0	262.442	130.577	0	5.927	8.748	255	255
						2615	4.457	185.31	165.859	0	187.27	169.327	0	3.984	4.139	255	255		1663	9.297	214.506	49.004	0	220.084	55.337	0	8.439	8.534	255	255
						2718	4.457	194.659	107.205	0	197.071	109.316	0	3.206	4.104	255	255		2193	9.279	276.16	104.793	0	267.567	103.737	0	8.657	8.635	255	255
						3757	4.431	246.829	160.28	0	244.266	158.17	0	3.321	3.946	255	255		1296	9.051	171.243	49.909	0	179.232	52.17	0	8.303	8.51	255	255
						481	4.42	22.165	240.345	0	22.466	243.663	0	3.331	4.052	255	255		1154	8.611	157.073	54.13	0	161.897	59.86	0	7.49	8.078	255	255
						699	4.42	46.139	226.172	0	45.234	230.092	0	4.023	3.974	255	255		2539	8.573	308.268	129.973	0	303.444	135.251	0	7.15	7.996	255	255
						3665	4.42	236.576	305.181	0	238.837	307.443	0	3.199	4.008	255	255		1603	8.434	212.697	288.595	0	213.903	284.675	0	4.102	7.481	255	255
						4268	4.42	267.787	181.691	0	267.486	177.771	0	3.932	4.189	255	255		1121	8.413	169.736	12.213	0	171.545	19.752	0	7.753	7.699	255	255
						4993	4.42	296.285	308.046	0	299.15	306.689	0	3.17	3.73	255	255		1191	8.398	160.993	36.338	0	161.445	43.425	0	7.101	7.842	255	255
						1433	4.405	109.467	92.73	0	109.618	89.564	0	3.17	3.437	255	255		753	8.32	101.6	159.677	0	106.725	165.256	0	7.576	7.916	255	255
						784	4.394	47.044	291.611	0	47.345	294.777	0	3.181	4.012	255	255		2433	8.221	290.179	181.993	0	287.013	180.334	0	3.574	7.457	255	255
						838	4.394	53.678	77.502	0	57.146	76.597	0	3.584	3.928	255	255		2208	8.195	270.431	259.645	0	266.663	254.217	0	6.608	7.406	255	255
						3783	4.394	241.401	153.345	0	242.305	155.003	0	1.889	3.88	255	255		2428	8.158	291.988	118.212	0	298.771	121.228	0	7.424	7.321	255	255
						3342	4.383	259.042	270.803	0	259.796	267.034	0	3.844	3.75	255	255		2400	8.085	284.903	187.572	0	291.385	190.587	0	7.149	7.663	255	255
						173	4.368	6.484	155.154	0	9.348	152.892	0	3.65	4.111	255	255		486	8.043	66.477	29.402	0	71.301	34.378	0	6.93	6.874	255	255
						1368	4.368	99.365	186.215	0	102.38	183.802	0	3.862	3.997	255	255		1374	7.945	180.288	59.709	0	181.795	65.891	0	6.363	7.413	255	255
						2562	4.368	190.286	53.829	0	187.873	51.115	0	3.631	4.178	255	255		2067	7.934	258.824	110.975	0	264.553	113.689	0	6.339	7.387	255	255
						3211	4.368	223.307	274.12	0	226.926	272.311	0	4.046	4.019	255	255		460	7.919	63.312	62.725	0	64.216	68.756	0	6.099	7.051	255	255
						4766	4.368	288.897	300.507	0	291.611	297.793	0	3.838	3.569	255	255		2069	7.757	252.644	73.732	0	259.277	76.145	0	7.058	7.278	255	255
						5211	4.368	306.387	278.191	0	306.991	281.207	0	3.075	3.554	255	255		1314	7.746	172.751	299.904	0	179.685	298.848	0	7.014	7.31	255	255
						2328	4.332	164.804	184.104	0	167.97	184.556	0	3.199	3.919	255	255		1585	7.721	206.818	260.098	0	210.285	264.47	0	5.58	6.919	255	255
						518	4.321	23.673	165.407	0	23.974	169.478	0	4.082	4.143	255	255		1513	7.669	216.918	110.523	0	212.999	105.095	0	6.695	7.1	255	255
						828	4.306	52.472	202.952	0	53.527	206.57	0	3.77	4.057	255	255		1513	7.644	201.995	81.723	0	201.09	87.604	0	5.95	7.182	255	255
						5062	4.306	304.578	143.996	0	300.959	145.353	0	3.865	4.084	255	255		1121	7.607	169.736	20.959	0	166.872	14.927	0	6.677	7.195	255	255
						849	4.28	51.869	171.288	0	53.98	167.97	0	3.932	3.882	255	255		1824	7.555	233.952	72.526	0	237.871	78.105	0	6.818	6.871	255	255
						2920	4.28	200.388	155.305	0	203.555	155.757	0	3.199	3.824	255	255		1891	7.529	252.795	148.369	0	247.971	144.147	0	6.41	6.771	255	255
						3847	4.28	254.519	224.061	0	256.479	227.529	0	3.984	3.983	255	255		2078	7.492	263.497	305.784	0	257.92	302.618	0	6.414	6.528	255	255
						847	4.269	53.98	255.574	0	55.638	258.59	0	3.442	3.715	255	255		2249	7.367	270.13	231.298	0	276.16	232.203	0	6.097	6.94	255	255
						1494	4.269	108.261	293.119	0	107.356	296.888	0	3.877	3.77	255	255		1639	7.254	217.973	37.695	0	218.425	37.695	0	0.452	6.646	255	255
						3209	4.269	213.355	196.016	0	214.411	199.634	0	3.77	4.031	255	255		287	7.243	44.62	259.947	0	48.388	264.621	0	6.004	6.629	255	255
						3613	4.269	233.409	113.237	0	235.671	115.649	0	3.307	3.854	255	255		1405	7.242	184.056	23.673	0	189.784	26.387	0	6.339	6.713	255	255
						68	4.243	2.563	28.347	0	4.373	25.331	0	3.517	3.879	255	255		178	7.217	38.741	98.611	0	41.153	95.746	0	3.745	6.243	255	255
						2270	4.243	162.542	284.977	0	163.748	288.294	0	3.53	3.649	255	255		2539	7.181	302.389	140.98	0	303.444	135.251	0	5.826	6.074	255	255
						2448	4.243	173.7	250.749	0	175.208	249.241	0	2.132	3.999	255	255		1987	7.103	244.956	66.495	0	249.177	71.32	0	6.411	6.586	255	255
						1824	4.233	129.22	16.737	0	127.561	19.752	0	3.442	3.9	255	255		1229	7.056	164.61	245.17	0	167.475	250.598	0	6.137	6.592	255	255
						4942	4.227	305.332	233.711	0	307.141	236.877	0	3.647	3.75	255	255		1434	6.942	195.965	89.112	0	192.649	93.635	0	5.609	6.15	255	255
						2227	4.217	158.773	185.461	0	160.733	182.144	0	3.853	4.032	255	255		1499	6.879	196.568	237.631	0	198.678	243.512	0	6.248	6.356	255	255
						4590	4.217	282.715	276.533	0	279.548	274.422	0	3.806	3.806	255	255		1489	6.827	195.965	275.628	0	199.432	270.502	0	6.189	6.371	255	255
						102	4.207	13.721	31.664	0	13.269	35.434	0	3.797	3.701	255	255		893	6.764	133.105	132.687	0	138.683	133.14	0	5.596	5.934	255	255
						2847	4.207	198.428	252.86	0	197.674	249.091	0	3.844	3.719	255	255		1909	6.739	237.72	60.011	0	242.996	63.328	0	6.232	6.271	255	255
						3211	4.207	218.784	276.382	0	219.839	280.152	0	3.915	3.426	255	255		1820	6.728	229.128	15.681	0	231.691	21.26	0	6.139	5.986	255	255
						1433	4.192	125.752	94.691	0	122.434	93.786	0	3.438	3.912	255	255		1121	6.692	175.012	25.331	0	172.148	20.355	0	5.741	6.339	255	255
						2718	4.192	191.191	114.594	0	192.548	113.237	0	1.919	3.727	255	255		109	6.614	28.49	179.43	0	24.269	182.898	0	5.463	6.288	255	255
						1545	4.181	111.427	247.884	0	114.895	246.377	0	3.782	3.715	255	255		341	6.604	55.624	49.607	0	55.172	44.028	0	5.597	6.227	255	255
						3209	4.181	214.109	200.991	0	217.728	200.841	0	3.622	3.622	255	255		287	6.603	50.649	271.105	0	52.911	267.335	0	4.396	6.056	255	255
						3877	4.181	246.075	285.127	0	246.075	281.961	0	3.166	3.586	255	255		477	6.603	61.955	35.132	0	64.668	38.449	0	4.286	5.896	255	255
						4403	4.181	269.748	60.162	0	271.406	56.845	0	3.709	3.973	255	255		2391	6.505	285.958	240.345	0	286.561	234.465	0	5.911	6.08	255	255
						3342	4.166	248.186	271.708	0	248.789	268.541	0	3.223	3.849	255	255		187	6.489	39.344	61.368	0	40.248	57.297	0	4.17	5.614	255	255
						3211	4.144	228.735	278.342	0	229.791	274.723	0	3.77	3.65	255	255		2078	6.489	252.342	298.547	0	255.357	298.095	0	3.049	5.914	255	255
						5064	4.144	297.039	168.121	0	300.658	167.066	0	3.77	3.887	255	255		2067	6.467	258.523	114.443	0	264.553	113.689	0	6.077	5.841	255	255
						1871	4.129	131.632	109.316	0	134.045	112.181	0	3.745	3.811	255	255		1121	6.4	178.027	13.57	0	172.751	10.856	0	5.933	6.062	255	255
						3342	4.118	237.179	259.495	0	240.798	258.288	0	3.814	3.595	255	255		993	6.39	144.562	221.196	0	146.974	225.418	0	4.862	5.757	255	255
						3683	4.118	235.973	207.023	0	239.591	206.721	0	3.631	3.693	255	255		1363	6.328	180.589	85.191	0	181.946	90.016	0	5.012	5.39	255	255
						1413	4.103	102.682	251.805	0	105.848	249.543	0	3.891	3.612	255	255		1663	6.313	220.988	55.789	0	224.003	60.765	0	5.818	5.383	255	255
						1433	4.093	110.824	93.635	0	111.277	90.318	0	3.348	3.214	255	255		1878	6.302	235.309	66.495	0	238.926	62.574	0	5.335	5.8	255	255
						3151	4.093	220.593	104.944	0	222.704	107.809	0	3.559	3.291	255	255		977	6.214	141.245	108.713	0	143.657	113.84	0	5.666	5.324	255	255
						3209	4.093	215.768	205.213	0	219.236	204.61	0	3.52	3.563	255	255		2352	6.162	281.436	5.428	0	284.3	10.102	0	5.482	5.761	255	255
						339	4.082	14.023	116.252	0	15.078	113.086	0	3.338	3.843	255	255		341	6.151	54.719	41.012	0	54.87	35.886	0	5.129	5.523	255	255
						2562	4.067	182.144	45.084	0	184.405	45.234	0	2.267	3.749	255	255		273	6.125	44.77	79.16	0	44.921	84.136	0	4.978	5.877	255	255
						102	4.056	14.777	41.314	0	14.927	44.933	0	3.622	3.607	255	255		717	6.089	101.449	89.112	0	100.244	93.635	0	4.681	5.517	255	255
						294	4.056	12.364	108.864	0	13.57	112.332	0	3.672	3.852	255	255		156	6.062	32.41	31.362	0	32.108	26.236	0	5.135	5.74	255	255
						509	4.056	23.22	150.781	0	24.125	154.249	0	3.584	3.8	255	255		1316	6.016	173.956	236.123	0	173.203	230.545	0	5.63	5.793	255	255
						4001	4.056	256.78	291.46	0	257.082	287.992	0	3.481	3.682	255	255		2517	6.011	296.962	174.906	0	298.47	177.168	0	2.718	5.703	255	255
						3217	4.041	213.808	50.512	0	215.919	53.678	0	3.806	3.882	255	255		2078	6	256.111	297.793	0	257.92	302.618	0	5.153	5.435	255	255
						3342	4.041	255.876	258.891	0	259.042	261.002	0	3.806	3.742	255	255		1451	5.912	191.141	306.538	0	195.513	304.277	0	4.922	5.371	255	255
						5218	4.041	307.292	298.547	0	307.292	298.547	0	0	3.389	255	255		2020	5.912	248.574	42.973	0	251.287	47.496	0	5.275	5.498	255	255
						847	4.03	56.091	256.328	0	58.503	258.741	0	3.412	3.637	255	255		1296	5.886	179.232	52.17	0	183.303	55.186	0	5.065	5.005	255	255
						1494	4.03	105.698	300.055	0	107.356	296.888	0	3.575	3.666	255	255		1107	5.876	151.948	272.914	0	154.36	277.437	0	5.126	5.517	255	255
						2246	4.03	162.693	60.614	0	159.677	59.106	0	3.372	3.69	255	255		178	5.875	33.013	102.23	0	34.218	98.008	0	4.391	5.383	255	255
						2258	4.03	160.13	152.741	0	162.09	149.877	0	3.471	3.857	255	255		1133	5.85	155.114	24.125	0	157.073	28.95	0	5.208	5.436	255	255
						2466	4.03	176.414	10.856	0	179.279	11.912	0	3.053	3.661	255	255		2325	5.85	287.164	158.471	0	288.671	163.447	0	5.199	5.362	255	255
						4739	4.03	283.921	235.822	0	284.675	232.957	0	2.962	3.761	255	255		2165	5.849	261.387	238.536	0	265.457	241.552	0	5.065	5.531	255	255
						4766	4.03	288.143	296.436	0	291.611	297.793	0	3.724	3.695	255	255		2078	5.824	254.905	292.968	0	256.111	297.793	0	4.973	5.014	255	255
						830	4.019	57.9	246.377	0	57.598	242.607	0	3.782	3.808	255	255		2381	5.802	291.837	156.511	0	286.41	155.908	0	5.46	5.549	255	255
						1233	4.004	90.016	17.943	0	92.73	20.205	0	3.533	3.911	255	255		993	5.798	141.396	216.974	0	144.562	221.196	0	5.277	5.024	255	255
						1303	4.004	107.809	211.697	0	110.975	210.491	0	3.388	3.291	255	255		1987	5.776	254.453	71.32	0	249.177	71.32	0	5.276	5.398	255	255
						1621	4.004	113.84	282.715	0	115.046	280.152	0	2.833	3.637	255	255		1132	5.761	154.963	117.157	0	155.566	113.689	0	3.52	5.355	255	255
						3211	4.004	215.768	278.795	0	218.784	280.755	0	3.597	3.622	255	255		2223	5.699	268.773	243.059	0	269.979	247.884	0	4.973	5.561	255	255
						3342	4.004	259.796	254.82	0	257.233	257.233	0	3.52	3.643	255	255		2539	5.699	301.183	152.591	0	304.198	149.575	0	4.264	5.361	255	255
						SUM	1945.88												2237	5.662	269.075	160.13	0	273.748	161.788	0	4.959	5.238	255	255
						PER CELL	38.9176												1820	5.636	229.128	15.681	0	229.279	14.475	0	1.216	4.926	255	255
						um	14.9683												2420	5.626	286.41	61.217	0	287.315	66.344	0	5.206	5.275	255	255
																			92	5.574	19.898	185.159	0	23.064	182.295	0	4.269	5.12	255	255
																			1964	5.574	242.846	88.961	0	246.313	89.715	0	3.548	5.262	255	255
					D5_3	BRANCH ANALYSIS													43	5.548	17.788	8.142	0	16.732	3.619	0	4.645	5.033	255	255
					53	Skeleton ID	Branch length	V1 x	V1 y	V1 z	V2 x	V2 y	V2 z	Euclidean distance	Running average length	Average intensity (inner 3rd)	Average intensity		1761	5.548	224.003	238.536	0	227.47	235.219	0	4.798	5.363	255	255
						1137	17.614	113.207	204.158	0	128.432	202.348	0	15.332	16.434	255	255		1891	5.522	250.986	147.916	0	246.463	150.329	0	5.126	4.898	255	255
						309	17.372	37.836	63.027	0	31.505	75.843	0	14.295	16.336	255	255		2412	5.522	285.807	130.878	0	289.576	132.235	0	4.005	5.183	255	255
						905	14.013	84.868	54.734	0	86.827	64.082	0	9.552	13.135	255	255		341	5.485	50.046	41.465	0	54.719	41.012	0	4.695	5.153	255	255
						931	12.706	109.288	176.112	0	97.832	173.7	0	11.708	11.85	255	255		2067	5.459	252.192	101.174	0	256.412	102.531	0	4.434	4.89	255	255
						1516	12.364	149.386	286.484	0	159.636	289.952	0	10.821	11.551	255	255		2499	5.449	294.399	135.552	0	295.756	131.481	0	4.291	5.018	255	255
						1144	10.493	117.579	233.108	0	116.524	241.702	0	8.659	9.848	255	255		1781	5.448	236.062	182.144	0	231.239	183.652	0	5.054	5.227	255	255
						3098	10.332	265.758	290.405	0	269.075	289.802	0	3.371	9.435	255	255		2428	5.423	301.334	129.521	0	301.334	124.847	0	4.674	5.038	255	255
						3044	10.066	260.03	61.368	0	267.869	58.955	0	8.201	9.305	255	255		1846	5.412	232.294	161.185	0	236.213	159.979	0	4.101	5.052	255	255
						1268	9.79	127.076	116.403	0	133.708	121.68	0	8.476	9.213	255	255		1508	5.387	197.623	304.277	0	198.377	299.452	0	4.884	5.067	255	255
						1593	9.54	154.511	203.404	0	162.349	200.237	0	8.454	8.94	255	255		977	5.386	141.547	105.547	0	145.165	103.285	0	4.267	4.592	255	255
						2664	9.536	235.61	269.597	0	235.61	269.597	0	0	8.443	255	255		1121	5.36	166.721	10.102	0	171.243	10.102	0	4.522	4.67	255	255
						695	9.39	55.473	257.384	0	59.091	264.018	0	7.557	8.818	255	255		965	5.335	137.929	17.34	0	138.08	21.562	0	4.225	5.047	255	255
						1439	9.276	140.642	69.962	0	144.863	72.224	0	4.789	8.789	255	255		2301	5.335	276.763	164.804	0	276.16	167.97	0	3.223	4.613	255	255
						559	9.088	54.267	202.348	0	54.719	195.714	0	6.65	8.101	255	255		118	5.309	25.325	163.145	0	28.943	166.161	0	4.71	4.972	255	255
						138	9.026	9.497	142.187	0	12.813	139.623	0	4.191	8.504	255	255		289	5.309	44.77	68.304	0	47.182	64.082	0	4.862	4.938	255	255
						495	8.261	41.454	41.465	0	45.373	44.028	0	4.683	7.829	255	255		977	5.309	160.088	120.323	0	155.717	122.585	0	4.922	5.037	255	255
						931	8.11	113.057	187.873	0	105.821	186.366	0	7.391	7.543	255	255		1513	5.298	208.326	103.888	0	212.999	105.095	0	4.826	4.692	255	255
						2664	7.897	231.992	276.08	0	238.926	276.382	0	6.941	7.296	255	255		2428	5.298	299.977	116.855	0	298.771	121.228	0	4.536	4.852	255	255
						2848	7.883	241.338	14.173	0	244.655	20.506	0	7.149	7.402	255	255		2428	5.298	298.771	121.228	0	301.334	124.847	0	4.434	4.447	255	255
						761	7.695	71.753	194.659	0	65.271	191.945	0	7.027	7.124	255	255		1686	5.283	223.4	99.214	0	220.837	95.294	0	4.684	4.574	255	255
						3051	7.647	263.648	307.141	0	270.733	307.895	0	7.125	6.998	255	255		2253	5.283	278.119	180.334	0	280.833	184.405	0	4.892	4.831	255	255
						1529	7.18	147.878	261.455	0	153.456	258.439	0	6.341	6.882	255	255		771	5.273	103.711	254.066	0	105.218	249.543	0	4.768	4.698	255	255
						559	7.118	54.719	195.714	0	60.598	193.754	0	6.197	6.398	255	255		2539	5.272	305.554	148.52	0	307.062	145.504	0	3.371	4.43	255	255
						2183	7.081	203.803	292.817	0	197.472	292.516	0	6.338	6.532	255	255		1506	5.257	199.13	6.484	0	203.2	3.619	0	4.977	4.568	255	255
						3051	6.941	270.733	304.88	0	270.733	307.895	0	3.016	6.153	255	255		1513	5.246	198.075	93.183	0	200.487	96.952	0	4.475	5.019	255	255
						1296	6.791	135.065	290.857	0	133.105	285.127	0	6.056	6.258	255	255		1639	5.221	212.094	30.759	0	214.506	34.077	0	4.101	4.926	255	255
						495	6.765	40.097	52.17	0	44.469	48.401	0	5.772	6.19	255	255		2319	5.221	282.642	116.855	0	283.848	121.077	0	4.391	4.813	255	255
						1112	6.765	112.454	144.75	0	113.961	145.052	0	1.537	5.694	255	255		1513	5.194	201.995	97.555	0	202.899	99.365	0	2.023	4.33	255	255
						369	6.754	30.299	280.905	0	31.505	275.025	0	6.003	6.356	255	255		1121	5.184	159.485	1.206	0	162.5	4.222	0	4.264	4.746	255	255
						796	6.666	69.643	169.026	0	68.889	163.296	0	5.779	6.296	255	255		1544	5.132	208.929	41.917	0	206.818	37.997	0	4.452	4.731	255	255
						717	6.614	59.242	289.349	0	62.407	291.159	0	3.646	6.108	255	255		1772	5.122	225.51	108.713	0	226.716	113.086	0	4.536	4.68	255	255
						3276	6.614	283.848	23.371	0	286.712	17.943	0	6.137	6.201	255	255		2156	5.121	261.236	50.964	0	264.402	49.456	0	3.506	4.763	255	255
						1574	6.551	152.853	58.352	0	156.47	55.94	0	4.348	5.697	255	255		1492	5.11	196.116	307.895	0	200.789	307.443	0	4.695	4.805	255	255
						160	6.442	11.607	17.491	0	11.758	23.371	0	5.882	6.083	255	255		923	5.096	133.105	101.777	0	133.859	104.341	0	2.672	4.636	255	255
						192	6.401	14.17	235.822	0	18.843	238.234	0	5.259	6.092	255	255		1296	5.095	179.232	52.17	0	183.453	51.567	0	4.264	4.557	255	255
						3306	6.401	288.37	301.261	0	293.194	304.126	0	5.61	5.209	255	255		298	5.07	45.524	98.611	0	48.087	94.691	0	4.684	4.783	255	255
						2299	6.379	204.105	235.52	0	208.778	233.108	0	5.259	5.73	255	255		1143	5.059	155.867	286.183	0	156.32	281.81	0	4.396	4.808	255	255
						563	6.328	45.072	149.877	0	46.881	154.551	0	5.012	5.917	255	255		1686	5.059	216.617	93.484	0	220.837	95.294	0	4.592	4.759	255	255
						3416	6.328	303.444	288.595	0	302.54	292.968	0	4.465	5.973	255	255		1444	5.033	191.141	224.513	0	190.689	221.196	0	3.348	4.646	255	255
						617	6.25	48.539	232.354	0	52.76	229.64	0	5.018	5.622	255	255		1489	5.033	202.145	267.034	0	199.432	270.502	0	4.403	4.64	255	255
						1102	6.25	109.59	221.196	0	113.358	221.95	0	3.843	5.287	255	255		1599	5.033	214.958	79.612	0	211.793	77.502	0	3.805	4.646	255	255
						3416	6.249	308.419	299.301	0	304.348	299.904	0	4.114	5.266	255	255		1697	5.033	225.51	136.005	0	222.194	133.14	0	4.382	4.641	255	255
						1638	6.213	158.279	24.125	0	159.485	21.411	0	2.97	5.529	255	255		2539	5.023	306.157	152.591	0	307.966	156.209	0	4.046	4.28	255	255
						931	6.177	96.174	178.676	0	99.641	182.445	0	5.122	5.585	255	255		1120	4.996	159.636	178.676	0	155.717	176.716	0	4.382	4.42	255	255
						1971	6.162	182.549	8.142	0	185.111	9.65	0	2.973	5.055	255	255		2549	4.971	301.635	80.366	0	304.047	83.985	0	4.349	4.662	255	255
						100	6.125	7.386	248.035	0	12.21	245.321	0	5.535	5.638	255	255		178	4.96	35.726	93.937	0	37.535	94.691	0	1.96	4.365	255	255
						3193	6.062	280.531	305.483	0	275.557	306.387	0	5.056	5.628	255	255		1432	4.945	191.292	246.678	0	195.211	248.94	0	4.525	4.387	255	255
						3480	6.037	306.157	39.203	0	306.308	34.227	0	4.978	5.658	255	255		2187	4.919	267.115	71.32	0	270.884	73.883	0	4.558	4.508	255	255
						2276	6.001	200.638	304.427	0	201.392	299.452	0	5.033	5.319	255	255		1929	4.908	239.68	73.129	0	243.147	75.541	0	4.224	4.543	255	255
						1286	6	129.186	307.745	0	131.899	303.824	0	4.768	5.433	255	255		2081	4.893	254.001	157.265	0	257.618	160.13	0	4.615	4.684	255	255
						931	5.948	90.747	171.137	0	94.968	174.454	0	5.368	5.344	255	255		1513	4.856	204.859	101.174	0	208.326	103.888	0	4.403	3.983	255	255
						2664	5.885	230.636	279.85	0	231.992	276.08	0	4.006	5.042	255	255		1372	4.846	179.986	15.681	0	182.7	18.697	0	4.057	4.495	255	255
						309	5.875	36.329	73.732	0	31.505	75.843	0	5.265	5.516	255	255		2223	4.846	270.431	243.662	0	270.431	247.884	0	4.222	4.461	255	255
						2392	5.875	208.476	132.537	0	213.451	131.481	0	5.085	5.487	255	255		2315	4.83	278.119	86.85	0	281.888	89.413	0	4.558	4.781	255	255
						1812	5.849	167.927	5.428	0	168.228	4.071	0	1.39	5.17	255	255		1432	4.82	190.086	247.884	0	192.649	251.202	0	4.192	4.143	255	255
						1146	5.838	114.413	187.572	0	119.689	186.516	0	5.381	5.544	255	255		1731	4.82	225.209	26.387	0	224.154	30.307	0	4.06	4.273	255	255
						650	5.787	51.102	187.12	0	51.252	182.747	0	4.375	5.417	255	255		2212	4.809	272.994	80.216	0	268.924	81.271	0	4.205	4.4	255	255
						2020	5.787	183.152	281.358	0	185.262	276.533	0	5.266	5.447	255	255		511	4.794	65.724	109.769	0	67.985	105.999	0	4.396	4.536	255	255
						6	5.761	3.015	207.023	0	5.125	211.094	0	4.586	5.352	255	255		1891	4.794	242.544	153.948	0	246.162	151.535	0	4.348	4.448	255	255
						11	5.761	0.603	17.943	0	3.919	14.475	0	4.798	5.349	255	255		2346	4.794	280.983	1.206	0	284.149	4.071	0	4.269	4.397	255	255
						597	5.761	53.815	11.912	0	49.896	12.364	0	3.945	5.366	255	255		2187	4.783	264.1	72.375	0	265.909	69.812	0	3.137	4.457	255	255
						2034	5.75	184.056	208.078	0	187.373	209.284	0	3.529	5.254	255	255		2346	4.783	290.631	6.031	0	286.41	4.976	0	4.351	4.593	255	255
						2343	5.725	208.326	160.431	0	205.763	160.733	0	2.58	5.009	255	255		2253	4.768	273.899	175.359	0	276.763	178.676	0	4.383	4.176	255	255
						1112	5.699	109.891	149.123	0	112.454	144.75	0	5.068	5.37	255	255		2291	4.768	275.557	147.615	0	278.421	144.599	0	4.159	4.594	255	255
						1906	5.662	180.74	43.576	0	178.931	48.401	0	5.153	5.403	255	255		1099	4.758	151.496	133.441	0	153.606	130.426	0	3.681	4.423	255	255
						495	5.636	46.127	55.186	0	49.142	51.416	0	4.827	5.219	255	255		977	4.757	146.672	120.625	0	149.838	122.284	0	3.574	4.175	255	255
						1296	5.636	133.105	285.127	0	136.874	282.112	0	4.827	4.643	255	255		2325	4.757	287.465	165.558	0	290.782	165.859	0	3.33	3.97	255	255
						137	5.611	9.497	83.231	0	10.1	79.009	0	4.265	5.236	255	255		486	4.741	66.477	29.402	0	66.477	29.402	0	0	4.045	255	255
						2058	5.558	185.865	241.552	0	189.935	239.893	0	4.395	5.213	255	255		2253	4.731	270.582	172.192	0	274.049	174.002	0	3.911	4.19	255	255
						563	5.475	47.936	150.932	0	46.881	154.551	0	3.769	4.871	255	255		2296	4.731	276.31	209.586	0	280.23	210.641	0	4.059	4.26	255	255
						559	5.474	49.142	196.468	0	54.116	196.166	0	4.984	4.898	255	255		1834	4.721	231.389	47.647	0	232.294	51.869	0	4.318	4.362	255	255
						179	5.459	21.556	10.102	0	17.034	7.841	0	5.056	5.263	255	255		1948	4.721	241.64	208.681	0	244.655	210.189	0	3.371	4.383	255	255
						877	5.412	80.346	237.48	0	85.32	238.234	0	5.031	5.157	255	255		1222	4.695	164.158	46.742	0	168.228	48.25	0	4.34	4.415	255	255
						2704	5.408	227.018	134.497	0	226.867	137.512	0	3.019	5.022	255	255		1472	4.695	194.005	125.601	0	196.719	124.847	0	2.816	4.253	255	255
						1237	5.397	128.131	219.99	0	131.598	223.156	0	4.695	4.667	255	255		2414	4.695	286.109	102.23	0	286.41	98.46	0	3.782	4.391	255	255
						1575	5.397	160.39	149.424	0	160.54	146.258	0	3.17	4.722	255	255		1170	4.685	158.882	47.647	0	159.033	43.274	0	4.375	4.472	255	255
						2061	5.397	186.77	266.581	0	187.071	265.375	0	1.243	4.446	255	255		1855	4.669	233.047	218.784	0	233.952	214.863	0	4.023	4.259	255	255
						549	5.35	45.072	163.296	0	44.77	168.272	0	4.985	5.023	255	255		1910	4.669	237.72	113.991	0	239.529	117.911	0	4.318	4.394	255	255
						1102	5.309	109.59	221.196	0	113.358	221.95	0	3.843	4.292	255	255		2185	4.669	266.06	225.116	0	267.869	221.196	0	4.318	4.311	255	255
						1112	5.309	112.906	144.599	0	113.961	145.052	0	1.148	4.52	255	255		2115	4.659	257.769	150.027	0	257.92	154.249	0	4.225	4.431	255	255
						1516	5.309	161.596	291.611	0	164.309	287.691	0	4.768	4.829	255	255		2114	4.658	257.015	147.916	0	259.88	150.329	0	3.745	4.589	255	255
						3306	5.309	299.223	307.745	0	296.359	304.277	0	4.498	4.714	255	255		487	4.643	68.889	87.755	0	65.271	85.493	0	4.267	4.316	255	255
						2735	5.298	230.485	285.58	0	230.485	290.254	0	4.674	5.008	255	255		1781	4.643	229.58	181.239	0	230.636	183.35	0	2.36	4.008	255	255
						1426	5.261	142.15	235.068	0	146.22	236.274	0	4.245	4.381	255	255		1599	4.632	207.873	75.994	0	211.793	77.502	0	4.199	4.402	255	255
						179	5.257	12.964	15.078	0	16.28	11.459	0	4.909	4.953	255	255		1697	4.581	219.933	129.672	0	222.194	133.14	0	4.14	3.872	255	255
						2655	5.246	224.003	78.406	0	228.224	77.049	0	4.434	4.717	255	255		2285	4.571	275.104	148.67	0	276.009	152.741	0	4.17	4.337	255	255
						1187	5.236	118.031	149.575	0	120.895	147.012	0	3.844	4.877	255	255		399	4.57	55.172	83.382	0	56.528	80.065	0	3.584	4.256	255	255
						141	5.184	9.647	28.196	0	11.155	23.974	0	4.483	4.706	255	255		1054	4.545	146.974	35.886	0	147.275	39.806	0	3.932	4.089	255	255
						783	5.158	67.985	288.143	0	70.698	285.278	0	3.946	4.226	255	255		1316	4.545	172.901	224.664	0	173.203	228.584	0	3.932	4.174	255	255
						1023	5.158	98.133	139.171	0	101.902	141.885	0	4.644	4.747	255	255		1824	4.545	241.489	85.644	0	239.831	81.874	0	4.118	4.05	255	255
						946	5.147	92.556	308.046	0	97.078	306.84	0	4.68	4.68	255	255		2282	4.533	274.2	250.448	0	278.421	250.297	0	4.223	4.367	255	255
						2664	5.132	225.36	271.557	0	228.977	272.16	0	3.668	4.721	255	255		1781	4.508	227.168	178.977	0	227.922	174.906	0	4.14	4.021	255	255
						1414	5.11	138.834	267.335	0	143.507	266.581	0	4.733	4.844	255	255		1663	4.493	214.506	48.099	0	215.712	44.48	0	3.814	3.787	255	255
						3416	5.096	306.61	293.119	0	305.705	297.341	0	4.318	4.778	255	255		1296	4.482	183.303	55.186	0	183.453	51.567	0	3.622	4.017	255	255
						1375	5.033	135.668	146.107	0	136.723	143.393	0	2.912	4.567	255	255		2166	4.482	265.457	62.273	0	263.045	60.614	0	2.927	4.149	255	255
						1426	5.023	141.245	239.29	0	142.15	235.068	0	4.318	4.854	255	255		1531	4.467	200.186	237.933	0	203.653	237.933	0	3.467	4.151	255	255
						2515	4.997	214.808	115.649	0	215.109	119.72	0	4.082	4.628	255	255		2205	4.456	266.06	227.981	0	268.02	231.449	0	3.983	4.257	255	255
						1237	4.971	131.598	223.156	0	133.708	227.077	0	4.452	4.088	255	255		2319	4.456	279.175	116.403	0	281.436	113.237	0	3.891	3.888	255	255
						3416	4.971	302.54	292.968	0	304.047	296.888	0	4.2	4.501	255	255		747	4.446	100.847	267.486	0	101.449	271.557	0	4.116	4.217	255	255
						2347	4.945	203.653	195.865	0	203.653	195.865	0	0	4.137	255	255		1121	4.404	171.243	10.102	0	174.71	8.444	0	3.843	4.131	255	255
						2664	4.943	230.636	279.85	0	231.088	275.628	0	4.246	4.214	255	255		1619	4.394	210.285	93.937	0	211.793	97.706	0	4.06	4.152	255	255
						536	4.909	43.112	257.233	0	44.469	253.011	0	4.435	4.63	255	255		1825	4.394	232.294	116.252	0	230.786	112.784	0	3.781	4.142	255	255
						931	4.882	91.199	174.605	0	94.968	174.454	0	3.772	4.519	255	255		361	4.393	51.705	13.42	0	54.719	12.062	0	3.306	4.093	255	255
						579	4.872	45.976	175.359	0	47.785	179.128	0	4.181	4.575	255	255		977	4.393	152.4	121.982	0	155.114	122.133	0	2.718	3.59	255	255
						293	4.82	26.078	199.031	0	24.269	202.801	0	4.181	4.435	255	255		1824	4.393	237.72	73.732	0	233.952	72.526	0	3.957	4.188	255	255
						1971	4.81	186.167	14.023	0	185.111	9.65	0	4.498	4.521	255	255		1328	4.368	174.71	306.84	0	177.876	304.88	0	3.723	3.839	255	255
						559	4.809	44.77	196.92	0	49.142	196.468	0	4.395	4.591	255	255		1682	4.368	216.014	87.755	0	219.179	85.493	0	3.891	4.001	255	255
						192	4.794	22.762	239.742	0	18.843	238.234	0	4.199	4.502	255	255		893	4.367	129.789	134.798	0	133.105	132.687	0	3.931	3.845	255	255
						1323	4.794	132.653	257.384	0	135.969	259.495	0	3.931	4.3	255	255		1239	4.357	169.886	218.331	0	167.475	220.895	0	3.52	3.972	255	255
						1749	4.783	165.515	255.273	0	167.324	256.63	0	2.261	4.344	255	255		1652	4.357	213.3	139.02	0	217.219	138.266	0	3.991	4.084	255	255
						931	4.761	99.038	179.731	0	101.902	182.295	0	3.844	3.841	255	255		2325	4.352	284.451	163.748	0	287.616	164.804	0	3.337	3.783	255	255
						2199	4.758	196.869	255.725	0	196.869	255.725	0	0	4.124	255	255		187	4.331	43.112	60.312	0	39.344	61.368	0	3.914	4.095	255	255
						33	4.732	2.713	70.264	0	4.673	74.184	0	4.383	4.488	255	255		187	4.305	35.726	64.987	0	39.193	64.384	0	3.519	3.551	255	255
						585	4.721	46.127	262.812	0	48.087	265.375	0	3.227	4.309	255	255		852	4.305	118.634	167.518	0	118.785	171.137	0	3.622	3.873	255	255
						1971	4.721	184.508	4.222	0	185.714	8.444	0	4.391	4.133	255	255		2067	4.305	257.317	107.507	0	258.824	110.975	0	3.781	3.73	255	255
						179	4.706	18.994	14.777	0	16.28	11.459	0	4.286	4.179	255	255		84	4.279	20.049	58.955	0	19.596	55.789	0	3.199	3.911	255	255
						674	4.695	53.363	42.822	0	57.282	41.766	0	4.059	4.314	255	255		128	4.269	29.093	192.698	0	28.49	188.929	0	3.817	4.093	255	255
						1488	4.695	144.11	95.294	0	144.411	91.223	0	4.082	4.395	255	255		532	4.269	68.437	46.29	0	68.889	43.576	0	2.751	3.731	255	255
						1924	4.695	177.574	186.969	0	181.343	185.461	0	4.059	4.285	255	255		1936	4.258	240.283	121.077	0	240.735	125.148	0	4.096	4.107	255	255
						1248	4.596	124.664	295.833	0	125.417	292.063	0	3.844	4.291	255	255		2253	4.253	277.516	173.398	0	274.502	173.549	0	3.019	3.666	255	255
						1678	4.581	161.143	81.422	0	162.199	77.652	0	3.914	4.342	255	255		100	4.243	22.008	59.408	0	24.722	57.297	0	3.438	3.961	255	255
						1326	4.57	132.804	155.606	0	136.422	156.662	0	3.769	4.28	255	255		1029	4.243	144.863	5.73	0	147.577	8.142	0	3.631	4.043	255	255
						2808	4.555	236.967	102.079	0	237.871	105.547	0	3.584	4.408	255	255		1732	4.243	221.893	53.829	0	224.606	52.623	0	2.969	3.87	255	255
						597	4.545	47.182	17.792	0	48.84	14.023	0	4.118	4.247	255	255		1229	4.232	165.967	257.987	0	165.816	254.066	0	3.923	4.038	255	255
						1345	4.545	134.161	140.227	0	135.668	136.306	0	4.2	4.501	255	255		1364	4.217	179.232	93.786	0	179.835	90.318	0	3.52	3.929	255	255
						931	4.544	87.129	169.629	0	90.747	171.137	0	3.919	4.177	255	255		2205	4.207	269.678	239.591	0	268.623	235.822	0	3.914	3.944	255	255
						613	4.518	48.237	269.446	0	51.403	268.541	0	3.292	4.277	255	255		692	4.206	94.063	87.302	0	96.626	89.564	0	3.418	4.01	255	255
						1516	4.518	156.169	291.762	0	159.937	290.555	0	3.957	4.217	255	255		1434	4.206	188.88	93.484	0	192.649	93.635	0	3.772	3.875	255	255
						3246	4.518	279.928	137.362	0	280.682	134.949	0	2.527	4.032	255	255		377	4.18	53.061	221.196	0	56.679	222.553	0	3.864	3.863	255	255
						495	4.508	45.373	44.028	0	45.675	47.948	0	3.932	3.888	255	255		216	4.17	38.439	70.415	0	37.987	74.184	0	3.797	4.06	255	255
						1971	4.493	188.88	0.754	0	186.167	3.77	0	4.057	3.881	255	255		1503	4.154	196.869	33.021	0	200.336	34.378	0	3.723	3.862	255	255
						179	4.492	21.104	0.603	0	17.938	3.166	0	4.073	4.021	255	255		1627	4.144	213.752	203.102	0	213.451	199.634	0	3.481	3.864	255	255
						680	4.482	53.815	264.923	0	56.981	265.827	0	3.292	4.216	255	255		43	4.118	12.662	3.016	0	16.28	3.317	0	3.63	3.476	255	255
						2758	4.482	232.444	243.813	0	234.404	241.401	0	3.108	4.181	255	255		1432	4.118	195.362	249.392	0	197.322	247.432	0	2.772	3.596	255	255
						3012	4.456	260.482	200.087	0	260.03	196.619	0	3.497	3.992	255	255		2432	4.118	288.068	228.584	0	288.973	224.966	0	3.73	4.096	255	255
						3112	4.456	267.869	284.223	0	269.527	280.453	0	4.118	3.58	255	255		363	4.092	56.076	204.459	0	53.815	202.047	0	3.306	3.818	255	255
						1281	4.43	128.131	271.105	0	131.447	268.843	0	4.014	4.243	255	255		1494	4.092	196.417	116.554	0	198.075	119.871	0	3.709	4.016	255	255
						1516	4.43	160.691	287.54	0	164.309	287.691	0	3.621	3.945	255	255		2212	4.092	266.663	83.382	0	268.924	81.271	0	3.093	3.795	255	255
						1637	4.43	160.239	110.07	0	158.43	108.412	0	2.454	3.834	255	255		2597	4.092	56.227	217.879	0	56.227	217.879	0	0	3.697	255	255
						1296	4.419	130.241	282.413	0	132.804	284.977	0	3.625	4.239	255	255		2539	4.091	304.65	131.632	0	303.444	135.251	0	3.814	3.923	255	255
						2299	4.404	209.833	226.926	0	213.3	228.886	0	3.983	3.962	255	255		2460	4.081	290.631	202.348	0	294.399	202.801	0	3.796	3.877	255	255
						2544	4.404	216.164	283.469	0	218.576	286.786	0	4.101	4.072	255	255		2319	4.066	283.848	121.077	0	285.958	124.093	0	3.681	3.295	255	255
						769	4.394	64.819	137.663	0	66.93	134.497	0	3.805	4.013	255	255		1362	4.056	179.835	272.612	0	180.891	275.93	0	3.481	3.536	255	255
						759	4.393	70.698	303.221	0	67.08	302.166	0	3.769	4.132	255	255		1572	4.04	210.436	23.522	0	207.723	20.959	0	3.733	3.608	255	255
						1354	4.393	138.231	10.102	0	141.396	11.912	0	3.646	3.653	255	255		1627	4.04	221.591	189.08	0	223.701	192.246	0	3.805	3.909	255	255
						1464	4.393	146.823	188.929	0	143.808	190.587	0	3.441	4.081	255	255		43	4.029	9.346	4.523	0	12.662	3.016	0	3.643	3.706	255	255
						3055	4.367	264.703	209.435	0	262.141	211.395	0	3.226	3.864	255	255		1035	4.029	147.426	192.548	0	150.893	192.397	0	3.47	3.288	255	255
						3098	4.366	272.693	291.159	0	269.075	289.802	0	3.864	3.959	255	255		717	4.004	101.148	97.103	0	99.791	94.087	0	3.307	3.813	255	255
						933	4.305	87.28	174.454	0	89.993	177.017	0	3.733	3.971	255	255		SUM	1556.29
						1267	4.305	126.925	255.423	0	130.543	256.78	0	3.864	3.941	255	255		PER CELL	20.2116
						1271	4.268	127.226	154.4	0	130.392	155.305	0	3.292	3.99	255	255		um	7.77368
						931	4.243	93.762	169.629	0	90.747	171.137	0	3.371	3.681	255	255
						1098	4.243	108.685	4.222	0	110.494	7.539	0	3.778	3.938	255	255
						1468	4.243	143.054	79.612	0	146.069	77.502	0	3.68	3.874	255	255
						931	4.217	101.902	182.295	0	104.615	184.858	0	3.733	3.642	255	255
						1136	4.217	113.207	75.541	0	116.373	73.43	0	3.805	3.989	255	255
						931	4.216	94.968	174.454	0	96.475	178.073	0	3.92	3.556	255	255
						1693	4.207	162.048	85.191	0	162.199	88.961	0	3.773	4.063	255	255
						2299	4.18	209.833	224.664	0	210.135	226.021	0	1.39	3.472	255	255
						2342	4.18	204.708	120.173	0	204.708	123.037	0	2.865	3.969	255	255
						2637	4.18	222.345	207.475	0	224.304	204.459	0	3.596	3.967	255	255
						997	4.169	95.118	20.808	0	99.038	20.808	0	3.919	3.975	255	255
						7	4.154	0.301	215.919	0	0.754	213.355	0	2.603	3.706	255	255
						199	4.154	16.28	267.637	0	19.295	269.446	0	3.516	3.218	255	255
						1246	4.154	124.362	69.359	0	126.774	68.756	0	2.486	3.643	255	255
						1455	4.154	142.15	28.196	0	145.165	26.688	0	3.371	3.876	255	255
						1611	4.154	156.32	121.379	0	156.32	121.379	0	0	3.353	255	255
						2942	4.153	255.357	204.007	0	257.468	201.745	0	3.093	3.849	255	255
						3379	4.144	297.716	91.675	0	299.072	88.659	0	3.307	4.002	255	255
						3098	4.129	267.115	287.992	0	269.678	289.198	0	2.832	3.358	255	255
						3112	4.129	272.09	282.866	0	269.527	280.453	0	3.52	3.758	255	255
						2299	4.103	208.778	233.108	0	210.135	230.545	0	2.9	3.496	255	255
						1498	4.056	145.014	2.865	0	146.22	6.333	0	3.672	3.731	255	255
						3286	4.055	284.903	268.843	0	287.465	270.954	0	3.32	3.703	255	255
						6	4.04	0.301	209.586	0	3.015	207.023	0	3.733	3.794	255	255
						326	4.03	26.229	189.834	0	27.284	186.366	0	3.625	3.815	255	255
						1123	4.03	111.7	122.736	0	114.112	120.323	0	3.411	3.789	255	255
						2942	4.004	252.945	197.373	0	254.754	200.237	0	3.388	3.498	255	255
						SUM	1022.77
						PER CELL	19.2976
						um	7.42216
[truncated: 59 more columns]

## Sheet: Fig. 3j
	PLOTTED DATA			Image (um)	309
	Group	no. of IBA+SPP1+GP91-PHOX+		Area (um2)	95481
	Nd6	9.42596e-05
	Nd6	0.000150117		Group	Code/section	IBA1+ SPP1+ GP91-PHOX+	Average	Cells/um2
	Nd6	6.28397e-05		Nd6	D8 1	3	9	9.42596e-05
	Nd6	0.000289761			D8 2	12
	WT	0.000363074			D8 3	12
	WT	0.000258341
	WT	0.000642362		Nd6	D9 1	32	14.3333	0.000150117
	WT	0.000335145			D9 2	5
					D9 3	6
				Nd6	D12 1	7	6	6.28397e-05
					D12 2	7
					D12 3	4
				Nd6	D13 1	24	27.6667	0.000289761
					D13 2	22
					D13 3	37
				WT	D15 1	18	24.6667	0.000258341
					D15 2	24
					D15 3	32
				WT	D16 1	65	61.3333	0.000642362
					D16 2	62
					D16 3	57
				WT	D19 1	4	32	0.000335145
					D19 2	38
					D19 3	54
				WT	D5 1	32	34.6667	0.000363074
					D5 2	25
					D5 3	47
