# Supplementary material for: Mitochondrial complex I activity in microglia sustains neuroinflammation
Source: Nature. 2024 Mar 13;628(8006):195–203. doi: 10.1038/s41586-024-07167-9 (PMC10990929; doi:10.1038/s41586-024-07167-9)
Supplement: Supplementary file 12 — Source Data Fig. 4 [file 41586_2024_7167_MOESM12_ESM.xlsx]

## Sheet: Fig.4a
	EAE Experiment #1		Days post-immunisation
	Genotype	Earmark	0	1	2	3	4	5	6	7	8	9	10	11	12	13	14	15	16	17	18	19	20	21	22	23	24	25	26	27	28	29	30	31	32	33	34	35	36	37	38	39	40	41	42	43	44	45	46
	KO	BR	0	0	0	0	0	0	0	0	0	0	0	1	2.5	2.5	2	1.5	1.5	1	1	1	1	1	1	1	1	1	1	1	0.5	0.5	0.5	0.5	0.5	0.5	0.5	0.5	0.5	0.5	0.5	0.5	0.5	0.5	0.5	0.5	0.5	0.5	0.5
	KO	TR	0	0	0	0	0	0	0	0	0	0	0	0	0	1	1	1	1	1	0.5	0.5	1	1	0.5	0.5	0.5	0.5	0.5	0.5	0.5	0.5	0.5	0.25	0.25	0.25	0.5	0.5	0.5	0.5	0.5	0.5	0.5	0.25	0.25	0.5	0.25	0.25	0.5
	KO	BL	0	0	0	0	0	0	0	0	0	0	0	1	2	2	1.5	1.5	1	1	1	1	1	1	1	1	1	1	0.5	0.5	0.5	0.5	0.5	0.5	0.5	0.5	0.5	0.5	0.5	0.5	0.5	0.5	0.5	0.5	0.5	0.5	0.5	0.5	0.5
	KO	TL	0	0	0	0	0	0	0	0	0	0	0	1	1.5	1.5	1	1	1	1	1	1	0.5	0.5	0.5	0.5	0.5	0.5	0.5	0.5	0.5	0.5	0.25	0.25	0.25	0.25	0.25	0.25	0.25	0.25	0.25	0.25	0.25	0.25	0.25	0.25	0.25	0.25	0.25
	KO	TL	0	0	0	0	0	0	0	0	0	0	0	1	2.5	2.5	2.5	2	2	2	1.5	1.5	1	1	1	1	1	1	1	1	1	1	0.75	0.75	0.5	0.5	0.5	0.5	0.5	0.5	0.5	0.5	0.5	0.5	0.5	0.5	0.25	0.5	0.5
	KO	TLBL	0	0	0	0	0	0	0	0	0	0	0	1	2.5	3	2.5	2	2	2	1.5	1.5	1	1	1	1	1	1	1	1	1	1	1	1	1	0.5	0.5	0.5	0.5	0.5	0.5	0.5	0.5	0.5	0.5	0.5	0.5	0.5	0.5
	KO	TR	0	0	0	0	0	0	0	0	0	0	0	1	1	1	1	1	1	1	0.5	0.5	0.5	0.5	0.5	0.5	0.5	0.5	0.5	0.5	0.5	0.5	0.5	0.25	0.25	0.25	0.5	0.5	0.5	0.5	0.5	0.5	0.5	0.5	0.5	0.5	0.25	0.25	0.5
	WT	TR	0	0	0	0	0	0	0	0	0	0	1	1.5	1.5	1.5	1	1	1	1	1	1	1	1	0.5	0.5	0.5	0.5	0.5	0.5	0.5	0.5	1	1	1	1	1	1	1	1	0.5	0.5	0.5	0.5	0.5	0.5	1	1	1
	WT	TL	0	0	0	0	0	0	0	0	0	0	0	0	0	1	1	1	1	1	1	1	1.5	1.5	1	1	1	1	1	0.5	0.5	0.5	0.5	0.5	0.5	0.5	0.5	1	1	1	1	1	1	1	1	1	1.25	1.25	0.5
	WT	BL	0	0	0	0	0	0	0	0	0	0	1	2.5	2.5	2.5	2	1.5	1.5	1.5	1.5	1	1	1	1	1	1	1	1	1	1	1	1.5	1	0.5	1	1	1	1	1	1	0.5	0.5	0.5	0.5	0.5	0.5	0.5	1
	WT	BL	0	0	0	0	0	0	0	0	0	0	0	1	1	1.5	1.5	1.5	1	1	1	0.5	0.5	0.5	0.5	0.5	0.5	0.5	0.5	0.5	0.5	0.5	1	0.5	0.5	1	1	1	1	1	0.5	0.5	0.5	0.5	0.5	0.5	0.5	0.5	0.75
	WT	TL	0	0	0	0	0	0	0	0	0	0	0	1	2	2.5	2.5	2.5	2.5	2.5	2.5	3	3.5	4	4.5	4.5	4.5	4.5	4.5	4.5	4.5	4.5	4.5	4.5	4.5	4.5	4.5	4.5	4.5	4.5	4.5	4.5	4.5	4.5	4.5	4.5	4.5	4.5	4.5
	WT	TL	0	0	0	0	0	0	0	0	0	0	0	0	1	2	3	3.5	3.5	3.5	3	3	3	2.5	2.5	2.5	2.5	2.5	2.5	2	1.5	1.5	1.5	1.5	1.5	2	2	2	3	3	3	3	3	3	4	4	4	4	4
	EAE Experiment #2		Days post-immunisation
	Genotype	Earmark	0	1	2	3	4	5	6	7	8	9	10	11	12	13	14	15	16	17	18	19	20	21	22	23	24	25	26	27	28	29	30	31	32	33	34	35	36	37	38	39	40	41	42	43	44	45	46
	KO	BL	0	0	0	0	0	0	0	0	0	0	0	1.5	1	1	0.5	0.5	0.5	0.5	0.5	0.5	0.5	0.5	0.5	0.5	0.5	0.5	0.5	0	0	0	0.5	0	0	0	0	0	0	0	0	0	0	0	2	2	2	2	2
	KO	TL	0	0	0	0	0	0	0	0	0	0	1	1.5	2.5	2	2	2	2	2	1.5	1.5	1.5	1.5	1	1	1	1	1	1	1	1	1	1	0.5	0.5	0.5	0.5	0.5	1	1	0.5	0.5	0.5	1	1	1	1	1
	KO	TLTR	0	0	0	0	0	0	0	0	0	0	0	0	0	1	1	2	2	1.5	1.5	1.5	1.5	1	1	1	1	1	1	1	1	1	1	1	1	1	1	1	1	1	1	1	0.5	1	1	1	1	1	1
	KO	TL	0	0	0	0	0	0	0	0	0	0	0	0	1	2.5	1.5	1.5	1.5	1.5	1.5	1.5	1	1	1	1	1	0.5	0.5	1	1	1	0.5	0.5	0.5	0.5	0.5	0.5	0.5	0.5	0.5	0.5	0.5	0.5	0.5	0.5	0.5	0.5	0.5
	KO	BR	0	0	0	0	0	0	0	0	0	0	0	1.5	2	2.5	2	2	2	2	2	2	2	1.5	1.5	1.5	1.5	1.5	1.5	1	1	1	0.5	0.5	1	1	1	1	1	1	1	0.5	0.5	0.5	0.5	0.5	0.5	0.5	0.5
	WT	TR	0	0	0	0	0	0	0	0	0	0	0	1.5	2	2	1.5	1.5	1.5	1.5	1.5	1.5	1.5	1.5	1.5	1	1	1	1	1	1	1	1	1	1	1	1	1	1	1	1	1.5	1.5	1.5	1.5	1.5	1	1	1
	WT	BL	0	0	0	0	0	0	0	0	0	0	0	1.5	2	2	1.5	1.5	1.5	1.5	1.5	1.5	1.5	1.5	1.5	1	1	1	1	1.5	1.5	1.5	1.5	1.5	1.5	1.5	1	1	1	1	1	1.5	1.5	1	1	1	1	1	1
	WT	TR	0	0	0	0	0	0	0	0	0	0	1	2.5	3	2.5	2	1.5	1.5	1.5	1.5	1.5	1.5	1.5	1.5	1	1	1	1	1	1	1	1	1	1.5	1.5	2.5	2.5	2	2	2	2	2	1.5	1.5	1.5	1.5	1.5	1.5
	WT	BL	0	0	0	0	0	0	0	0	0	0	0	0	1	1.5	1	1	1	1	1	1	1	1	1	1	1	1	1	1	1	1	1	1	1	1	1	1	1	1	1	1	4	4.5	4.5	4.5	4.5	4.5	4.5
[truncated: 4 more columns]

## Sheet: Fig. 4f
	PLOTTED DATA			Image (um)	345	257
	Group	CX3CR1+SPP1+		Area (um2)	88665
	KO	6.09034e-05										No cells/um2
	KO	4.51136e-05		Group	Code	Section	Total CX3CR1	CX3CR1+SPP1+	Average	Average	%	Total CX3CR1	CX3CR1+SPP1+
	KO	4.51136e-05		KO	ND10	1	29	2	36.4	5.4	14.8352	0.000410534	6.09034e-05
	KO	5.6392e-05				2	46	9
	KO	4.9625e-05				3	76	9
	WT	0.000390233				4	17	6
	WT	0.000203011				5	14	1
	WT	0.000126318		WT	ND11	1	75	50	54.8	34.6	63.1387	0.000618057	0.000390233
	WT	0.00013083				2	115	72
	WT	0.000124062				3	32	24
						4	29	17
						5	23	10
				KO	ND13	1	18	3	19	4	21.0526	0.00021429	4.51136e-05
						2	20	3
						3	30	11
						4	14	1
						5	13	2
				KO	ND14	1	39	4	31.8	4	12.5786	0.000358653	4.51136e-05
						2	22	1
						3	43	6
						4	25	3
						5	30	6
				WT	ND15	1	29	9	38	18	47.3684	0.000428579	0.000203011
						2	38	11
						3	35	22
						4	34	16
						5	54	32
				WT	ND16	1	22	12	24.6	11.2	45.5285	0.000277449	0.000126318
						2	35	24
						3	26	2
						4	22	12
						5	18	6
				WT	ND17	1	36	11	29.2	11.6	39.726	0.000329329	0.00013083
						2	18	11
						3	30	10
						4	28	14
						5	34	12
				WT	ND18	6	29	12	37.4	11	29.4118	0.000421812	0.000124062
						7	32	12
						8	64	15
						9	22	3
						10	40	13
				KO	ND22	11	35	6	31.2	5	16.0256	0.000351886	5.6392e-05
						12	33	2
						13	20	3
						14	21	2
						15	47	12
				KO	ND24	16	22	3	22	4.4	20	0.000248125	4.9625e-05
						17	22	4
						18	19	4
						19	11	3
						20	36	8

## Sheet: Fig. 4g
	PLOTTED DATA			Group	Code/Section	IBA1+	IBA1+CASPASE3+	% of CASPASE3/IBA1
	Group	% of CASPASE3/IBA1		KO	ND24 SC1	3	0	0
	KO	8.46561			ND24 SC2	7	1	14.2857
	KO	15.0794			ND24 SC3	9	1	11.1111
	KO	15.2778			Average	6.33333	0.666667	8.46561
	KO	19.4444		KO	ND13 SC1	14	4	28.5714
	WT	18.9223			ND13 SC2	6	1	16.6667
	WT	21.3294			ND13 SC3	2	0	0
	WT	15.6618			Average	7.33333	1.66667	15.0794
	WT	10.463		KO	ND10 SC1	6	2	33.3333
					ND10 SC2	8	1	12.5
					ND10 SC3	6	0	0
					Average	6.66667	1	15.2778
				KO	ND14 SC1	12	2	16.6667
					ND14 SC2	12	5	41.6667
					ND14 SC3	17	0	0
					Average	13.6667	2.33333	19.4444
				WT	ND15 SC1	21	6	28.5714
					ND15 SC2	16	3	18.75
					ND15 SC3	12	2	16.6667
					Average	16.3333	3.66667	21.3294
				WT	ND17 SC1	18	0	0
					ND17 SC2	13	4	30.7692
					ND17 SC3	37	6	16.2162
					Average	22.6667	3.33333	15.6618
				WT	ND16 SC1	15	2	13.3333
					ND16 SC2	32	4	12.5
					ND16 SC3	18	1	5.55556
					Average	21.6667	2.33333	10.463
				WT	ND18 SC1	7	2	28.5714
					ND18 SC2	19	4	21.0526
					ND18 SC3	14	1	7.14286
					Average	13.3333	2.33333	18.9223

## Sheet: Fig. 4h
	PLOTTED DATA				Tissue ID	nd13_1	BRANCH ANALYSIS											Tissue ID	nd14_1	BRANCH ANALYSIS											Tissue ID	nd16_1	BRANCH ANALYSIS											Tissue ID	nd17_1	BRANCH ANALYSIS
	scale: 2.6 pixels/um				34	Skeleton ID	Branch length	V1 x	V1 y	V1 z	V2 x	V2 y	V2 z	Euclidean distance	Running average length	Average intensity (inner 3rd)	Average intensity	44	Skeleton ID	Branch length	V1 x	V1 y	V1 z	V2 x	V2 y	V2 z	Euclidean distance	Running average length	Average intensity (inner 3rd)	Average intensity	49	Skeleton ID	Branch length	V1 x	V1 y	V1 z	V2 x	V2 y	V2 z	Euclidean distance	Running average length	Average intensity (inner 3rd)	Average intensity	31	Skeleton ID	Branch length	V1 x	V1 y	V1 z
	Group	ID	Branching [um]			526	20.69	197.02	284.072	0	198.377	301.562	0	17.543	19.682	255	255		3464	26.436	306.689	35.283	0	307.745	59.408	0	24.148	25.019	255	255		1001	10.976	301.786	221.498	0	302.389	231.6	0	10.12	10.28	255	255		284	19.584	88.81	305.181	0
	KO	nd13 1	14.2			582	19.218	233.5	230.243	0	226.415	213.959	0	17.759	18.302	255	255		929	20.732	75.24	53.377	0	86.096	43.425	0	14.727	19.407	255	255		850	9.868	271.185	8.293	0	271.487	3.166	0	5.135	9.12	255	255		1197	15.543	262.209	274.874	0
	KO	nd13 2	7.9			285	18.176	100.545	126.505	0	115.469	130.275	0	15.392	16.923	255	255		1859	19.677	150.329	102.079	0	152.741	99.817	0	3.307	18.549	255	255		429	9.729	113.66	65.288	0	115.619	73.581	0	8.521	8.859	255	255		1161	13.473	267.034	290.706	0
	KO	nd13 3	11.1			23	17.455	3.467	52.17	0	6.482	66.796	0	14.933	16.557	255	255		1487	18.253	122.585	113.387	0	118.212	99.968	0	14.114	17.111	255	255		429	9.489	116.524	75.391	0	123.006	80.517	0	8.264	8.47	255	255		4	13.079	3.92	286.032	0
	KO	nd14 1	36.6			254	17.019	83.813	158.019	0	87.732	171.137	0	13.691	15.887	255	255		176	17.238	30.156	131.029	0	31.815	117.308	0	13.821	15.857	255	255		754	7.997	252.644	102.833	0	254.302	95.897	0	7.131	7.557	255	255		515	10.395	142.036	103.888	0
	KO	nd14 2	21.8			607	15.808	250.383	199.333	0	239.529	189.08	0	14.931	15.139	255	255		3146	17.004	271.557	112.483	0	274.573	97.103	0	15.673	16.19	255	255		816	7.805	270.13	151.837	0	265.909	145.956	0	7.238	7.385	255	255		4	10.005	0.603	278.191	0
	KO	nd14 3	19.1			40	15.349	14.622	259.796	0	24.42	269.145	0	13.542	14.352	255	255		2394	15.19	193.905	48.099	0	187.873	37.092	0	12.551	13.823	255	255		273	7.747	65.573	270.803	0	65.573	275.779	0	4.976	7.325	255	255		327	9.943	75.089	308.197	0
	KO	nd23 1	14.8			286	12.932	106.273	67.098	0	110.343	55.94	0	11.877	11.763	255	255		2370	14.976	203.404	149.273	0	191.04	147.313	0	12.518	13.978	255	255		818	7.456	264.1	14.173	0	266.814	8.142	0	6.613	6.855	255	255		6	9.77	1.357	252.86	0
	KO	nd23 2	24.2			102	12.916	36.178	249.091	0	39.344	238.536	0	11.019	11.862	255	255		2859	14.535	229.791	78.255	0	230.092	83.533	0	5.286	13.58	255	255		557	7.29	134.161	115.649	0	129.337	111.277	0	6.511	6.738	255	255		4	9.704	26.839	291.309	0
	KO	nd24 1	22.8			908	12.765	297.565	205.967	0	301.635	213.959	0	8.968	11.698	255	255		3178	14.451	277.136	116.554	0	281.659	128.013	0	12.32	13.591	255	255		913	7.254	286.862	175.057	0	291.385	179.731	0	6.504	6.806	255	255		137	9.329	32.569	284.072	0
	KO	nd24 2	10.5			102	12.177	25.626	232.052	0	30.751	224.966	0	8.746	10.825	255	255		2419	13.613	196.468	299.301	0	197.825	287.087	0	12.288	12.452	255	255		155	7.045	47.785	79.462	0	48.238	72.978	0	6.499	6.631	255	255		1283	9.23	269.145	307.141	0
	KO	nd24 3	28.2			386	11.434	140.341	48.552	0	145.768	39.806	0	10.292	10.667	255	255		1110	13.208	88.509	75.089	0	93.334	69.359	0	7.491	12.325	255	255		345	6.915	91.048	6.785	0	93.762	9.952	0	4.17	6.364	255	255		4	8.976	17.34	289.952	0
	WT	nd16 1	3			102	10.471	52.006	229.037	0	45.373	225.418	0	7.556	9.724	255	255		85	13.146	10.705	39.806	0	12.967	28.347	0	11.68	12.274	255	255		785	6.754	258.071	73.129	0	262.744	73.732	0	4.712	6.216	255	255		284	8.939	68.304	298.999	0
	WT	nd16 2	9.2			607	10.343	235.61	180.485	0	239.529	189.08	0	9.446	9.424	255	255		1784	13.042	139.473	30.156	0	143.091	40.56	0	11.015	11.915	255	255		408	6.614	113.207	18.094	0	109.74	13.872	0	5.463	6.16	255	255		1283	8.523	275.93	294.023	0
	WT	nd16 3	14.8			463	10.181	180.438	67.098	0	177.122	75.089	0	8.652	9.497	255	255		2419	12.704	206.42	262.359	0	209.284	272.612	0	10.646	11.484	255	255		712	6.489	257.468	16.586	0	252.041	17.038	0	5.446	5.95	255	255		1161	8.289	248.337	298.396	0
	WT	nd17 1	7.2			438	9.994	163.857	139.473	0	166.118	148.067	0	8.887	9.146	255	255		3393	12.568	299.602	27.744	0	303.523	24.728	0	4.946	11.805	255	255		718	6.453	245.71	109.166	0	246.011	114.745	0	5.587	6.126	255	255		637	8.222	164.502	307.895	0
	WT	nd17 2	15.1			540	9.916	202.296	33.624	0	206.366	25.784	0	8.834	9.157	255	255		986	12.459	79.009	228.735	0	80.819	217.577	0	11.304	11.854	255	255		345	6.426	115.619	2.262	0	110.645	1.206	0	5.085	5.891	255	255		4	8.086	48.401	291.008	0
	WT	nd17 3	12.1			779	9.879	269.527	154.852	0	275.858	158.32	0	7.219	9.314	255	255		1404	12.153	111.126	104.039	0	111.427	109.92	0	5.888	10.869	255	255		484	6.354	118.936	69.812	0	120.142	64.082	0	5.855	6.073	255	255		450	7.972	123.49	77.502	0
	WT	nd18 1	8.4			282	9.854	101.6	296.436	0	104.766	304.427	0	8.596	9.029	255	255		2760	12.153	225.569	28.347	0	216.823	22.466	0	10.539	11.358	255	255		345	6.348	95.872	2.262	0	99.791	2.563	0	3.931	5.205	255	255		526	7.883	143.695	10.102	0
	WT	nd18 2	4.4			621	9.718	248.725	243.21	0	251.739	234.917	0	8.824	9.262	255	255		3204	11.914	286.334	201.896	0	290.254	211.848	0	10.696	11.105	255	255		684	6.203	242.996	38.148	0	241.489	43.727	0	5.779	5.843	255	255		4	7.806	34.077	296.737	0
	WT	nd18 3	9.5			211	9.526	61.955	170.232	0	68.286	164.653	0	8.438	8.729	255	255		1266	11.83	101.627	190.738	0	103.134	201.444	0	10.811	10.999	255	255		92	6.089	43.112	97.103	0	41.454	100.873	0	4.118	5.469	255	255		1079	7.784	245.472	305.181	0
	WT	nd19 1	8.5			934	9.515	303.143	41.012	0	305.102	48.702	0	7.936	8.82	255	255		3136	11.69	269.748	130.878	0	274.573	139.774	0	10.12	10.827	255	255		893	6.037	281.888	176.866	0	285.355	180.636	0	5.122	5.58	255	255		1079	7.619	240.195	306.538	0
	WT	nd19 2	3.8			321	9.328	116.674	114.141	0	119.539	122.284	0	8.631	8.69	255	255		2179	11.679	166.915	34.68	0	168.423	24.728	0	10.065	10.716	255	255		345	5.926	106.273	6.785	0	100.997	6.634	0	5.278	5.617	255	255		798	7.582	188.326	308.498	0
	WT	nd19 3	12.5			618	9.24	233.349	223.156	0	236.816	217.728	0	6.441	8.337	255	255		1695	11.638	131.934	11.309	0	137.362	6.936	0	6.97	10.978	255	255		92	5.85	45.072	109.467	0	42.962	104.793	0	5.129	5.504	255	255		4	7.489	35.434	296.436	0
						522	9.136	196.568	7.539	0	200.939	14.777	0	8.455	8.27	255	255		439	11.528	38.148	210.491	0	35.735	200.087	0	10.68	10.891	255	255		801	5.798	260.784	155.154	0	264.402	158.923	0	5.225	5.421	255	255		1365	7.431	307.745	286.786	0
						826	9.136	291.535	216.22	0	284.601	212.451	0	7.893	8.499	255	255		246	11.461	25.331	207.626	0	32.267	214.712	0	9.916	10.34	255	255		826	5.699	265.758	44.179	0	267.417	48.853	0	4.96	5.282	255	255		1079	7.229	240.195	306.538	0
						680	9.126	251.136	104.944	0	251.287	97.857	0	7.088	8.521	255	255		1128	11.211	94.992	196.166	0	96.198	192.698	0	3.672	10.394	255	255		905	5.611	288.521	284.524	0	285.958	280.152	0	5.068	5.267	255	255		4	6.828	10.404	283.167	0
						621	9.121	259.578	239.893	0	253.096	234.163	0	8.651	8.664	255	255		2250	11.039	172.795	307.141	0	171.438	297.039	0	10.193	10.538	255	255		884	5.563	279.778	175.66	0	279.778	180.334	0	4.674	5.145	255	255		1079	6.74	252.257	306.387	0
						651	9.115	242.092	71.169	0	244.353	63.328	0	8.16	8.652	255	255		2564	10.962	199.031	16.284	0	205.062	12.816	0	6.957	10.301	255	255		345	5.5	102.203	1.809	0	107.328	1.508	0	5.134	5.073	255	255		4	6.725	42.52	299.904	0
						565	8.938	217.069	155.757	0	223.249	152.138	0	7.162	8.129	255	255		689	10.847	57.598	80.517	0	59.559	89.112	0	8.815	10.048	255	255		1003	5.413	302.389	163.748	0	303.143	158.773	0	5.033	5.147	255	255		4	6.615	21.411	291.159	0
						40	8.923	27.134	271.557	0	28.189	278.795	0	7.314	7.777	255	255		176	10.8	44.782	122.133	0	44.782	112.332	0	9.801	10.291	255	255		1	5.371	3.166	18.998	0	0.904	15.078	0	4.526	4.763	255	255		1161	6.261	255.876	296.888	0
						915	8.585	303.293	283.318	0	299.977	289.802	0	7.283	7.668	255	255		2752	10.8	217.879	239.29	0	219.99	249.091	0	10.026	9.858	255	255		787	5.361	258.523	120.776	0	260.181	116.102	0	4.96	4.977	255	255		2	6.225	0.302	261.153	0
						661	8.572	243.75	78.859	0	247.519	84.437	0	6.732	7.485	255	255		443	10.77	42.37	255.876	0	37.243	247.884	0	9.494	10.12	255	255		411	5.283	105.821	68.605	0	108.685	64.685	0	4.855	4.986	255	255		1079	6.225	252.257	306.387	0
						192	8.548	50.649	304.126	0	57.282	300.356	0	7.629	8.043	255	255		261	10.66	20.054	7.237	0	23.07	1.357	0	6.609	10.201	255	255		773	5.236	255.96	150.48	0	257.015	150.932	0	1.148	4.486	255	255		663	6.214	169.629	308.498	0
						348	8.397	124.513	138.116	0	129.789	133.14	0	7.252	7.875	255	255		1191	10.557	100.722	117.308	0	99.516	125.299	0	8.082	9.84	255	255		92	5.158	38.289	104.19	0	41.454	100.873	0	4.585	4.802	255	255		380	6.188	95.294	303.824	0
						438	8.335	171.394	159.376	0	171.545	166.01	0	6.636	7.219	255	255		2447	10.473	186.215	131.481	0	186.516	122.133	0	9.353	9.603	255	255		380	5.122	98.585	10.404	0	101.148	13.721	0	4.192	4.687	255	255		1230	6.178	263.264	306.991	0
						253	8.319	82.908	280.302	0	89.089	275.779	0	7.659	7.816	255	255		1159	10.358	98.159	48.401	0	101.023	39.354	0	9.49	9.494	255	255		156	5.096	49.443	70.264	0	52.308	69.209	0	3.052	4.472	255	255		1078	6.126	237.028	280.604	0
						350	8.298	125.568	72.073	0	132.804	70.415	0	7.423	7.793	255	255		1046	10.348	87.152	24.276	0	87.302	15.078	0	9.199	9.5	255	255		308	5.059	79.29	61.67	0	77.481	65.891	0	4.593	4.807	255	255		4	5.897	25.482	302.618	0
						73	8.283	13.265	125.601	0	19.747	125.601	0	6.482	7.922	255	255		2419	10.237	218.03	276.834	0	211.998	283.016	0	8.637	9.772	255	255		402	5.033	104.314	44.33	0	104.314	44.33	0	0	4.1	255	255		1480	5.85	292.968	260.852	0
						56	8.236	10.1	116.705	0	12.361	123.791	0	7.439	7.669	255	255		2370	10.197	195.262	128.315	0	193.603	137.362	0	9.198	9.696	255	255		345	5.023	89.842	6.031	0	90.144	1.508	0	4.533	4.265	255	255		4	5.773	2.563	282.715	0
						53	8.044	9.497	60.312	0	15.074	64.987	0	7.277	7.548	255	255		1921	10.156	151.987	213.355	0	156.511	220.895	0	8.792	9.147	255	255		429	5.007	126.774	83.08	0	123.006	80.517	0	4.558	4.604	255	255		4	5.564	42.52	298.698	0
						77	7.761	14.471	247.583	0	21.858	246.98	0	7.411	7.53	255	255		2446	10.156	194.055	109.166	0	198.88	116.403	0	8.698	9.369	255	255		527	4.836	123.91	37.243	0	124.061	32.72	0	4.526	4.652	255	255		4	5.533	47.948	304.578	0
						321	7.758	116.825	128.315	0	119.539	122.284	0	6.613	7.258	255	255		3156	10.083	277.437	175.962	0	274.573	167.066	0	9.346	9.447	255	255		523	4.82	123.458	219.537	0	127.076	221.799	0	4.267	4.578	255	255		4	5.501	25.784	296.285	0
						707	7.721	252.795	15.983	0	257.468	17.641	0	4.959	7.159	255	255		3344	9.906	294.627	179.731	0	298.848	185.762	0	7.362	9.339	255	255		881	4.758	279.175	109.316	0	281.134	112.483	0	3.724	4.446	255	255		4	5.398	59.106	294.174	0
						908	7.695	308.117	211.546	0	301.635	213.959	0	6.916	7.434	255	255		1964	9.891	154.551	300.658	0	148.972	307.141	0	8.553	9.071	255	255		264	4.721	66.327	70.264	0	65.724	66.344	0	3.966	4.23	255	255		995	5.372	229.64	290.706	0
						218	7.581	65.271	175.66	0	66.477	169.327	0	6.447	7.033	255	255		2328	9.88	185.913	223.307	0	179.43	227.83	0	7.906	9.146	255	255		276	4.607	67.683	53.829	0	66.176	57.598	0	4.06	4.158	255	255		1365	5.335	285.429	287.691	0
						193	7.472	51.102	35.434	0	52.458	42.219	0	6.919	7.113	255	255		600	9.844	50.361	239.893	0	50.662	231.6	0	8.298	9.237	255	255		345	4.581	114.112	8.896	0	112.152	5.127	0	4.248	4.311	255	255		4	5.236	60.463	300.356	0
						197	7.467	52.157	137.814	0	57.885	135.251	0	6.276	7.025	255	255		940	9.844	89.112	166.462	0	84.437	173.398	0	8.364	9.162	255	255		758	4.581	254.151	66.042	0	254.905	69.812	0	3.844	4.14	255	255		1365	5.174	299.301	279.548	0
						321	7.456	122.252	128.315	0	119.539	122.284	0	6.613	7.041	255	255		2779	9.822	249.241	207.777	0	250.448	198.579	0	9.276	9.541	255	255		932	4.581	296.51	178.223	0	293.495	180.033	0	3.516	4.185	255	255		4	5.169	21.26	298.999	0
						643	7.43	239.982	31.815	0	242.544	26.688	0	5.731	6.915	255	255		3151	9.704	272.16	307.594	0	273.819	300.356	0	7.425	8.998	255	255		915	4.519	287.013	134.798	0	288.973	132.989	0	2.667	4.086	255	255		4	5.144	34.529	301.412	0
						753	7.404	269.527	250.9	0	265.457	245.623	0	6.665	6.884	255	255		1933	9.605	145.655	123.037	0	150.178	129.672	0	8.03	8.797	255	255		500	4.456	121.197	37.997	0	124.965	39.354	0	4.005	4.122	255	255		499	5.096	135.703	74.034	0
						75	7.373	14.019	154.852	0	14.923	148.067	0	6.845	7.139	255	255		2155	9.531	163.145	175.811	0	164.653	184.255	0	8.577	8.898	255	255		787	4.368	259.578	112.483	0	260.181	116.102	0	3.669	4.011	255	255		4	5.034	2.563	282.715	0
						150	7.269	39.796	287.54	0	41.153	293.27	0	5.888	6.969	255	255		2710	9.505	211.094	26.537	0	211.546	34.981	0	8.456	9.012	255	255		879	4.368	281.436	81.874	0	279.476	82.93	0	2.226	4.08	255	255		1548	5.034	304.578	290.555	0
						438	7.243	166.269	149.726	0	170.791	153.948	0	6.187	6.411	255	255		66	9.49	3.468	78.255	0	9.801	73.883	0	7.696	9.032	255	255		562	4.305	131.447	138.719	0	132.201	141.734	0	3.108	3.879	255	255		4	5.008	64.836	307.141	0
						286	7.217	104.314	77.2	0	105.972	71.47	0	5.965	6.529	255	255		66	9.464	18.245	69.661	0	12.816	72.375	0	6.069	8.553	255	255		345	4.258	100.997	6.634	0	101.148	2.563	0	4.074	3.847	255	255		957	4.997	221.95	306.84	0
						607	7.18	229.882	182.295	0	235.309	180.334	0	5.77	6.831	255	255		3265	9.402	294.627	197.976	0	290.706	190.286	0	8.631	8.718	255	255		92	4.243	41.454	100.873	0	43.414	104.039	0	3.724	3.614	255	255		916	4.971	211.998	243.21	0
						395	7.143	150.139	282.715	0	144.11	282.262	0	6.047	6.551	255	255		38	9.376	1.508	308.197	0	6.484	308.046	0	4.978	8.797	255	255		100	4.243	39.494	211.094	0	40.7	207.475	0	3.814	4.137	255	255		957	4.945	220.744	300.205	0
						275	7.067	93.762	243.21	0	96.927	248.789	0	6.414	6.702	255	255		1739	9.303	135.251	212.602	0	138.719	219.688	0	7.89	8.826	255	255		445	4.206	113.207	164.201	0	116.976	163.447	0	3.843	3.971	255	255		560	4.935	152.138	164.804	0
						40	7.04	34.671	276.684	0	28.943	279.548	0	6.405	6.642	255	255		1723	9.277	141.885	276.231	0	137.814	283.469	0	8.304	8.599	255	255		728	4.206	252.041	64.082	0	249.478	65.137	0	2.771	3.926	255	255		227	4.92	56.091	277.287	0
						709	6.978	261.99	28.498	0	256.865	31.212	0	5.799	6.438	255	255		2088	9.256	159.376	10.856	0	158.32	2.412	0	8.509	8.771	255	255		199	4.196	54.719	144.448	0	55.021	140.377	0	4.082	4.089	255	255		284	4.909	70.113	302.769	0
						102	6.956	40.55	233.108	0	46.881	232.806	0	6.338	6.269	255	255		2341	9.256	183.501	176.866	0	183.048	168.423	0	8.456	8.784	255	255		389	4.181	99.641	285.881	0	100.696	289.198	0	3.481	3.971	255	255		1155	4.909	251.202	286.635	0
						472	6.915	178.931	162.693	0	184.056	166.161	0	6.188	6.596	255	255		1859	9.189	152.741	99.817	0	154.551	106.301	0	6.731	8.123	255	255		797	4.154	263.045	57.9	0	266.361	58.805	0	3.438	3.477	255	255		4	4.883	45.084	307.594	0
						4	6.806	3.467	102.833	0	4.372	109.015	0	6.248	6.058	255	255		2779	9.189	228.584	187.873	0	234.616	183.199	0	7.63	8.475	255	255		1	4.118	1.206	18.697	0	0.904	15.078	0	3.631	3.684	255	255		4	4.758	39.505	307.895	0
						217	6.79	66.779	68.907	0	71.603	71.169	0	5.328	6.043	255	255		2090	9.163	184.104	108.562	0	188.326	115.8	0	8.379	8.1	255	255		999	4.092	301.334	152.892	0	302.841	156.36	0	3.781	3.935	255	255		620	4.722	162.241	82.93	0
						713	6.743	254.001	305.483	0	260.181	305.03	0	6.197	6.435	255	255		2323	9.094	177.319	43.877	0	177.319	52.472	0	8.595	8.714	255	255		345	4.066	91.953	6.634	0	93.762	9.952	0	3.778	3.68	255	255		1365	4.67	297.793	281.509	0
						387	6.651	140.341	171.74	0	144.26	167.066	0	6.1	6.34	255	255		1977	9.001	148.67	132.989	0	151.987	139.623	0	7.417	8.201	255	255		377	4.056	98.585	65.137	0	97.832	68.756	0	3.696	3.846	255	255		4	4.655	49.607	305.935	0
						499	6.566	185.865	77.803	0	191.593	76.295	0	5.923	6.084	255	255		2808	8.95	221.196	125.752	0	228.283	128.315	0	7.536	8.306	255	255		83	4.03	34.52	302.316	0	35.877	305.784	0	3.724	3.792	255	255		4	4.571	17.34	289.952	0
						314	6.552	113.358	167.97	0	113.358	167.97	0	0	5.743	255	255		586	8.939	48.853	264.47	0	52.02	270.502	0	6.812	8.153	255	255		264	4.019	65.724	66.344	0	66.025	62.574	0	3.782	3.579	255	255		4	4.545	64.836	307.141	0
						150	6.515	46.278	292.063	0	41.153	293.27	0	5.265	6.061	255	255		3224	8.939	282.564	168.423	0	285.429	160.884	0	8.065	8.492	255	255		459	4.004	114.866	26.839	0	115.469	23.673	0	3.223	3.463	255	255		1059	4.545	236.123	216.823	0
						621	6.504	238.625	232.655	0	244.353	232.806	0	5.73	5.808	255	255		520	8.928	46.441	22.165	0	48.401	30.156	0	8.228	8.385	255	255		SUM	387.02												4	4.508	56.995	305.634	0
						40	6.474	22.159	273.216	0	26.681	277.287	0	6.085	5.863	255	255		1574	8.902	134.346	91.373	0	136.306	83.533	0	8.082	8.423	255	255		PER CELL	7.89837												1059	4.446	237.028	209.134	0
						774	6.437	272.24	300.356	0	268.472	295.833	0	5.888	6.15	255	255		25	8.898	15.078	262.058	0	8.293	257.384	0	8.239	8.472	255	255		um	3.03783												4	4.42	35.434	296.436	0
						175	6.415	52.308	282.413	0	46.579	282.564	0	5.73	6.095	255	255		2703	8.892	210.792	122.133	0	211.395	130.275	0	8.164	8.378	255	255															4	4.416	23.22	300.507	0
						102	6.39	30.751	224.966	0	36.329	223.005	0	5.912	5.87	255	255		940	8.887	94.389	177.168	0	88.056	177.017	0	6.335	8.287	255	255															103	4.394	33.473	270.652	0
						40	6.364	9.045	254.519	0	11.758	257.082	0	3.733	5.713	255	255		191	8.866	22.165	152.44	0	23.974	157.717	0	5.579	8.257	255	255	nd16_2	BRANCH ANALYSIS													103	4.394	30.759	276.382	0
						45	6.354	7.386	87.152	0	8.592	81.422	0	5.855	5.839	255	255		2790	8.851	222.704	46.591	0	225.267	39.052	0	7.963	7.986	255	255	65	Skeleton ID	Branch length	V1 x	V1 y	V1 z	V2 x	V2 y	V2 z	Euclidean distance	Running average length	Average intensity (inner 3rd)	Average intensity		268	4.332	64.384	302.769	0
						493	6.302	184.961	116.554	0	186.92	111.277	0	5.629	5.976	255	255		297	8.84	34.981	146.409	0	37.545	139.322	0	7.536	8.217	255	255		794	19.567	164.653	195.563	0	169.177	178.827	0	17.337	18.738	255	255		875	4.332	204.007	308.197	0
						616	6.302	233.198	39.203	0	235.309	44.631	0	5.824	6.127	255	255		2090	8.84	169.177	121.831	0	167.216	114.745	0	7.353	8.368	255	255		655	16.478	140.076	185.31	0	141.734	170.232	0	15.169	15.423	255	255		1078	4.332	244.718	279.85	0
						430	6.287	159.184	190.135	0	163.103	191.341	0	4.101	5.89	255	255		1970	8.814	153.194	267.787	0	154.098	275.477	0	7.743	8.451	255	255		1107	14.098	234.465	263.867	0	229.187	275.477	0	12.753	13.499	255	255		1155	4.332	250.297	279.247	0
						40	6.276	28.943	279.548	0	29.998	284.675	0	5.234	5.724	255	255		1510	8.799	120.776	269.295	0	121.831	275.93	0	6.718	7.872	255	255		897	13.348	190.889	55.035	0	188.175	43.877	0	11.483	12.432	255	255		4	4.306	29.855	303.07	0
						419	6.213	159.334	41.465	0	155.114	38.148	0	5.368	5.809	255	255		1189	8.788	95.294	35.132	0	97.405	27.895	0	7.539	8.295	255	255		1509	13.01	289.952	75.089	0	290.555	86.548	0	11.475	12.338	255	255		526	4.269	148.369	0.452	0
						754	6.176	261.688	294.325	0	267.115	293.722	0	5.46	5.858	255	255		3001	8.752	249.845	280.453	0	250.297	288.143	0	7.703	8.273	255	255		1560	12.907	304.427	297.642	0	306.84	305.784	0	8.492	11.809	255	255		4	4.228	40.259	307.141	0
						621	6.151	253.096	230.243	0	254.001	224.966	0	5.354	5.442	255	255		176	8.711	17.34	80.97	0	21.562	82.628	0	4.536	8.363	255	255		1119	12.777	228.886	52.02	0	235.37	61.67	0	11.626	12.026	255	255		251	4.181	58.352	130.124	0
						409	6.125	157.375	192.095	0	152.4	194.659	0	5.596	5.586	255	255		2937	8.689	240.195	155.305	0	241.401	162.995	0	7.784	7.943	255	255		364	12.771	88.509	209.888	0	91.072	198.428	0	11.743	12.188	255	255		125	4.144	29.855	284.977	0
						413	6.114	150.29	197.373	0	153.154	200.69	0	4.383	5.63	255	255		1577	8.663	123.942	16.284	0	127.41	11.61	0	5.82	8.051	255	255		39	12.465	22.316	238.687	0	18.546	238.536	0	3.773	11.447	255	255		1059	4.118	234.766	213.355	0
						582	6.052	223.098	209.134	0	223.551	203.856	0	5.297	5.297	255	255		536	8.653	43.576	249.091	0	44.33	256.328	0	7.277	8.146	255	255		1396	12.314	272.914	288.595	0	280.755	285.429	0	8.456	11.006	255	255		1351	4.118	278.945	276.834	0
						931	6.026	302.69	61.368	0	307.816	61.82	0	5.145	5.558	255	255		3306	8.648	291.611	135.854	0	293.873	129.069	0	7.152	7.988	255	255		1473	12.204	282.262	153.495	0	282.262	164.201	0	10.705	11.422	255	255		4	4.103	39.354	296.436	0
						4	6.011	0.301	112.634	0	4.372	109.015	0	5.446	5.537	255	255		1128	8.637	89.866	195.111	0	94.238	193	0	4.856	8.07	255	255		579	12.189	126.505	269.446	0	129.37	260.701	0	9.203	11.362	255	255		452	4.082	123.641	67.399	0
						247	6	79.893	274.874	0	81.099	279.699	0	4.973	5.636	255	255		3268	8.612	287.087	51.567	0	288.445	57.448	0	6.035	7.977	255	255		1396	11.98	279.548	274.874	0	280.755	285.429	0	10.623	10.788	255	255		29	4.03	9.348	271.255	0
						811	6	279.928	75.391	0	284.451	77.803	0	5.126	5.598	255	255		4	8.601	0.151	187.873	0	2.865	195.262	0	7.871	8.193	255	255		1234	11.815	250.146	118.213	0	253.312	128.466	0	10.731	11.067	255	255		995	4.004	229.64	290.706	0
						305	5.964	108.082	112.181	0	109.439	117.459	0	5.449	5.606	255	255		197	8.601	15.53	9.65	0	17.189	13.872	0	4.536	7.887	255	255		705	11.476	144.75	305.935	0	146.258	296.134	0	9.916	10.73	255	255		1155	4.004	250.297	279.247	0
						838	5.964	286.109	12.666	0	288.973	8.595	0	4.978	5.772	255	255		2932	8.56	238.536	308.348	0	243.361	302.316	0	7.724	8.055	255	255		1015	10.837	205.062	26.538	0	207.626	17.792	0	9.113	10.109	255	255		SUM	576.756
						68	5.938	26.078	163.296	0	21.858	160.431	0	5.101	5.414	255	255		3453	8.538	306.237	295.079	0	307.895	301.562	0	6.692	7.472	255	255		941	10.811	193.151	61.971	0	194.659	71.32	0	9.469	9.975	255	255		PER CELL	18.605
						431	5.823	167.173	97.555	0	162.5	95.294	0	5.192	5.366	255	255		1970	8.534	148.067	279.548	0	154.098	275.477	0	7.277	7.982	255	255		1490	10.572	288.294	303.975	0	295.531	308.046	0	8.304	9.508	255	255		um	7.15578
						419	5.813	153.154	31.664	0	154.812	36.187	0	4.818	5.266	255	255		297	8.528	28.498	138.266	0	36.187	136.457	0	7.9	8.109	255	255		914	10.561	190.286	71.621	0	191.341	81.12	0	9.558	9.891	255	255
						171	5.812	44.318	102.079	0	48.991	102.984	0	4.76	5.452	255	255		2767	8.523	216.07	95.143	0	219.236	101.928	0	7.488	7.976	255	255		43	10.462	18.094	291.611	0	19.451	301.261	0	9.745	9.98	255	255
						686	5.777	250.986	217.728	0	251.287	223.005	0	5.286	5.483	255	255		1266	8.446	102.38	188.326	0	107.959	183.501	0	7.376	7.33	255	255		765	10.436	160.431	40.409	0	158.622	49.456	0	9.226	9.545	255	255	nd17_2	BRANCH ANALYSIS
						900	5.772	304.951	172.645	0	300.731	169.327	0	5.368	5.408	255	255		475	8.439	43.123	55.94	0	41.314	63.63	0	7.9	7.945	255	255		736	10.425	151.535	279.85	0	151.837	270.049	0	9.805	9.846	255	255	39	Skeleton ID	Branch length	V1 x	V1 y	V1 z
						640	5.725	239.529	304.578	0	240.132	299.904	0	4.713	5.164	255	255		2541	8.435	196.619	172.041	0	198.88	178.525	0	6.867	7.656	255	255		1161	9.671	243.21	226.021	0	243.512	234.766	0	8.751	8.767	255	255		92	18.055	8.444	137.513	0
						575	5.699	220.988	116.855	0	218.878	121.68	0	5.266	5.457	255	255		2984	8.398	248.487	219.688	0	252.408	226.021	0	7.448	7.953	255	255		220	9.432	58.202	169.327	0	58.352	178.073	0	8.747	8.972	255	255		1902	14.701	288.143	133.14	0
						741	5.636	259.427	292.063	0	264.251	290.706	0	5.011	5.328	255	255		2570	8.377	205.515	97.706	0	206.872	105.396	0	7.809	7.572	255	255		918	9.303	190.437	272.763	0	192.698	264.772	0	8.305	8.727	255	255		746	14.524	178.223	292.666	0
						619	5.548	233.952	199.484	0	237.268	199.031	0	3.347	5.098	255	255		2889	8.372	233.409	82.779	0	239.742	79.914	0	6.951	7.497	255	255		1513	9.215	290.254	143.242	0	294.174	149.273	0	7.193	8.641	255	255		1287	13.505	230.695	281.358	0
						680	5.548	249.328	90.921	0	251.136	95.595	0	5.012	5.148	255	255		756	8.351	72.375	303.523	0	68.304	298.698	0	6.313	7.925	255	255		895	9.116	187.12	178.676	0	189.381	186.215	0	7.871	8.584	255	255		248	12.319	40.108	125.45	0
						102	5.512	38.439	221.648	0	39.193	216.823	0	4.884	5.043	255	255		1859	8.351	150.48	111.126	0	146.107	107.205	0	5.873	7.746	255	255		1181	9.116	240.647	264.772	0	243.059	256.78	0	8.348	8.461	255	255		1422	12.168	212.752	133.441	0
						98	5.511	23.214	109.467	0	21.255	105.547	0	4.383	5.134	255	255		544	8.299	45.385	54.13	0	47.345	61.066	0	7.208	7.641	255	255		779	9.09	161.185	83.08	0	163.598	75.541	0	7.916	8.582	255	255		1549	12.086	234.314	268.994	0
						545	5.511	208.778	308.498	0	204.859	305.935	0	4.683	4.931	255	255		14	8.222	12.213	214.712	0	16.284	220.895	0	7.402	7.831	255	255		314	8.866	80.668	177.922	0	82.477	185.913	0	8.194	8.151	255	255		637	11.69	87.152	176.565	0
						102	5.485	31.807	246.829	0	36.178	249.091	0	4.922	5.236	255	255		892	8.185	77.652	233.409	0	74.486	226.624	0	7.488	7.622	255	255		392	8.84	100.42	231.6	0	104.642	235.822	0	5.971	7.712	255	255		689	11.524	94.992	280.604	0
						900	5.474	296.058	169.93	0	300.731	169.327	0	4.712	5.07	255	255		1341	8.174	105.547	33.926	0	111.729	36.037	0	6.533	7.619	255	255		918	8.829	191.643	256.931	0	192.698	264.772	0	7.911	8.231	255	255		2044	11.472	300.055	16.888	0
						88	5.459	17.788	254.066	0	22.008	251.503	0	4.938	5.067	255	255		6	8.164	5.579	236.576	0	12.515	237.782	0	7.04	7.549	255	255		1428	8.741	275.477	207.475	0	275.779	199.484	0	7.997	8.329	255	255		597	11.336	82.327	180.938	0
						504	5.449	190.237	281.961	0	187.976	277.89	0	4.657	4.927	255	255		246	8.159	18.848	213.355	0	24.879	214.109	0	6.078	7.395	255	255		269	8.653	68.153	106.301	0	69.209	114.141	0	7.911	8.165	255	255		1134	11.31	176.263	178.223	0
						840	5.324	293.947	251.503	0	291.234	252.408	0	2.86	4.912	255	255		1586	8.159	124.395	229.338	0	125.902	233.108	0	4.06	7.43	255	255		1501	8.59	288.595	126.656	0	289.802	118.816	0	7.933	8.119	255	255		1219	10.972	190.738	231.449	0
						58	5.283	10.1	208.681	0	13.868	205.666	0	4.827	5.064	255	255		14	8.112	16.284	220.895	0	16.284	228.132	0	7.237	7.177	255	255		1193	8.502	246.226	213.355	0	245.472	205.666	0	7.727	7.979	255	255		1555	10.858	233.56	218.18	0
						835	5.173	285.807	150.48	0	287.767	146.559	0	4.383	4.792	255	255		3084	8.112	267.486	273.517	0	267.486	266.28	0	7.237	7.524	255	255		1298	8.476	256.931	221.045	0	257.082	213.506	0	7.541	7.989	255	255		763	10.229	106.904	249.392	0
						798	5.132	276.16	77.2	0	278.873	81.12	0	4.768	4.388	255	255		2556	7.998	202.348	61.066	0	202.801	68.002	0	6.951	7.524	255	255		115	8.439	33.775	7.991	0	34.981	0.302	0	7.784	8.012	255	255		1880	10.208	286.183	135.703	0
						925	5.132	302.54	254.971	0	302.54	254.971	0	0	4.388	255	255		2647	7.993	212.903	233.862	0	208.229	227.981	0	7.512	7.661	255	255		655	8.439	142.488	162.693	0	141.734	170.232	0	7.577	8.014	255	255		746	10.046	111.277	300.809	0
						374	5.106	138.834	221.498	0	135.065	224.513	0	4.827	4.914	255	255		148	7.961	10.404	270.954	0	12.515	278.041	0	7.394	7.562	255	255		828	8.439	168.724	119.268	0	169.026	126.958	0	7.696	7.944	255	255		247	9.796	29.553	49.758	0
						661	5.095	243.147	77.803	0	243.298	79.462	0	1.665	4.223	255	255		2664	7.935	207.324	162.542	0	209.435	169.478	0	7.25	7.576	255	255		1130	8.424	234.766	241.853	0	232.203	234.616	0	7.678	7.744	255	255		746	9.74	122.434	297.039	0
						91	5.085	24.42	62.423	0	20.049	63.027	0	4.413	4.738	255	255		1159	7.925	98.611	55.638	0	98.159	48.401	0	7.252	7.324	255	255		646	8.377	136.608	213.959	0	137.965	206.872	0	7.215	7.879	255	255		1698	9.74	259.344	229.941	0
						15	5.044	8.743	185.159	0	11.758	188.778	0	4.71	4.223	255	255		1095	7.92	94.841	126.204	0	88.961	122.133	0	7.152	7.237	255	255		499	8.325	119.268	217.728	0	119.72	223.005	0	5.297	7.604	255	255		493	9.303	68.153	289.349	0
						719	5.033	252.795	278.795	0	252.795	278.795	0	0	4.436	255	255		2188	7.899	165.407	25.482	0	166.915	18.546	0	7.098	7.385	255	255		1403	8.299	272.462	176.565	0	275.176	169.478	0	7.589	7.767	255	255		196	9.178	22.466	298.245	0
						310	4.982	110.193	101.627	0	112.755	105.547	0	4.684	4.659	255	255		3237	7.899	286.183	251.202	0	287.087	257.836	0	6.696	7.067	255	255		453	8.226	112.935	28.648	0	112.181	21.713	0	6.977	7.755	255	255		1514	9.1	227.981	298.396	0
						150	4.971	37.535	297.19	0	38.891	293.119	0	4.291	4.813	255	255		3446	7.873	307.895	88.207	0	306.538	95.143	0	7.067	7.343	255	255		1124	8.159	229.338	38.902	0	233.409	44.933	0	7.277	7.707	255	255		1933	9.012	301.261	242.305	0
						621	4.96	244.353	232.806	0	248.875	233.862	0	4.644	4.276	255	255		3142	7.862	271.255	75.541	0	272.16	68.605	0	6.995	7.499	255	255		950	8.148	194.055	107.658	0	196.619	101.174	0	6.972	7.545	255	255		394	8.954	49.155	209.435	0
						102	4.945	38.741	213.205	0	39.193	216.823	0	3.647	4.478	255	255		3180	7.8	277.287	98.611	0	277.739	105.848	0	7.252	7.498	255	255		1396	8.06	279.548	274.874	0	282.564	268.24	0	7.288	7.082	255	255		1789	8.902	277.287	219.99	0
						478	4.945	186.016	297.944	0	183.604	301.713	0	4.475	4.613	255	255		900	7.795	77.049	269.748	0	79.914	263.867	0	6.541	7.206	255	255		218	7.998	57.749	299.452	0	59.86	292.968	0	6.819	7.416	255	255		746	8.887	153.646	282.866	0
						550	4.945	205.914	44.933	0	209.984	42.822	0	4.585	4.767	255	255		1360	7.784	109.316	146.258	0	108.562	152.892	0	6.677	7.286	255	255		815	7.961	166.915	109.769	0	167.669	116.705	0	6.977	7.401	255	255		1134	8.861	174.303	166.613	0
						40	4.934	27.586	283.921	0	27.887	279.699	0	4.233	4.149	255	255		1735	7.763	144.901	63.78	0	137.512	63.78	0	7.388	7.546	255	255		1486	7.946	291.159	139.473	0	287.54	145.353	0	6.905	7.504	255	255		746	8.575	118.665	291.159	0
						74	4.919	17.185	199.484	0	14.471	200.69	0	2.969	4.48	255	255		1282	7.759	101.325	140.83	0	105.999	145.504	0	6.61	7.238	255	255		1161	7.888	245.17	219.688	0	245.773	227.077	0	7.413	7.469	255	255		746	8.549	126.656	297.793	0
						903	4.909	295.907	182.445	0	297.565	186.667	0	4.536	4.622	255	255		1574	7.759	125.902	59.559	0	127.259	59.106	0	1.43	7.113	255	255		557	7.858	124.244	149.877	0	126.958	143.393	0	7.029	7.503	255	255		597	8.362	92.429	186.667	0
						522	4.908	193.854	10.705	0	196.568	7.539	0	4.17	4.642	255	255		3005	7.759	265.224	240.948	0	259.645	240.798	0	5.581	7.129	255	255		1098	7.858	222.101	246.829	0	225.116	253.313	0	7.151	7.282	255	255		1749	8.258	269.748	289.349	0
						684	4.883	248.725	62.725	0	249.78	58.955	0	3.914	4.499	255	255		776	7.748	67.098	198.579	0	69.661	204.912	0	6.832	7.144	255	255		43	7.836	21.411	308.197	0	19.451	301.261	0	7.208	7.25	255	255		1337	8.222	198.579	84.739	0
						102	4.882	38.439	221.648	0	41.303	224.815	0	4.27	4.514	255	255		3064	7.733	261.605	278.191	0	264.018	284.373	0	6.636	7.429	255	255		544	7.8	122.585	237.48	0	123.942	230.545	0	7.067	7.399	255	255		1339	8.196	201.444	238.385	0
						306	4.882	108.685	6.333	0	111.851	3.468	0	4.269	4.599	255	255		191	7.707	19.3	162.09	0	23.974	157.717	0	6.401	6.969	255	255		1316	7.759	258.288	77.502	0	261.002	84.136	0	7.168	7.3	255	255		746	8.159	137.211	286.032	0
						102	4.872	24.269	228.735	0	26.531	225.418	0	4.015	4.233	255	255		297	7.619	38.449	128.013	0	36.037	134.045	0	6.496	6.871	255	255		42	7.66	18.094	258.741	0	18.395	265.224	0	6.491	7.266	255	255		1398	8.148	217.276	167.82	0
						490	4.872	184.207	289.5	0	185.413	285.127	0	4.536	4.66	255	255		2059	7.608	155.455	177.771	0	158.471	183.652	0	6.609	7.012	255	255		967	7.66	195.865	229.489	0	196.166	234.465	0	4.985	7.07	255	255		899	8.123	126.807	182.445	0
						15	4.856	4.824	182.898	0	8.743	185.159	0	4.525	4.421	255	255		1574	7.593	132.537	77.502	0	136.306	83.533	0	7.112	6.996	255	255		1153	7.644	235.973	66.193	0	239.29	72.375	0	7.016	7.195	255	255		2062	8.086	301.864	241.25	0
						68	4.846	14.773	160.431	0	17.637	158.17	0	3.649	3.975	255	255		246	7.571	24.276	195.111	0	26.236	201.745	0	6.918	6.861	255	255		1130	7.634	232.203	225.87	0	232.203	231.902	0	6.031	6.818	255	255		355	7.92	49.607	215.768	0
						438	4.846	162.952	149.123	0	166.118	148.067	0	3.337	4.38	255	255		3428	7.545	302.769	260.399	0	308.046	262.058	0	5.532	6.927	255	255		2	7.472	0.151	296.285	0	0.302	289.5	0	6.787	7.016	255	255		1287	7.92	204.761	287.088	0
						489	4.846	184.056	10.856	0	185.262	15.078	0	4.391	4.424	255	255		1596	7.53	134.346	120.474	0	139.623	124.545	0	6.665	7.034	255	255		294	7.446	74.335	306.689	0	75.994	300.055	0	6.839	6.883	255	255		1287	7.883	205.967	286.183	0
						106	4.845	30.902	297.793	0	26.681	298.095	0	4.232	4.229	255	255		1646	7.529	135.703	33.473	0	131.029	28.648	0	6.718	6.604	255	255		345	7.399	84.739	112.634	0	84.89	105.547	0	7.088	7.161	255	255		292	7.769	43.425	203.404	0
						745	4.783	260.03	182.747	0	262.894	181.239	0	3.237	4.523	255	255		107	7.509	9.499	117.911	0	11.912	118.816	0	2.577	6.638	255	255		1085	7.27	219.839	120.474	0	222.252	114.594	0	6.356	6.967	255	255		238	7.722	36.489	41.314	0
						286	4.747	105.972	71.47	0	106.273	67.098	0	4.383	4.312	255	255		473	7.509	69.812	166.462	0	64.384	165.859	0	5.462	7.015	255	255		640	7.196	136.306	284.373	0	135.854	291.008	0	6.65	6.623	255	255		449	7.655	63.027	209.284	0
						235	4.721	76.426	169.629	0	77.029	166.01	0	3.669	4.401	255	255		1921	7.509	151.234	251.352	0	151.837	245.02	0	6.361	7.062	255	255		162	7.119	43.727	302.618	0	43.727	307.745	0	5.127	6.653	255	255		1754	7.619	270.2	224.513	0
						685	4.617	249.026	167.97	0	252.041	170.986	0	4.264	4.432	255	255		586	7.42	52.321	270.954	0	58.805	273.216	0	6.867	6.699	255	255		1193	7.119	242.456	200.539	0	245.472	205.666	0	5.948	6.599	255	255		1599	7.483	240.496	186.215	0
						925	4.607	300.881	253.162	0	302.238	254.971	0	2.262	3.775	255	255		2421	7.42	186.667	87.905	0	185.612	82.93	0	5.086	6.89	255	255		1438	7.02	277.136	28.648	0	278.493	34.981	0	6.477	6.789	255	255		1993	7.384	295.23	274.874	0
						41	4.581	11.155	41.917	0	7.386	43.877	0	4.248	4.175	255	255		85	7.405	18.245	31.966	0	13.269	27.895	0	6.429	6.944	255	255		986	7.005	199.634	22.316	0	202.348	28.196	0	6.477	6.667	255	255		746	7.369	142.941	289.802	0
						763	4.57	265.306	279.247	0	269.376	278.342	0	4.169	4.232	255	255		473	7.405	40.711	144.75	0	43.576	149.726	0	5.742	7.006	255	255		1536	6.791	295.38	291.309	0	296.888	296.888	0	5.779	6.375	255	255		1682	7.27	254.82	234.314	0
						927	4.57	301.032	100.722	0	301.183	104.039	0	3.321	4.208	255	255		10	7.395	8.896	281.509	0	4.071	277.437	0	6.313	6.893	255	255		467	6.77	113.387	152.289	0	113.84	145.956	0	6.349	6.522	255	255		653	7.166	96.198	239.29	0
						454	4.555	168.831	183.048	0	171.846	180.184	0	4.159	4.259	255	255		1497	7.395	123.791	21.562	0	120.927	15.832	0	6.406	6.835	255	255		208	6.766	54.432	275.477	0	57.749	280.604	0	6.106	6.336	255	255		746	7.104	191.945	295.531	0
						249	4.545	80.798	148.067	0	82.305	144.147	0	4.2	4.456	255	255		2779	7.395	240.647	173.851	0	242.155	179.731	0	6.071	6.554	255	255		1455	6.729	279.398	238.084	0	281.81	232.354	0	6.217	6.396	255	255		492	7.093	72.827	144.147	0
						102	4.533	26.531	225.418	0	30.751	224.966	0	4.245	4.245	255	255		473	7.358	47.345	130.275	0	46.441	136.759	0	6.546	6.598	255	255		655	6.718	138.87	194.357	0	140.528	188.326	0	6.255	6.31	255	255		2065	7.093	303.975	67.248	0
						730	4.519	259.578	104.793	0	257.166	107.658	0	3.745	3.99	255	255		1947	7.347	156.36	17.943	0	156.812	12.062	0	5.898	6.669	255	255		999	6.625	204.61	302.467	0	209.435	298.999	0	5.942	5.773	255	255		746	7.031	145.202	305.935	0
						254	4.493	83.511	174.303	0	86.526	172.494	0	3.516	3.863	255	255		2260	7.332	171.287	94.389	0	174.002	88.961	0	6.069	6.534	255	255		931	6.578	192.095	231.449	0	193.302	236.727	0	5.413	6.037	255	255		283	7.005	35.132	296.285	0
						102	4.482	22.913	231.751	0	24.269	228.735	0	3.307	3.933	255	255		2309	7.306	183.652	62.273	0	180.184	57.146	0	6.189	6.754	255	255		705	6.552	148.821	287.389	0	145.805	292.516	0	5.948	6.02	255	255		484	7.005	66.947	122.887	0
						866	4.482	290.329	41.766	0	291.083	37.846	0	3.992	4.081	255	255		1468	7.27	120.022	166.915	0	120.323	173.097	0	6.189	7.017	255	255		1161	6.542	243.813	255.876	0	248.035	252.408	0	5.464	5.961	255	255		653	6.968	115.197	237.933	0
						40	4.456	26.078	280.905	0	27.586	283.921	0	3.371	4.043	255	255		2046	7.233	155.455	147.766	0	155.606	154.098	0	6.335	6.45	255	255		1406	6.542	272.763	306.689	0	275.025	301.261	0	5.88	6.126	255	255		746	6.968	172.192	290.706	0
						622	4.456	234.856	148.67	0	235.158	145.052	0	3.631	4.136	255	255		1859	7.229	141.885	102.079	0	146.107	107.205	0	6.641	6.905	255	255		389	6.516	97.103	153.797	0	98.008	158.923	0	5.206	5.899	255	255		746	6.931	176.112	304.88	0
						15	4.419	8.743	185.159	0	12.662	184.858	0	3.931	3.81	255	255		1921	7.222	156.36	223.458	0	156.812	230.243	0	6.8	6.716	255	255		701	6.49	143.996	44.33	0	148.821	47.496	0	5.771	6.005	255	255		1094	6.927	169.026	160.431	0
						789	4.404	271.637	70.716	0	274.351	73.732	0	4.057	4.139	255	255		1477	7.218	115.498	55.337	0	120.323	55.789	0	4.846	6.541	255	255		740	6.443	152.892	292.817	0	153.345	298.396	0	5.597	6.083	255	255		298	6.854	37.243	300.055	0
						151	4.357	40.097	10.856	0	39.344	6.936	0	3.992	4.233	255	255		1224	7.155	101.928	293.42	0	98.008	297.341	0	5.544	6.442	255	255		773	6.438	159.828	235.671	0	162.542	230.997	0	5.405	6.057	255	255		345	6.854	43.877	201.444	0
						709	4.342	254.604	34.529	0	256.865	31.212	0	4.015	3.933	255	255		2760	7.145	215.466	14.777	0	217.427	21.109	0	6.629	6.974	255	255		629	6.376	132.687	249.091	0	134.798	244.266	0	5.267	5.831	255	255		294	6.839	36.489	204.459	0
						504	4.321	187.373	273.819	0	187.976	277.89	0	4.116	4.229	255	255		2090	7.119	169.629	119.72	0	170.232	113.689	0	6.061	6.876	255	255		955	6.365	194.508	247.734	0	195.714	253.011	0	5.413	6.051	255	255		660	6.817	91.524	129.37	0
						102	4.305	38.59	225.87	0	40.55	229.187	0	3.853	3.849	255	255		176	7.108	39.052	89.112	0	39.655	82.628	0	6.512	6.586	255	255		641	6.277	137.211	298.547	0	138.417	302.316	0	3.958	5.834	255	255		591	6.755	81.874	258.891	0
						843	4.305	288.219	7.69	0	288.822	4.222	0	3.52	4.107	255	255		2816	7.093	223.005	296.436	0	225.87	302.166	0	6.406	6.827	255	255		1107	6.24	240.496	286.183	0	244.115	284.524	0	3.981	5.621	255	255		466	6.74	74.335	22.466	0
						74	4.295	13.567	196.77	0	14.471	200.69	0	4.023	4.092	255	255		2254	7.082	170.534	34.83	0	171.74	41.163	0	6.447	6.698	255	255		1246	6.24	251.805	295.984	0	256.78	295.079	0	5.057	5.723	255	255		1287	6.74	225.267	284.524	0
						45	4.269	9.798	77.652	0	8.592	81.422	0	3.958	3.84	255	255		3141	7.082	280.152	199.785	0	278.191	194.206	0	5.913	6.627	255	255		39	6.203	21.562	232.957	0	18.395	236.274	0	4.586	5.744	255	255		327	6.692	41.465	304.427	0
						554	4.232	212.094	134.648	0	211.341	138.568	0	3.992	4.214	255	255		473	7.078	44.028	149.726	0	47.647	144.147	0	6.65	6.443	255	255		120	6.089	34.077	282.564	0	35.132	287.841	0	5.382	5.755	255	255		439	6.578	60.162	303.523	0
						40	4.217	9.045	254.519	0	11.758	257.082	0	3.733	3.831	255	255		586	7.067	54.281	262.51	0	52.773	268.24	0	5.925	6.396	255	255		499	6.089	115.8	222.553	0	119.419	224.061	0	3.92	5.474	255	255		921	6.578	132.989	117.308	0
						102	4.206	41.002	213.808	0	39.193	216.823	0	3.517	3.826	255	255		701	7.056	62.423	190.437	0	60.162	184.405	0	6.441	6.709	255	255		1161	6.038	247.734	237.782	0	250.297	232.806	0	5.597	5.596	255	255		746	6.537	128.918	285.73	0
						753	4.195	261.387	245.623	0	265.457	245.623	0	4.07	4.1	255	255		1970	7.052	160.582	284.373	0	164.201	279.548	0	6.031	6.625	255	255		492	6.027	118.363	300.959	0	117.308	306.086	0	5.234	5.493	255	255		1187	6.464	191.643	114.443	0
						629	4.191	236.967	171.589	0	240.132	169.327	0	3.891	4.032	255	255		2130	7.041	161.336	59.257	0	164.502	53.527	0	6.546	6.604	255	255		1490	6.001	297.341	302.166	0	299.753	306.991	0	5.395	5.567	255	255		1514	6.453	244.416	289.802	0
						423	4.181	157.224	78.708	0	155.867	82.327	0	3.865	3.847	255	255		2419	7.041	209.284	272.612	0	211.697	278.191	0	6.078	6.186	255	255		37	5.975	16.737	111.578	0	17.792	108.864	0	2.912	5.552	255	255		461	6.391	74.335	284.977	0
						417	4.18	151.496	254.67	0	154.812	253.011	0	3.708	3.859	255	255		2964	7.026	251.051	93.786	0	246.377	88.961	0	6.718	6.795	255	255		645	5.975	136.457	243.813	0	139.473	240.647	0	4.373	5.599	255	255		719	6.38	108.11	164.955	0
						411	4.17	149.988	260.55	0	150.893	256.931	0	3.73	3.884	255	255		3084	6.957	265.978	259.947	0	267.486	266.28	0	6.51	6.327	255	255		344	5.954	84.588	98.46	0	85.493	92.881	0	5.652	5.782	255	255		439	6.365	65.59	305.483	0
						554	4.155	209.23	141.584	0	211.341	138.568	0	3.681	3.849	255	255		3180	6.931	277.739	105.848	0	279.096	110.07	0	4.435	6.172	255	255		1406	5.938	275.025	301.261	0	275.025	301.261	0	0	5.278	255	255		637	6.318	91.977	161.487	0
						707	4.103	260.332	19.903	0	262.894	22.768	0	3.844	3.609	255	255		3141	6.927	272.009	191.341	0	277.287	192.698	0	5.449	6.006	255	255		1519	5.928	291.611	164.352	0	292.817	158.923	0	5.561	5.618	255	255		196	6.303	33.323	300.356	0
						40	4.066	24.42	269.145	0	27.134	271.557	0	3.631	3.557	255	255		2090	6.916	171.287	98.46	0	174.303	104.039	0	6.342	6.521	255	255		1161	5.923	241.853	242.456	0	245.321	238.234	0	5.464	5.43	255	255		1152	6.303	177.168	45.687	0
						102	4.066	36.329	223.005	0	38.59	225.87	0	3.65	3.605	255	255		862	6.906	69.962	82.477	0	74.637	85.041	0	5.331	6.437	255	255		1332	5.876	260.098	229.941	0	261.907	224.815	0	5.436	5.638	255	255		45	6.277	3.92	250.9	0
						15	4.056	1.658	187.421	0	2.864	183.953	0	3.672	3.765	255	255		6	6.88	20.054	240.195	0	23.22	245.321	0	6.026	5.966	255	255		1486	5.824	284.977	151.535	0	286.635	146.861	0	4.96	5.629	255	255		200	6.214	22.919	110.07	0
						102	4.045	40.55	229.187	0	40.55	233.108	0	3.92	3.628	255	255		2108	6.88	158.923	138.417	0	162.09	143.544	0	6.026	6.486	255	255		1504	5.824	289.048	134.346	0	291.611	138.417	0	4.811	5.368	255	255		1219	6.214	192.095	232.203	0
						40	4.04	6.783	251.503	0	9.045	254.519	0	3.769	3.902	255	255		2419	6.88	213.205	286.786	0	215.014	292.666	0	6.153	6.172	255	255		1107	5.788	243.813	279.699	0	245.924	282.413	0	3.438	5.113	255	255		660	6.152	97.405	131.632	0
						438	4.03	170.791	153.948	0	172.148	157.416	0	3.724	3.409	255	255		176	6.865	22.466	105.396	0	27.291	101.325	0	6.313	6.255	255	255		1161	5.773	251.654	232.203	0	255.273	233.108	0	3.73	5.532	255	255		820	6.141	115.8	228.434	0
						621	4.03	252.041	230.695	0	253.096	234.163	0	3.625	3.457	255	255		689	6.865	68.756	110.975	0	72.677	106.602	0	5.873	6.328	255	255		760	5.74	156.511	115.046	0	156.662	109.618	0	5.43	5.476	255	255		1287	6.136	200.087	286.484	0
						114	4.029	26.38	117.308	0	29.847	117.459	0	3.47	3.899	255	255		1090	6.854	90.016	285.429	0	90.016	290.857	0	5.428	6.172	255	255		192	5.725	49.758	52.472	0	50.059	57.146	0	4.684	5.499	255	255		746	6.005	160.884	303.221	0
						217	4.014	65.271	72.224	0	67.985	72.827	0	2.78	3.654	255	255		2072	6.843	158.32	71.169	0	157.868	65.137	0	6.048	6.148	255	255		392	5.725	98.008	235.973	0	98.309	230.997	0	4.985	5.248	255	255		1253	6.001	189.23	223.005	0
						4	4.004	0.904	101.174	0	2.563	102.38	0	2.05	3.269	255	255		2754	6.843	215.014	307.895	0	216.07	302.467	0	5.53	6.27	255	255		57	5.663	20.506	226.473	0	21.562	231.449	0	5.086	5.402	255	255		866	5.986	125.902	193.452	0
						153	4.004	39.947	300.959	0	42.962	301.11	0	3.019	3.53	255	255		729	6.832	77.049	20.506	0	77.351	26.839	0	6.34	6.676	255	255		46	5.6	18.848	13.57	0	18.848	18.546	0	4.976	5.305	255	255		1763	5.975	277.588	264.018	0
						763	4.004	273.446	274.723	0	270.582	276.834	0	3.558	3.61	255	255		1266	6.791	109.92	209.586	0	104.944	206.269	0	5.98	6.524	255	255		781	5.585	162.241	226.172	0	164.955	221.799	0	5.146	5.246	255	255		1090	5.964	168.423	101.325	0
						SUM	1252.56												453	6.755	36.64	53.527	0	39.655	58.503	0	5.818	6.326	255	255		1107	5.574	251.352	294.627	0	251.654	290.103	0	4.533	5.098	255	255		2105	5.85	306.387	218.784	0
						PER CELL	36.8401												940	6.755	85.795	156.36	0	87.905	150.48	0	6.248	5.912	255	255		503	5.564	116.403	124.093	0	116.554	129.22	0	5.129	5.247	255	255		746	5.835	126.656	297.793	0
						um	14.1693												536	6.754	47.647	252.106	0	44.33	256.328	0	5.369	6.266	255	255		1038	5.538	210.641	307.141	0	212.752	304.427	0	3.438	5.208	255	255		1201	5.824	183.501	30.458	0
																			3350	6.74	295.23	233.259	0	298.245	238.536	0	6.078	6.263	255	255		141	5.512	38.6	297.793	0	39.655	294.174	0	3.77	5.062	255	255		1046	5.814	160.431	215.316	0
																			176	6.729	32.267	115.348	0	37.997	113.538	0	6.009	6.222	255	255		1161	5.508	242.456	242.607	0	245.924	238.536	0	5.348	5.214	255	255		1086	5.814	169.629	213.355	0
					Tissue ID	nd13_2	BRANCH ANALYSIS												586	6.729	61.066	264.32	0	59.106	269.597	0	5.63	6.327	255	255		717	5.501	146.409	251.051	0	147.313	256.177	0	5.206	5.255	255	255		746	5.798	175.359	299.904	0
					IBA+ cells	42	Skeleton ID	Branch length	V1 x	V1 y	V1 z	V2 x	V2 y	V2 z	Euclidean distance	Running average length	Average intensity (inner 3rd)		586	6.718	63.78	283.62	0	60.916	279.699	0	4.856	6.187	255	255		776	5.501	161.034	224.061	0	161.939	218.934	0	5.206	5.252	255	255		866	5.788	128.616	202.801	0
							284	15.165	57.282	222.704	0	70.246	219.839	0	13.277	14.107	255		864	6.718	74.787	278.493	0	76.446	284.524	0	6.255	6.161	255	255		253	5.486	63.931	278.795	0	66.193	274.422	0	4.923	5.113	255	255		1715	5.788	264.621	251.654	0
							845	13.056	237.871	142.941	0	240.735	153.797	0	11.228	12.156	255		2370	6.718	180.033	148.369	0	183.199	143.845	0	5.522	6.143	255	255		539	5.475	121.982	115.498	0	122.585	120.474	0	5.012	5.181	255	255		467	5.777	65.288	140.98	0
							56	12.505	7.688	211.094	0	7.989	202.198	0	8.901	11.726	255		1574	6.708	128.918	64.384	0	128.918	70.716	0	6.333	6.003	255	255		946	5.413	193.754	307.443	0	197.976	307.141	0	4.233	5.014	255	255		1033	5.736	156.209	253.011	0
							577	11.511	145.617	96.5	0	155.114	94.691	0	9.668	10.741	255		3161	6.703	274.271	40.711	0	279.398	42.671	0	5.489	6.282	255	255		641	5.398	139.02	304.578	0	143.544	306.689	0	4.992	4.664	255	255		1277	5.736	191.643	305.332	0
							783	11.257	220.988	130.577	0	228.676	136.759	0	9.865	10.595	255		14	6.692	5.277	205.364	0	10.404	208.078	0	5.801	6.266	255	255		1107	5.346	225.72	281.207	0	229.187	278.041	0	4.696	4.855	255	255		653	5.699	102.23	233.862	0
							449	10.72	110.645	159.677	0	119.539	157.416	0	9.177	10.018	255		246	6.692	28.648	185.762	0	24.427	188.778	0	5.188	6.044	255	255		1130	5.335	234.012	220.291	0	231.902	223.156	0	3.559	5.042	255	255		193	5.637	22.165	44.028	0
							19	10.03	6.18	17.038	0	9.497	9.198	0	8.513	9.114	255		1266	6.692	107.959	183.501	0	113.84	182.747	0	5.929	6.025	255	255		1184	5.335	250.749	307.292	0	254.066	305.935	0	3.584	4.625	255	255		653	5.637	98.159	229.791	0
							24	9.64	2.563	102.833	0	2.412	94.841	0	7.993	8.841	255		3223	6.692	282.564	111.578	0	283.62	105.698	0	5.974	6.15	255	255		1184	5.273	260.701	297.793	0	261.304	302.316	0	4.563	4.903	255	255		653	5.611	108.261	228.886	0
							368	9.052	92.857	37.545	0	86.225	40.56	0	7.286	8.291	255		2370	6.682	190.286	140.83	0	190.286	147.012	0	6.182	5.898	255	255		1276	5.258	254.971	80.668	0	258.288	81.874	0	3.53	4.884	255	255		746	5.611	156.662	296.738	0
							325	8.221	79.743	6.936	0	82.607	7.991	0	3.052	7.611	255		536	6.677	49.155	259.947	0	44.33	256.328	0	6.031	6.263	255	255		641	5.247	138.116	306.388	0	139.171	307.594	0	1.603	4.586	255	255		746	5.611	141.282	291.46	0
							593	8.21	153.154	301.261	0	157.978	296.587	0	6.717	7.657	255		2318	6.667	180.485	26.085	0	177.319	21.26	0	5.771	6.275	255	255		392	5.21	98.309	230.997	0	100.571	229.489	0	2.718	4.62	255	255		746	5.6	161.336	288.746	0
							641	8.21	176.67	3.92	0	177.574	0.151	0	3.877	7.664	255		2444	6.667	186.366	61.82	0	191.191	62.876	0	4.939	6.262	255	255		999	5.21	210.943	295.531	0	211.998	291.008	0	4.645	4.716	255	255		866	5.559	122.887	202.65	0
							325	8.085	74.467	3.016	0	79.743	6.936	0	6.573	7.346	255		2250	6.63	173.248	285.429	0	175.811	289.048	0	4.435	6.323	255	255		1107	5.185	234.163	289.802	0	235.37	286.484	0	3.53	4.511	255	255		1187	5.533	190.587	136.608	0
							82	8.033	7.386	85.191	0	11.607	85.644	0	4.245	7.456	255		176	6.604	20.506	93.183	0	22.617	87.453	0	6.106	5.666	255	255		1390	5.185	270.351	117.911	0	272.914	121.68	0	4.558	4.984	255	255		569	5.523	75.994	47.044	0
							690	7.996	204.708	107.809	0	198.98	107.959	0	5.73	7.362	255		2483	6.589	189.683	90.469	0	193.151	85.493	0	6.065	6.166	255	255		72	5.159	22.316	236.727	0	26.537	238.084	0	4.435	4.856	255	255		1762	5.523	271.859	159.979	0
							734	7.996	211.642	70.415	0	218.425	72.526	0	7.104	7.605	255		176	6.578	30.156	109.618	0	32.569	104.341	0	5.803	5.931	255	255		499	5.148	117.459	230.997	0	119.72	227.227	0	4.396	4.495	255	255		866	5.512	134.949	203.555	0
							745	7.908	221.29	12.213	0	214.506	10.404	0	7.021	7.328	255		1510	6.578	125.752	272.311	0	120.776	269.295	0	5.818	6.117	255	255		875	5.148	183.953	307.443	0	183.953	307.443	0	0	4.546	255	255		2062	5.512	301.412	235.973	0
							576	7.581	144.863	201.896	0	151.044	199.333	0	6.691	6.822	255		2480	6.578	189.381	36.338	0	193.905	34.981	0	4.723	6.234	255	255		946	5.148	201.745	304.126	0	198.88	306.689	0	3.844	4.798	255	255		746	5.497	148.218	300.356	0
							245	7.555	48.238	106.301	0	54.116	109.92	0	6.903	7.409	255		2790	6.578	219.387	36.791	0	224.664	38.6	0	5.579	5.978	255	255		999	5.096	206.118	295.984	0	209.435	298.999	0	4.483	4.527	255	255		607	5.486	83.834	187.27	0
							325	7.555	68.588	2.714	0	74.617	1.659	0	6.121	7.092	255		2808	6.578	233.56	131.029	0	228.283	128.315	0	5.934	6.167	255	255		383	5.075	94.841	156.36	0	95.445	161.185	0	4.863	4.903	255	255		1288	5.46	197.825	86.247	0
							320	7.492	74.919	11.007	0	69.643	15.078	0	6.664	6.904	255		281	6.567	21.26	33.323	0	21.863	28.799	0	4.563	5.942	255	255		190	5.06	49.305	201.293	0	52.773	203.856	0	4.312	4.632	255	255		984	5.45	144.599	260.701	0
							19	7.128	7.085	3.166	0	12.964	1.055	0	6.246	6.619	255		1859	6.551	150.329	102.079	0	154.551	106.301	0	5.971	5.359	255	255		1184	5.06	246.377	306.84	0	250.749	307.292	0	4.396	4.457	255	255		1395	5.45	207.475	118.213	0
							434	7.03	105.369	182.295	0	109.74	178.223	0	5.974	6.62	255		2218	6.516	178.977	80.216	0	174.906	80.668	0	4.096	5.709	255	255		1396	5.023	282.564	272.763	0	282.564	268.24	0	4.523	4.518	255	255		1784	5.434	282.413	181.993	0
							108	6.978	14.471	53.98	0	14.471	49.456	0	4.523	6.077	255		1596	6.49	143.393	127.109	0	139.473	126.656	0	3.946	6.149	255	255		838	5.008	172.192	35.283	0	175.057	36.037	0	2.962	4.632	255	255		1514	5.424	238.084	290.706	0
							817	6.957	231.088	279.398	0	232.143	285.58	0	6.271	6.481	255		14	6.464	0.302	211.094	0	3.317	216.22	0	5.948	6.15	255	255		1107	4.986	249.694	276.382	0	249.845	281.056	0	4.677	4.588	255	255		413	5.409	54.734	217.125	0
							19	6.945	19.596	0.302	0	12.964	1.055	0	6.675	6.73	255		3145	6.453	277.588	157.566	0	277.739	152.44	0	5.129	5.801	255	255		468	4.961	113.387	209.888	0	114.594	214.26	0	4.536	4.746	255	255		1511	5.409	232.655	262.812	0
							1064	6.942	297.113	218.482	0	299.675	224.061	0	6.139	6.385	255		176	6.443	20.355	96.048	0	20.657	101.777	0	5.738	5.702	255	255		1161	4.956	243.361	246.527	0	246.678	243.21	0	4.691	4.505	255	255		763	5.387	105.245	245.623	0
							52	6.941	12.361	41.766	0	12.964	37.846	0	3.966	6.064	255		1383	6.427	108.11	234.766	0	110.372	239.441	0	5.193	5.919	255	255		333	4.909	82.477	275.327	0	84.588	272.16	0	3.806	4.507	255	255		1812	5.372	284.675	37.243	0
							406	6.919	93.309	84.287	0	99.791	83.834	0	6.498	6.609	255		2664	6.402	216.07	177.168	0	211.848	173.7	0	5.464	5.787	255	255		705	4.909	151.384	289.651	0	149.123	293.27	0	4.267	4.611	255	255		746	5.32	138.266	286.786	0
							320	6.879	66.025	29.101	0	68.286	23.371	0	6.16	6.258	255		176	6.391	24.577	107.658	0	30.156	109.618	0	5.913	5.857	255	255		999	4.909	212.3	290.706	0	214.109	293.873	0	3.647	4.554	255	255		207	5.309	23.371	302.316	0
							822	6.827	241.338	18.697	0	236.816	15.53	0	5.521	6.362	255		116	6.376	7.69	60.916	0	10.705	65.741	0	5.69	6.118	255	255		1161	4.898	237.33	245.321	0	239.591	248.488	0	3.891	4.695	255	255		1848	5.299	284.524	274.573	0
							744	6.77	212.848	18.697	0	213.903	12.364	0	6.42	6.596	255		2967	6.376	245.02	248.789	0	249.241	252.709	0	5.761	5.861	255	255		736	4.872	151.535	279.85	0	151.535	282.112	0	2.262	4.379	255	255		248	5.284	29.553	131.33	0
							159	6.743	26.983	29.553	0	30.601	26.839	0	4.523	6.238	255		79	6.365	4.222	288.445	0	6.634	287.389	0	2.633	5.864	255	255		1107	4.846	232.505	287.389	0	233.108	291.008	0	3.669	4.336	255	255		1511	5.284	239.591	255.876	0
							569	6.655	143.205	55.638	0	148.632	55.035	0	5.46	6.202	255		2570	6.339	206.57	115.8	0	208.53	110.523	0	5.63	5.868	255	255		1560	4.846	307.745	295.23	0	304.427	297.642	0	4.102	4.412	255	255		1184	5.273	181.541	161.336	0
							1119	6.603	302.087	190.135	0	307.062	192.397	0	5.465	6.233	255		3002	6.328	249.995	37.545	0	253.463	33.624	0	5.234	5.848	255	255		420	4.836	106.15	3.317	0	105.999	7.841	0	4.526	4.706	255	255		1287	5.273	193.452	290.254	0
							1136	6.603	304.801	172.494	0	306.459	174.454	0	2.567	6.21	255		473	6.313	41.012	154.852	0	43.576	149.726	0	5.732	5.699	255	255		1161	4.805	250.297	232.806	0	253.162	236.425	0	4.615	4.452	255	255		1659	5.273	250.598	304.729	0
							322	6.551	69.492	43.123	0	74.768	40.56	0	5.866	5.714	255		2953	6.313	242.758	120.776	0	243.361	117.006	0	3.817	5.48	255	255		1396	4.795	282.564	288.143	0	280.755	285.429	0	3.262	4.396	255	255		2105	5.273	308.348	225.116	0
							873	6.526	255.96	292.365	0	260.332	288.445	0	5.872	6.023	255		1311	6.292	103.888	110.673	0	106.15	114.594	0	4.526	5.916	255	255		1069	4.784	216.522	227.378	0	219.688	224.966	0	3.981	4.492	255	255		528	5.262	71.47	28.95	0
							717	6.489	208.024	83.382	0	213.149	80.517	0	5.872	6.239	255		473	6.277	64.384	165.859	0	67.701	170.232	0	5.489	5.582	255	255		1161	4.768	253.011	228.132	0	254.368	224.966	0	3.445	3.748	255	255		746	5.258	166.312	287.54	0
							860	6.437	243.147	290.254	0	244.202	285.429	0	4.939	5.699	255		2564	6.277	201.293	5.73	0	204.158	10.253	0	5.354	5.838	255	255		1046	4.758	211.848	157.416	0	212.602	153.646	0	3.844	4.565	255	255		1287	5.247	199.333	299.15	0
							1045	6.364	295.756	111.578	0	299.826	109.166	0	4.731	5.806	255		2779	6.277	225.569	177.922	0	230.545	179.731	0	5.295	5.234	255	255		1107	4.758	240.948	286.635	0	244.718	287.691	0	3.915	4.115	255	255		660	5.236	96.952	136.306	0
							811	6.338	238.173	185.009	0	232.897	182.747	0	5.74	6.004	255		544	6.266	54.884	72.375	0	55.638	67.701	0	4.735	5.831	255	255		1149	4.758	235.37	303.221	0	237.48	306.84	0	4.189	4.454	255	255		1339	5.221	211.998	233.409	0
							647	6.327	177.273	126.355	0	180.589	123.49	0	4.382	5.884	255		940	6.266	90.62	145.956	0	87.905	150.48	0	5.275	5.763	255	255		1495	4.747	289.048	285.127	0	287.841	281.056	0	4.246	4.306	255	255		597	5.21	91.977	184.858	0
							152	6.302	26.078	144.448	0	29.847	148.218	0	5.33	6.057	255		2570	6.266	205.515	97.706	0	206.269	92.127	0	5.63	5.721	255	255		487	4.711	114.895	24.577	0	115.046	29.101	0	4.526	4.556	255	255		1187	5.21	184.858	137.06	0
							101	6.25	10.552	19.903	0	14.923	16.737	0	5.398	5.836	255		1540	6.236	128.616	303.824	0	124.395	299.602	0	5.971	6.066	255	255		1002	4.706	202.499	5.277	0	204.761	9.047	0	4.396	4.406	255	255		1466	5.21	224.513	295.38	0
							310	6.125	63.312	59.709	0	66.93	55.789	0	5.335	5.787	255		1156	6.214	94.691	247.432	0	97.405	242.607	0	5.536	5.276	255	255		241	4.696	61.971	264.621	0	64.685	266.581	0	3.348	4.467	255	255		1568	5.21	235.219	188.326	0
							231	6.115	46.73	242.305	0	46.579	247.734	0	5.43	5.762	255		2216	6.214	171.287	208.681	0	176.565	209.134	0	5.297	5.486	255	255		307	4.696	76.748	146.107	0	77.351	149.877	0	3.817	4.431	255	255		307	5.185	37.997	227.077	0
							10	6.089	0.452	22.617	0	1.507	17.34	0	5.382	5.913	255		2356	6.214	179.882	125.902	0	182.144	120.625	0	5.742	5.867	255	255		1107	4.696	244.115	284.524	0	248.186	286.032	0	4.341	4.231	255	255		1166	5.185	186.366	284.373	0
							882	6.073	261.387	171.589	0	265.306	175.509	0	5.543	5.774	255		2975	6.214	246.678	85.644	0	251.503	88.358	0	5.536	5.674	255	255		1125	4.696	229.489	72.827	0	230.997	76.898	0	4.341	4.313	255	255		1381	5.185	205.213	139.925	0
							261	6.063	52.911	92.127	0	53.363	87.302	0	4.846	5.709	255		176	6.178	39.354	72.073	0	38.902	76.145	0	4.096	5.595	255	255		288	4.67	72.677	158.17	0	73.732	161.939	0	3.915	4.177	255	255		1888	5.174	286.786	174.454	0
							159	6	34.068	30.307	0	30.601	26.839	0	4.904	5.368	255		2154	6.178	163.145	174.303	0	165.709	169.629	0	5.331	5.739	255	255		1070	4.67	217.125	100.27	0	218.784	104.039	0	4.118	4.419	255	255		746	5.169	169.177	286.032	0
							481	5.974	116.373	285.429	0	118.936	288.746	0	4.192	5.476	255		586	6.162	65.59	274.12	0	60.765	276.834	0	5.536	5.856	255	255		1398	4.659	272.009	181.541	0	272.763	185.763	0	4.289	4.338	255	255		213	5.148	24.276	190.588	0
							826	5.974	234.856	271.708	0	238.625	268.089	0	5.225	5.561	255		940	6.152	77.2	166.915	0	78.708	169.78	0	3.237	5.618	255	255		705	4.644	146.861	296.587	0	149.123	293.27	0	4.015	4.385	255	255		77	5.122	7.237	303.372	0
							698	5.963	198.98	61.217	0	204.105	59.408	0	5.435	5.665	255		1564	6.141	122.887	115.951	0	126.656	118.816	0	4.735	5.85	255	255		13	4.633	4.373	234.013	0	8.444	233.862	0	4.074	4.315	255	255		746	5.122	108.261	300.055	0
							109	5.927	12.361	307.141	0	16.732	307.594	0	4.395	5.54	255		3459	6.126	306.237	81.874	0	307.745	80.97	0	1.758	5.546	255	255		198	4.633	51.869	293.571	0	53.98	294.174	0	2.195	4.318	255	255		1442	5.122	217.577	253.614	0
							1054	5.886	296.661	200.388	0	297.867	201.444	0	1.603	5.352	255		1487	6.089	117.911	96.952	0	119.268	91.675	0	5.449	5.068	255	255		399	4.633	100.722	286.484	0	102.079	282.413	0	4.291	4.506	255	255		1933	5.122	290.857	248.789	0
							660	5.876	180.74	4.071	0	180.74	8.896	0	4.825	5.433	255		802	6.063	71.169	68.455	0	69.058	63.479	0	5.405	5.644	255	255		1348	4.633	262.209	109.769	0	263.566	113.84	0	4.291	4.429	255	255		746	5.086	148.821	304.729	0
							322	5.849	66.628	47.948	0	69.492	48.552	0	2.927	5.524	255		2090	6.063	181.541	113.086	0	184.104	108.562	0	5.199	5.133	255	255		360	4.622	87.152	265.224	0	87.453	260.852	0	4.383	4.475	255	255		746	5.07	150.178	293.42	0
							448	5.849	110.645	37.695	0	114.866	39.655	0	4.654	5.23	255		1404	6.042	111.126	104.039	0	111.427	109.92	0	5.888	5.487	255	255		1337	4.607	260.852	213.054	0	262.812	216.673	0	4.116	4.231	255	255		2062	5.06	304.427	231.449	0
							164	5.803	30.601	80.668	0	30.902	86.096	0	5.436	5.376	255		2046	6.042	156.059	159.828	0	155.606	154.098	0	5.748	5.821	255	255		462	4.597	112.483	110.673	0	113.086	106.452	0	4.265	4.318	255	255		639	4.997	87.302	232.806	0
							988	5.797	290.329	214.562	0	295.002	216.673	0	5.128	5.395	255		827	6.038	72.375	252.86	0	69.661	248.337	0	5.275	5.549	255	255		1161	4.592	242.758	242.909	0	246.226	240.195	0	4.404	4.232	255	255		866	4.971	126.958	211.546	0
							492	5.76	117.88	19.752	0	117.88	19.752	0	0	5.025	255		2975	6.027	255.876	88.207	0	252.257	88.961	0	3.696	5.494	255	255		1255	4.586	256.479	95.595	0	256.328	100.119	0	4.526	4.538	255	255		746	4.945	166.764	303.221	0
							812	5.699	234.253	274.422	0	231.088	271.255	0	4.477	4.966	255		3086	6.027	264.018	47.345	0	265.827	52.623	0	5.579	5.628	255	255		1396	4.56	282.413	263.867	0	282.564	268.24	0	4.375	4.408	255	255		1514	4.945	236.274	294.627	0
							110	5.673	12.512	262.359	0	16.582	261.756	0	4.114	5.325	255		900	6.012	79.914	263.867	0	83.834	267.637	0	5.439	5.279	255	255		1107	4.556	248.337	285.58	0	250.598	281.961	0	4.267	4.21	255	255		1414	4.935	211.094	259.193	0
							362	5.636	83.059	21.411	0	87.732	19.602	0	5.011	5.077	255		1735	6.011	136.608	63.027	0	139.171	58.654	0	5.069	5.565	255	255		1184	4.556	254.066	305.935	0	257.534	303.523	0	4.225	3.992	255	255		1465	4.92	220.593	209.435	0
							842	5.61	237.72	76.748	0	241.188	79.311	0	4.312	5.231	255		191	5.986	15.229	158.32	0	19.3	162.09	0	5.548	5.748	255	255		501	4.545	116.252	221.347	0	116.855	217.427	0	3.966	4.306	255	255		19	4.909	1.055	228.886	0
							1105	5.61	300.278	174.002	0	303.595	177.62	0	4.909	5.361	255		14	5.975	10.404	208.078	0	13.57	212.3	0	5.277	5.354	255	255		141	4.534	39.957	288.595	0	40.108	292.817	0	4.225	4.393	255	255		1137	4.909	178.073	253.614	0
							478	5.548	115.921	79.914	0	119.689	80.216	0	3.781	5.149	255		2905	5.964	238.687	6.484	0	238.837	11.761	0	5.279	5.676	255	255		1088	4.534	221.347	226.021	0	222.101	222.101	0	3.992	4.099	255	255		1510	4.909	232.655	241.25	0
							871	5.522	251.287	16.435	0	254.754	12.967	0	4.904	5.084	255		600	5.949	59.408	225.569	0	56.543	229.64	0	4.978	5.533	255	255		638	4.508	134.798	234.616	0	135.854	230.545	0	4.206	4.196	255	255		746	4.872	143.695	295.984	0
							138	5.496	20.501	118.966	0	23.817	121.831	0	4.382	5.121	255		600	5.949	48.099	226.926	0	50.662	231.6	0	5.331	5.282	255	255		1556	4.508	300.809	145.956	0	301.864	150.027	0	4.206	4.212	255	255		1287	4.872	222.704	289.802	0
							323	5.486	69.191	28.95	0	69.191	33.473	0	4.523	4.842	255		2494	5.949	196.619	77.351	0	197.523	81.874	0	4.613	5.177	255	255		64	4.482	21.411	89.564	0	22.466	85.644	0	4.06	4.377	255	255		746	4.857	135.703	289.198	0
							431	5.459	115.318	148.821	0	110.946	147.313	0	4.624	5.176	255		2699	5.928	210.491	87.453	0	212.903	91.072	0	4.349	5.706	255	255		1078	4.482	218.934	248.789	0	220.291	252.408	0	3.865	4.144	255	255		1844	4.857	282.715	290.103	0
							431	5.448	106.123	147.916	0	110.946	147.313	0	4.861	4.73	255		1596	5.923	131.783	130.124	0	134.949	134.648	0	5.522	5.51	255	255		1096	4.482	221.498	301.261	0	220.141	297.341	0	4.149	4.146	255	255		802	4.846	110.07	228.584	0
							884	5.434	267.869	56.694	0	263.799	53.829	0	4.977	5.051	255		473	5.913	46.441	136.759	0	46.893	141.734	0	4.996	5.117	255	255		920	4.467	190.738	30.759	0	193.302	34.077	0	4.192	4.249	255	255		1187	4.831	184.104	124.696	0
							703	5.423	200.336	74.184	0	204.859	76.145	0	4.929	5.168	255		14	5.902	3.468	211.395	0	4.976	215.768	0	4.625	5.515	255	255		999	4.446	209.435	298.999	0	210.943	295.531	0	3.782	3.856	255	255		1287	4.821	214.863	288.143	0
							830	5.361	238.625	138.719	0	237.268	134.045	0	4.867	4.881	255		1735	5.896	139.171	58.654	0	143.242	55.337	0	5.251	4.756	255	255		1080	4.441	219.99	302.015	0	223.005	305.03	0	4.265	4.164	255	255		1509	4.821	226.775	124.093	0
							492	5.36	122.553	19.602	0	117.88	19.752	0	4.675	5.051	255		331	5.891	37.243	300.658	0	37.394	306.237	0	5.581	5.339	255	255		276	4.431	69.51	235.671	0	72.375	232.957	0	3.946	4.207	255	255		439	4.795	63.63	293.722	0
							591	5.309	152.702	24.577	0	155.717	20.959	0	4.71	4.893	255		1110	5.887	91.072	63.328	0	92.73	67.55	0	4.536	5.392	255	255		1107	4.431	245.924	282.413	0	248.337	285.58	0	3.981	3.708	255	255		899	4.795	129.521	169.478	0
							215	5.247	39.193	174.152	0	40.399	169.78	0	4.536	4.978	255		2370	5.876	186.969	149.123	0	187.723	153.797	0	4.735	5.207	255	255		1107	4.431	244.718	287.691	0	248.337	286.334	0	3.865	4.005	255	255		1136	4.795	180.485	123.339	0
							774	5.236	219.33	151.384	0	221.139	147.464	0	4.318	4.803	255		776	5.85	66.796	225.116	0	66.193	220.141	0	5.012	5.506	255	255		1315	4.431	257.987	120.625	0	257.987	123.49	0	2.865	4.085	255	255		1219	4.795	193	234.314	0
							400	5.21	106.725	9.952	0	104.163	12.666	0	3.733	4.925	255		2341	5.85	178.525	173.549	0	180.033	168.875	0	4.911	5.363	255	255		705	4.368	151.837	303.824	0	154.098	300.658	0	3.891	3.729	255	255		192	4.784	22.014	292.516	0
							119	5.147	15.225	96.349	0	18.541	93.635	0	4.285	4.934	255		1534	5.839	120.625	67.852	0	121.68	73.129	0	5.382	5.51	255	255		990	4.368	201.595	30.156	0	204.761	28.196	0	3.724	3.621	255	255		866	4.758	123.037	221.799	0
							181	5.096	35.726	56.694	0	36.63	53.075	0	3.73	4.399	255		2090	5.839	168.272	111.729	0	169.026	106.452	0	5.331	5.322	255	255		1184	4.321	264.621	300.959	0	268.692	300.356	0	4.116	3.838	255	255		1187	4.758	188.024	113.84	0
							400	5.075	102.655	4.071	0	102.957	8.896	0	4.834	4.559	255		1119	5.824	89.262	302.166	0	91.977	306.689	0	5.275	5.398	255	255		1161	4.316	247.583	228.283	0	250.448	225.418	0	4.052	3.897	255	255		937	4.747	134.949	205.063	0
							687	5.07	195.965	211.998	0	197.623	210.792	0	2.05	4.758	255		3119	5.824	268.391	245.321	0	270.803	250.146	0	5.395	5.427	255	255		1161	4.306	239.591	248.488	0	241.401	251.955	0	3.912	3.603	255	255		1340	4.732	198.88	272.311	0
							246	5.033	49.443	229.791	0	52.157	226.323	0	4.403	4.185	255		1980	5.814	151.837	120.022	0	153.948	124.696	0	5.129	5.182	255	255		1184	4.295	259.344	305.181	0	261.304	302.316	0	3.471	3.689	255	255		1514	4.732	232.354	289.349	0
							328	4.971	69.794	40.108	0	72.658	38.148	0	3.471	4.678	255		2752	5.814	225.116	248.94	0	219.99	249.091	0	5.129	5.282	255	255		1184	4.28	250.448	301.563	0	252.709	304.729	0	3.891	3.955	255	255		713	4.722	97.857	139.623	0
							860	4.934	245.107	289.349	0	244.202	285.429	0	4.023	4.565	255		1258	5.803	102.531	151.686	0	102.833	157.114	0	5.436	5.302	255	255		402	4.269	103.285	216.07	0	102.38	219.839	0	3.877	4.07	255	255		850	4.722	120.022	189.532	0
							136	4.908	20.501	6.936	0	24.42	4.976	0	4.382	4.257	255		2419	5.798	207.324	285.73	0	211.998	283.016	0	5.405	5.167	255	255		1492	4.269	285.881	294.627	0	284.977	291.159	0	3.584	4.12	255	255		1009	4.696	149.575	240.496	0
							19	4.893	11.306	4.071	0	11.456	7.69	0	3.622	4.268	255		3204	5.788	292.666	227.83	0	294.928	224.362	0	4.14	5.312	255	255		1449	4.243	281.056	57.9	0	279.247	61.217	0	3.779	4.124	255	255		1514	4.696	229.64	296.134	0
							290	4.882	58.337	281.056	0	61.654	283.77	0	4.285	4.485	255		3241	5.788	286.484	157.717	0	290.254	154.852	0	4.735	4.932	255	255		478	4.217	114.141	115.951	0	114.292	118.665	0	2.718	3.857	255	255		746	4.67	104.19	296.285	0
							238	4.846	47.182	24.728	0	49.293	21.712	0	3.681	4.383	255		2956	5.787	242.456	246.377	0	243.512	251.503	0	5.234	5.444	255	255		1161	4.217	243.512	234.766	0	245.321	238.234	0	3.912	3.58	255	255		1287	4.67	195.563	281.659	0
							871	4.846	257.92	10.404	0	254.754	12.967	0	4.073	4.428	255		2370	5.777	182.445	126.656	0	182.144	131.934	0	5.286	5.597	255	255		573	4.207	125.902	204.761	0	126.656	208.53	0	3.844	3.963	255	255		746	4.659	177.168	296.888	0
							400	4.845	105.67	0.603	0	101.449	2.111	0	4.482	4.484	255		2072	5.762	160.733	60.916	0	157.868	65.137	0	5.102	5.264	255	255		1255	4.207	252.709	100.722	0	256.328	100.119	0	3.669	3.85	255	255		1187	4.659	184.858	137.06	0
							135	4.831	20.049	94.238	0	23.064	90.921	0	4.483	4.482	255		2779	5.762	243.512	194.055	0	244.567	189.23	0	4.939	5.457	255	255		1490	4.192	302.769	304.578	0	299.753	306.991	0	3.862	4.043	255	255		1871	4.655	285.58	255.122	0
							313	4.82	63.312	298.095	0	65.422	298.245	0	2.116	4.539	255		3415	5.762	301.713	94.087	0	303.673	98.912	0	5.208	5.494	255	255		56	4.181	20.355	84.89	0	22.617	82.176	0	3.533	4.035	255	255		746	4.654	130.577	281.659	0
							889	4.81	265.005	189.683	0	265.457	194.055	0	4.396	4.496	255		520	5.751	60.614	52.02	0	58.955	47.345	0	4.96	5.434	255	255		705	4.181	151.083	307.141	0	151.837	303.824	0	3.402	3.41	255	255		746	4.644	164.804	282.564	0
							454	4.794	115.469	56.241	0	118.483	58.955	0	4.057	4.195	255		2912	5.751	235.822	204.459	0	236.576	209.435	0	5.033	5.171	255	255		1161	4.181	248.035	252.408	0	248.186	248.789	0	3.622	3.82	255	255		1287	4.644	196.317	288.595	0
							84	4.721	7.386	264.772	0	11.155	265.224	0	3.796	4.317	255		600	5.747	50.662	231.6	0	54.884	228.735	0	5.102	4.93	255	255		1477	4.181	282.413	113.237	0	284.223	116.102	0	3.388	3.879	255	255		266	4.633	32.569	63.78	0
							692	4.721	197.472	10.102	0	200.939	10.856	0	3.548	4.459	255		1642	5.736	128.466	201.595	0	133.14	200.237	0	4.867	5.305	255	255		1494	4.17	285.58	11.761	0	285.881	7.841	0	3.932	4.066	255	255		521	4.581	70.716	211.094	0
							417	4.706	101.148	23.823	0	102.655	22.919	0	1.758	4.079	255		776	5.725	65.137	193.302	0	66.344	198.277	0	5.12	5.219	255	255		807	4.155	166.312	204.007	0	166.462	200.539	0	3.471	3.869	255	255		1723	4.556	266.732	281.056	0
							428	4.695	103.56	15.078	0	106.424	15.983	0	3.004	4.304	255		456	5.715	36.64	169.93	0	37.394	164.653	0	5.331	5.392	255	255		999	4.155	209.586	302.467	0	209.435	298.999	0	3.471	3.727	255	255		1219	4.508	189.23	227.83	0
							400	4.669	98.887	6.182	0	100.696	2.262	0	4.318	3.982	255		1266	5.715	107.205	178.223	0	107.959	183.501	0	5.331	5.418	255	255		1184	4.155	268.24	303.975	0	268.692	300.356	0	3.647	3.502	255	255		1720	4.493	265.978	180.485	0
							368	4.632	83.963	43.727	0	85.32	41.465	0	2.637	4.257	255		1540	5.71	124.395	299.602	0	124.847	295.984	0	3.647	5.207	255	255		1288	4.155	256.328	88.509	0	258.59	91.373	0	3.65	3.838	255	255		50	4.482	4.222	303.221	0
							400	4.581	95.42	3.92	0	98.887	6.182	0	4.14	4.017	255		1758	5.699	137.211	262.51	0	140.227	266.43	0	4.946	4.868	255	255		505	4.144	117.157	130.727	0	117.911	133.441	0	2.817	3.878	255	255		936	4.482	134.798	230.243	0
							126	4.555	16.883	211.697	0	19.747	208.681	0	4.159	4.24	255		2169	5.698	169.478	54.884	0	170.986	49.909	0	5.199	4.951	255	255		1281	4.144	255.574	60.162	0	255.574	63.63	0	3.468	4.03	255	255		1441	4.482	217.427	268.541	0
							482	4.555	116.524	9.952	0	119.539	7.087	0	4.159	4.321	255		1156	5.689	95.143	252.559	0	94.691	247.432	0	5.146	5.172	255	255		1338	4.144	261.304	43.727	0	261.605	39.957	0	3.782	3.901	255	255		1713	4.482	264.47	302.316	0
							526	4.555	124.061	102.984	0	126.925	99.968	0	4.159	4.34	255		2370	5.689	182.144	131.934	0	182.295	137.06	0	5.129	4.926	255	255		705	4.129	146.258	295.682	0	149.123	293.27	0	3.745	3.602	255	255		1219	4.446	187.12	229.188	0
							19	4.544	1.357	2.714	0	5.276	3.016	0	3.931	4.16	255		3151	5.689	274.874	303.673	0	275.93	299.753	0	4.06	4.745	255	255		736	4.129	155.003	268.24	0	151.837	270.049	0	3.647	3.752	255	255		746	4.441	170.081	303.221	0
							325	4.544	70.547	3.317	0	74.467	3.016	0	3.931	4.223	255		439	5.674	35.735	200.087	0	40.259	200.841	0	4.586	5.086	255	255		556	4.118	124.696	215.014	0	126.656	213.054	0	2.772	3.828	255	255		375	4.42	52.472	228.886	0
							246	4.518	54.87	223.759	0	52.157	226.323	0	3.733	4.038	255		1970	5.674	167.97	278.041	0	172.192	275.477	0	4.939	4.738	255	255		641	4.118	135.402	295.531	0	137.211	298.547	0	3.517	3.782	255	255		1287	4.405	220.291	275.628	0
							186	4.482	41.002	7.237	0	37.083	6.785	0	3.945	4.064	255		2419	5.674	196.166	280.152	0	198.73	284.675	0	5.199	5.275	255	255		1194	4.118	243.361	253.916	0	244.567	250.297	0	3.814	3.939	255	255		419	4.368	55.789	270.351	0
							368	4.482	85.32	41.465	0	88.486	43.576	0	3.805	3.738	255		892	5.663	71.923	222.101	0	72.978	226.473	0	4.498	5.155	255	255		844	4.103	173.851	187.12	0	175.66	184.104	0	3.517	3.939	255	255		746	4.368	149.726	295.984	0
							380	4.456	85.772	226.021	0	88.938	224.966	0	3.337	3.985	255		2059	5.663	162.09	201.595	0	160.582	196.77	0	5.055	5.188	255	255		171	4.093	48.702	292.968	0	47.496	296.134	0	3.388	3.506	255	255		786	4.358	107.809	294.777	0
							417	4.456	98.585	12.515	0	100.244	16.284	0	4.118	4.235	255		3218	5.652	282.413	288.897	0	282.715	283.921	0	4.985	5.3	255	255		402	4.093	100.873	223.307	0	102.38	219.839	0	3.782	3.885	255	255		746	4.342	117.157	301.412	0
							136	4.445	24.42	4.976	0	28.49	5.277	0	4.081	3.871	255		423	5.648	34.227	164.804	0	34.378	161.034	0	3.773	5.216	255	255		372	4.082	90.318	71.772	0	90.77	68.002	0	3.797	3.734	255	255		866	4.332	125.601	215.316	0
							181	4.445	31.656	56.091	0	35.726	56.694	0	4.114	4.177	255		2250	5.647	171.438	297.039	0	175.811	294.325	0	5.146	4.779	255	255		730	4.082	150.178	129.37	0	150.932	133.14	0	3.844	3.95	255	255		1287	4.332	212.3	292.666	0
							485	4.408	116.976	70.264	0	121.197	69.812	0	4.245	4.294	255		729	5.637	64.836	26.537	0	69.661	28.498	0	5.208	5.036	255	255		1379	4.082	267.637	40.862	0	268.089	37.092	0	3.797	4.002	255	255		567	4.316	76.597	249.995	0
							322	4.382	73.713	45.988	0	69.643	45.837	0	4.073	4.206	255		1088	5.637	88.207	208.681	0	90.469	204.158	0	5.057	5.019	255	255		315	4.067	82.93	303.523	0	86.247	305.332	0	3.779	3.643	255	255		1187	4.316	188.175	124.998	0
							101	4.378	18.541	21.109	0	15.828	19.149	0	3.347	3.787	255		176	5.626	33.775	77.049	0	38.902	76.145	0	5.206	5.315	255	255		1161	4.067	253.614	221.498	0	253.614	224.815	0	3.317	3.414	255	255		161	4.295	18.697	283.77	0
							454	4.357	114.564	54.13	0	116.071	53.98	0	1.515	3.247	255		176	5.626	42.068	120.927	0	41.012	115.951	0	5.086	5.25	255	255		522	4.056	120.173	153.345	0	120.323	149.726	0	3.622	3.764	255	255		746	4.295	122.736	298.396	0
							105	4.305	11.607	92.881	0	13.416	96.349	0	3.911	4.101	255		689	5.622	60.765	91.524	0	64.836	94.841	0	5.251	5.021	255	255		705	4.056	150.63	303.523	0	151.083	307.141	0	3.647	3.445	255	255		746	4.28	126.505	288.746	0
							7	4.295	0.151	298.698	0	1.96	301.713	0	3.517	4.023	255		482	5.611	39.806	237.33	0	43.274	240.496	0	4.696	5.345	255	255		1227	4.056	249.241	82.327	0	249.995	85.945	0	3.696	3.794	255	255		746	4.28	143.845	284.977	0
							244	4.268	53.061	11.912	0	49.293	11.912	0	3.769	3.827	255		2230	5.611	171.137	225.569	0	172.494	229.941	0	4.578	5.024	255	255		667	4.03	140.076	96.198	0	141.433	99.666	0	3.724	3.782	255	255		1537	4.28	230.997	189.984	0
							388	4.268	88.486	96.651	0	92.254	96.349	0	3.781	3.892	255		2934	5.611	244.416	111.427	0	240.044	109.769	0	4.677	5.252	255	255		999	4.03	210.943	295.531	0	214.109	293.873	0	3.575	3.698	255	255		466	4.269	65.288	16.435	0
							540	4.268	130.844	119.268	0	133.859	117.308	0	3.596	3.989	255		1507	5.6	121.831	246.527	0	120.173	242.305	0	4.536	5.281	255	255		1184	4.03	243.361	305.634	0	246.377	306.84	0	3.248	3.492	255	255		492	4.269	69.209	134.346	0
							290	4.253	62.558	281.207	0	61.654	283.77	0	2.718	3.808	255		3218	5.6	283.77	293.571	0	284.223	288.746	0	4.846	5.056	255	255		1298	4.03	258.741	210.641	0	257.082	213.506	0	3.31	3.592	255	255		653	4.269	111.126	234.465	0
							46	4.243	3.919	282.112	0	5.577	285.58	0	3.844	3.969	255		2779	5.596	230.545	179.731	0	234.616	183.199	0	5.348	4.948	255	255		1130	4.004	230.545	228.584	0	232.203	231.902	0	3.709	3.818	255	255		1466	4.269	220.895	294.023	0
							56	4.243	7.989	202.198	0	8.592	198.579	0	3.669	3.665	255		1646	5.59	128.767	33.775	0	129.521	28.498	0	5.331	5.363	255	255		1490	4.004	287.087	302.015	0	288.294	303.975	0	2.302	3.486	255	255		1533	4.269	235.37	71.47	0
							362	4.243	89.842	13.118	0	88.033	16.134	0	3.517	3.859	255		3151	5.59	275.477	290.706	0	275.025	295.984	0	5.297	5.463	255	255		SUM	1553.97												1625	4.269	245.472	256.328	0
							860	4.243	245.408	281.81	0	246.765	279.247	0	2.9	3.689	255		3180	5.585	279.096	110.07	0	281.509	114.141	0	4.732	5.085	255	255		PER CELL	23.9072												653	4.243	105.848	240.044	0
							19	4.228	2.563	6.031	0	5.276	3.016	0	4.057	4.006	255		2250	5.57	175.359	289.198	0	176.263	293.27	0	4.17	5.205	255	255		um	9.19509												325	4.207	41.465	26.236	0
							409	4.206	93.912	175.962	0	97.681	175.811	0	3.772	4.009	255		283	5.549	25.784	60.011	0	28.95	56.392	0	4.808	4.758	255	255															713	4.192	103.436	138.87	0
							417	4.206	100.093	20.355	0	101.148	23.823	0	3.625	3.736	255		1723	5.549	135.703	276.684	0	134.497	281.056	0	4.536	5.273	255	255	nd16_3	BRANCH ANALYSIS													719	4.192	98.611	167.82	0
							964	4.181	287.465	204.309	0	285.807	207.626	0	3.709	3.714	255		1807	5.549	142.337	173.851	0	146.559	171.891	0	4.655	4.973	255	255	53	Skeleton ID	Branch length	V1 x	V1 y	V1 z	V2 x	V2 y	V2 z	Euclidean distance	Running average length	Average intensity (inner 3rd)	Average intensity		637	4.181	88.509	160.884	0
							56	4.18	6.934	196.166	0	8.592	198.579	0	2.927	3.373	255		2868	5.538	228.434	281.659	0	228.584	286.635	0	4.978	5.191	255	255		763	25.288	103.737	101.174	0	105.396	123.188	0	22.076	23.675	255	255		1279	4.181	190.889	192.548	0
							860	4.118	244.202	285.429	0	245.408	281.81	0	3.814	3.691	255		520	5.523	55.487	34.077	0	59.408	32.267	0	4.318	4.958	255	255		177	22.927	34.378	268.843	0	26.537	250.297	0	20.135	21.72	255	255		325	4.155	46.139	24.125	0
							186	4.092	39.796	9.047	0	37.083	6.785	0	3.532	3.677	255		3065	5.523	260.399	71.169	0	262.962	66.796	0	5.069	5.308	255	255		471	19.86	57.598	114.443	0	62.876	130.426	0	16.832	18.548	255	255		1187	4.155	187.421	123.641	0
							201	4.092	40.097	64.534	0	36.63	63.63	0	3.583	3.904	255		3258	5.501	286.032	97.555	0	287.087	92.58	0	5.086	5.277	255	255		2112	17.654	272.009	163.899	0	274.12	179.128	0	15.375	16.371	255	255		2044	4.144	306.086	4.976	0
							24	4.081	2.412	94.841	0	6.18	94.389	0	3.796	3.624	255		1969	5.497	148.067	85.945	0	151.837	82.628	0	5.021	5.174	255	255		766	15.959	101.627	272.914	0	102.984	286.635	0	13.788	14.751	255	255		1287	4.129	225.116	284.223	0
							182	4.04	32.56	65.891	0	35.575	68.153	0	3.769	3.831	255		285	5.486	21.712	258.137	0	23.823	253.614	0	4.992	5.14	255	255		294	15.112	37.545	171.891	0	42.37	183.35	0	12.434	14.034	255	255		1287	4.129	202.047	295.38	0
							126	4.03	19.747	208.681	0	21.707	211.546	0	3.471	3.341	255		1332	5.486	105.245	57.448	0	109.316	57.598	0	4.074	4.995	255	255		76	14.264	12.364	199.484	0	14.173	187.27	0	12.347	13.348	255	255		1152	4.118	177.62	37.092	0
							204	4.03	36.781	142.488	0	37.535	145.956	0	3.549	3.723	255		1574	5.486	127.712	59.559	0	129.672	62.122	0	3.227	4.909	255	255		1184	13.822	148.821	35.886	0	152.892	24.427	0	12.161	12.54	255	255		763	4.103	103.888	253.614	0
							57	4.019	4.974	305.332	0	6.18	308.197	0	3.108	3.885	255		2201	5.486	172.192	189.381	0	176.716	189.683	0	4.533	4.516	255	255		274	13.437	43.877	288.445	0	46.29	276.382	0	12.301	12.353	255	255		1527	4.103	229.64	222.101	0
							544	4.019	133.708	1.96	0	135.969	0.452	0	2.718	3.821	255		544	5.471	52.02	64.082	0	55.638	67.701	0	5.118	5.008	255	255		819	12.881	122.887	290.857	0	112.483	293.571	0	10.752	12.04	255	255		746	4.093	173.7	295.38	0
							208	4.004	38.289	147.162	0	41.002	149.424	0	3.532	3.853	255		2419	5.471	208.38	279.699	0	211.998	283.016	0	4.909	5.218	255	255		200	12.351	25.482	296.285	0	33.172	304.126	0	10.982	11.428	255	255		1628	4.093	243.361	286.183	0
							278	4.003	56.378	264.32	0	59.694	265.073	0	3.401	3.77	255		864	5.46	70.264	272.914	0	72.526	277.437	0	5.057	5.101	255	255		492	12.23	58.805	10.102	0	58.805	10.102	0	0	11.419	255	255		637	4.082	90.77	164.05	0
							SUM	859.418											1636	5.46	128.164	218.784	0	130.727	214.863	0	4.684	5.046	255	255		754	12.226	100.571	56.845	0	109.316	60.011	0	9.301	11.152	255	255		1287	4.067	208.681	295.23	0
							PER CELL	20.4623											2220	5.45	172.343	11.912	0	171.137	7.087	0	4.973	5.235	255	255		239	11.98	33.021	94.238	0	33.926	83.382	0	10.894	11.224	255	255		1656	4.067	247.432	193.151	0
							um	7.87013											3084	5.45	264.169	260.098	0	264.169	264.923	0	4.825	4.936	255	255		410	11.965	51.718	50.059	0	55.337	44.933	0	6.275	10.807	255	255		303	4.056	37.846	189.984	0
																			3008	5.434	250.598	292.817	0	254.67	289.952	0	4.978	5.033	255	255		1475	11.873	180.937	110.372	0	183.199	119.419	0	9.325	11.213	255	255		1682	4.041	254.971	234.766	0
																			283	5.424	26.387	55.035	0	25.18	58.805	0	3.958	4.779	255	255		1050	11.674	133.743	123.942	0	139.171	116.252	0	9.413	10.843	255	255		746	4.03	169.327	297.19	0
					Tissue ID	nd13_3	BRANCH ANALYSIS												1921	5.424	154.4	227.981	0	156.36	223.458	0	4.93	4.669	255	255		905	11.248	117.76	105.095	0	121.982	95.897	0	10.12	10.45	255	255		863	4.03	121.831	239.893	0
					IBA+ cells	26	Skeleton ID	Branch length	V1 x	V1 y	V1 z	V2 x	V2 y	V2 z	Euclidean distance	Running average length	Average intensity (inner 3rd)		2584	5.424	200.087	212.3	0	202.952	208.983	0	4.383	5.096	255	255		2196	11.119	292.063	17.491	0	298.245	9.198	0	10.344	10.482	255	255		746	4.015	144.75	303.07	0
							523	21.714	192.246	37.997	0	194.357	57.749	0	19.865	20.183	255		3025	5.424	253.162	73.28	0	253.614	69.058	0	4.246	4.967	255	255		1481	11.024	181.541	155.908	0	186.818	158.773	0	6.005	10.326	255	255		SUM	1527.97
							118	15.539	41.163	257.685	0	46.893	268.843	0	12.543	14.658	255		1258	5.398	106.753	161.788	0	104.341	157.566	0	4.863	4.854	255	255		536	10.847	65.891	126.505	0	74.486	128.164	0	8.753	10.274	255	255		PER CELL	39.1786
							268	15.033	94.841	3.92	0	92.58	17.641	0	13.906	14.327	255		1468	5.398	116.252	170.835	0	120.323	173.097	0	4.657	4.555	255	255		1689	10.759	210.491	104.642	0	214.562	112.03	0	8.436	10.18	255	255		um	15.0687
							515	13.296	189.08	26.387	0	194.659	26.537	0	5.581	12.258	255		3151	5.397	273.819	300.356	0	275.025	295.984	0	4.536	4.357	255	255		967	10.748	123.641	94.238	0	126.656	85.644	0	9.108	10.093	255	255
							740	13.182	302.316	288.595	0	294.476	282.413	0	9.985	12.324	255		1487	5.387	121.228	96.5	0	119.871	91.675	0	5.012	5.083	255	255		11	10.718	12.967	156.511	0	20.657	150.48	0	9.773	9.535	255	255
							409	11.086	143.845	20.808	0	147.464	15.229	0	6.65	10.345	255		940	5.383	79.16	169.177	0	82.779	172.494	0	4.909	4.796	255	255		274	10.686	44.933	263.415	0	45.234	272.763	0	9.353	9.814	255	255	nd17_3	BRANCH ANALYSIS
							282	10.66	94.238	1.055	0	102.984	1.809	0	8.778	9.511	255		2309	5.376	176.866	62.423	0	177.47	57.297	0	5.162	4.858	255	255		252	10.608	32.569	214.26	0	40.409	217.728	0	8.573	10.163	255	255	49	Skeleton ID	Branch length	V1 x	V1 y	V1 z
							458	10.66	176.866	195.111	0	185.913	192.246	0	9.49	9.494	255		1574	5.361	133.592	70.867	0	128.918	70.716	0	4.677	5.062	255	255		1739	10.593	216.974	246.075	0	221.196	253.765	0	8.773	9.971	255	255		70	23.691	6.634	3.92	0
							208	10.634	67.852	230.243	0	72.677	230.846	0	4.863	9.651	255		2370	5.346	188.175	154.098	0	191.945	154.551	0	3.797	4.471	255	255		410	10.557	55.337	44.933	0	60.162	52.924	0	9.335	9.473	255	255		1612	23.433	262.812	230.092	0
							68	10.52	28.799	31.061	0	20.355	35.132	0	9.374	9.98	255		85	5.335	4.523	33.021	0	9.047	31.061	0	4.93	4.937	255	255		1386	10.546	169.78	216.673	0	171.287	208.53	0	8.281	9.822	255	255		1457	19.844	239.893	87.604	0
							183	9.641	61.67	274.573	0	69.359	270.502	0	8.701	8.95	255		2948	5.335	248.186	139.171	0	244.266	136.608	0	4.684	4.942	255	255		1546	10.499	192.849	249.392	0	190.889	250.9	0	2.473	9.81	255	255		936	16.822	145.805	132.537	0
							512	9.579	198.127	234.917	0	190.437	232.806	0	7.974	8.893	255		132	5.325	18.546	171.137	0	18.848	175.962	0	4.834	4.671	255	255		109	10.457	14.927	218.331	0	17.792	210.641	0	8.206	9.462	255	255		914	15.002	143.544	58.352	0
							165	9.538	66.344	229.791	0	59.86	223.91	0	8.753	8.926	255		1180	5.309	94.841	224.664	0	97.706	222.101	0	3.844	5.051	255	255		1439	9.859	180.184	200.539	0	180.033	209.284	0	8.747	9.447	255	255		398	14.815	55.337	108.713	0
							576	9.049	222.855	189.08	0	229.791	189.834	0	6.977	8.615	255		127	5.299	8.595	192.849	0	11.761	189.834	0	4.373	4.892	255	255		480	9.792	58.202	229.64	0	61.82	237.933	0	9.048	9.148	255	255		765	14.259	114.594	158.019	0
							643	8.84	239.742	87.001	0	242.758	92.73	0	6.475	8.353	255		1921	5.299	152.741	238.385	0	152.892	242.909	0	4.526	4.696	255	255		1153	9.792	150.027	259.193	0	143.845	259.796	0	6.211	8.812	255	255		777	14.233	117.308	53.226	0
							439	8.7	165.256	30.156	0	164.201	23.07	0	7.165	8.035	255		879	5.284	71.32	166.915	0	72.073	170.835	0	3.992	4.981	255	255		1445	9.729	186.366	121.831	0	178.073	123.188	0	8.403	9.241	255	255		963	13.645	152.741	120.022	0
							372	8.586	132.838	38.902	0	139.322	34.68	0	7.737	7.954	255		2220	5.284	167.97	3.468	0	171.137	7.087	0	4.808	4.45	255	255		1829	9.667	225.72	54.583	0	229.338	58.955	0	5.676	8.891	255	255		1085	12.022	175.66	21.26	0
							375	8.461	133.14	120.625	0	139.623	124.244	0	7.425	7.974	255		2419	5.284	189.834	297.944	0	186.969	301.864	0	4.856	4.873	255	255		851	9.615	112.332	185.461	0	117.459	179.279	0	8.031	8.694	255	255		1374	11.929	242.155	218.18	0
							740	8.383	279.548	277.287	0	284.675	283.016	0	7.688	7.677	255		176	5.273	15.53	104.944	0	19.451	105.848	0	4.023	4.564	255	255		468	9.439	57.297	219.99	0	63.027	225.87	0	8.21	8.868	255	255		12	11.513	12.515	70.415	0
							101	8.263	29.855	186.366	0	29.855	193.151	0	6.785	7.761	255		2494	5.262	191.341	78.255	0	192.095	82.779	0	4.586	4.886	255	255		1152	9.292	143.242	275.93	0	143.393	268.089	0	7.842	8.725	255	255		1812	11.211	291.762	298.999	0
							268	8.222	92.58	17.641	0	96.349	22.617	0	6.242	7.429	255		14	5.247	11.912	203.705	0	15.078	207.023	0	4.586	5.076	255	255		1316	9.251	162.542	47.948	0	166.01	40.862	0	7.89	8.465	255	255		513	11.013	73.43	15.681	0
							284	8.144	92.278	294.777	0	97.857	299.904	0	7.577	7.726	255		802	5.247	72.224	55.487	0	70.113	59.559	0	4.586	4.816	255	255		944	9.23	121.379	1.96	0	128.013	2.563	0	6.662	8.616	255	255		1106	10.998	174.152	162.995	0
							390	8.123	137.211	253.463	0	139.623	247.281	0	6.636	7.461	255		1142	5.236	93.635	271.406	0	92.58	266.732	0	4.792	4.653	255	255		239	9.225	39.505	90.016	0	35.434	82.477	0	8.568	8.61	255	255		12	10.972	8.142	59.86	0
							533	8.056	196.166	154.098	0	201.595	148.821	0	7.571	7.775	255		940	5.226	78.406	174.755	0	78.708	169.78	0	4.985	4.721	255	255		175	9.167	30.005	138.87	0	29.101	130.878	0	8.042	8.619	255	255		70	10.837	10.856	10.856	0
							309	7.983	104.341	117.76	0	109.92	113.237	0	7.182	7.458	255		520	5.21	57.9	51.869	0	58.955	47.345	0	4.645	4.827	255	255		96	9.105	36.489	155.455	0	37.394	147.615	0	7.893	8.311	255	255		765	10.494	123.942	166.161	0
							755	7.909	286.786	268.692	0	286.786	274.573	0	5.88	7.393	255		1603	5.21	133.743	112.181	0	129.521	110.221	0	4.655	4.922	255	255		479	9.053	58.805	108.562	0	58.805	108.562	0	0	8.362	255	255		1212	10.421	194.809	61.066	0
							135	7.873	50.21	245.623	0	50.813	252.408	0	6.812	7.389	255		2250	5.21	182.445	293.27	0	177.922	291.611	0	4.818	4.917	255	255		610	9.042	74.184	4.071	0	75.391	12.364	0	8.38	8.652	255	255		722	10.348	109.316	35.132	0
							631	7.582	235.219	15.681	0	240.496	18.245	0	5.867	7.005	255		1159	5.2	93.334	47.496	0	98.159	48.401	0	4.909	5.028	255	255		1867	9.042	232.354	99.968	0	236.274	103.134	0	5.039	8.604	255	255		1073	10.255	168.724	169.478	0
							71	7.218	17.641	143.544	0	21.26	138.266	0	6.399	6.673	255		3096	5.2	269.145	228.283	0	269.748	233.108	0	4.863	5.012	255	255		735	8.95	104.19	141.131	0	100.42	133.743	0	8.294	8.168	255	255		359	10.104	48.401	114.745	0
							439	7.192	164.201	23.07	0	169.629	19.752	0	6.361	6.432	255		3192	5.2	278.945	61.066	0	279.85	56.241	0	4.909	4.966	255	255		2146	8.902	277.437	77.502	0	279.548	69.812	0	7.974	8.333	255	255		1574	10.078	257.534	218.03	0
							102	7.181	30.156	61.519	0	32.267	55.337	0	6.533	6.683	255		315	5.185	24.577	250.9	0	27.141	253.765	0	3.844	4.636	255	255		96	8.877	26.537	172.494	0	30.458	165.859	0	7.706	7.902	255	255		788	10.005	121.831	39.957	0
							436	7.155	152.591	60.463	0	157.717	58.352	0	5.544	6.53	255		1088	5.185	94.54	213.054	0	93.032	208.832	0	4.483	4.841	255	255		294	8.877	45.988	177.922	0	42.37	183.35	0	6.524	8.32	255	255		1091	9.994	170.986	50.964	0
							458	7.155	191.04	189.532	0	185.913	192.246	0	5.801	6.476	255		2438	5.185	185.913	202.499	0	187.723	206.42	0	4.318	4.904	255	255		1992	8.777	251.654	7.087	0	258.288	10.253	0	7.351	8.382	255	255		398	9.818	58.202	96.651	0
							254	7.005	94.54	69.058	0	88.81	71.621	0	6.277	6.615	255		2779	5.185	236.123	183.199	0	240.345	183.501	0	4.233	4.427	255	255		1470	8.663	179.882	130.124	0	185.612	134.346	0	7.117	8.175	255	255		1374	9.74	226.473	209.284	0
							353	7.005	126.505	17.943	0	129.823	12.666	0	6.233	6.578	255		2937	5.174	242.305	169.478	0	241.702	164.804	0	4.713	4.812	255	255		893	8.616	116.403	141.885	0	116.403	149.877	0	7.991	8.296	255	255		16	9.678	0.302	263.113	0
							764	6.979	290.857	133.291	0	292.214	132.838	0	1.43	6.334	255		2419	5.166	211.697	278.191	0	211.998	283.016	0	4.834	4.81	255	255		789	8.512	103.587	295.531	0	105.848	302.467	0	7.295	7.891	255	255		107	9.564	11.309	209.435	0
							268	6.927	91.223	26.236	0	96.349	22.617	0	6.275	6.457	255		1859	5.159	147.916	106.15	0	150.329	102.079	0	4.732	4.423	255	255		9	8.487	0.603	148.52	0	3.619	155.154	0	7.288	7.852	255	255		1444	9.464	236.123	270.502	0
							187	6.817	63.328	51.266	0	68.455	48.25	0	5.948	6.365	255		1869	5.159	142.337	197.825	0	144.448	201.293	0	4.06	4.859	255	255		63	8.413	9.348	178.525	0	11.761	171.287	0	7.629	7.696	255	255		1572	9.266	257.384	139.623	0
							313	6.729	110.221	53.829	0	113.388	58.805	0	5.898	6.248	255		473	5.148	63.78	171.74	0	67.701	170.232	0	4.2	4.695	255	255		393	8.388	49.758	25.331	0	50.512	18.998	0	6.378	7.707	255	255		1375	9.251	223.458	217.125	0
							419	6.703	146.861	37.243	0	149.273	42.52	0	5.803	6.341	255		756	5.148	61.519	288.294	0	63.931	291.912	0	4.349	4.47	255	255		373	8.362	47.798	205.967	0	50.512	213.205	0	7.73	7.869	255	255		767	9.204	129.521	0.754	0
							688	6.667	253.765	12.213	0	259.344	14.324	0	5.965	6.19	255		1596	5.133	131.783	130.124	0	134.798	126.505	0	4.711	4.684	255	255		1163	8.211	148.972	201.293	0	146.107	208.229	0	7.504	7.696	255	255		1120	9.204	187.572	185.31	0
							458	6.49	173.248	188.627	0	175.359	193.905	0	5.684	6.281	255		2220	5.133	167.669	2.262	0	168.121	1.206	0	1.148	4.199	255	255		732	8.196	97.555	246.075	0	101.325	241.552	0	5.888	7.614	255	255		1440	9.09	235.973	24.728	0
							222	6.365	78.406	24.879	0	81.422	29.252	0	5.312	5.693	255		103	5.122	5.88	188.175	0	9.801	189.834	0	4.257	4.776	255	255		984	8.174	126.807	243.813	0	128.315	247.281	0	3.782	7.529	255	255		1625	8.601	263.566	62.725	0
							268	6.365	100.722	25.482	0	103.134	25.633	0	2.417	5.792	255		315	5.122	27.141	253.765	0	28.648	256.328	0	2.974	4.177	255	255		170	8.097	27.593	69.209	0	24.427	75.994	0	7.488	7.463	255	255		1599	8.586	261.605	134.045	0
							740	6.365	285.881	290.103	0	284.977	284.826	0	5.354	6.158	255		1947	5.122	151.384	8.745	0	154.702	11.309	0	4.192	4.282	255	255		1280	8.075	159.225	145.956	0	159.376	138.568	0	7.39	7.477	255	255		727	8.461	107.356	156.209	0
							239	6.303	77.049	94.691	0	80.819	91.524	0	4.923	5.599	255		2201	5.122	167.216	188.175	0	168.423	183.802	0	4.536	4.467	255	255		621	8.071	84.287	145.052	0	79.462	139.774	0	7.151	7.333	255	255		1304	8.45	217.879	289.198	0
							439	6.251	159.225	25.633	0	164.201	23.07	0	5.597	5.304	255		3005	5.122	255.876	227.227	0	254.519	231.449	0	4.435	4.832	255	255		311	8.06	43.576	11.61	0	43.123	18.395	0	6.8	7.306	255	255		1345	8.17	217.728	296.134	0
							159	6.225	54.884	236.727	0	58.503	232.354	0	5.676	5.79	255		177	5.111	13.57	112.935	0	14.777	108.412	0	4.682	4.793	255	255		2262	8.049	305.935	247.13	0	307.292	254.066	0	7.067	7.677	255	255		1246	8.133	200.841	36.941	0
							248	6.188	79.763	287.087	0	81.422	281.961	0	5.388	5.769	255		2090	5.111	162.542	104.793	0	167.216	105.245	0	4.696	4.432	255	255		1203	8.034	148.972	273.517	0	155.606	272.462	0	6.718	7.547	255	255		359	8.049	70.867	117.76	0
							291	6.152	96.651	282.564	0	101.174	280.905	0	4.818	5.742	255		2370	5.111	186.969	149.123	0	187.723	153.797	0	4.735	4.661	255	255		551	8.024	68.002	254.066	0	68.907	261.002	0	6.995	7.277	255	255		838	8.024	133.894	91.072	0
							537	6.126	197.976	76.295	0	199.785	71.47	0	5.153	5.675	255		132	5.096	9.952	176.565	0	12.515	172.795	0	4.558	4.329	255	255		2090	7.899	270.803	147.162	0	270.049	140.076	0	7.127	7.379	255	255		45	7.998	5.277	44.33	0
							322	6.089	115.498	72.526	0	117.76	71.169	0	2.638	5.502	255		195	5.096	15.38	140.98	0	17.943	144.75	0	4.558	4.76	255	255		175	7.821	33.624	121.68	0	37.695	116.554	0	6.546	6.661	255	255		103	7.769	18.998	19.149	0
							190	6.012	71.923	295.38	0	68.153	299.301	0	5.439	5.426	255		2313	5.096	176.263	150.781	0	176.716	154.249	0	3.497	4.714	255	255		217	7.821	30.005	68.605	0	34.68	72.827	0	6.299	7.03	255	255		1289	7.748	208.078	102.833	0
							22	5.85	7.388	120.776	0	11.761	121.982	0	4.536	5.4	255		776	5.086	71.018	216.522	0	66.495	215.466	0	4.645	4.929	255	255		2096	7.8	269.898	114.292	0	270.049	107.055	0	7.239	7.463	255	255		1073	7.695	175.359	179.882	0
							419	5.788	147.615	46.893	0	149.273	42.52	0	4.677	5.38	255		2130	5.086	166.915	56.694	0	164.502	53.527	0	3.981	4.504	255	255		433	7.795	54.281	207.324	0	53.98	212.451	0	5.135	7.361	255	255		1209	7.644	194.055	147.163	0
							571	5.788	221.95	280.604	0	226.926	282.262	0	5.245	5.4	255		1947	5.075	155.757	22.768	0	156.36	17.943	0	4.863	4.902	255	255		177	7.681	21.863	245.17	0	26.537	250.297	0	6.938	7.172	255	255		1741	7.619	280.905	252.257	0
							653	5.773	245.773	129.37	0	243.059	124.847	0	5.275	5.361	255		475	5.06	39.505	69.962	0	41.465	65.891	0	4.518	4.844	255	255		984	7.681	123.791	232.655	0	127.712	226.775	0	7.067	6.968	255	255		1519	7.556	249.091	221.498	0
							235	5.725	74.486	5.579	0	76.898	2.412	0	3.981	5.517	255		542	5.06	44.179	289.5	0	45.687	286.786	0	3.105	4.699	255	255		1084	7.67	136.759	145.956	0	141.282	141.433	0	6.397	7.216	255	255		694	7.519	101.476	51.567	0
							268	5.725	99.214	37.092	0	99.516	32.116	0	4.985	5.18	255		2254	5.06	172.192	42.068	0	172.192	42.068	0	0	4.477	255	255		1823	7.634	225.72	118.816	0	229.941	116.403	0	4.863	6.698	255	255		1368	7.504	222.704	195.111	0
							509	5.689	184.707	57.9	0	186.366	62.725	0	5.102	5.514	255		2261	5.06	175.208	135.854	0	179.279	133.894	0	4.518	4.312	255	255		443	7.623	54.884	24.427	0	56.543	17.491	0	7.131	7.193	255	255		486	7.468	79.009	66.495	0
							476	5.663	174.755	208.229	0	175.359	211.848	0	3.669	5.367	255		3192	5.06	281.358	52.321	0	279.85	56.241	0	4.2	4.65	255	255		763	7.619	101.476	128.918	0	105.396	123.188	0	6.942	7.239	255	255		1532	7.369	255.423	113.689	0
							167	5.637	58.352	214.562	0	59.408	219.085	0	4.645	5.29	255		2953	5.045	243.361	117.006	0	246.226	113.237	0	4.735	4.352	255	255		349	7.612	45.536	249.694	0	45.536	256.931	0	7.237	7.321	255	255		359	7.306	61.82	124.998	0
							740	5.611	284.675	283.016	0	289.349	280.755	0	5.193	4.759	255		132	5.034	15.229	173.7	0	18.848	175.962	0	4.267	4.421	255	255		274	7.545	37.092	286.635	0	41.616	290.555	0	5.986	6.93	255	255		1152	7.306	183.35	84.739	0
							222	5.564	73.732	29.402	0	74.486	24.276	0	5.182	5.274	255		315	5.034	31.362	259.193	0	28.648	256.328	0	3.946	4.738	255	255		382	7.545	48.401	121.68	0	50.662	118.514	0	3.891	7.018	255	255		1802	7.296	289.952	305.483	0
							205	5.523	74.637	15.983	0	70.566	13.118	0	4.978	5.228	255		701	5.034	56.091	181.088	0	60.011	183.048	0	4.383	4.711	255	255		45	7.519	7.841	30.609	0	9.801	36.64	0	6.342	7.246	255	255		1202	7.27	192.698	184.858	0
							322	5.46	119.72	69.058	0	120.173	68.756	0	0.544	4.619	255		776	5.034	67.399	211.546	0	70.867	208.832	0	4.404	4.318	255	255		984	7.509	124.244	243.059	0	124.545	236.425	0	6.641	6.721	255	255		1635	7.233	264.47	184.556	0
							506	5.434	182.596	220.442	0	186.667	222.402	0	4.518	5.099	255		1510	5.023	120.625	266.581	0	122.284	262.51	0	4.396	4.412	255	255		1132	7.498	140.83	294.174	0	140.98	301.11	0	6.938	7.109	255	255		377	7.218	50.21	152.138	0
							400	5.335	143.996	6.634	0	141.584	4.071	0	3.52	5.018	255		778	5.008	68.907	87.905	0	65.891	84.588	0	4.483	4.476	255	255		700	7.468	99.666	187.723	0	93.937	191.191	0	6.697	6.928	255	255		757	7.207	112.483	207.324	0
							268	5.247	90.469	22.014	0	92.58	17.641	0	4.856	4.37	255		1448	4.997	115.348	219.236	0	114.443	223.005	0	3.877	4.462	255	255		1543	7.457	189.532	77.652	0	192.849	72.224	0	6.361	6.861	255	255		1302	7.207	212.903	50.512	0
							297	5.185	106.301	7.388	0	102.23	9.348	0	4.518	4.928	255		194	4.996	17.038	24.577	0	17.641	20.054	0	4.563	4.628	255	255		1163	7.41	147.313	215.014	0	146.107	208.229	0	6.892	7.059	255	255		694	7.093	111.277	42.52	0
							458	5.185	172.041	196.92	0	175.359	193.905	0	4.483	4.432	255		2419	4.986	188.929	304.578	0	193.603	305.332	0	4.735	4.438	255	255		688	7.379	89.112	220.593	0	94.54	216.522	0	6.785	6.985	255	255		1162	7.078	193.905	42.973	0
							102	5.174	31.966	50.662	0	32.267	55.337	0	4.684	4.702	255		6	4.971	0.151	224.815	0	1.809	228.886	0	4.396	4.624	255	255		2052	7.28	260.852	110.221	0	265.526	114.292	0	6.199	6.887	255	255		591	7.067	86.398	244.718	0
							184	5.148	61.82	23.07	0	64.233	19.451	0	4.349	4.846	255		544	4.971	47.798	65.891	0	52.02	64.082	0	4.593	4.441	255	255		2142	7.27	276.684	247.432	0	278.493	241.552	0	6.153	6.754	255	255		1437	7.031	237.33	79.914	0
							190	5.148	64.384	299.753	0	68.153	299.301	0	3.797	4.79	255		775	4.971	64.233	265.978	0	63.63	261.756	0	4.265	4.728	255	255		410	7.229	65.137	52.472	0	60.162	52.924	0	4.996	6.678	255	255		1736	7.02	279.548	302.015	0
							768	5.148	293.119	130.275	0	293.119	130.275	0	0	4.342	255		940	4.971	83.684	152.138	0	85.493	156.36	0	4.593	4.71	255	255		2261	7.207	306.086	231.298	0	306.538	237.48	0	6.199	6.787	255	255		969	6.994	152.892	6.333	0
							740	5.133	284.675	283.921	0	284.977	284.826	0	0.954	4.631	255		3407	4.971	307.141	16.435	0	307.895	13.872	0	2.672	4.381	255	255		697	7.192	92.429	301.11	0	97.857	304.729	0	6.524	6.624	255	255		1642	6.942	265.677	62.122	0
							222	5.096	83.231	32.87	0	81.422	29.252	0	4.046	4.716	255		600	4.961	49.155	225.87	0	53.678	226.926	0	4.645	4.575	255	255		1949	7.181	244.869	18.546	0	245.02	23.974	0	5.43	6.557	255	255		1068	6.906	172.645	142.639	0
							268	5.049	103.587	32.87	0	103.587	28.196	0	4.674	4.728	255		3145	4.961	273.065	157.416	0	277.588	157.566	0	4.526	4.44	255	255		819	7.155	109.467	287.841	0	112.483	293.571	0	6.475	6.689	255	255		1289	6.906	210.491	92.127	0
							280	5.034	90.77	38.298	0	92.429	34.077	0	4.536	4.774	255		729	4.945	69.661	28.498	0	73.581	26.236	0	4.526	4.104	255	255		751	7.119	100.27	164.955	0	102.682	158.923	0	6.496	6.694	255	255		722	6.791	112.181	22.768	0
							148	4.961	56.845	3.92	0	57.297	8.444	0	4.546	4.371	255		1095	4.945	88.81	114.443	0	88.207	118.212	0	3.817	4.436	255	255		1895	7.119	235.671	5.277	0	235.671	5.277	0	0	6.457	255	255		1458	6.77	240.496	66.344	0
							268	4.961	101.476	35.584	0	103.888	38.751	0	3.981	4.601	255		1213	4.945	96.651	107.055	0	99.214	110.673	0	4.435	4.612	255	255		60	7.093	14.173	96.651	0	11.761	102.531	0	6.356	6.426	255	255		758	6.692	117.157	196.166	0
							165	4.909	57.598	220.291	0	59.86	223.91	0	4.267	4.323	255		1468	4.945	125.299	171.74	0	122.133	174.755	0	4.373	4.724	255	255		1302	7.067	160.884	185.612	0	164.955	180.937	0	6.199	6.623	255	255		774	6.656	116.403	66.947	0
							346	4.909	124.545	206.721	0	128.466	205.967	0	3.992	4.535	255		1664	4.945	140.227	308.498	0	136.155	306.387	0	4.586	4.645	255	255		1530	7.056	187.873	87.302	0	189.683	93.484	0	6.441	6.613	255	255		914	6.641	141.885	74.788	0
							114	4.883	35.283	141.885	0	39.052	139.623	0	4.396	4.53	255		2169	4.945	173.851	44.48	0	173.398	48.099	0	3.647	4.802	255	255		1803	7.056	222.402	139.925	0	226.775	136.306	0	5.676	6.622	255	255		359	6.604	73.732	125.601	0
							479	4.857	175.208	23.673	0	178.676	25.784	0	4.06	4.468	255		3268	4.945	289.198	56.845	0	292.968	58.352	0	4.06	4.603	255	255		693	7.005	91.072	207.023	0	92.58	212.903	0	6.071	6.468	255	255		359	6.604	63.78	124.244	0
							645	4.846	240.044	13.118	0	243.361	15.229	0	3.932	4.48	255		1119	4.935	95.143	305.634	0	91.977	306.689	0	3.338	4.48	255	255		392	6.994	49.305	65.288	0	49.758	71.47	0	6.199	6.41	255	255		757	6.542	116.705	218.934	0
							297	4.696	98.008	6.634	0	101.174	8.142	0	3.507	4.384	255		2230	4.935	177.922	217.125	0	175.509	219.537	0	3.412	4.435	255	255		1386	6.931	172.946	218.482	0	169.78	216.673	0	3.647	6.485	255	255		1581	6.453	263.415	77.2	0
							556	4.618	216.22	230.092	0	218.784	226.926	0	4.074	4.439	255		2419	4.92	201.896	283.318	0	205.666	285.881	0	4.558	4.057	255	255		1210	6.906	156.511	257.987	0	152.289	254.67	0	5.369	6.353	255	255		443	6.417	65.137	208.832	0
							678	4.607	248.94	131.029	0	250.448	133.592	0	2.974	4.303	255		3084	4.909	264.47	256.177	0	265.978	259.947	0	4.06	4.605	255	255		770	6.858	102.23	264.169	0	102.23	270.652	0	6.484	6.677	255	255		103	6.402	34.529	44.33	0
							348	4.545	125.45	94.54	0	128.013	91.675	0	3.844	4.052	255		176	4.883	27.291	101.325	0	29.402	97.706	0	4.189	4.386	255	255		1522	6.807	187.27	58.051	0	188.778	63.027	0	5.199	6.441	255	255		359	6.402	60.463	119.871	0
							150	4.482	53.829	301.713	0	56.694	299.904	0	3.388	4.071	255		1003	4.883	86.247	89.413	0	83.08	86.548	0	4.27	4.171	255	255		814	6.744	114.895	68.304	0	115.348	74.486	0	6.199	6.25	255	255		892	6.328	136.155	171.891	0
							69	4.467	19.602	233.259	0	22.316	236.425	0	4.17	4.018	255		1266	4.883	109.92	202.348	0	113.991	204.309	0	4.518	4.183	255	255		574	6.714	69.962	136.759	0	74.486	137.06	0	4.533	6.262	255	255		1318	6.251	212.903	190.286	0
							524	4.457	191.794	64.685	0	193.452	60.916	0	4.118	4.188	255		2914	4.883	236.576	149.424	0	237.33	153.495	0	4.14	4.328	255	255		2106	6.682	270.502	136.909	0	271.406	130.727	0	6.248	6.451	255	255		368	6.24	54.13	264.169	0
							268	4.431	89.715	25.331	0	90.469	22.014	0	3.402	3.934	255		3343	4.883	294.476	286.334	0	295.984	286.635	0	1.538	4.335	255	255		1633	6.667	201.896	138.116	0	207.475	136.306	0	5.865	6.206	255	255		1813	6.225	297.19	25.331	0
							222	4.394	74.637	18.848	0	73.581	22.466	0	3.77	4.025	255		3416	4.883	301.713	144.298	0	303.673	142.036	0	2.993	4.258	255	255		96	6.656	37.394	147.615	0	38.6	141.584	0	6.151	5.976	255	255		45	6.214	5.88	36.64	0
							740	4.394	289.349	280.755	0	293.119	282.262	0	4.06	3.997	255		1398	4.872	109.316	160.582	0	113.387	159.677	0	4.17	4.663	255	255		1523	6.63	187.421	85.342	0	188.326	79.462	0	5.95	6.324	255	255		1447	6.188	237.179	262.058	0
							439	4.368	174.755	19.451	0	172.795	22.014	0	3.227	4.129	255		297	4.857	23.07	133.14	0	25.331	137.06	0	4.526	4.504	255	255		274	6.615	39.655	260.701	0	44.933	263.415	0	5.934	6.141	255	255		591	6.178	92.73	251.955	0
							313	4.342	109.015	63.328	0	112.332	61.066	0	4.015	4.118	255		1574	4.857	129.973	72.073	0	130.727	75.391	0	3.402	4.295	255	255		471	6.563	68.002	134.497	0	63.479	132.235	0	5.057	5.748	255	255		1581	6.126	260.852	78.105	0
							313	4.306	113.388	58.805	0	114.745	62.122	0	3.584	3.456	255		3350	4.857	300.809	242.155	0	298.245	238.536	0	4.435	4.612	255	255		1083	6.542	136.759	60.162	0	142.337	61.971	0	5.865	6.128	255	255		103	6.038	23.823	26.538	0
							69	4.269	18.998	229.187	0	19.3	232.957	0	3.782	3.647	255		194	4.846	16.737	17.34	0	17.641	20.054	0	2.861	4.267	255	255		179	6.531	22.316	216.371	0	23.673	211.697	0	4.867	6.338	255	255		1085	6.038	172.343	23.974	0
							694	4.254	255.574	143.091	0	258.138	146.107	0	3.958	4.047	255		441	4.846	35.434	261.907	0	37.846	264.923	0	3.862	4.551	255	255		967	6.526	128.466	80.366	0	133.291	77.2	0	5.771	5.552	255	255		1444	6.038	232.203	277.136	0
							132	4.217	47.345	72.827	0	49.305	69.51	0	3.853	4.055	255		776	4.846	69.661	204.912	0	70.867	208.832	0	4.102	4.193	255	255		96	6.516	34.227	161.034	0	36.489	155.455	0	6.02	6.056	255	255		1585	6.038	259.344	294.627	0
							470	4.217	174.303	145.353	0	176.263	147.766	0	3.108	3.911	255		2179	4.846	165.105	40.108	0	166.161	36.037	0	4.206	4.602	255	255		1185	6.516	146.559	112.784	0	152.138	115.046	0	6.02	6.1	255	255		1376	5.975	231.449	21.713	0
							512	4.217	187.572	230.394	0	190.437	232.806	0	3.745	3.968	255		2230	4.846	173.398	234.163	0	172.494	229.941	0	4.318	4.493	255	255		509	6.453	66.495	46.893	0	64.987	41.314	0	5.779	5.912	255	255		1721	5.975	277.136	247.13	0
							445	4.192	162.693	123.791	0	165.709	124.395	0	3.075	3.751	255		2779	4.846	221.347	176.414	0	225.569	177.922	0	4.483	4.399	255	255		1861	6.438	238.385	157.868	0	233.409	161.185	0	5.98	5.89	255	255		736	5.913	108.713	260.701	0
							761	4.192	287.691	215.165	0	290.555	212.602	0	3.844	3.959	255		2948	4.846	241.25	128.616	0	241.552	132.838	0	4.233	4.416	255	255		1928	6.376	240.798	268.391	0	245.321	271.708	0	5.609	5.989	255	255		157	5.902	15.983	228.735	0
							740	4.144	277.89	267.938	0	276.985	271.708	0	3.877	3.967	255		3005	4.846	254.368	232.052	0	256.177	235.973	0	4.318	4.25	255	255		206	6.365	27.291	142.337	0	26.537	139.02	0	3.402	5.628	255	255		617	5.887	90.318	47.345	0
							268	4.14	87.302	28.045	0	89.715	25.331	0	3.631	4.047	255		1162	4.836	93.635	88.358	0	94.389	92.881	0	4.586	4.652	255	255		1740	6.365	221.196	6.031	0	217.427	3.016	0	4.827	6.016	255	255		950	5.887	148.067	287.992	0
							148	4.093	58.955	11.459	0	57.297	8.444	0	3.442	3.702	255		2714	4.836	211.245	212.602	0	211.998	217.125	0	4.586	4.718	255	255		1375	6.24	178.977	201.142	0	174.755	204.309	0	5.277	5.605	255	255		1404	5.887	235.068	4.825	0
							234	4.093	74.184	107.507	0	77.502	106.15	0	3.584	3.84	255		1596	4.831	138.116	133.592	0	139.473	137.362	0	4.006	4.463	255	255		2106	6.214	273.97	125.752	0	271.406	130.727	0	5.597	5.697	255	255		1376	5.876	223.759	7.991	0
							565	4.093	221.045	195.865	0	223.307	196.77	0	2.436	3.68	255		729	4.821	59.709	26.839	0	61.519	22.768	0	4.455	4.312	255	255		1386	6.203	173.7	216.07	0	173.097	210.491	0	5.611	5.727	255	255		1062	5.839	170.081	5.73	0
							699	4.093	256.78	141.131	0	259.193	140.076	0	2.633	3.781	255		2325	4.821	180.184	208.983	0	178.525	211.697	0	3.181	4.438	255	255		967	6.152	126.656	85.644	0	128.466	80.366	0	5.579	5.542	255	255		359	5.808	61.82	124.998	0
							512	4.067	192.548	235.822	0	190.437	232.806	0	3.681	3.59	255		473	4.82	62.423	161.336	0	60.011	159.225	0	3.206	4.459	255	255		1210	6.152	154.098	243.813	0	152.892	249.091	0	5.413	5.693	255	255		331	5.788	41.163	252.86	0
							247	4.004	79.462	104.19	0	82.327	105.999	0	3.388	3.74	255		1596	4.81	139.623	141.433	0	139.473	137.362	0	4.074	4.493	255	255		11	6.125	8.745	167.066	0	8.595	162.241	0	4.827	5.545	255	255		758	5.751	115.951	206.721	0
							688	4.004	259.344	14.324	0	260.55	12.967	0	1.816	3.299	255		3218	4.81	282.564	279.548	0	282.715	283.921	0	4.375	4.593	255	255		74	6.115	17.792	267.335	0	18.697	269.295	0	2.159	5.657	255	255		1571	5.652	257.384	87.152	0
							SUM	750.754											1258	4.805	99.666	160.431	0	102.833	157.114	0	4.586	4.668	255	255		76	6.115	13.721	181.842	0	14.173	187.27	0	5.447	5.902	255	255		505	5.648	72.526	135.703	0
							PER CELL	28.8752											1642	4.805	133.291	203.253	0	136.457	206.57	0	4.586	4.223	255	255		652	6.115	79.914	133.592	0	82.327	133.441	0	2.417	5.697	255	255		409	5.637	58.202	49.607	0
							um	11.1058											176	4.795	37.695	102.531	0	33.775	101.023	0	4.2	4.452	255	255		480	6.1	62.273	240.798	0	64.685	245.773	0	5.53	5.544	255	255		591	5.549	85.945	257.987	0
																			331	4.795	30.005	304.427	0	33.624	306.84	0	4.349	4.144	255	255		563	6.089	73.581	32.569	0	71.621	27.593	0	5.348	5.45	255	255		1133	5.538	181.691	12.515	0
																			520	4.795	50.361	30.759	0	53.075	31.664	0	2.861	4.247	255	255		1998	6.079	252.106	92.278	0	254.971	94.389	0	3.559	5.674	255	255		1669	5.533	274.723	176.565	0
																			2216	4.795	167.066	213.657	0	169.478	210.038	0	4.349	4.422	255	255		224	6.063	29.855	24.276	0	31.362	29.252	0	5.199	5.914	255	255		1641	5.512	265.677	50.512	0
																			1404	4.784	110.372	114.141	0	111.427	109.92	0	4.352	4.362	255	255		778	6.053	102.833	182.445	0	106.301	184.405	0	3.984	5.559	255	255		359	5.497	70.113	134.045	0
																			473	4.758	60.765	163.748	0	64.384	165.859	0	4.189	4.124	255	255		1031	6.027	139.774	42.068	0	134.497	41.163	0	5.354	5.453	255	255		1355	5.475	219.236	201.142	0
																			544	4.758	52.02	64.082	0	52.17	60.011	0	4.074	3.999	255	255		11	5.938	3.468	158.019	0	8.444	157.416	0	5.012	5.175	255	255		45	5.434	14.777	37.997	0
																			2201	4.758	172.645	192.698	0	176.565	191.492	0	4.102	4.278	255	255		63	5.913	11.761	171.287	0	14.777	167.066	0	5.188	5.231	255	255		359	5.424	69.661	126.958	0
																			2419	4.758	196.016	277.588	0	199.333	280.001	0	4.102	4.431	255	255		1501	5.913	190.587	5.428	0	185.762	7.237	0	5.153	5.423	255	255		1262	5.424	203.253	115.8	0
																			176	4.732	27.291	115.8	0	31.212	113.84	0	4.383	4.348	255	255		239	5.876	34.378	75.391	0	36.187	80.216	0	5.153	5.464	255	255		1729	5.424	278.945	71.923	0
																			520	4.732	54.13	25.482	0	56.241	29.252	0	4.32	4.396	255	255		274	5.876	35.584	281.509	0	37.092	286.635	0	5.344	4.919	255	255		717	5.398	110.372	7.238	0
																			689	4.732	68.455	96.5	0	64.836	94.841	0	3.981	4.296	255	255		918	5.85	121.379	132.386	0	119.57	127.41	0	5.295	5.471	255	255		11	5.387	1.206	280.453	0
																			2381	4.732	181.541	182.898	0	183.802	186.516	0	4.267	4.408	255	255		1353	5.798	166.915	35.434	0	170.081	31.815	0	4.808	5.486	255	255		398	5.372	61.066	89.564	0
																			544	4.722	55.638	67.701	0	56.694	63.63	0	4.206	4.19	255	255		494	5.788	60.312	57.146	0	61.971	62.122	0	5.245	5.356	255	255		1085	5.372	183.048	37.695	0
																			1564	4.722	128.164	122.434	0	126.656	118.816	0	3.92	4.448	255	255		984	5.788	124.244	243.059	0	126.656	245.773	0	3.631	5.18	255	255		1246	5.335	200.69	45.988	0
																			2845	4.722	226.624	70.566	0	227.68	66.495	0	4.206	4.3	255	255		485	5.777	60.614	77.954	0	60.916	72.677	0	5.286	5.681	255	255		1531	5.309	251.051	227.529	0
																			3407	4.722	303.824	11.61	0	302.92	14.324	0	2.861	4.359	255	255		2185	5.766	289.5	135.251	0	289.651	140.83	0	5.581	5.618	255	255		46	5.273	4.523	21.713	0
																			1947	4.706	148.972	5.127	0	151.384	8.745	0	4.349	4.338	255	255		1822	5.751	224.664	293.27	0	229.791	292.063	0	5.267	5.372	255	255		842	5.273	135.251	14.173	0
																			2309	4.706	176.866	62.423	0	179.128	66.193	0	4.396	3.76	255	255		2120	5.725	273.216	151.535	0	274.422	156.511	0	5.12	5.257	255	255		1049	5.273	165.105	151.988	0
																			1369	4.696	109.316	294.627	0	110.673	298.245	0	3.865	3.899	255	255		1024	5.699	134.346	206.721	0	134.346	206.721	0	0	5.038	255	255		1507	5.258	247.884	221.347	0
																			1646	4.696	129.973	24.879	0	129.521	28.498	0	3.647	4.401	255	255		2251	5.684	307.141	199.785	0	303.824	204.007	0	5.369	5.399	255	255		525	5.247	81.271	25.482	0
																			3204	4.696	282.715	222.252	0	282.112	218.18	0	4.116	4.361	255	255		1070	5.663	135.703	191.04	0	137.362	196.016	0	5.245	5.343	255	255		1109	5.247	174.605	14.173	0
																			3306	4.696	293.873	129.069	0	297.642	127.259	0	4.181	4.167	255	255		1387	5.663	175.962	142.337	0	175.359	137.512	0	4.863	5.397	255	255		1348	5.247	218.331	13.269	0
																			3407	4.696	303.221	15.38	0	307.141	16.435	0	4.06	4.301	255	255		644	5.574	81.573	226.473	0	80.668	231.298	0	4.909	5.198	255	255		921	5.224	141.885	67.399	0
																			2090	4.68	179.731	105.396	0	183.35	103.134	0	4.267	4.164	255	255		10	5.564	0.754	182.445	0	3.016	178.525	0	4.526	5.201	255	255		349	5.21	45.234	8.595	0
																			3202	4.68	279.699	172.795	0	282.262	176.414	0	4.435	4.612	255	255		1834	5.523	226.624	173.398	0	231.148	170.986	0	5.127	5.111	255	255		1239	5.21	198.277	93.786	0
																			729	4.67	58.955	16.435	0	61.368	19.752	0	4.102	4.302	255	255		2203	5.523	303.523	143.544	0	300.959	145.504	0	3.227	4.907	255	255		103	5.185	14.324	16.435	0
																			176	4.659	30.156	109.618	0	31.212	113.84	0	4.352	4.016	255	255		148	5.486	17.641	0.905	0	17.641	0.905	0	0	4.988	255	255		1140	5.185	185.009	69.661	0
																			1735	4.659	143.242	55.337	0	143.695	51.115	0	4.246	3.965	255	255		425	5.475	53.377	139.473	0	57.297	141.433	0	4.383	5.137	255	255		460	5.148	67.399	250.146	0
																			81	4.644	12.816	150.178	0	9.198	148.218	0	4.116	4.129	255	255		1640	5.465	202.65	42.52	0	202.801	47.798	0	5.279	5.333	255	255		1541	5.148	252.86	0.302	0
																			3351	4.644	295.531	167.97	0	297.642	171.74	0	4.32	4.398	255	255		1357	5.46	166.915	174.755	0	167.97	171.438	0	3.481	4.803	255	255		779	5.137	117.459	10.705	0
																			6	4.633	4.825	247.13	0	4.373	243.059	0	4.096	4.059	255	255		274	5.45	35.132	276.834	0	35.584	281.509	0	4.696	4.991	255	255		349	5.122	53.829	0.452	0
																			81	4.633	7.388	151.987	0	8.896	148.067	0	4.2	4.183	255	255		1991	5.45	253.162	213.205	0	253.162	218.03	0	4.825	5.087	255	255		717	5.096	106.15	6.333	0
																			701	4.633	56.091	185.159	0	60.162	184.405	0	4.14	4.33	255	255		1058	5.424	134.497	2.412	0	138.719	4.071	0	4.536	5.105	255	255		318	5.06	44.782	122.585	0
																			756	4.633	65.288	288.143	0	63.931	291.912	0	4.006	4.426	255	255		1822	5.398	229.791	292.063	0	232.806	290.254	0	3.517	4.842	255	255		847	5.06	129.823	239.29	0
																			1723	4.633	135.854	283.318	0	137.814	283.469	0	1.966	4.061	255	255		536	5.387	75.994	132.838	0	74.486	128.164	0	4.911	4.954	255	255		231	5.034	22.768	216.22	0
																			3467	4.633	306.991	171.137	0	308.498	175.057	0	4.2	4.408	255	255		1220	5.361	155.003	19.3	0	151.987	19.602	0	3.031	4.927	255	255		359	5.008	64.384	119.117	0
																			776	4.618	62.876	212.149	0	66.344	214.712	0	4.312	4.327	255	255		96	5.346	26.236	177.62	0	30.458	180.334	0	5.019	4.805	255	255		683	4.997	105.095	6.634	0
																			1088	4.618	90.469	204.158	0	92.881	207.777	0	4.349	4.221	255	255		820	5.335	109.467	150.932	0	113.991	149.273	0	4.818	5.002	255	255		1790	4.956	288.294	17.641	0
																			1642	4.618	136.759	199.785	0	134.346	196.166	0	4.349	4.141	255	255		1124	5.335	140.377	53.98	0	142.941	50.059	0	4.684	4.951	255	255		103	4.945	18.094	15.681	0
																			3306	4.618	300.658	130.275	0	297.642	127.259	0	4.265	4.36	255	255		1644	5.335	203.404	199.031	0	207.324	201.595	0	4.684	5.023	255	255		422	4.945	61.066	252.559	0
																			3203	4.607	279.699	206.721	0	281.207	210.491	0	4.06	4.326	255	255		2004	5.325	253.614	227.077	0	255.122	231.6	0	4.768	4.987	255	255		911	4.945	143.393	223.759	0
																			2556	4.606	199.785	72.073	0	201.142	76.145	0	4.291	4.043	255	255		60	5.299	10.404	107.055	0	11.761	102.531	0	4.723	4.88	255	255		1668	4.935	268.843	23.22	0
																			536	4.597	44.631	260.55	0	44.33	256.328	0	4.233	4.413	255	255		1633	5.299	212.149	134.798	0	207.475	136.306	0	4.911	4.816	255	255		1669	4.935	272.914	167.066	0
																			1921	4.597	149.424	209.435	0	150.329	213.657	0	4.318	4.164	255	255		1371	5.284	168.724	20.054	0	172.645	17.792	0	4.526	5.037	255	255		580	4.924	83.533	31.664	0
																			176	4.581	13.57	92.881	0	16.586	94.691	0	3.517	4.268	255	255		74	5.273	14.173	267.787	0	18.697	269.295	0	4.768	4.726	255	255		11	4.898	0.151	284.826	0
																			473	4.581	50.813	145.805	0	49.607	149.424	0	3.814	4.042	255	255		1469	5.273	179.882	114.745	0	181.691	119.268	0	4.872	5.096	255	255		525	4.883	78.105	28.347	0
																			618	4.581	59.106	296.888	0	55.487	295.682	0	3.814	4.181	255	255		136	5.262	23.371	167.518	0	18.546	168.573	0	4.939	4.873	255	255		683	4.883	107.205	1.357	0
																			176	4.571	25.03	123.641	0	24.125	119.57	0	4.17	4.215	255	255		63	5.236	15.983	163.145	0	17.189	159.225	0	4.102	4.588	255	255		349	4.846	52.321	0.151	0
																			2201	4.571	168.121	188.477	0	172.192	189.381	0	4.17	4.337	255	255		2032	5.236	257.233	212.602	0	258.59	217.276	0	4.867	4.982	255	255		359	4.846	51.567	125.148	0
																			307	4.545	24.276	180.636	0	24.577	176.716	0	3.932	4.163	255	255		1439	5.221	175.962	210.34	0	180.033	209.284	0	4.206	5.015	255	255		1665	4.846	268.24	32.569	0
																			3429	4.545	307.895	305.483	0	304.126	304.126	0	4.006	4.276	255	255		507	5.21	61.971	272.612	0	62.122	268.089	0	4.526	4.798	255	255		1665	4.846	272.009	39.655	0
																			2932	4.534	244.266	297.341	0	244.718	301.562	0	4.246	4.426	255	255		563	5.21	69.209	24.125	0	71.621	27.593	0	4.225	4.943	255	255		650	4.821	95.143	205.063	0
																			900	4.53	80.819	256.328	0	83.985	253.463	0	4.27	3.815	255	255		1161	5.21	148.821	47.647	0	146.107	50.21	0	3.733	4.643	255	255		788	4.81	124.696	32.418	0
																			940	4.53	82.477	176.565	0	83.834	173.097	0	3.724	4.277	255	255		1381	5.21	169.78	148.218	0	171.287	152.591	0	4.625	4.969	255	255		1478	4.795	244.567	304.578	0
																			1574	4.53	130.124	62.876	0	133.14	59.86	0	4.265	4.283	255	255		11	5.185	24.728	143.544	0	22.617	147.464	0	4.453	4.614	255	255		701	4.784	104.642	14.173	0
																			331	4.519	34.529	297.793	0	37.243	300.658	0	3.946	3.925	255	255		118	5.159	15.53	37.997	0	17.943	42.068	0	4.732	4.894	255	255		969	4.784	156.812	6.333	0
																			1266	4.519	105.095	204.158	0	108.864	202.348	0	4.181	3.977	255	255		311	5.159	47.044	18.848	0	43.123	18.395	0	3.946	4.616	255	255		1162	4.784	189.23	37.846	0
																			2952	4.519	240.798	49.909	0	242.758	47.195	0	3.348	3.495	255	255		63	5.148	9.348	178.525	0	9.348	178.525	0	0	4.533	255	255		1647	4.784	268.692	220.593	0
																			2953	4.519	242.758	120.776	0	243.361	117.006	0	3.817	4.106	255	255		856	5.148	112.935	98.46	0	114.141	93.937	0	4.682	4.798	255	255		694	4.769	115.197	51.567	0
																			1046	4.508	85.191	26.839	0	87.152	24.276	0	3.227	4.096	255	255		2203	5.147	298.848	141.734	0	296.285	145.202	0	4.312	4.82	255	255		70	4.758	28.95	13.721	0
																			2748	4.508	214.411	8.745	0	215.165	12.816	0	4.14	4.208	255	255		90	5.137	13.118	8.142	0	13.269	3.317	0	4.827	4.933	255	255		694	4.732	107.809	53.226	0
																			2905	4.508	235.219	12.967	0	238.837	11.761	0	3.814	4.182	255	255		96	5.133	32.267	169.478	0	30.458	165.859	0	4.046	4.939	255	255		58	4.696	5.579	53.829	0
																			1970	4.493	163.598	275.025	0	163.748	278.493	0	3.471	3.949	255	255		742	5.122	101.325	295.531	0	99.365	291.309	0	4.655	4.723	255	255		758	4.696	116.705	205.816	0
																			2004	4.493	150.63	69.058	0	153.194	72.224	0	4.074	4.163	255	255		1571	5.111	192.849	25.934	0	193	30.609	0	4.677	4.986	255	255		1085	4.696	174.605	36.489	0
																			3283	4.493	287.992	33.323	0	288.746	30.156	0	3.255	3.828	255	255		1861	5.111	234.766	165.558	0	233.409	161.185	0	4.578	4.872	255	255		1245	4.696	200.237	300.809	0
																			66	4.482	5.127	70.415	0	9.047	69.058	0	4.149	4.303	255	255		918	5.107	122.887	123.942	0	119.57	127.41	0	4.799	4.829	255	255		1647	4.696	266.129	215.617	0
																			2090	4.482	176.716	116.705	0	177.771	112.784	0	4.06	4.193	255	255		274	5.096	45.234	289.198	0	47.948	291.309	0	3.438	4.471	255	255		81	4.67	9.198	24.427	0
																			2230	4.482	169.93	229.338	0	171.137	225.569	0	3.958	4.175	255	255		283	5.086	35.735	25.934	0	39.655	24.879	0	4.06	4.77	255	255		592	4.67	85.191	254.066	0
																			2421	4.482	184.858	79.009	0	185.612	82.93	0	3.992	4.188	255	255		379	5.06	48.25	137.663	0	50.059	141.885	0	4.593	4.679	255	255		1343	4.607	217.728	188.778	0
																			3156	4.482	274.874	163.598	0	274.573	167.066	0	3.481	3.891	255	255		872	5.023	117.76	115.197	0	122.284	115.498	0	4.533	4.186	255	255		1437	4.607	235.671	75.994	0
																			3243	4.482	284.977	105.547	0	286.334	102.531	0	3.307	4.212	255	255		1314	4.997	163.899	163.145	0	162.391	167.518	0	4.625	4.697	255	255		1583	4.607	264.621	106.602	0
																			3429	4.467	302.769	302.92	0	303.372	306.387	0	3.52	3.647	255	255		622	4.924	75.843	196.468	0	77.954	193.905	0	3.321	4.636	255	255		637	4.581	96.952	0.452	0
																			1947	4.466	152.591	3.619	0	148.972	4.825	0	3.814	4.157	255	255		2230	4.92	299.602	149.726	0	303.372	152.289	0	4.558	4.65	255	255		1536	4.581	251.503	305.935	0
																			176	4.457	41.012	107.356	0	43.274	104.19	0	3.891	3.888	255	255		1694	4.909	211.245	181.39	0	215.466	180.636	0	4.289	4.43	255	255		340	4.571	42.068	141.433	0
																			894	4.457	75.24	14.927	0	74.938	18.245	0	3.331	4.147	255	255		814	4.898	113.991	81.12	0	114.594	77.2	0	3.966	4.395	255	255		780	4.571	120.323	223.609	0
																			600	4.446	53.98	222.553	0	53.527	226.473	0	3.946	4.04	255	255		1388	4.898	170.986	143.393	0	171.891	138.87	0	4.613	4.651	255	255		1246	4.571	203.404	39.052	0
																			3005	4.446	258.891	245.17	0	259.495	241.099	0	4.116	4.162	255	255		1797	4.898	221.648	28.648	0	221.648	33.172	0	4.523	4.733	255	255		81	4.556	7.69	18.245	0
																			2090	4.441	157.717	99.214	0	160.733	102.23	0	4.265	4.189	255	255		96	4.883	18.395	175.811	0	22.316	174.303	0	4.2	4.156	255	255		1362	4.545	222.101	1.055	0
																			586	4.431	58.805	273.216	0	60.765	276.834	0	4.116	3.743	255	255		459	4.872	56.543	78.859	0	57.146	74.486	0	4.414	4.662	255	255		149	4.519	15.078	90.016	0
																			756	4.431	64.082	293.27	0	67.701	295.23	0	4.116	3.836	255	255		761	4.872	101.325	175.057	0	102.531	179.43	0	4.536	4.586	255	255		1387	4.519	227.68	43.727	0
																			778	4.431	66.344	74.637	0	65.137	78.105	0	3.672	3.786	255	255		627	4.857	76.446	157.868	0	80.065	158.923	0	3.77	4.545	255	255		1793	4.519	289.802	240.798	0
																			2897	4.431	234.766	103.134	0	237.179	102.079	0	2.633	4.084	255	255		1467	4.857	179.279	20.657	0	181.691	16.887	0	4.475	4.545	255	255		486	4.482	73.732	54.583	0
																			3126	4.431	269.145	144.448	0	269.597	140.83	0	3.647	4.328	255	255		1322	4.831	162.995	255.574	0	166.613	258.288	0	4.523	4.688	255	255		1234	4.482	197.674	165.105	0
																			443	4.42	36.037	241.702	0	35.735	245.623	0	3.932	4.165	255	255		2101	4.795	270.2	287.691	0	271.105	289.5	0	2.023	4.544	255	255		776	4.457	117.006	152.138	0
																			772	4.42	61.971	249.995	0	64.082	253.011	0	3.681	4.182	255	255		578	4.784	70.415	0.452	0	73.581	2.865	0	3.981	4.394	255	255		808	4.457	123.49	94.238	0
																			1477	4.42	122.434	54.281	0	123.791	50.512	0	4.006	3.778	255	255		790	4.784	103.737	210.943	0	106.753	208.38	0	3.958	4.525	255	255		1582	4.446	259.495	22.316	0
																			1642	4.42	132.537	192.849	0	134.346	196.166	0	3.779	4.217	255	255		179	4.769	29.402	207.475	0	26.688	210.943	0	4.404	4.297	255	255		577	4.441	82.93	262.963	0
																			2482	4.42	191.341	254.368	0	189.834	257.987	0	3.92	4.303	255	255		1788	4.769	221.045	161.487	0	223.759	158.019	0	4.404	4.415	255	255		1240	4.42	202.801	150.932	0
																			2090	4.409	178.676	112.181	0	178.827	107.959	0	4.225	4.089	255	255		175	4.758	31.815	125.601	0	33.624	121.68	0	4.318	4.151	255	255		1690	4.42	272.16	188.929	0
																			2752	4.405	215.014	236.425	0	217.879	239.29	0	4.052	4.163	255	255		2240	4.758	303.07	65.288	0	304.88	61.368	0	4.318	4.485	255	255		1731	4.42	279.096	120.173	0
																			1046	4.394	93.635	35.886	0	89.866	34.378	0	4.06	4.095	255	255		846	4.747	112.03	202.198	0	115.951	201.745	0	3.946	4.398	255	255		359	4.394	55.487	131.029	0
																			85	4.368	13.118	26.688	0	13.118	26.688	0	0	3.769	255	255		239	4.732	39.957	79.009	0	36.187	80.216	0	3.958	4.25	255	255		637	4.394	93.635	1.055	0
																			1191	4.368	104.642	132.838	0	102.079	129.973	0	3.844	3.912	255	255		1116	4.722	139.774	0.905	0	143.996	2.111	0	4.391	4.527	255	255		888	4.394	135.402	138.87	0
																			2073	4.368	156.059	83.382	0	158.17	86.699	0	3.932	4.173	255	255		1526	4.722	192.849	239.29	0	188.627	238.084	0	4.391	4.34	255	255		1404	4.394	247.583	7.841	0
																			3446	4.368	306.086	97.103	0	306.538	95.143	0	2.012	3.387	255	255		2048	4.711	261.002	135.1	0	261.153	130.577	0	4.526	4.49	255	255		62	4.383	6.031	267.486	0
																			176	4.358	16.737	102.833	0	20.657	101.777	0	4.06	4.166	255	255		872	4.706	114.895	112.03	0	117.76	115.197	0	4.27	4.459	255	255		1184	4.368	190.587	101.023	0
																			1636	4.358	130.275	218.784	0	130.727	214.863	0	3.946	3.901	255	255		175	4.696	32.418	129.672	0	31.815	125.601	0	4.116	4.327	255	255		777	4.332	123.942	66.344	0
																			2056	4.358	156.36	41.465	0	156.511	37.545	0	3.923	3.84	255	255		1611	4.67	198.277	85.342	0	199.182	81.422	0	4.023	4.431	255	255		1233	4.332	199.484	99.666	0
																			2284	4.358	178.374	198.579	0	176.716	201.896	0	3.709	4.042	255	255		1666	4.67	206.872	65.137	0	210.792	66.344	0	4.102	4.186	255	255		1085	4.306	171.137	18.395	0
																			2419	4.358	211.998	283.016	0	213.205	286.786	0	3.958	3.727	255	255		264	4.659	35.434	129.672	0	34.68	133.894	0	4.289	4.402	255	255		1404	4.268	240.195	7.69	0
																			283	4.342	28.95	64.384	0	26.387	61.368	0	3.958	4.056	255	255		477	4.659	57.9	308.348	0	62.122	308.498	0	4.225	4.356	255	255		1246	4.258	200.991	32.87	0
																			1015	4.342	81.573	134.798	0	84.89	135.854	0	3.481	3.938	255	255		63	4.622	16.737	163.447	0	17.189	159.225	0	4.246	4.143	255	255		767	4.254	125.299	5.277	0
																			2805	4.342	226.323	238.536	0	223.005	236.274	0	4.015	3.917	255	255		725	4.571	98.912	84.136	0	97.555	80.216	0	4.149	4.29	255	255		359	4.243	53.678	124.244	0
																			618	4.332	53.829	302.467	0	54.583	305.634	0	3.255	3.513	255	255		2210	4.571	294.325	291.008	0	295.531	286.937	0	4.246	4.344	255	255		530	4.243	75.541	11.158	0
																			1510	4.332	119.268	262.209	0	119.419	265.978	0	3.773	3.642	255	255		384	4.545	48.552	6.031	0	50.059	2.111	0	4.2	4.196	255	255		558	4.233	79.763	63.328	0
																			2381	4.332	186.516	185.913	0	183.802	186.516	0	2.78	3.963	255	255		854	4.545	112.784	102.23	0	113.689	105.848	0	3.73	4.126	255	255		1563	4.217	256.479	78.105	0
																			2953	4.332	246.075	109.467	0	246.226	113.237	0	3.773	3.705	255	255		1606	4.53	202.047	93.786	0	199.333	90.469	0	4.286	4.113	255	255		44	4.207	3.92	87.604	0
																			2090	4.321	178.073	99.817	0	182.144	100.42	0	4.116	3.857	255	255		1387	4.519	173.097	134.195	0	175.359	137.512	0	4.015	3.859	255	255		346	4.207	43.274	134.648	0
																			2153	4.321	163.145	11.007	0	165.105	13.42	0	3.108	4.066	255	255		1426	4.508	174.755	250.297	0	176.716	252.559	0	2.993	4.18	255	255		570	4.207	81.12	281.358	0
																			2169	4.321	170.081	60.312	0	170.383	56.241	0	4.082	3.646	255	255		88	4.493	12.967	197.674	0	15.078	194.357	0	3.932	4.112	255	255		125	4.181	12.816	23.974	0
																			2370	4.321	182.295	137.06	0	182.596	141.131	0	4.082	3.941	255	255		864	4.482	113.991	158.923	0	115.348	155.003	0	4.149	4.192	255	255		1669	4.181	269.748	170.081	0
																			3369	4.316	298.999	220.744	0	298.999	224.061	0	3.317	3.751	255	255		245	4.467	36.338	252.257	0	33.473	255.273	0	4.159	4.249	255	255		780	4.155	123.339	218.934	0
																			132	4.306	11.912	170.684	0	15.53	172.041	0	3.865	3.944	255	255		384	4.457	50.059	2.111	0	50.059	2.111	0	0	3.999	255	255		235	4.129	23.22	296.436	0
																			864	4.306	69.962	280.152	0	72.526	277.437	0	3.733	3.967	255	255		96	4.446	26.236	177.62	0	27.141	173.549	0	4.17	4.046	255	255		1085	4.129	170.232	36.489	0
																			2446	4.306	188.627	105.848	0	190.889	108.864	0	3.77	3.57	255	255		2231	4.446	300.205	4.373	0	301.11	0.302	0	4.17	4.369	255	255		1508	4.129	253.463	288.595	0
																			2501	4.306	191.945	209.887	0	192.698	211.395	0	1.686	4.147	255	255		1912	4.431	239.742	115.046	0	240.496	118.062	0	3.108	4.058	255	255		45	4.118	9.047	38.298	0
																			25	4.295	8.293	257.384	0	9.198	253.463	0	4.023	3.886	255	255		11	4.409	24.276	155.305	0	24.125	151.083	0	4.225	4.26	255	255		1404	4.118	239.591	7.388	0
																			1258	4.295	104.039	153.646	0	104.341	157.566	0	3.932	4.186	255	255		180	4.409	22.316	222.704	0	22.466	218.482	0	4.225	4.256	255	255		318	4.056	39.505	119.268	0
																			1404	4.295	111.126	119.871	0	111.126	115.951	0	3.92	4.005	255	255		213	4.368	28.347	155.003	0	31.966	156.209	0	3.814	4.065	255	255		952	4.056	149.273	136.608	0
																			900	4.28	80.065	259.495	0	80.819	256.328	0	3.255	3.752	255	255		322	4.368	41.766	197.071	0	42.671	200.69	0	3.73	4.097	255	255		359	4.041	53.377	129.069	0
																			1564	4.28	128.767	115.498	0	126.656	118.816	0	3.932	4.052	255	255		789	4.368	108.562	305.181	0	105.848	302.467	0	3.838	4.003	255	255		70	4.03	23.974	2.413	0
																			2394	4.28	182.596	39.806	0	185.612	37.394	0	3.862	4.102	255	255		71	4.358	11.61	131.481	0	13.269	134.798	0	3.709	4.204	255	255		242	4.03	23.823	208.078	0
																			2716	4.28	213.205	85.191	0	215.316	81.874	0	3.932	4.022	255	255		1912	4.358	243.813	129.22	0	243.059	125.299	0	3.992	3.878	255	255		640	4.03	93.484	133.894	0
																			2169	4.279	169.177	51.416	0	169.478	54.884	0	3.481	3.625	255	255		714	4.342	95.445	141.734	0	97.555	139.473	0	3.094	3.846	255	255		793	4.03	120.474	218.18	0
																			354	4.269	28.347	288.897	0	29.101	286.786	0	2.242	3.926	255	255		1619	4.332	199.484	17.34	0	202.65	15.681	0	3.575	4.226	255	255		318	4.004	47.195	118.665	0
																			729	4.269	73.581	26.236	0	77.351	26.839	0	3.817	3.579	255	255		504	4.321	61.82	49.607	0	62.423	45.536	0	4.116	3.985	255	255		355	4.004	45.385	199.333	0
																			1917	4.269	147.916	182.295	0	145.956	179.58	0	3.348	3.923	255	255		1163	4.321	144.901	202.348	0	144.599	206.42	0	4.082	4.178	255	255		1582	4.004	262.359	29.402	0
																			2090	4.269	167.216	114.745	0	168.272	111.729	0	3.195	3.852	255	255		296	4.306	37.846	73.43	0	39.806	76.748	0	3.853	4.037	255	255		SUM	1538.3
																			2699	4.269	214.109	94.238	0	212.903	91.072	0	3.388	3.837	255	255		442	4.306	57.297	56.845	0	57.448	53.226	0	3.622	3.802	255	255		PER CELL	31.3938
																			3443	4.269	307.895	62.574	0	306.991	66.344	0	3.877	4.01	255	255		1272	4.306	157.416	260.098	0	160.431	257.836	0	3.77	3.593	255	255		um	12.0746
																			3407	4.258	308.348	9.801	0	307.895	13.872	0	4.096	4.101	255	255		1403	4.306	172.645	287.238	0	174.605	285.127	0	2.881	4.122	255	255
																			191	4.243	28.196	154.098	0	26.537	157.265	0	3.575	3.994	255	255		1853	4.306	230.092	274.723	0	232.957	272.311	0	3.745	3.901	255	255
																			2169	4.243	165.709	48.702	0	169.327	47.496	0	3.814	3.84	255	255		499	4.295	64.534	285.881	0	64.836	287.992	0	2.132	3.777	255	255
																			2218	4.243	167.367	77.049	0	168.875	80.668	0	3.92	3.983	255	255		773	4.28	102.38	225.418	0	105.095	223.307	0	3.438	3.855	255	255
																			1095	4.233	88.207	118.212	0	88.961	122.133	0	3.992	3.68	255	255		2173	4.269	282.866	237.933	0	286.334	236.727	0	3.672	3.916	255	255
																			2090	4.233	160.431	110.07	0	161.487	106.753	0	3.481	3.852	255	255		814	4.254	111.126	78.406	0	113.991	81.12	0	3.946	3.732	255	255
																			2494	4.233	195.714	73.883	0	196.619	77.351	0	3.584	3.794	255	255		1031	4.254	131.33	38.751	0	134.497	41.163	0	3.981	4.001	255	255
																			3265	4.233	288.595	185.612	0	289.349	181.691	0	3.992	3.665	255	255		992	4.243	126.807	147.916	0	130.426	146.71	0	3.814	3.949	255	255
																			2090	4.228	182.747	101.174	0	184.707	98.008	0	3.724	3.77	255	255		175	4.217	30.005	128.767	0	31.815	125.601	0	3.647	3.176	255	255
																			900	4.217	75.994	257.534	0	77.803	261.002	0	3.912	3.539	255	255		708	4.217	94.389	247.734	0	96.349	244.718	0	3.597	3.758	255	255
																			2312	4.217	176.263	121.077	0	178.073	117.609	0	3.912	4.017	255	255		96	4.207	40.711	137.512	0	39.655	141.282	0	3.915	3.939	255	255
																			66	4.207	9.047	69.058	0	10.253	72.677	0	3.814	3.627	255	255		2141	4.207	276.533	179.882	0	276.985	183.652	0	3.797	3.928	255	255
																			577	4.207	46.591	167.216	0	50.361	166.161	0	3.915	4.156	255	255		96	4.192	22.316	174.303	0	24.427	177.62	0	3.932	3.746	255	255
																			1510	4.207	121.68	258.439	0	120.776	261.756	0	3.438	4.008	255	255		379	4.192	52.472	144.901	0	50.059	141.885	0	3.862	3.945	255	255
																			2419	4.207	195.563	302.618	0	196.468	299.301	0	3.438	3.859	255	255		740	4.181	98.611	172.645	0	99.516	169.177	0	3.584	3.963	255	255
																			2901	4.207	234.766	305.03	0	235.219	301.261	0	3.797	3.959	255	255		1022	4.181	131.33	61.066	0	130.426	64.534	0	3.584	3.818	255	255
																			1574	4.202	125.601	60.916	0	128.466	63.931	0	4.159	3.951	255	255		1569	4.181	192.698	184.104	0	194.508	180.937	0	3.647	3.83	255	255
																			2333	4.192	177.771	186.818	0	180.184	189.834	0	3.862	3.933	255	255		96	4.155	33.172	157.566	0	34.227	161.034	0	3.625	3.461	255	255
																			2370	4.192	190.286	140.83	0	192.698	137.814	0	3.862	3.708	255	255		175	4.155	21.712	127.41	0	23.823	130.426	0	3.681	3.858	255	255
																			2647	4.192	208.229	227.981	0	209.284	225.116	0	3.053	3.422	255	255		663	4.155	81.874	51.869	0	85.342	51.115	0	3.549	3.732	255	255
																			729	4.181	75.089	22.768	0	73.581	26.236	0	3.782	3.973	255	255		773	4.155	105.095	223.307	0	107.205	220.291	0	3.681	3.506	255	255
																			940	4.181	82.628	163.748	0	83.684	160.13	0	3.77	3.787	255	255		819	4.155	109.316	295.531	0	112.483	293.571	0	3.724	3.81	255	255
																			1110	4.181	97.555	63.78	0	94.238	65.439	0	3.709	3.956	255	255		1912	4.155	242.155	119.871	0	243.813	123.339	0	3.844	3.262	255	255
																			1596	4.181	135.1	138.116	0	138.568	136.909	0	3.672	3.48	255	255		1506	4.144	187.27	261.153	0	186.969	257.384	0	3.782	3.842	255	255
																			2261	4.181	177.922	130.275	0	179.279	133.894	0	3.865	3.363	255	255		1527	4.134	188.627	49.004	0	188.477	53.075	0	4.074	3.932	255	255
																			2573	4.181	200.539	185.009	0	202.952	183.35	0	2.928	3.656	255	255		1150	4.129	143.091	22.617	0	146.258	21.712	0	3.293	3.832	255	255
																			2913	4.181	234.766	107.809	0	235.068	106.452	0	1.39	3.419	255	255		644	4.118	79.311	234.465	0	80.668	231.298	0	3.445	3.284	255	255
																			3064	4.181	262.209	289.048	0	264.169	286.032	0	3.597	3.512	255	255		17	4.082	2.111	114.443	0	2.563	118.212	0	3.797	3.881	255	255
																			2250	4.166	178.525	297.19	0	175.811	294.325	0	3.946	4.04	255	255		667	4.067	86.699	196.468	0	84.588	193.452	0	3.681	3.566	255	255
																			331	4.155	25.633	304.126	0	28.95	305.332	0	3.53	3.933	255	255		11	4.056	6.031	164.352	0	8.293	161.939	0	3.307	3.897	255	255
																			756	4.155	61.82	296.134	0	64.082	293.27	0	3.65	3.701	255	255		222	4.056	29.402	146.107	0	30.307	144.448	0	1.889	3.724	255	255
																			1596	4.155	134.949	134.648	0	135.1	138.116	0	3.471	3.396	255	255		454	4.056	55.94	105.999	0	56.091	109.316	0	3.321	3.718	255	255
																			2090	4.155	172.645	110.975	0	170.232	113.689	0	3.631	3.914	255	255		984	4.056	123.791	232.655	0	124.395	236.123	0	3.52	3.499	255	255
																			1636	4.144	130.124	211.094	0	130.727	214.863	0	3.817	3.612	255	255		96	4.041	22.316	180.787	0	24.427	177.62	0	3.806	3.907	255	255
																			2570	4.144	204.158	79.009	0	203.856	82.779	0	3.782	3.889	255	255		2203	4.03	292.968	144.599	0	296.285	145.202	0	3.372	3.812	255	255
																			3096	4.144	269.748	233.108	0	270.803	236.727	0	3.77	3.601	255	255		1336	4.019	164.804	296.737	0	165.407	292.968	0	3.817	3.837	255	255
																			3443	4.144	308.498	66.344	0	306.689	68.605	0	2.896	3.898	255	255		1648	4.019	204.158	179.279	0	207.927	179.882	0	3.817	3.984	255	255
																			264	4.118	21.863	303.372	0	22.617	299.904	0	3.549	3.886	255	255		175	4.004	40.711	114.594	0	37.695	116.554	0	3.597	3.533	255	255
																			2779	4.118	250.448	190.135	0	251.051	193.754	0	3.669	3.415	255	255		1451	4.004	177.017	152.138	0	180.033	153.797	0	3.442	3.625	255	255
																			473	4.103	48.853	155.003	0	46.591	151.837	0	3.891	3.946	255	255		SUM	2036.28
																			778	4.093	63.479	82.025	0	65.891	84.588	0	3.52	3.447	255	255		PER CELL	38.4203
																			1784	4.093	140.227	44.48	0	142.941	42.219	0	3.533	3.822	255	255		um	14.777
																			2432	4.093	186.667	96.5	0	185.762	93.032	0	3.584	3.924	255	255
																			2948	4.093	242.909	138.719	0	242.004	135.251	0	3.584	3.82	255	255
																			3138	4.093	271.859	165.558	0	270.652	162.09	0	3.672	3.63	255	255
																			10	4.082	0.151	271.105	0	0.905	274.874	0	3.844	3.844	255	255
																			298	4.067	23.22	28.648	0	25.482	25.784	0	3.65	3.771	255	255
																			1191	4.067	95.294	127.41	0	98.159	129.672	0	3.65	3.769	255	255
																			1477	4.067	123.791	50.512	0	123.791	50.512	0	0	3.556	255	255
																			2218	4.067	179.43	85.191	0	176.263	86.85	0	3.575	3.549	255	255
																			2482	4.067	191.191	261.153	0	189.834	257.987	0	3.445	3.843	255	255
																			2799	4.067	219.839	202.801	0	221.648	206.118	0	3.779	3.836	255	255
																			3005	4.067	252.106	229.037	0	254.519	231.449	0	3.412	3.128	255	255
																			3204	4.067	283.921	214.109	0	287.238	215.316	0	3.53	3.539	255	255
																			6	4.056	14.324	238.084	0	17.792	238.988	0	3.584	3.47	255	255
																			191	4.056	20.054	165.709	0	19.3	162.09	0	3.696	3.598	255	255
																			2494	4.056	192.095	82.779	0	194.809	80.819	0	3.348	3.226	255	255
																			2568	4.056	199.182	96.5	0	200.237	92.881	0	3.77	3.869	255	255
																			2664	4.056	209.435	169.478	0	210.189	173.097	0	3.696	3.625	255	255
																			3265	4.056	288.294	178.073	0	289.349	181.691	0	3.77	3.849	255	255
																			176	4.045	33.473	97.103	0	33.775	101.023	0	3.932	3.637	255	255
																			2779	4.045	240.647	169.93	0	240.647	173.851	0	3.92	3.95	255	255
																			85	4.03	9.047	34.378	0	9.047	31.061	0	3.317	3.637	255	255
																			176	4.03	29.101	104.19	0	32.569	104.341	0	3.471	3.499	255	255
																			176	4.03	38.902	90.318	0	40.711	88.509	0	2.559	3.436	255	255
																			297	4.03	40.409	136.155	0	36.941	137.512	0	3.724	3.727	255	255
																			460	4.03	37.092	193	0	38.902	196.016	0	3.517	3.657	255	255
																			1090	4.03	86.548	284.977	0	90.016	285.429	0	3.497	3.695	255	255
																			1358	4.03	106.452	286.183	0	107.507	282.715	0	3.625	3.842	255	255
																			2325	4.03	177.62	214.411	0	178.525	211.697	0	2.861	3.628	255	255
																			2370	4.03	180.636	154.852	0	179.58	151.686	0	3.338	3.765	255	255
																			2112	4.019	161.939	152.289	0	162.241	148.52	0	3.782	3.827	255	255
																			2120	4.004	159.979	77.351	0	161.637	74.034	0	3.709	3.664	255	255
																			2250	4.004	172.041	287.54	0	175.359	289.198	0	3.709	3.806	255	255
																			3204	4.004	283.77	214.712	0	285.127	218.03	0	3.584	3.482	255	255
																			SUM	4187.92
																			PER CELL	95.18
																			um	36.6077
																		Tissue ID	nd14_2	BRANCH ANALYSIS
																		IBA+ cells	30	Skeleton ID	Branch length	V1 x	V1 y	V1 z	V2 x	V2 y	V2 z	Euclidean distance	Running average length	Average intensity (inner 3rd)
																				2625	21.422	247.82	93.937	0	232.897	100.27	0	16.212	20.225	255
																				1161	18.365	97.078	292.516	0	100.696	280.302	0	12.738	17.258	255
																				1894	14.652	160.39	139.02	0	168.53	146.71	0	11.198	13.928	255
																				1424	14.562	123.609	174.605	0	135.969	172.343	0	12.566	13.375	255
																				2035	13.805	176.821	186.667	0	187.071	189.834	0	10.728	12.775	255
																				1211	13.798	102.655	116.855	0	114.715	114.594	0	12.27	12.985	255
																				1262	13.685	114.715	219.839	0	110.494	229.791	0	10.81	12.68	255
																				2411	13.393	210.285	72.375	0	220.385	66.645	0	11.612	12.061	255
																				3027	13.316	295.002	248.487	0	285.204	242.004	0	11.749	12.392	255
																				736	12.146	57.433	215.165	0	66.477	213.355	0	9.224	11.361	255
																				1080	12.016	112.303	150.329	0	110.343	139.623	0	10.883	11.342	255
																				1011	11.926	94.214	82.327	0	104.766	85.342	0	10.974	10.58	255
																				84	11.74	22.461	65.741	0	16.732	58.352	0	9.349	11.052	255
																				1163	11.735	97.379	233.862	0	106.876	238.536	0	10.585	11.096	255
																				512	11.698	39.193	256.479	0	47.936	259.796	0	9.351	10.843	255
																				1874	11.537	158.882	304.578	0	165.213	308.498	0	7.447	10.72	255
																				1011	11.37	104.766	85.342	0	104.766	85.342	0	0	10.136	255
																				2180	11.199	198.527	221.648	0	191.141	226.926	0	9.078	10.151	255
																				406	11.147	31.053	131.18	0	40.7	133.291	0	9.876	10.427	255
																				30	10.743	1.055	108.11	0	7.537	107.055	0	6.567	10.097	255
																				3019	10.68	279.928	221.799	0	284.149	228.886	0	8.248	10.177	255
																				1565	10.581	134.914	256.177	0	137.929	251.051	0	5.947	9.951	255
																				306	10.269	24.119	166.161	0	24.119	166.161	0	0	9.467	255
																				1664	10.217	151.797	90.62	0	151.797	96.198	0	5.579	9.617	255
																				1263	10.144	107.178	100.722	0	113.961	102.531	0	7.021	9.581	255
																				1348	10.071	115.619	278.644	0	115.619	286.032	0	7.388	9.311	255
																				512	9.78	63.462	245.472	0	56.679	245.924	0	6.798	9.157	255
																				123	9.655	6.331	92.127	0	12.361	88.509	0	7.032	8.701	255
																				512	9.526	45.524	260.248	0	46.127	260.701	0	0.754	8.461	255
																				3172	9.452	307.816	114.141	0	299.826	110.824	0	8.651	8.706	255
																				1728	9.338	146.371	26.236	0	154.059	24.879	0	7.807	8.871	255
																				1979	9.276	169.736	127.41	0	170.64	133.894	0	6.546	8.636	255
																				2651	9.274	262.744	145.655	0	255.207	143.242	0	7.914	8.647	255
																				1980	9.14	175.012	205.213	0	183.001	204.761	0	8.002	8.346	255
																				2207	9.114	191.744	176.716	0	187.071	178.223	0	4.91	8.459	255
																				123	9.11	8.894	85.493	0	15.828	83.684	0	7.166	8.171	255
																				123	9.074	8.14	64.836	0	4.07	70.716	0	7.152	8.705	255
																				306	9.062	36.329	168.875	0	43.866	169.93	0	7.611	8.227	255
																				345	8.974	36.027	194.809	0	29.998	189.834	0	7.818	8.365	255
																				306	8.89	27.134	170.081	0	35.274	168.573	0	8.279	8.13	255
																				1080	8.823	110.343	139.623	0	117.579	136.005	0	8.09	8.124	255
																				2943	8.823	278.421	165.709	0	271.034	162.542	0	8.036	8.107	255
																				143	8.813	14.019	274.723	0	14.471	277.437	0	2.751	8.127	255
																				1263	8.75	117.428	99.968	0	113.961	102.531	0	4.312	7.889	255
																				123	8.683	4.07	70.716	0	8.14	75.994	0	6.665	7.969	255
																				1602	8.672	137.778	213.808	0	144.863	214.109	0	7.091	8.216	255
																				100	8.547	23.214	26.085	0	15.979	25.934	0	7.237	8.064	255
																				1276	8.512	108.836	257.082	0	112.152	263.566	0	7.283	7.855	255
																				2605	8.47	227.922	304.277	0	233.047	304.578	0	5.134	8.09	255
																				182	8.46	18.843	238.234	0	15.376	231.298	0	7.754	7.84	255
																				123	8.454	3.769	79.462	0	3.919	71.32	0	8.144	8.127	255
																				1127	8.423	94.214	73.129	0	95.872	77.351	0	4.536	7.784	255
																				2346	8.361	206.969	112.784	0	210.587	106.452	0	7.293	7.702	255
																				483	8.323	36.932	214.411	0	43.866	216.522	0	7.248	7.671	255
																				762	8.231	67.231	245.773	0	62.407	239.893	0	7.606	7.604	255
																				2372	8.184	208.326	306.237	0	214.355	305.935	0	6.037	7.332	255
																				616	7.997	51.102	73.28	0	53.363	74.486	0	2.563	7.218	255
																				1847	7.97	161.897	80.366	0	163.857	80.366	0	1.96	6.738	255
																				3131	7.919	293.646	56.845	0	299.223	55.487	0	5.74	7.237	255
																				1426	7.908	131.296	289.651	0	125.116	286.937	0	6.75	7.222	255
																				406	7.893	42.66	131.783	0	47.032	126.053	0	7.207	7.027	255
																				512	7.871	53.815	266.43	0	47.182	263.867	0	7.111	7.461	255
																				1847	7.861	156.923	76.597	0	161.897	80.366	0	6.241	7.246	255
																				2651	7.856	248.875	139.774	0	255.207	143.242	0	7.219	7.201	255
																				512	7.846	50.348	259.947	0	56.227	256.479	0	6.826	7.059	255
																				1755	7.795	152.551	272.914	0	150.893	279.096	0	6.401	7.285	255
																				361	7.706	36.178	287.087	0	36.63	292.968	0	5.898	6.929	255
																				2651	7.559	248.423	144.901	0	255.207	143.242	0	6.983	6.857	255
																				2292	7.519	199.733	124.244	0	200.186	118.514	0	5.748	7.221	255
																				2346	7.43	224.606	107.959	0	228.827	103.587	0	6.077	6.348	255
																				123	7.373	6.331	92.127	0	7.386	85.191	0	7.016	6.841	255
																				616	7.367	53.363	74.486	0	59.392	71.47	0	6.742	6.636	255
																				910	7.357	74.617	281.659	0	77.029	279.096	0	3.52	6.898	255
																				2651	7.294	239.982	149.424	0	245.258	146.258	0	6.153	6.515	255
																				3200	7.294	302.087	33.775	0	308.117	32.87	0	6.097	6.841	255
																				345	7.28	27.887	195.714	0	29.696	189.984	0	6.008	6.701	255
																				2174	7.28	192.95	155.757	0	196.266	161.487	0	6.62	6.455	255
																				143	7.269	14.923	279.247	0	17.185	284.373	0	5.603	6.246	255
																				2536	7.254	224.757	227.981	0	229.43	232.203	0	6.298	6.464	255
																				2411	7.228	220.385	66.645	0	224.907	61.82	0	6.613	6.653	255
																				2767	7.206	252.342	166.161	0	247.066	169.026	0	6.004	6.586	255
																				1344	7.103	114.866	75.994	0	114.715	81.573	0	5.581	6.548	255
																				2711	7.029	238.926	169.026	0	244.805	167.066	0	6.197	6.796	255
																				1821	7.019	153.908	157.265	0	154.209	151.384	0	5.888	6.516	255
																				2035	7.014	187.071	189.834	0	191.593	189.834	0	4.522	6.466	255
																				359	6.978	25.928	18.848	0	31.204	20.205	0	5.448	6.463	255
																				3027	6.967	281.134	240.195	0	285.204	242.004	0	4.454	6.547	255
																				2238	6.89	195.513	269.748	0	199.13	274.874	0	6.275	5.982	255
																				2536	6.78	230.937	238.234	0	229.43	232.203	0	6.217	6.463	255
																				100	6.779	6.18	27.141	0	12.21	27.744	0	6.06	6.375	255
																				2346	6.754	210.587	95.595	0	210.587	100.873	0	5.277	6.478	255
																				1011	6.753	88.335	80.216	0	94.214	82.327	0	6.246	6.111	255
																				306	6.728	43.866	169.93	0	49.594	169.026	0	5.799	5.737	255
																				2341	6.728	208.627	94.389	0	205.612	89.564	0	5.689	6.059	255
																				512	6.703	56.679	245.924	0	56.981	251.202	0	5.286	5.836	255
																				731	6.691	67.08	154.249	0	61.201	155.305	0	5.973	6.219	255
																				762	6.614	62.407	239.893	0	63.764	235.068	0	5.012	5.799	255
																				368	6.604	26.681	248.789	0	26.078	254.519	0	5.761	6.308	255
																				3069	6.577	291.083	64.534	0	288.822	60.614	0	4.526	5.871	255
																				143	6.562	10.1	281.659	0	13.718	276.684	0	6.152	5.95	255
																				1540	6.541	146.974	298.547	0	142.904	299.753	0	4.245	5.871	255
																				2056	6.541	178.931	276.231	0	179.232	281.81	0	5.587	6.107	255
																				1399	6.441	120.292	289.952	0	126.171	289.802	0	5.881	6.073	255
																				2651	6.441	262.894	142.337	0	257.015	142.488	0	5.881	6.042	255
																				123	6.422	3.919	71.32	0	8.14	75.994	0	6.298	5.916	255
																				396	6.364	30.148	179.279	0	34.218	175.66	0	5.446	5.878	255
																				2539	6.364	222.646	7.69	0	227.319	9.801	0	5.128	5.942	255
																				1939	6.328	165.063	294.325	0	168.078	298.396	0	5.066	5.853	255
																				613	6.125	47.182	268.24	0	50.197	272.462	0	5.188	5.769	255
																				84	6.104	8.14	54.734	0	9.798	59.709	0	5.245	5.716	255
																				1080	6.103	97.982	138.116	0	103.56	137.663	0	5.596	5.61	255
																				1193	6.063	100.244	305.332	0	104.012	306.84	0	4.059	5.659	255
																				81	6	7.537	297.793	0	9.798	293.42	0	4.923	5.631	255
																				123	5.985	3.769	79.462	0	8.14	75.994	0	5.58	5.46	255
																				1540	5.974	132.653	292.214	0	137.477	294.777	0	5.463	5.585	255
																				1409	5.964	121.197	274.12	0	124.513	277.739	0	4.909	5.624	255
																				1631	5.963	139.889	240.647	0	141.698	238.837	0	2.559	5.531	255
																				3241	5.928	307.816	273.065	0	308.419	278.493	0	5.462	5.592	255
																				123	5.923	0.904	88.961	0	3.919	84.287	0	5.562	5.499	255
																				2346	5.912	214.054	115.8	0	215.863	111.88	0	4.318	5.361	255
																				1042	5.886	92.254	220.593	0	93.611	216.07	0	4.723	5.506	255
																				2808	5.875	250.684	91.524	0	255.809	90.016	0	5.342	5.496	255
																				1085	5.849	91.35	302.467	0	95.721	300.055	0	4.993	5.537	255
																				182	5.813	14.622	226.172	0	15.376	231.298	0	5.182	5.382	255
																				616	5.813	52.157	66.344	0	49.443	70.415	0	4.892	5.249	255
																				1648	5.787	146.371	249.694	0	141.547	251.503	0	5.152	5.516	255
																				368	5.724	27.737	257.534	0	26.078	254.519	0	3.441	5.278	255
																				2560	5.709	228.977	242.004	0	225.36	238.837	0	4.808	5.228	255
																				306	5.699	24.119	166.161	0	27.134	170.081	0	4.946	5.072	255
																				1894	5.699	172.148	150.027	0	168.53	146.71	0	4.908	5.315	255
																				1541	5.673	139.286	123.942	0	142.904	127.41	0	5.012	4.826	255
																				1508	5.651	138.231	50.662	0	132.955	50.059	0	5.31	5.324	255
																				1161	5.636	100.696	280.302	0	104.615	277.437	0	4.855	5.202	255
																				2174	5.636	196.719	149.424	0	192.196	150.48	0	4.644	5.382	255
																				536	5.61	41.002	180.184	0	45.524	177.771	0	5.126	5.205	255
																				1541	5.584	142.15	132.687	0	146.371	130.727	0	4.654	5.169	255
																				9	5.574	0.151	251.955	0	2.11	247.281	0	5.068	5.12	255
																				44	5.574	11.155	126.204	0	7.386	129.069	0	4.734	5.18	255
																				81	5.574	7.989	288.595	0	9.798	293.42	0	5.153	4.806	255
																				2865	5.573	260.181	88.659	0	265.005	88.056	0	4.861	5.052	255
																				1755	5.563	155.566	281.961	0	151.496	280.755	0	4.245	5.252	255
																				1664	5.538	155.717	108.412	0	156.772	113.387	0	5.086	4.867	255
																				2983	5.537	274.954	237.179	0	279.928	237.33	0	4.977	5.167	255
																				2449	5.522	212.697	76.295	0	216.918	79.009	0	5.018	5.171	255
																				123	5.511	1.507	91.977	0	6.331	92.127	0	4.826	5.14	255
																				684	5.511	53.363	179.279	0	58.186	177.62	0	5.101	5.144	255
																				1541	5.47	150.591	133.743	0	146.371	130.727	0	5.187	5.353	255
																				123	5.46	12.361	87.001	0	15.828	83.684	0	4.798	4.736	255
																				1011	5.46	85.622	79.462	0	85.622	79.462	0	0	4.78	255
																				81	5.423	5.728	281.358	0	6.633	286.032	0	4.761	5.047	255
																				2620	5.423	231.088	289.651	0	231.088	289.651	0	0	4.914	255
																				3205	5.397	304.951	196.166	0	306.76	197.373	0	2.174	4.94	255
																				1664	5.371	147.577	101.777	0	149.235	97.555	0	4.536	4.915	255
																				1322	5.36	112.755	244.266	0	117.428	245.321	0	4.791	5.209	255
																				1467	5.36	127.528	89.413	0	130.844	88.207	0	3.529	4.9	255
																				2346	5.345	218.275	109.166	0	222.043	109.015	0	3.772	4.209	255
																				1664	5.283	150.591	103.134	0	154.209	106.301	0	4.808	4.448	255
																				798	5.272	63.764	47.496	0	68.286	45.687	0	4.871	4.861	255
																				202	5.261	14.773	261.605	0	19.596	261.756	0	4.826	4.97	255
																				346	5.261	24.722	205.816	0	29.545	204.761	0	4.938	4.975	255
																				306	5.247	43.866	169.93	0	45.976	165.558	0	4.855	4.714	255
																				2346	5.246	209.833	115.046	0	214.054	115.8	0	4.288	4.446	255
																				1846	5.221	156.169	285.881	0	158.882	281.961	0	4.768	4.798	255
																				1106	5.195	92.857	305.181	0	96.626	307.895	0	4.644	4.962	255
																				332	5.184	23.817	308.348	0	27.887	306.086	0	4.656	4.784	255
																				2372	5.184	218.576	307.443	0	214.355	305.935	0	4.482	4.801	255
																				2761	5.184	244.202	156.209	0	248.122	155.305	0	4.022	4.8	255
																				2154	5.174	189.935	131.934	0	188.729	127.259	0	4.827	4.756	255
																				84	5.147	10.552	60.463	0	14.923	58.805	0	4.676	4.578	255
																				616	5.132	64.97	65.137	0	63.915	69.209	0	4.206	4.931	255
																				510	5.111	39.193	196.92	0	41.454	193.754	0	3.891	4.926	255
																				1273	5.11	107.931	307.594	0	112.604	308.046	0	4.695	4.857	255
																				877	5.096	71.603	106.15	0	72.206	102.833	0	3.372	4.534	255
																				2917	5.096	266.361	77.2	0	269.829	78.557	0	3.723	4.796	255
																				1664	5.059	146.672	100.722	0	148.18	98.008	0	3.105	4.544	255
																				2931	5.044	267.718	292.666	0	271.034	295.984	0	4.691	4.755	255
																				459	5.033	34.972	226.021	0	35.575	228.283	0	2.341	4.409	255
																				1882	5.022	163.405	201.745	0	164.761	204.61	0	3.17	4.493	255
																				2207	5.007	187.071	178.223	0	189.181	179.731	0	2.594	4.377	255
																				16	4.996	0.301	184.707	0	4.673	186.215	0	4.624	4.766	255
																				1508	4.971	131.447	54.281	0	132.955	50.059	0	4.483	4.534	255
																				2207	4.971	192.498	182.445	0	189.181	179.731	0	4.285	4.63	255
																				345	4.934	28.49	185.913	0	29.998	189.834	0	4.2	4.366	255
																				361	4.934	36.63	292.968	0	41.002	293.42	0	4.395	4.364	255
																				390	4.934	29.696	74.938	0	33.465	76.295	0	4.005	4.536	255
																				1569	4.934	135.216	181.39	0	137.628	178.073	0	4.101	4.675	255
																				1424	4.919	139.889	173.248	0	135.969	172.343	0	4.022	4.543	255
																				123	4.887	3.769	79.462	0	3.919	84.287	0	4.827	4.529	255
																				364	4.882	30.299	196.468	0	27.284	198.88	0	3.861	4.515	255
																				2346	4.882	216.918	101.928	0	213.149	104.19	0	4.395	4.847	255
																				3128	4.856	293.344	295.833	0	295.002	298.848	0	3.441	4.447	255
																				2887	4.82	262.291	186.818	0	266.361	186.818	0	4.07	4.638	255
																				1347	4.809	114.413	43.274	0	118.483	42.219	0	4.205	4.473	255
																				3166	4.783	297.867	293.722	0	301.937	292.516	0	4.245	4.459	255
																				2082	4.757	180.891	216.823	0	184.056	216.673	0	3.169	4.238	255
																				1540	4.746	141.848	295.38	0	137.477	294.777	0	4.413	4.588	255
																				1410	4.731	123.609	37.695	0	127.076	35.584	0	4.059	4.021	255
																				143	4.695	12.964	282.866	0	14.923	279.247	0	4.115	4.328	255
																				684	4.695	55.322	175.66	0	58.488	174.454	0	3.388	4.357	255
																				1664	4.695	152.702	110.372	0	154.209	106.301	0	4.341	4.382	255
																				2035	4.695	188.126	187.723	0	191.593	189.834	0	4.059	4.052	255
																				2146	4.695	187.222	56.241	0	191.292	56.543	0	4.081	4.476	255
																				2146	4.659	192.649	52.17	0	192.498	56.392	0	4.225	4.44	255
																				762	4.633	66.93	228.735	0	64.97	232.203	0	3.983	4.248	255
																				1498	4.633	130.241	8.745	0	131.598	10.705	0	2.384	4.193	255
																				1631	4.607	144.713	236.576	0	141.698	238.837	0	3.769	4.219	255
																				1882	4.607	163.857	196.317	0	162.199	200.237	0	4.257	4.336	255
																				104	4.581	10.1	266.28	0	8.291	269.898	0	4.046	4.027	255
																				838	4.544	67.683	59.106	0	69.492	55.789	0	3.778	4.181	255
																				2411	4.544	227.922	59.408	0	224.907	61.82	0	3.861	4.307	255
																				2174	4.519	190.538	154.098	0	192.196	150.48	0	3.981	3.973	255
																				1882	4.482	159.334	202.348	0	162.199	200.237	0	3.558	4.237	255
																				44	4.456	4.07	128.013	0	6.03	130.577	0	3.227	3.728	255
																				1080	4.456	94.515	132.838	0	93.159	136.608	0	4.006	3.871	255
																				1080	4.456	104.464	137.512	0	106.876	136.909	0	2.486	3.948	255
																				361	4.43	41.002	293.42	0	43.866	295.531	0	3.558	4.092	255
																				81	4.42	11.306	288.897	0	12.662	292.063	0	3.445	4.191	255
																				1508	4.42	131.749	46.139	0	132.955	50.059	0	4.102	3.743	255
																				616	4.404	66.779	72.073	0	63.915	69.209	0	4.051	3.881	255
																				1980	4.404	176.971	209.435	0	178.027	211.094	0	1.966	3.735	255
																				542	4.393	41.454	152.741	0	44.318	154.852	0	3.558	4.134	255
																				1541	4.393	135.668	123.791	0	139.286	123.942	0	3.621	3.628	255
																				3071	4.393	286.712	96.349	0	290.028	94.389	0	3.852	4.025	255
																				1276	4.392	116.071	262.661	0	112.152	263.566	0	4.022	3.645	255
																				2346	4.378	210.587	100.873	0	213.149	104.19	0	4.192	3.772	255
																				1664	4.368	147.275	95.294	0	150.29	97.103	0	3.516	3.772	255
																				2620	4.357	229.58	284.373	0	230.334	288.294	0	3.992	3.74	255
																				2854	4.342	264.1	207.626	0	261.688	210.792	0	3.98	4.123	255
																				2238	4.316	198.98	275.327	0	201.392	278.644	0	4.101	3.91	255
																				1260	4.305	110.494	39.505	0	110.796	42.973	0	3.481	3.719	255
																				1432	4.305	129.488	110.523	0	127.377	113.689	0	3.805	4	255
																				1432	4.305	130.241	116.102	0	127.377	113.689	0	3.745	3.984	255
																				3104	4.305	290.932	98.762	0	292.892	102.079	0	3.853	4.059	255
																				361	4.294	31.053	292.817	0	34.821	292.666	0	3.772	3.851	255
																				304	4.279	22.31	280.905	0	24.119	277.588	0	3.778	4.101	255
																				1664	4.268	142.602	102.23	0	146.371	101.325	0	3.876	4.065	255
																				2346	4.243	206.969	112.784	0	209.833	115.046	0	3.649	3.775	255
																				3166	4.242	305.554	294.023	0	301.937	292.516	0	3.919	4.077	255
																				1276	4.232	111.7	267.486	0	112.152	263.566	0	3.946	4.092	255
																				2651	4.232	246.313	142.941	0	245.258	146.258	0	3.481	3.985	255
																				1348	4.217	117.127	274.422	0	118.936	277.89	0	3.911	4.039	255
																				2905	4.207	264.854	85.191	0	265.005	81.422	0	3.773	3.902	255
																				2651	4.206	245.258	146.258	0	248.423	144.901	0	3.444	3.818	255
																				512	4.181	47.182	263.867	0	47.635	260.248	0	3.647	3.308	255
																				2829	4.18	254.754	134.346	0	257.015	137.06	0	3.533	3.893	255
																				872	4.154	71.301	159.074	0	73.713	161.788	0	3.631	4.034	255
																				2346	4.154	203.502	114.141	0	206.969	112.784	0	3.723	3.88	255
																				2486	4.144	217.521	250.9	0	218.425	254.67	0	3.877	3.736	255
																				1894	4.118	167.324	150.329	0	168.53	146.71	0	3.814	3.631	255
																				2500	4.118	220.988	239.139	0	219.631	241.702	0	2.9	3.826	255
																				123	4.092	8.894	85.493	0	12.361	87.001	0	3.781	3.686	255
																				2109	4.092	183.604	224.061	0	186.317	226.323	0	3.532	3.929	255
																				512	4.066	52.157	263.264	0	50.348	259.947	0	3.778	3.853	255
																				2643	4.055	238.022	55.487	0	235.158	53.98	0	3.237	3.772	255
																				2445	4.018	212.396	251.352	0	216.164	251.352	0	3.769	3.855	255
																				1980	4.004	174.258	207.173	0	176.971	209.435	0	3.532	3.518	255
																				2849	4.004	257.166	79.009	0	257.769	75.843	0	3.223	3.464	255
																				SUM	1703.09
																				PER CELL	56.7696
																				um	21.8345
																		Tissue ID	nd14_3	BRANCH ANALYSIS
																		IBA+ cells	25	Skeleton ID	Branch length	V1 x	V1 y	V1 z	V2 x	V2 y	V2 z	Euclidean distance	Running average length	Average intensity (inner 3rd)
																				287	27.073	39.957	121.831	0	45.837	101.325	0	21.333	25.178	255
																				538	20.749	82.025	118.213	0	78.105	130.124	0	12.54	19.7	255
																				84	17.66	12.967	237.33	0	23.823	226.323	0	15.46	15.989	255
																				1466	15.36	251.202	67.248	0	252.106	53.226	0	14.052	14.495	255
																				36	14.976	2.412	79.914	0	4.222	68.605	0	11.452	13.747	255
																				138	14.789	32.569	94.54	0	20.205	99.666	0	13.385	13.899	255
																				1378	14.498	233.409	9.348	0	239.742	0.754	0	10.676	13.193	255
																				256	13.994	45.234	162.693	0	34.077	169.327	0	12.981	13.11	255
																				360	13.395	63.78	135.1	0	52.924	140.076	0	11.942	12.49	255
																				1624	13.083	286.183	88.659	0	286.786	99.817	0	11.174	12.49	255
																				80	12.506	9.952	56.694	0	13.269	45.988	0	11.208	11.319	255
																				1593	12.054	278.795	147.464	0	283.469	138.568	0	10.049	11.179	255
																				313	12.002	42.822	222.704	0	43.576	228.886	0	6.228	11.261	255
																				1295	11.961	225.116	279.699	0	216.823	286.635	0	10.811	11.341	255
																				400	11.227	58.955	187.27	0	65.288	187.421	0	6.335	10.633	255
																				1038	11.196	158.622	57.297	0	164.804	49.456	0	9.985	10.353	255
																				877	11.186	131.33	250.146	0	139.774	254.67	0	9.579	10.791	255
																				983	11.102	153.495	159.527	0	153.194	149.424	0	10.107	10.554	255
																				1365	11.076	235.671	230.545	0	233.108	240.345	0	10.13	10.412	255
																				1441	11.061	246.377	262.51	0	252.709	257.987	0	7.782	10.047	255
																				614	10.972	90.921	89.413	0	97.103	94.088	0	7.75	9.594	255
																				722	10.946	118.816	25.331	0	114.141	34.077	0	9.916	10.253	255
																				780	10.946	117.308	233.409	0	121.831	241.702	0	9.446	10.274	255
																				614	10.8	103.888	89.263	0	106.15	79.613	0	9.912	9.87	255
																				1372	10.645	232.505	142.639	0	241.401	144.75	0	9.143	10.231	255
																				80	10.494	14.324	43.123	0	19.451	35.283	0	9.368	9.556	255
																				1571	10.421	274.271	53.377	0	274.271	53.377	0	0	9.428	255
																				1327	10.244	226.323	201.142	0	233.409	205.816	0	8.489	9.134	255
																				1253	10.218	214.26	49.456	0	209.887	41.917	0	8.715	9.467	255
																				360	9.932	51.869	148.821	0	52.924	140.076	0	8.809	9.356	255
																				813	9.906	128.767	80.668	0	124.244	74.335	0	7.782	9.309	255
																				1192	9.88	194.357	192.849	0	197.523	200.69	0	8.456	9.127	255
																				1034	9.87	160.733	204.912	0	159.979	212.602	0	7.727	9.323	255
																				868	9.641	136.909	240.195	0	131.934	246.678	0	8.173	8.811	255
																				1191	9.391	197.071	118.966	0	202.952	124.244	0	7.901	8.602	255
																				947	9.256	145.202	221.95	0	146.71	213.657	0	8.429	8.844	255
																				371	9.126	54.281	44.33	0	61.971	44.48	0	7.691	8.514	255
																				781	8.976	126.958	11.309	0	123.188	18.546	0	8.16	8.189	255
																				383	8.877	71.169	86.398	0	63.931	86.398	0	7.237	8.1	255
																				19	8.851	0.905	77.2	0	2.412	81.573	0	4.625	8.213	255
																				1308	8.7	234.012	265.375	0	226.926	268.541	0	7.762	8.134	255
																				346	8.648	49.456	224.363	0	56.392	228.283	0	7.967	8.434	255
																				1208	8.601	198.88	30.609	0	199.333	34.83	0	4.246	8.003	255
																				1126	8.549	175.66	178.223	0	180.787	183.501	0	7.357	8.046	255
																				418	8.424	62.273	109.92	0	68.455	113.84	0	7.32	8.077	255
																				744	8.284	111.126	140.227	0	112.784	145.655	0	5.676	7.834	255
																				173	8.211	22.014	12.967	0	25.331	7.388	0	6.491	7.711	255
																				255	7.935	32.116	91.223	0	39.052	93.635	0	7.344	7.483	255
																				640	7.92	104.793	124.696	0	108.412	131.029	0	7.294	7.139	255
																				722	7.909	108.562	44.933	0	110.673	38.148	0	7.106	7.34	255
																				916	7.899	144.901	49.305	0	148.67	53.678	0	5.773	7.099	255
																				940	7.899	144.448	230.545	0	148.67	226.021	0	6.188	7.235	255
																				1400	7.847	237.631	162.09	0	244.115	160.733	0	6.624	7.373	255
																				173	7.582	25.331	7.388	0	29.704	2.413	0	6.624	6.868	255
																				1258	7.457	208.681	144.599	0	209.435	150.781	0	6.228	7.08	255
																				1191	7.384	205.213	128.767	0	205.967	122.887	0	5.929	6.523	255
																				1586	7.28	276.834	263.415	0	281.509	260.852	0	5.331	6.826	255
																				1632	7.244	291.46	247.734	0	293.42	253.916	0	6.485	6.743	255
																				1632	7.244	288.294	255.725	0	293.42	253.916	0	5.436	6.645	255
																				13	7.031	1.508	156.059	0	2.262	150.178	0	5.929	6.28	255
																				550	6.942	92.58	111.277	0	91.826	105.999	0	5.331	6.247	255
																				355	6.817	50.361	36.188	0	52.321	41.465	0	5.63	6.327	255
																				754	6.692	115.197	165.709	0	117.006	171.438	0	6.009	6.433	255
																				614	6.667	102.531	93.032	0	104.944	98.611	0	6.078	6.011	255
																				640	6.625	98.762	116.855	0	102.682	121.68	0	6.217	5.844	255
																				44	6.619	3.016	249.392	0	9.198	248.638	0	6.228	6.316	255
																				1035	6.563	160.28	79.613	0	164.955	83.533	0	6.101	5.862	255
																				759	6.552	114.292	132.838	0	118.514	136.759	0	5.761	6.148	255
																				1651	6.516	295.23	60.162	0	293.571	54.583	0	5.82	6.075	255
																				778	6.479	124.395	205.213	0	118.816	205.364	0	5.581	5.934	255
																				1010	6.453	156.059	134.497	0	155.606	139.623	0	5.146	5.945	255
																				383	6.391	55.94	87.001	0	61.368	84.89	0	5.824	6.147	255
																				1436	6.365	243.964	40.108	0	249.392	38.449	0	5.676	6.065	255
																				54	6.251	3.77	193	0	8.745	190.135	0	5.742	5.886	255
																				1165	6.24	189.08	270.652	0	194.508	268.994	0	5.676	6.195	255
																				641	6.137	95.897	81.573	0	99.365	77.049	0	5.7	5.262	255
																				255	6.13	39.052	93.635	0	44.933	93.334	0	5.888	5.609	255
																				673	6.079	110.523	238.385	0	104.944	237.179	0	5.708	5.639	255
																				226	6.053	29.704	219.839	0	30.307	214.411	0	5.462	5.364	255
																				614	6.038	92.881	85.041	0	96.048	89.413	0	5.399	5.814	255
																				1599	5.964	279.85	2.413	0	280.302	7.087	0	4.696	5.563	255
																				754	5.938	117.006	171.438	0	119.268	175.66	0	4.79	5.274	255
																				722	5.861	110.673	38.148	0	114.141	34.077	0	5.348	5.451	255
																				84	5.839	11.912	242.607	0	12.967	237.33	0	5.382	5.319	255
																				84	5.814	21.109	222.252	0	23.823	226.323	0	4.893	5.349	255
																				1317	5.814	220.895	219.085	0	222.855	222.101	0	3.597	5.034	255
																				873	5.762	130.878	283.318	0	133.14	288.143	0	5.329	5.525	255
																				158	5.751	22.768	110.372	0	20.959	105.547	0	5.153	5.445	255
																				1191	5.74	204.761	134.195	0	205.213	128.767	0	5.447	5.535	255
																				371	5.699	61.066	52.623	0	62.273	47.798	0	4.973	4.976	255
																				916	5.652	149.123	61.368	0	149.726	66.645	0	5.312	5.215	255
																				84	5.637	8.142	235.671	0	12.967	237.33	0	5.102	5.083	255
																				614	5.626	104.944	100.873	0	99.817	101.777	0	5.206	5.346	255
																				1035	5.611	168.724	77.049	0	166.161	81.422	0	5.069	5.139	255
																				538	5.549	79.311	131.783	0	82.628	135.251	0	4.799	4.804	255
																				1191	5.549	202.952	124.244	0	205.213	128.767	0	5.057	4.734	255
																				1651	5.527	293.571	49.305	0	293.571	54.583	0	5.277	5.159	255
																				226	5.523	30.307	214.411	0	33.926	211.094	0	4.909	5.032	255
																				357	5.486	51.115	161.336	0	53.98	157.566	0	4.735	5.181	255
																				503	5.486	72.375	69.963	0	77.049	70.113	0	4.677	5.093	255
																				1186	5.434	193.452	7.087	0	196.166	3.166	0	4.768	4.993	255
																				614	5.424	98.008	97.103	0	99.817	101.777	0	5.012	4.591	255
																				80	5.409	23.22	31.513	0	25.03	27.744	0	4.181	4.799	255
																				383	5.387	60.011	80.065	0	61.368	84.89	0	5.012	4.761	255
																				614	5.372	96.048	89.413	0	99.214	93.032	0	4.808	4.824	255
																				1205	5.299	197.976	12.666	0	198.579	7.991	0	4.713	4.987	255
																				658	5.284	98.762	85.041	0	101.928	81.422	0	4.808	5.079	255
																				1308	5.273	216.07	277.438	0	218.331	273.366	0	4.657	4.763	255
																				856	5.247	136.005	3.166	0	138.266	7.388	0	4.79	4.591	255
																				538	5.221	84.588	124.847	0	81.573	127.561	0	4.057	4.449	255
																				1497	5.221	256.78	268.692	0	261.002	270.803	0	4.72	4.968	255
																				15	5.21	0.603	66.645	0	3.468	63.328	0	4.383	4.928	255
																				1253	5.21	209.435	41.013	0	210.34	36.64	0	4.465	4.671	255
																				8	5.159	2.262	275.327	0	5.579	272.16	0	4.586	4.17	255
																				614	5.133	94.691	101.928	0	98.762	102.984	0	4.206	4.84	255
																				84	5.122	10.102	246.678	0	11.912	242.607	0	4.455	4.763	255
																				1275	5.122	216.371	126.958	0	212.451	126.505	0	3.946	4.669	255
																				1092	5.111	166.915	46.591	0	167.82	42.068	0	4.613	4.931	255
																				383	5.06	66.495	78.406	0	62.122	76.748	0	4.677	4.781	255
																				1392	5.049	238.084	46.591	0	237.028	51.115	0	4.645	4.658	255
																				71	4.997	5.277	142.187	0	6.785	138.417	0	4.06	4.746	255
																				80	4.997	8.293	61.82	0	9.801	57.448	0	4.625	4.197	255
																				80	4.997	23.22	31.513	0	25.03	27.744	0	4.181	4.442	255
																				371	4.997	61.066	52.623	0	62.574	56.995	0	4.625	4.252	255
																				856	4.961	133.894	0.302	0	131.934	3.92	0	4.116	4.716	255
																				287	4.945	37.092	125.148	0	39.957	121.831	0	4.383	4.517	255
																				640	4.935	112.784	132.084	0	108.412	131.029	0	4.498	4.779	255
																				80	4.92	28.347	22.466	0	30.458	18.546	0	4.453	4.535	255
																				983	4.92	150.63	145.655	0	153.194	149.424	0	4.558	4.52	255
																				550	4.883	79.763	99.063	0	83.231	100.722	0	3.844	4.528	255
																				614	4.883	103.436	89.263	0	103.436	89.263	0	0	4.345	255
																				920	4.857	139.171	238.385	0	143.091	236.123	0	4.526	4.605	255
																				673	4.821	108.261	234.616	0	104.944	237.179	0	4.192	4.264	255
																				1198	4.821	196.166	205.816	0	199.634	206.42	0	3.52	4.502	255
																				916	4.795	152.892	59.106	0	149.123	61.368	0	4.396	4.515	255
																				8	4.732	1.809	270.652	0	5.579	272.16	0	4.06	4.132	255
																				7	4.685	0.151	267.335	0	0.302	262.963	0	4.375	4.446	255
																				837	4.685	126.053	219.99	0	129.069	222.101	0	3.681	4.397	255
																				302	4.68	39.806	296.888	0	43.123	299.753	0	4.383	4.619	255
																				383	4.67	65.288	80.668	0	61.368	79.462	0	4.102	4.202	255
																				775	4.67	116.705	187.723	0	117.76	191.492	0	3.915	4.193	255
																				1621	4.607	285.73	34.227	0	286.334	30.458	0	3.817	4.461	255
																				1300	4.545	215.165	198.127	0	216.371	202.047	0	4.102	4.313	255
																				1365	4.545	233.862	245.321	0	233.56	241.401	0	3.932	4.143	255
																				410	4.534	61.066	65.288	0	61.066	69.058	0	3.77	4.169	255
																				80	4.53	19.149	31.664	0	21.411	33.624	0	2.993	4.137	255
																				856	4.508	131.934	3.92	0	136.005	3.166	0	4.14	3.997	255
																				501	4.482	80.366	14.023	0	78.557	10.555	0	3.912	4.042	255
																				508	4.482	72.978	55.94	0	75.843	55.035	0	3.004	4.059	255
																				614	4.482	98.008	97.103	0	98.912	93.334	0	3.877	3.699	255
																				776	4.472	116.855	213.205	0	117.157	208.983	0	4.233	4.292	255
																				1600	4.457	280.302	153.948	0	283.469	151.686	0	3.891	4.136	255
																				138	4.431	17.792	102.833	0	20.205	99.666	0	3.981	4.055	255
																				640	4.431	106.452	134.648	0	108.412	131.029	0	4.116	3.827	255
																				758	4.431	115.498	216.823	0	117.609	220.291	0	4.06	3.572	255
																				1619	4.405	284.524	154.249	0	287.992	153.194	0	3.625	3.999	255
																				1594	4.358	278.945	13.42	0	279.096	17.34	0	3.923	4.069	255
																				138	4.332	16.435	99.214	0	20.205	99.666	0	3.797	3.934	255
																				916	4.332	149.424	70.264	0	151.987	68.304	0	3.227	3.575	255
																				80	4.306	21.863	26.236	0	25.482	25.482	0	3.696	3.887	255
																				371	4.306	65.59	61.519	0	62.273	59.559	0	3.853	4.04	255
																				80	4.243	19.149	31.664	0	19.451	35.283	0	3.631	3.878	255
																				916	4.243	147.615	57.749	0	149.123	61.368	0	3.92	3.469	255
																				916	4.243	149.424	70.264	0	149.726	66.645	0	3.631	3.821	255
																				1167	4.217	189.834	87.302	0	190.889	90.62	0	3.481	3.764	255
																				1560	4.207	272.612	293.722	0	273.668	289.952	0	3.915	3.954	255
																				732	4.155	109.618	85.795	0	112.181	83.533	0	3.418	3.801	255
																				8	4.108	1.659	274.573	0	1.809	270.652	0	3.923	3.799	255
																				1072	4.093	162.995	165.558	0	165.105	168.423	0	3.559	3.761	255
																				1221	4.093	205.515	30.005	0	208.53	31.966	0	3.597	3.819	255
																				1284	4.082	213.054	160.884	0	213.808	164.352	0	3.549	3.875	255
																				947	4.067	143.996	211.245	0	146.71	213.657	0	3.631	3.827	255
																				1472	4.041	254.368	276.684	0	254.82	273.668	0	3.049	3.493	255
																				1497	4.041	263.867	268.391	0	261.002	270.803	0	3.745	3.69	255
																				614	4.019	104.19	89.866	0	107.959	89.564	0	3.782	3.359	255
																				1563	4.019	276.684	184.405	0	273.819	183.501	0	3.004	3.607	255
																				SUM	1238.27
																				PER CELL	49.5308
																				um	19.0503
[truncated: 59 more columns]

## Sheet: Fig 4i
	PLOTTED DATA					Threshold output					Spinal cord contour output
	Group	ID	%GP91-PHOX		Mouse ID/ Slide/Section	Count	Total Area		% Area		Spinal cord contour						Area %
	WT	ND16	1.18		ND16 slide8 section1.tif-(Colour_2)	5001	443794	88.741	0.788		29567556	229.485	48	255	0	255	1.50095
	WT	ND15	0.35		ND16 slide8 section2.tif-(Colour_2)	6207	558262	89.941	2.684		13061696	210.431	77	255	0	255	4.27404
	WT	ND18	0.65		ND16 slide8 section3.tif-(Colour_2)	1096	56823	51.846	0.296		10036022	219.397	63	255	0	255	0.56619
	WT	ND17	0.35		ND16 slide8 section4.tif-(Colour_2)	789	72921	92.422	0.57		6983192	232.115	57	255	0	255	1.04424
	WT	ND11	4.74		ND16 slide8 section5.tif-(Colour_2)	3378	132141	39.118	0.626		11495131	233.785	79	255	0	255	1.14954
	KO	ND10	0.24		ND16 slide8 section6.tif-(Colour_2)	704	122352	173.795	0.49		14874624	231	62	255	0	255	0.822555
	KO	ND22	0.14		ND16 slide8 section7.tif-(Colour_2)	3358	556282	165.659	2.229		11092538	230	88	255	0	255	5.01492
	KO	ND24	0.12		ND16 slide8 section8.tif-(Colour_2)	5652	70926	12.549	0.308		12945965	236.392	77	255	0	255	0.547862
	KO	ND23	0.38		ND16 slide8 section9.tif-(Colour_2)	328	10940	33.354	0.038		15109270	244.899	116	255	0	255	0.0724059
	KO	ND13	0.27		ND16 slide8 section10.tif-(Colour_2)	1666	50983	30.602	0.124		23703354	223.448	78	255	0	255	0.215088
	KO	ND14	0.24		ND16 slide8 section11.tif-(Colour_2)	1146	45476	39.682	0.182		13236011	226.954	95	255	0	255	0.343578
					ND16 slide8 section12.tif-(Colour_2)	6460	177321	27.449	0.44		26282228	224.568	60	255	0	255	0.67468
					ND16 slide8 section13.tif-(Colour_2)	771	16040	20.804	0.055		16754076	223.631	142	255	0	255	0.0957379
					ND16 slide8 section14.tif-(Colour_2)	2190	21121	9.644	0.094		14435484	207.083	108	255	0	255	0.146313
													Averaged % area				1.17629
					ND15 slide8 section1.tif-(Colour_2)	972	35561	36.585	0.107		21110593	240.994	114	255	0	255	0.168451
					ND15 slide8 section2.tif-(Colour_2)	1838	76080	41.393	0.203		24911273	247.993	69	255	0	255	0.305404
					ND15 slide8 section3.tif-(Colour_2)	5355	192514	35.95	0.781		14598476	234.312	125	255	0	255	1.31873
					ND15 slide8 section4.tif-(Colour_2)	478	16021	33.517	0.083		9640929	224.53	89	255	0	255	0.166177
					ND15 slide8 section5.tif-(Colour_2)	38	18533	487.711	0.077		15879426	254.859	52	255	0	255	0.116711
					ND15 slide8 section6.tif-(Colour_2)	1580	27002	17.09	0.108		14809537	230.942	113	255	0	255	0.182328
					ND15 slide8 section7.tif-(Colour_2)	1233	19815	16.071	0.063		16949800	247.425	137	255	0	255	0.116904
					ND15 slide8 section8.tif-(Colour_2)	1438	36440	25.341	0.146		15498228	239.104	77	255	0	255	0.235124
					ND15 slide8 section9.tif-(Colour_2)	709	60373	85.152	0.193		15298296	245.187	68	255	0	255	0.394639
					ND15 slide8 section10.tif-(Colour_2)	3333	109653	32.899	0.306		19696388	238.901	84	255	0	255	0.556716
					ND15 slide8 section11.tif-(Colour_2)	1598	66081	41.352	0.197		16714248	228.708	53	255	0	255	0.395357
					ND15 slide8 section12.tif-(Colour_2)	1520	82957	54.577	0.185		29961552	236.756	109	255	0	255	0.276878
													Averaged % area				0.352785
					ND13 Slide 8 section 1.tif-(Colour_2)	362	32775	90.539	0.098		22029654	227.735	58	255	0	255	0.148777
					ND13 Slide 8 section 2.tif-(Colour_2)	4079	149215	36.581	0.311		34812530	238.138	103	255	0	255	0.428624
					ND13 Slide 8 section 5.tif-(Colour_2)	4970	20080	4.04	0.069		16920724	231.283	78	255	0	255	0.118671
					ND13 Slide 8 section 6.tif-(Colour_2)	3627	8581	2.366	0.035		15168557	229.606	120	255	0	255	0.056571
					ND13 Slide 8 section 7.tif-(Colour_2)	5795	19643	3.39	0.085		14121087	200.426	90	255	0	255	0.139104
					ND13 Slide 8 section 3.tif-(Colour_2)	1426	118868	83.358	0.295		28492548	241.851	60	255	0	255	0.41719
					ND13 Slide 8 section 4.tif-(Colour_2)	627	90834	144.871	0.473		11547757	228.333	56	255	0	255	0.786594
					ND13 Slide 8 section 8.tif-(Colour_2)	1278	42223	33.038	0.157		16405466	240.963	103	255	0	255	0.257372
					ND13 Slide 8 section 12.tif-(Colour_2)	1114	76485	68.658	0.177		27625932	229.597	32	255	0	255	0.276859
					ND13 Slide 8 section 9.tif-(Colour_2)	634	90184	142.246	0.31		17305032	234.397	43	255	0	255	0.521143
					ND13 Slide 8 section 10.tif-(Colour_2)	977	37577	38.462	0.12		18304955	194.873	52	255	0	255	0.205283
					ND13 Slide 8 section 11.tif-(Colour_2)	358	26243	73.304	0.078		20889824	234.243	68	255	0	255	0.125626
					ND13 Slide 8 section 13.tif-(Colour_2)	1059	36925	34.868	0.092		27190682	214.876	77	255	0	255	0.1358
					ND13 Slide 8 section 14.tif-(Colour_2)	415	18555	44.711	0.055		19444116	247.186	67	255	0	255	0.0954273
													Averaged % area				0.265217
					ND14 Slide section 1.tif-(Colour_2)	3089	47989	15.535	0.097		28138944	228.508	15	255	0	255	0.170543
					ND14 Slide section 2.tif-(Colour_2)	1300	50422	38.786	0.132		22049972	234.565	101	255	0	255	0.228671
					ND14 Slide section 3.tif-(Colour_2)	533	21357	40.069	0.093		10810366	253.803	103	255	0	255	0.19756
					ND14 Slide section 5.tif-(Colour_2)	624	28660	45.929	0.115		11137233	239.938	99	255	0	255	0.257335
					ND14 Slide section 6.tif-(Colour_2)	1578	100663	63.792	0.374		15097748	230.046	99	255	0	255	0.666742
					ND14 Slide section 7.tif-(Colour_2)	1479	36428	24.63	0.108		19205836	240.792	60	255	0	255	0.189672
					ND14 Slide section 8.tif-(Colour_2)	552	27400	49.638	0.064		19554708	238.319	80	255	0	255	0.14012
					ND14 Slide section 9.tif-(Colour_2)	4458	99502	22.32	0.212		30394978	232.51	68	255	0	255	0.327363
					ND14 Slide section 10.tif-(Colour_2)	963	98518	102.303	0.2		31152556	222.579	51	255	0	255	0.316244
					ND14 Slide section 11.tif-(Colour_2)	427	15693	36.752	0.047		22376984	220.554	84	255	0	255	0.0701301
					ND14 Slide section 12.tif-(Colour_2)	539	13606	25.243	0.033		29370340	228.654	92	255	0	255	0.0463256
					ND14 Slide section 13.tif-(Colour_2)	7386	98458	13.33	0.201		27573496	239.161	73	255	0	255	0.357075
					ND14 Slide section 14.tif-(Colour_2)	922	27356	29.67	0.051		24644272	222.168	51	255	0	255	0.111003
													Averaged % area				0.23683
					ND17 Slide 8 section 1.tif-(Colour_2)	1024	27471	26.827	0.102	254.732	18819927	210.431	65	255	0	255	0.145968
					ND17 Slide 8 section 2.tif-(Colour_2)	547	11972	21.887	0.03	254.579	28509798	221.45	72	255	0	255	0.0419926
					ND17 Slide 8 section 3.tif-(Colour_2)	1389	14223	10.24	0.041	1	19336314	229.475	80	255	0	255	0.0735559
					ND17 Slide 8 section 4.tif-(Colour_2)	2918	55828	19.132	0.264	254.749	12503796	212.112	77	255	0	255	0.446488
					ND17 Slide 8 section 5.tif-(Colour_2)	1104	34214	30.991	0.267	254.845	8130402	218.896	67	255	0	255	0.420816
					ND17 Slide 8 section 6.tif-(Colour_2)	1498	212595	141.919	0.791	254.569	15783362	240.542	28	255	0	255	1.34696
					ND17 Slide 8 section 7.tif-(Colour_2)	544	25309	46.524	0.103	254.235	14502630	228.176	113	255	0	255	0.174513
					ND17 Slide 8 section 8.tif-(Colour_2)	1366	89190	65.293	0.398	254.652	13927520	223.444	108	255	0	255	0.640387
					ND17 Slide 8 section 11.tif-(Colour_2)	1916	13418	7.003	0.03	254.898	27816904	224.221	80	255	0	255	0.0482369
					ND17 Slide 8 section 12.tif-(Colour_2)	1054	16159	15.331	0.036	254.722	27270831	224.41	104	255	0	255	0.0592538
					ND17 Slide 8 section 13.tif-(Colour_2)	922	55808	60.529	0.192	254.434	16833969	205.018	95	255	0	255	0.33152
					ND17 Slide 8 section 14.tif-(Colour_2)	5562	71855	12.919	0.281	254.802	14845576	221.096	119	255	0	255	0.484016
													Averaged % area				0.351142
					ND11 Slide 7 section 1.tif-(Colour_2)	25437	837148	32.911	2.336	254.76	20424514	219.228	45	255	0	255	4.09874
					ND11 Slide 7 section 2.tif-(Colour_2)	1765	260658	147.682	0.97	254.503	15397728	226.287	47	255	0	255	1.69283
					ND11 Slide 7 section 3.tif-(Colour_2)	5738	664887	115.874	2.886	254.546	13009296	208.006	73	255	0	255	5.11086
					ND11 Slide 7 section 4.tif-(Colour_2)	2417	204978	84.807	1.281	254.469	9570867	211.368	43	255	0	255	2.14169
					ND11 Slide 7 section 5.tif-(Colour_2)	15801	1175486	74.393	7.347	254.708	10434468	200.314	65	255	0	255	11.2654
					ND11 Slide 7 section 6.tif-(Colour_2)	20480	642051	31.35	3.04	254.721	13674379	239.296	105	255	0	255	4.69528
					ND11 Slide 7 section 7.tif-(Colour_2)	20412	1214964	59.522	5.753	254.629	12352240	228.629	60	255	0	255	9.83598
					ND11 Slide 7 section 8.tif-(Colour_2)	2885	169950	58.908	0.759	254.531	13462328	228.955	41	255	0	255	1.26241
					ND11 Slide 7 section 9.tif-(Colour_2)	7757	623108	80.328	2.782	254.632	14065626	224.259	75	255	0	255	4.43001
					ND11 Slide 7 section 10.tif-(Colour_2)	9902	713407	72.047	3.716	254.617	11582034	199.384	76	255	0	255	6.1596
					ND11 Slide 7 section 11.tif-(Colour_2)	17286	1238528	71.649	4.838	1	17292417	224.947	46	255	0	255	7.16226
					ND11 Slide 7 section 12.tif-(Colour_2)	7150	485925	67.962	1.205	254.524	26799848	215.644	56	255	0	255	1.81316
					ND11 Slide 7 section 13.tif-(Colour_2)	9054	848346	93.698	1.964	254.563	28147596	202.157	45	255	0	255	3.01392
					ND11 Slide 7 section 14.tif-(Colour_2)	10731	1066746	99.408	1.684	254.565	29359122	225.847	73	255	0	255	3.63344
													Averaged % area				4.73683
					ND10 Slide 9 section 1.tif-(Colour_2)	1176	21209	18.035	0.086	254.718	15335739	201.468	75	255	0	255	0.138298
					ND10 Slide 9 section 2.tif-(Colour_2)	866	51442	59.402	0.149	254.34	19488079	229.37	38	255	0	255	0.263966
					ND10 Slide 9 section 4.tif-(Colour_2)	461	6859	14.879	0.043	254.782	7033546	227.68	92	255	0	255	0.0975184
					ND10 Slide 9 section 5.tif-(Colour_2)	220	28275	128.523	0.134	254.572	12420422	218.652	33	255	0	255	0.227649
					ND10 Slide 9 section 6.tif-(Colour_2)	521	55014	105.593	0.287	254.548	9204365	237.909	57	255	0	255	0.597695
					ND10 Slide 9 section 7.tif-(Colour_2)	148	71817	485.25	0.374	254.726	10593396	227.006	16	255	0	255	0.677941
					ND10 Slide 9 section 8.tif-(Colour_2)	247	43075	174.393	0.224	254.748	10897992	214.467	46	255	0	255	0.395256
					ND10 Slide 9 section 9.tif-(Colour_2)	302	14396	47.669	0.09	254.62	9208394	239.162	114	255	0	255	0.156336
					ND10 Slide 9 section 10.tif-(Colour_2)	350	6953	19.866	0.028	254.691	12516796	232.448	119	255	0	255	0.0555494
					ND10 Slide 9 section 11.tif-(Colour_2)	198	7357	37.157	0.022	254.313	20402280	225.537	30	255	0	255	0.0360597
					ND10 Slide 9 section 13.tif-(Colour_2)	35	1102	31.486	0.005	254.922	13991112	218.085	36	255	0	255	0.00787643
					ND10 Slide 9 section 14.tif-(Colour_2)	859	37883	44.101	0.113	254.486	17854472	216.602	78	255	0	255	0.212177
													Averaged % area				0.23886
					ND22 Slide 8 section 1.tif-(Colour_2)	395	23249	58.858	0.034	254.454	28108170	227.162	89	255	0	255	0.0827126
					ND22 Slide 8 section 2.tif-(Colour_2)	1025	6859	6.692	0.141	254.692	2285126	199.911	67	231	0	255	0.300159
					ND22 Slide 8 section 3.tif-(Colour_2)	2446	28665	11.719	0.052	254.873	25195456	218.438	104	255	0	255	0.113771
					ND22 Slide 8 section 4.tif-(Colour_2)	1067	15978	14.975	0.071	254.908	8792628	230.05	68	255	0	255	0.18172
					ND22 Slide 8 section 5.tif-(Colour_2)	51	359	7.039	0.002	254.722	14673100	233.445	119	255	0	255	0.00244665
					ND22 Slide 8 section 6.tif-(Colour_2)	202	3143	15.559	0.013	254.43	14750744	204.595	90	255	0	255	0.0213074
					ND22 Slide 8 section 7.tif-(Colour_2)	59	1383	23.441	0.006	254.446	16034120	230.701	101	255	0	255	0.00862536
					ND22 Slide 8 section 8.tif-(Colour_2)	1457	19538	13.41	0.055	254.816	20526456	240.219	123	255	0	255	0.0951845
					ND22 Slide 8 section 9.tif-(Colour_2)	975	29443	30.198	0.153	254.774	10119054	199.167	95	255	0	255	0.290966
					ND22 Slide 8 section 11.tif-(Colour_2)	445	9233	20.748	0.048	254.489	9274188	224.389	40	255	0	255	0.0995559
					ND22 Slide 8 section 13.tif-(Colour_2)	739	29674	40.154	0.097	254.668	19548162	233.197	129	255	0	255	0.151799
					ND22 Slide 8 section 14.tif-(Colour_2)	1893	22036	11.641	0.209	254.423	6208764	207.631	125	255	0	255	0.354918
													Averaged % area				0.14193
					ND24 Slide 8 section 1.tif-(Colour_2)	1419	30124	21.229	0.075	254.805	25061319	220.793	60	255	0	255	0.120201
					ND24 Slide 8 section 2.tif-(Colour_2)	406	5236	12.897	0.038	254.774	7805552	198.354	86	255	0	255	0.0670805
					ND24 Slide 8 section 3.tif-(Colour_2)	1266	58912	46.534	0.097	254.64	36498724	193.268	58	255	0	255	0.161408
					ND24 Slide 8 section 4.tif-(Colour_2)	1238	5441	4.395	0.013	254.97	19787598	189.403	99	255	0	255	0.027497
					ND24 Slide 8 section 5.tif-(Colour_2)	235	3632	15.455	0.019	254.5	10954759	215.135	77	255	0	255	0.0331545
					ND24 Slide 8 section 6.tif-(Colour_2)	98	2141	21.847	0.011	254.545	10307901	209.509	29	255	0	255	0.0207705
					ND24 Slide 8 section 7.tif-(Colour_2)	475	23085	48.6	0.086	254.705	12535293	209.333	107	255	0	255	0.18416
					ND24 Slide 8 section 8.tif-(Colour_2)	605	26176	43.266	0.105	254.538	13565586	221.433	103	255	0	255	0.192959
					ND24 Slide 8 section 9.tif-(Colour_2)	435	14613	33.593	0.054	254.556	15462612	196.942	51	255	0	255	0.0945054
					ND24 Slide 8 section 10.tif-(Colour_2)	782	26085	33.357	0.091	254.755	19560088	215.089	57	255	0	255	0.133358
					ND24 Slide 8 section 11.tif-(Colour_2)	1247	29903	23.98	0.062	254.757	32145212	206.012	35	255	0	255	0.0930247
					ND24 Slide 8 section 12.tif-(Colour_2)	376	13102	34.846	0.037	254.548	21297204	225.155	108	255	0	255	0.0615198
					ND24 Slide 8 section 13.tif-(Colour_2)	2584	22660	8.769	0.056	254.855	31035428	206.778	90	255	0	255	0.0730133
					ND24 Slide 8 section 14.tif-(Colour_2)	668	50699	75.897	0.162	254.403	16121114	214.107	95	255	0	255	0.314488
													Averaged % area				0.115822
					ND23 Slide 1 section 1.tif-(Colour_2)	349	64784	185.628	0.26	254.646	13702184	194.318	32	255	0	255	0.472801
					ND23 Slide 1 section 2.tif-(Colour_2)	651	155602	239.02	0.54	254.615	16872450	183.537	50	255	0	255	0.922225
					ND23 Slide 1 section 3.tif-(Colour_2)	127	18458	145.339	0.115	253.855	9493392	167.812	28	255	0	255	0.19443
					ND23 Slide 1 section 4.tif-(Colour_2)	212	15179	71.599	0.079	254.654	7860528	199.034	52	255	0	255	0.193104
					ND23 Slide 1 section 5.tif-(Colour_2)	322	58465	181.568	0.332	254.414	8266824	214.611	41	255	0	255	0.707224
					ND23 Slide 1 section 6.tif-(Colour_2)	403	111492	276.655	0.581	254.566	13111684	192.786	40	255	0	255	0.850326
					ND23 Slide 1 section 7.tif-(Colour_2)	190	48564	255.6	0.233	254.547	11970758	168.325	22	255	0	255	0.405689
					ND23 Slide 1 section 8.tif-(Colour_2)	112	13388	119.536	0.07	254.779	12422474	176.234	38	255	0	255	0.107772
					ND23 Slide 1 section 9.tif-(Colour_2)	534	51799	97.002	0.253	254.444	10280150	209.59	73	255	0	255	0.503874
					ND23 Slide 1 section 10.tif-(Colour_2)	943	163217	173.083	0.455	254.649	21798232	197.602	14	255	0	255	0.748763
					ND23 Slide 1 section 11.tif-(Colour_2)	381	79983	209.929	0.198	254.483	26319038	206.652	37	255	0	255	0.303898
					ND23 Slide 1 section 12.tif-(Colour_2)	401	37807	94.282	0.121	254.772	18913006	212.552	74	255	0	255	0.199899
					ND23 Slide 1 section 13.tif-(Colour_2)	279	17546	62.889	0.06	254.634	19992108	215.248	108	255	0	255	0.0877646
					ND23 Slide 1 section 14.tif-(Colour_2)	192	41720	217.292	0.198	254.508	13268171	186.879	39	255	0	255	0.314437
													Averaged % area				0.384765
					ND18 Slide 1 section 1.tif-(Colour_2)	2399	307576	128.21	0.624	254.511	31086894	241.261	48	255	0	255	0.989407
					ND18 Slide 1 section 2.tif-(Colour_2)	595	80535	135.353	0.175	254.494	25547750	232.766	53	255	0	255	0.315233
					ND18 Slide 1 section 3.tif-(Colour_2)	492	76588	155.667	0.399	254.674	11616015	231.394	22	255	0	255	0.659331
					ND18 Slide 1 section 4.tif-(Colour_2)	1218	95734	78.599	0.416	254.556	12982042	247.475	64	255	0	255	0.737434
					ND18 Slide 1 section 5.tif-(Colour_2)	1914	113509	59.305	0.709	254.384	9357344	243.157	76	255	0	255	1.21305
					ND18 Slide 1 section 6.tif-(Colour_2)	604	68376	113.205	0.254	254.505	15481197	233.161	41	255	0	255	0.441671
					ND18 Slide 1 section 7.tif-(Colour_2)	1690	199046	117.779	0.635	254.497	18621354	239.494	67	255	0	255	1.06891
					ND18 Slide 1 section 8.tif-(Colour_2)	499	143714	288.004	0.535	254.631	13306747	235.382	34	255	0	255	1.08001
					ND18 Slide 1 section 9.tif-(Colour_2)	823	106268	129.123	0.339	254.544	17194007	229.453	16	255	0	255	0.618053
					ND18 Slide 1 section 10.tif-(Colour_2)	590	135539	229.727	0.378	254.618	20554060	226.909	26	255	0	255	0.659427
					ND18 Slide 1 section 11.tif-(Colour_2)	677	73400	108.419	0.193	254.645	24085092	231.013	43	255	0	255	0.304753
					ND18 Slide 1 section 12.tif-(Colour_2)	1292	71262	55.156	0.199	254.48	23977018	206.282	64	255	0	255	0.29721
					ND18 Slide 1 section 13.tif-(Colour_2)	1260	148004	117.463	0.308	254.653	32819432	218.113	43	255	0	255	0.450965
					ND18 Slide 1 section 14.tif-(Colour_2)	274	38388	140.102	0.114	254.665	17777464	220.927	24	255	0	255	0.215936
													Averaged % area				0.646528

## Sheet: Fig. 4j
	PLOTTED DATA			Image (um)	309
	Group	Cells/um2		Area (um2)	95481
	KO	1.74555e-05
	KO	5.93486e-05		Group	Code/Section	IBA1+ SPP1+ GP91-PHOX+	Average	Cells/um2
	KO	6.98219e-05		KO	ND13 1	0	1.66667	1.74555e-05
	KO	5.93486e-05			ND13 2	3
	WT	0.000279288			ND13 3	2
	WT	0.000293252
	WT	9.42596e-05		KO	ND14 1	4	5.66667	5.93486e-05
	WT	0.000132662			ND14 2	11
					ND14 3	2
				WT	ND16 1	27	26.6667	0.000279288
					ND16 2	20
					ND16 3	33
				WT	ND17 1	7	28	0.000293252
					ND17 2	55
					ND17 3	22
				WT	ND18 1	6	9	9.42596e-05
					ND18 2	9
					ND18 3	12
				WT	ND19 1	24	12.6667	0.000132662
					ND19 2	6
					ND19 3	8
				KO	ND23 1	10	6.66667	6.98219e-05
					ND23 2	4
					ND23 3	6
				KO	ND24 1	7	5.66667	5.93486e-05
					ND24 2	8
					ND24 3	2

## Sheet: Fig. 4k
	PLOTTED DATA				ND10						ND11
	Group	ID	%axonal loss		Contour Name	Area (µm²)	White matter	Lesion area	Neuronal loss (%)		Contour Name	Area (µm²)	White matter	Lesion area	Neuronal loss (%)
	KO	ND10	0.2		SC contour	2279680	1073400	3625.62	0.33777		SC contour	2262140	1073750	38818.3	3.61521
	KO	ND22	0.2		grey matter	1206280					grey matter	1188390
	KO	ND14	0.5		Lesion	2367.65					Lesion	6692.16
	KO	ND22	0.4		Lesion	1257.97					Lesion	6412.67
	KO	ND24	0.2		SC contour	1713240	622140	1375.59	0.221106		Lesion	11289.4
	KO	ND13	0.2		grey matter	1091100					Lesion	16234.4
	WT	ND11	8.1		Lesion	1375.59					Lesion	11294.5
	WT	ND15	1.3		SC contour	1477990	618658	0	0		SC contour	2927600	1529560	170614	11.1544
	WT	ND16	3.1		grey matter	859332					grey matter	1398040
	WT	ND17	1.9		SC contour	1057950	369466	0	0		Lesion	8406.96
	WT	ND18	1.3		grey matter	688484					Lesion	3129.6
					SC contour	768088	258751	0	0		Lesion	32271.4
					grey matter	509337					Lesion	85878.7
					SC contour	506521	162615	0	0		Lesion	40927
					grey matter	343906					SC contour	1584310	1071976	9185.94	0.856917
					SC contour	1164100	717525	0	0		grey matter	512334
					grey matter	446575					Lesion	6584.77
					SC contour	1243760	705612	2016.51	0.285781		Lesion	2601.17
					grey matter	538148					SC contour	4114730	2467830	77074.4	3.12316
					Lesion	668.188					grey matter	1646900
					Lesion	1348.32					Lesion	20503.1
					SC contour	1213910	728040	2391.52	0.328487		Lesion	16974
					grey matter	485870					Lesion	12596.8
					Lesion	2391.52					Lesion	8083.09
					SC contour	1706790	1053306	2718.8	0.258121		Lesion	18917.4
					grey matter	653484					SC contour	1741530	1146842	85320.7	7.43962
					Lesion	2718.8					grey matter	594688
					SC contour	1651150	956868	2986.41	0.312103		Lesion	12815
					grey matter	694282					Lesion	27610.7
					Lesion	2986.41					Lesion	11865.5
					SC contour	2264450	1000300	6876.1	0.687404		Lesion	19878.7
					grey matter	1264150					Lesion	4387.58
					Lesion	5193.83					Lesion	6035.9
					Lesion	1682.27					Lesion	2727.32
					SC contour	2008910	1130930	0	0		SC contour	2701140	1587330	97661.9	6.15259
					grey matter	877980					grey matter	1113810
					SC contour	2122420	1217711	0	0		Lesion	83152.8
					grey matter	904709					Lesion	11492.2
											Lesion	3016.95
											SC contour	2347880	1020950	194309	19.0322
								Averaged	0.173627		grey matter	1326930
											Lesion	23487.3
											Lesion	8672.87
					ND23						Lesion	27566.9
					Contour Name	Area (µm²)	White matter	Lesion area	Neuronal loss (%)		Lesion	55289.6
					SC contour	1432810	815291	1454	0.178341		Lesion	40440.8
					grey matter	617519					Lesion	38851.4
					Lesion	1454					SC contour	1787390	1194435	103991	8.70632
					SC contour	3736920	2248580	26165.2	1.16363		grey matter	592955
					grey matter	1488340					Lesion	8292.77
					Lesion	4771.1					Lesion	5865.45
					Lesion	2751.19					Lesion	33997.7
					Lesion	1227.3					Lesion	22499.1
					Lesion	4696.1					Lesion	19341.8
					Lesion	2974.48					Lesion	13994.5
					Lesion	1295.48					SC contour	3189660	2234170	196009	8.77325
					Lesion	2996.63					grey matter	955490
					Lesion	5452.93					Lesion	42341.6
					SC contour	2926430	1598730	4174.5	0.261114		Lesion	21939.1
					grey matter	1327700					Lesion	109052
					Lesion	4174.5					Lesion	22676.6
					SC contour	1945570	1360051	2911.98	0.214108		SC contour	3661380	2295800	113477	4.94283
					grey matter	585519					grey matter	1365580
					Lesion	2911.98					Lesion	28195.4
					SC contour	3727910	2055620	3821.66	0.185913		Lesion	12279.8
					grey matter	1672290					Lesion	40197.3
					Lesion	3821.66					Lesion	6717.73
					SC contour	3147290	1962740	0	0		Lesion	26087.2
					grey matter	1184550					SC contour	1839400	1229118	129392	10.5273
					SC contour	4123970	2044430	9801.31	0.479415		grey matter	610282
					grey matter	2079540					Lesion	83728.7
					Lesion	9801.31					Lesion	45663.8
					SC contour	2141700	1506868	0	0		SC contour	1889330	1155594	137731	11.9187
					grey matter	634832					grey matter	733736
					SC contour	3876780	2152320	5670.3	0.263451		Lesion	42394.4
					grey matter	1724460					Lesion	43100.2
					Lesion	5670.3					Lesion	52236.7
					SC contour	1969710	1170569	0	0		SC contour	2002120	1232299	167273	13.574
					grey matter	799141					grey matter	769821
					SC contour	2764300	1588400	0	0		Lesion	22300.5
					grey matter	1175900					Lesion	20049.2
					SC contour	2736090	1645470	0	0		Lesion	98355.5
					grey matter	1090620					Lesion	26567.5
					SC contour	2978290	1955560	0	0		SC contour	2528740	1512460	52129.6	3.44667
					grey matter	1022730					grey matter	1016280
					SC contour	2116680	1415272	0	0		Lesion	8887.65
					grey matter	701408					Lesion	26813.2
								Averaged	0.196141		Lesion	16428.7
														Averaged	8.09022
					ND14
					Contour Name	Area (µm²)	White matter	Lesion area	Neuronal loss (%)		ND15
					SC contour	3603770	1904760	4365.41	0.229184		Contour Name	Area (µm²)	White matter	Lesion area	Neuronal loss (%)
					grey matter	1699010					SC contour	2010320	1288003	19092	1.48229
					Lesion	1048.31					grey matter	722317
					Lesion	3317.1					Lesion	4956.9
					SC contour	2661410	1158730	9726.29	0.839392		Lesion	7091.75
					grey matter	1502680					Lesion	7043.3
					Lesion	9726.29					SC contour	3127670	1906800	44116.8	2.31366
					SC contour	3089490	1718370	11728.3	0.682525		grey matter	1220870
					grey matter	1371120					Lesion	8134.91
					Lesion	11728.3					Lesion	17836.7
					SC contour	1860940			0		Lesion	2800.62
					grey matter	571307					Lesion	7725.13
					SC contour	3848990			0		Lesion	7619.45
					grey matter	1749520					SC contour	1562850	1042180	6526.83	0.626267
					SC contour	1498870			0		grey matter	520670
					grey matter	478405					Lesion	6526.83
					SC contour	2513490	1478820	4465.98	0.301996		SC contour	2825940	1395870	34476.7	2.46991
					grey matter	1034670					grey matter	1430070
					Lesion	4465.98					Lesion	3066.53
					SC contour	1794860	1020997	11493.9	1.12575		Lesion	10236
					grey matter	773863					Lesion	5550.09
					Lesion	11493.9					Lesion	15624.1
					SC contour	3130590			0		SC contour	2602570	1782654	34804	1.95237
					grey matter	1041170					grey matter	819916
					SC contour	2454070	1521429	8824.58	0.580019		Lesion	16326.4
					grey matter	932641					Lesion	6883.07
					Lesion	8824.58					Lesion	11594.5
					SC contour	3454360	1635750	22157.8	1.3546		SC contour	2711250	1461470	10851.3	0.742492
					grey matter	1818610					grey matter	1249780
					Lesion	22157.8					Lesion	10851.3
					SC contour	3857590	2248150	18919.1	0.841541		SC contour	3324060	1771980	19191.8	1.08307
					grey matter	1609440					grey matter	1552080
					Lesion	18919.1					Lesion	17521.3
								Averaged	0.49625		Lesion	1670.48
											SC contour	2541380	1787394	0	0
					ND22						gray matter	753986
					Contour Name	Area (µm²)	White matter	Lesion area	Neuronal loss (%)		SC contour	1822280	1243882	19730.5	1.5862
					SC contour	3037370	1666910	0	0		grey matter	578398
					grey matter	1370460					Lesion	10208.7
					SC contour	2100670	1419630	4840.99	0.341004		Lesion	2538.11
					grey matter	681040					Lesion	6983.64
					Lesion	4840.99					SC contour	2004560	1352768	5693.27	0.420861
					SC contour	4099690	2233370	0	0		grey matter	651792
					grey matter	1866320					Lesion	5693.27
					SC contour	2122160	1478492	2809.14	0.19		SC contour	1625180	1133884	18818.5	1.65965
					grey matter	643668					grey matter	491296
					Lesion	2809.14					Lesion	2962.55
					SC contour	5138250	3070680	17274.1	0.56255		Lesion	3264.26
					grey matter	2067570					Lesion	12591.7
					Lesion	17274.1					SC contour	2654820	1608820	16156	1.00421
					SC contour	5284870	2708200	15608.8	0.576353		grey matter	1046000
					grey matter	2576670					Lesion	6323.97
					Lesion	15608.8					Lesion	6884.77
					SC contour	2622390			0		Lesion	2947.21
					grey matter	818669					SC contour	2377620	1524885	32212.2	2.11243
					SC contour	5555060	2413860	13328.1	0.552147		grey matter	852735
					grey matter	3141200					Lesion	11459.8
					Lesion	8954.14					Lesion	2991.54
					Lesion	4373.92					Lesion	10443.9
					SC contour	4032380	2308100	13977.5	0.605585		Lesion	7316.93
					grey matter	1724280								Averaged	1.34257
					Lesion	13977.5
					SC contour	2565810	1136120	8383.62	0.737917		ND16
					grey matter	1429690					Contour Name	Area (µm²)	White matter	Lesion area	Neuronal loss (%)
					Lesion	4318.22					SC contour	3393450	1835510	7600.69	0.414091
					Lesion	4065.4					grey matter	1557940
					SC contour	3248990	2304510	12063.3	0.523463		Lesion	2307.99
					grey matter	944480					Lesion	5292.7
					Lesion	4936.43					SC contour	4187280	2126950	62880	2.95635
					Lesion	7126.83					grey matter	2060330
					SC contour	2995290	2077026	2710.29	0.130489		Lesion	25309.5
					grey matter	918264					Lesion	37570.5
					Lesion	2710.29					SC contour	1665130	1166490	23497.1	2.01434
					SC contour	1833640	1067212	4764.58	0.446451		grey matter	498640
					grey matter	766428					Lesion	5215.51
					Lesion	4764.58					Lesion	8614.92
					SC contour	1534270	675986	2809.14	0.415562		Lesion	9666.64
					grey matter	858284					SC contour	1678100	1208881	0	0
					Lesion	2809.14					grey matter	469219
					SC contour	3610620	2434810	4595.53	0.188743		SC contour	1776370	1248504	3799.5	0.304324
					grey matter	1175810					grey matter	527866
					Lesion	4595.53					Lesion	3799.5
								Averaged	0.351351		SC contour	1913420	1334601	13720.1	1.02803
											grey matter	578819
					ND24						Lesion	7670.58
					Contour Name	Area (µm²)	White matter	Lesion area	Neuronal loss (%)		Lesion	6049.53
					SC contour	3230630	1851360	7213.76	0.389647		SC contour	2048780	1374671	24900.5	1.81138
					grey matter	1379270					grey matter	674109
					Lesion	1419.91					Lesion	4396.1
					Lesion	1138.66					Lesion	3804.61
					Lesion	4655.19					Lesion	5688.16
					SC contour	1669930	1153381	9915.51	0.859691		Lesion	11011.6
					grey matter	516549					SC contour	3318290	2031710	131336	6.46433
					Lesion	4888.72					grey matter	1286580
					Lesion	1825.6					Lesion	11057.6
					Lesion	3201.19					Lesion	33370.4
					SC contour	1844700	1326869	1875.03	0.141313		Lesion	8126.3
					grey matter	517831					Lesion	11688.3
					Lesion	1015.93					Lesion	12571.2
					Lesion	859.103					Lesion	21554.4
					SC contour	4065190	2189810	5304.62	0.242241		Lesion	32968.2
					grey matter	1875380					SC contour	3117390	1776260	114764	6.46098
					Lesion	2449.46					grey matter	1341130
					Lesion	2855.16					Lesion	14870.7
					SC contour	1681490			0		Lesion	24411.2
					grey matter	513002					Lesion	40117.9
					SC contour	4576370			0		Lesion	13544.5
					grey matter	2019530					Lesion	3465.39
					SC contour	3996030			0		Lesion	18354.2
					grey matter	1469000					SC contour	2848610	1830780	38781.7	2.11832
					SC contour	3402000	1531050	9993.92	0.652749		grey matter	1017830
					grey matter	1870950					Lesion	15221.1
					Lesion	9993.92					Lesion	7554.67
					SC contour	1841410			0		Lesion	4950.08
					grey matter	564909					Lesion	7271.73
					SC contour	2351050	1659578	5900.02	0.355513		Lesion	3784.16
					grey matter	691472					SC contour	3426400	1872990	60040.7	3.20561
					Lesion	5900.02					grey matter	1553410
					SC contour	2037630			0		Lesion	10621.2
					grey matter	624639					Lesion	7054.72
					SC contour	2317030			0		Lesion	3992.12
					grey matter	914080					Lesion	15992.3
								Averaged	0.220096		Lesion	15153.7
											Lesion	5502.37
					ND13						Lesion	1724.3
					Contour Name	Area (µm²)	White matter	Lesion area	Neuronal loss (%)		SC contour	3421440	1804890	66727.2	3.69702
					SC contour	1432810	815291	1454	0.178341		grey matter	1616550
					grey matter	617519					Lesion	9124.58
					Lesion	1454					Lesion	14168.4
					SC contour	3736920	2248580	26165.2	1.16363		Lesion	16790
					grey matter	1488340					Lesion	8669.47
					Lesion	4771.1					Lesion	6942.73
					Lesion	2751.19					Lesion	6491.02
					Lesion	1227.3					Lesion	4540.98
					Lesion	4696.1					SC contour	3500360	2151760	161917	7.52488
					Lesion	2974.48					grey matter	1348600
					Lesion	1295.48					Lesion	26579.4
					Lesion	2996.63					Lesion	113245
					Lesion	5452.93					Lesion	22093
					SC contour	2926430	1598730	4174.5	0.261114		SC contour	3805740	2352100	121991	5.18646
					grey matter	1327700					grey matter	1453640
					Lesion	4174.5					Lesion	4094.38
					SC contour	1945570	1360051	2911.98	0.214108		Lesion	22918
					grey matter	585519					Lesion	68679
					Lesion	2911.98					Lesion	7804.79
					SC contour	3727910	2055620	3821.66	0.185913		Lesion	18494.6
					grey matter	1672290								Avwraged	3.08472
					Lesion	3821.66
					SC contour	3147290	1962740	0	0		ND17
					grey matter	1184550					Contour Name	Area (µm²)	White matter	Lesion area	Neuronal loss (%)
					SC contour	4123970	2044430	9801.31	0.479415		SC contour	3414870	1970240	23455	1.19046
					grey matter	2079540					grey matter	1444630
					Lesion	9801.31					Lesion	12092.3
					SC contour	2141700	1506868	0	0		Lesion	5069.4
					grey matter	634832					Lesion	6293.28
					SC contour	3876780	2152320	5670.3	0.263451		SC contour	1748980	1170357	20654.3	1.76479
					grey matter	1724460					grey matter	578623
					Lesion	5670.3					Lesion	11107
					SC contour	1969710	1170569	0	0		Lesion	5193.83
					grey matter	799141					Lesion	4353.49
					SC contour	2764300	1588400	0	0		SC contour	3705240	2309510	54074.6	2.34139
					grey matter	1175900					grey matter	1395730
					SC contour	2736090	1645470	0	0		Lesion	12844
					grey matter	1090620					Lesion	5443.04
					SC contour	2978290	1955560	0	0		Lesion	4979.06
					grey matter	1022730					Lesion	6770.58
					SC contour	2116680	1415272	0	0		Lesion	10798.5
					grey matter	701408					Lesion	13239.4
								averaged	0.196141		SC contour	1942570	1305703	12126.4	0.928723
											grey matter	636867
											Lesion	5076.22
											Lesion	2336.98
											Lesion	4713.16
											SC contour	3743870	2100550	18218.5	0.867319
											grey matter	1643320
											Lesion	5671.12
											Lesion	10518.9
											Lesion	2028.44
											SC contour	3439160	1854910	9443.34	0.5091
											grey matter	1584250
											Lesion	9443.34
											SC contour	1968860	1286477	14231.5	1.10624
											grey matter	682383
											Lesion	7278.54
											Lesion	2309.71
											Lesion	4643.26
											SC contour	2799090	1225450	54627.3	4.45774
											grey matter	1573640
											Lesion	4564.85
											Lesion
											Lesion	10784.8
											Lesion	11251.9
											Lesion	15751.2
											Lesion	12274.6
											SC contour	1809950	1108269	29499.3	2.66175
											grey matter	701681
											Lesion	10786.5
											Lesion	5587.6
											Lesion	8954.14
											Lesion	4171.1
											SC contour	2243530	1007030	14896.3	1.47923
											grey matter	1236500
											Lesion	6717.73
											Lesion	8178.55
											SC contour	1382920	823641	32915.4	3.99633
											grey matter	559279
											Lesion	12242.3
											Lesion	2739.25
											Lesion	10041.7
											Lesion	4240.98
											Lesion	3651.21
											SC contour	1937420	1021672	34316.4	3.35885
											grey matter	915748
											Lesion	2722.19
											Lesion	6981.93
											Lesion	9214.91
											Lesion	5447.8
											Lesion	9949.58
											SC contour	2443690	1641289	22123.7	1.34795
											grey matter	802401
											Lesion	4413.15
											Lesion	7645.04
											Lesion	10065.5
											SC contour	2506410	1688064	15564.5	0.922032
											grey matter	818346
											Lesion	11432.6
											Lesion	4131.89
														Average	1.92371
											ND18
											Contour Name	Area (µm²)	White matter	Lesion area	Neuronal loss (%)
											SC contour	4188330	2392210	11970.7	0.500403
											grey matter	1796120
											Lesion	11970.7
											SC contour	4528240	2598010	43966.9	1.69233
											grey matter	1930230
											Lesion	9074.38
											Lesion	3283.01
											Lesion	5309.75
											Lesion	11088.2
											Lesion	15211.6
											SC contour	2127450	1503645	3963.15	0.26357
											grey matter	623805
											Lesion	3963.15
											SC contour	4731080	2718220	40105.2	1.47542
											grey matter	2012860
											Lesion	15366.7
											Lesion	24738.5
											SC contour	2635860	1867680	0	0
											grey matter	768180
											SC contour	3978540	2027860	18632.9	0.918847
											grey matter	1950680
											Lesion	6305.21
											Lesion	3545.75
											Lesion	5873.97
											Lesion	2908
											SC contour	4448930	2527730	23622.1	0.934517
											grey matter	1921200
											Lesion	7111.47
											Lesion	2147.76
											Lesion	5706.9
											Lesion	8655.94
											SC contour	2083910	1395476	6003.56	0.430216
											grey matter	688434
											Lesion	6003.56
											SC contour	1693040	719827	24164	3.35692
											grey matter	973213
											Lesion	24164
											SC contour	2840200	1882144	4050.06	0.215183
											grey matter	958056
											Lesion	4050.06
											SC contour	2534090	1659379	11915	0.71804
											grey matter	874711
											Lesion	11915
											SC contour	2983780	1853200	16055.4	0.866361
											grey matter	1130580
											Lesion	7147.28
											Lesion	8908.13
											SC contour	3092050	2932251	152102	5.1872
											grey matter
											grey matter	159799
											Lesion	131173
											Lesion	20928.6
														average	1.27377

## Sheet: Fig. 4l
	PLOTTED DATA			Image (um)	447.79
	Group	Axonal degeneration		Area (um2)	200516
	KO	0.000402296
	KO	0.000239383		Group	Code	Section	Count	Count/mm2	AVERAGE
	KO	0.000521987		KO	ND10	1	100	0.000498714	0.000402296
	KO	0.000638353				2	39	0.000194498
	KO	0.00065664				3	103	0.000513675
	WT	0.00113042		WT	ND11	1	169	0.000842826	0.00113042
	WT	0.000565209				2	342	0.0017056
	WT	0.000488739				3	169	0.000842826
	WT	0.00142133		KO	ND13	1	108	0.000538611	0.000239383
	WT	0.0015776				2	10	4.98714e-05
						3	26	0.000129666
				KO	ND14	1	237	0.00118195	0.000521987
						2	46	0.000229408
						3	31	0.000154601
				WT	ND15	1	146	0.000728122	0.000565209
						2	147	0.000733109
						3	47	0.000234395
				WT	ND16	1	69	0.000344112	0.000488739
						2	92	0.000458817
						3	133	0.000663289
				WT	ND17	1	213	0.00106226	0.00142133
						2	450	0.00224421
						3	192	0.00095753
				WT	ND18	1	136	0.000678251	0.0015776
						2	457	0.00227912
						3	356	0.00177542
				KO	ND22	1	230	0.00114704	0.000638353
						2	125	0.000623392
						3	29	0.000144627
				KO	ND24	1	140	0.000698199	0.00065664
						2	155	0.000773006
						3	100	0.000498714

## Sheet: Fig.4m
	EAE Experiment #1		Days post-immunisation
	Treatment	Earmark	0	1	2	3	4	5	6	7	8	9	10	11	12	13	14	15	16	17	18	19	20	21	22	23	24	25	26	27	28	29	30
	Saline	TL	0	0	0	0	0	0	0	0	0	0	0	1.5	2.75	2.75	3	3	3	3	2	2.5	2	2	2	2	2	2.5	2.5	2.5	2.5	2.5	2.5
	Saline	BL	0	0	0	0	0	0	0	0	0	0	0	0	0	0.5	1	2.75	3	3.5	3.5	3.5	3.5	3.5	3.5	3.5	3.5	3.5	3.75	3.75	3.75	3.75	3.75
	Saline	TL	0	0	0	0	0	0	0	0	0	0	1	2.75	3	3	3.5	3.5	3.5	3.5	3.5	3.5	3.5	3.5	3.5	3.5	3.5	3.5	3.5	3.5	3	3	3
	Saline	BL	0	0	0	0	0	0	0	0	0	0	0	0	2	2	3	3.5	3.5	3.5	3.5	3.5	3.5	3.5	3.5	3.5	3.5	3.5	3	3	3	3	3
	Saline	TR	0	0	0	0	0	0	0	0	0	0	0	0	0	0	0	0	0	1	2	2.75	3	3	3	3	3	3	3	3	2.5	2.5	2.5
	Metformin	TL	0	0	0	0	0	0	0	0	0	0	0	0	0.5	1	3	3	3.25	3.5	3.25	3.25	3.25	3.5	3.5	2.75	2.75	2.5	2.5	2.5	2.5	2.5	2.5
	Metformin	BR	0	0	0	0	0	0	0	0	0	0	0	0	0	0	0.5	1	3	3	3.25	3	3	2.75	2.75	2.5	2.5	2.5	2.5	2.5	2.5	2.5	2.5
	Metformin	NM	0	0	0	0	0	0	0	0	0	0	0	0	1.5	3	3.25	3.5	3.5	3.5	3.5	3.5	3.5	3.5	3.5	3.5	3.5	3.5	3	3	3	3	3
	Metformin	TL	0	0	0	0	0	0	0	0	0	0	0	0.5	1	1	2	2.5	2.75	2.75	2.75	2.75	2.75	2.5	2.5	2.5	2.5	2.5	2.5	2.25	2	2	2
	Metformin	BR	0	0	0	0	0	0	0	0	0	0	0	0.5	1.5	2.5	3	3.5	3	3.5	3.5	3.5	3.5	3.5	3.5	3.5	3.5	3	2.75	2.75	2.75	2.75	2.75
	DMM	BL	0	0	0	0	0	0	0	0	0	0	0	0.75	2.75	3	3	3.5	3.5	3.5	3.5	3.5	3.5	2.75	2.75	2.75	2.75	2.75	2.25	2	2	2	2
	DMM	BR	0	0	0	0	0	0	0	0	0	0	0	0	0	0	0	0	0	0	1	1	1	1	1	1	1	1	0.5	0.5	0.5	0.5	0.5
	DMM	BL	0	0	0	0	0	0	0	0	0	0	0	1.5	2.5	2.5	2.75	2.75	3	3	3.5	3.5	3	3	3	3	3	3	3	3	3	3	3
	DMM	BR	0	0	0	0	0	0	0	0	0	0	0	0.5	2.5	3	3.5	3.5	3.5	3.5	3.5	3.5	3.5	3.5	3.5	3.5	3.5	3.5	3.5	3.5	3.5	3.5	3.5
	DMM	NM	0	0	0	0	0	0	0	0	0	0	0	0	0	1	1	3	3	3	3.5	3	3	3	3	3	3	3	3	3	3	3	3
	Metformin+DMM	TR	0	0	0	0	0	0	0	0	0	0	0	0	1	1	2.5	3	3	3	3.25	3.25	3	3	3	1.75	1.75	1.75	1.75	2	2	2	2
	Metformin+DMM	BR	0	0	0	0	0	0	0	0	0	0	0	0	1	2	3	3	3	2.75	2.5	2.75	1.75	1.75	1	1	1	1	1	1	1	1	1
	Metformin+DMM	TL	0	0	0	0	0	0	0	0	0	0	0	0	0	0.5	3	3.5	3.25	3.5	3.5	3.5	3.5	3.5	3.5	3.5	3.5	3.25	3.25	3	3	3	3
	Metformin+DMM	TR	0	0	0	0	0	0	0	0	0	0	0	0	0	0	0	0	1	1	1	1	1	1	1	1	1	1	0.5	0.5	0.5	0.5	0.5
	Metformin+DMM	NM	0	0	0	0	0	0	0	0	0	0	0	2	3	3	3	3.5	3.5	3.5	3.5	3.5	3.5	3.5	3.5	3.5	3.5	3	2.75	2.75	2.75	2.75	2.75
	EAE Experiment #2		Days post-immunisation
	Treatment	Earmark	0	1	2	3	4	5	6	7	8	9	10	11	12	13	14	15	16	17	18	19	20	21	22	23	24	25	26	27	28	29	30
	Saline	BL	0	0	0	0	0	0	0	0	0	0	0	0	0	1	1	2	2	1.5	1.5	1	1	1	1	1.5	1.5	1.5	1.5	1.5	2	2	2
	Saline	TR	0	0	0	0	0	0	0	0	0	0	0	1	1.5	2.25	2	2	1.5	1.5	1.5	1.5	1.5	1.5	1.5	1.5	1.5	1.5	1.5	1.5	2	1.5	1.5
	Saline	NM	0	0	0	0	0	0	0	0	0	1	1.5	1.5	2	2.5	2.5	2.5	2.5	2.25	2	2.25	2	2	2	1.75	1.75	1.75	1.75	1.75	1.75	1.75	1.75
	Saline	BL	0	0	0	0	0	0	0	0	0	0	1	1.5	2	1.5	2	2	2	2	1.5	1.5	1.5	1.75	2	1.75	1.5	1	1	1	1.25	1.25	1.25
	Saline	BL	0	0	0	0	0	0	0	0	0	0	0	0	2	2.25	2.25	2.5	2.75	2	2	2	2	2	2.25	2.25	1.5	1.5	1.25	1.5	1.25	1	1
	Saline	TR	0	0	0	0	0	0	0	0	0	0	0	0	1	2	2.25	2	2	1.5	1	1.5	1.5	1.5	1.5	1.5	1.25	1.25	1	1	1	1	1
	Saline	NM	0	0	0	0	0	0	0	0	0	0	0	1	2	2.5	2.25	2.25	2.25	2	2.25	2.5	2.25	2	2.25	2.25	2	2	2	2	2	2	2
	Saline	BR	0	0	0	0	0	0	0	0	0	0	0	0	1	2.25	2.25	2.5	2.5	2.25	2.75	2.75	2.5	2.25	2.25	2.25	1.75	1.75	1.5	2.5	2.5	2.5	2.5
	Metformin	TR	0	0	0	0	0	0	0	0	0	0	0	1	2.25	2.5	3.5	3.5	3.5	3.5	3	2.75	2.75	2.25	2.25	2.25	2.25	2.25	2.25	2	2	1.5	1.5
	Metformin	BL	0	0	0	0	0	0	0	0	0	0	0	1	2	2	2	2	1.5	1.75	1	1	1	1	0.5	0.5	0.5	0.5	0.5	0.5	0.5	0.25	0.25
	Metformin	NM	0	0	0	0	0	0	0	0	0	0	0	0	0	1	1.5	1.5	1.75	1.5	1.5	1.25	1.5	1.25	2	2	2	2	2	2	2	2	2
	Metformin	TL	0	0	0	0	0	0	0	0	0	0	0	0	1	2	1.5	2	1.5	1.5	1.5	1.75	1.5	1.5	1	1	0.5	0.5	0.5	0.5	1	1	1
	Metformin	BR	0	0	0	0	0	0	0	0	0	0	0	0	1	2	2.25	2	2	2	2.25	2.25	2	2	1.75	1.75	1.75	1.5	1.25	1.25	1.25	1.25	1.25
	Metformin	TL	0	0	0	0	0	0	0	0	0	0	0	0	1	2.25	2.25	2.25	2.25	2	1.5	1.5	1	1.25	1	1.25	1	1	1	0.5	0.5	0.5	0.5
	Metformin	BL	0	0	0	0	0	0	0	0	0	0	1	1.5	2	2	2.5	2.5	2.5	2.25	2	2	1.75	1.5	1.25	1.25	1	1	0.75	0.75	1	1	1
	Metformin	TL	0	0	0	0	0	0	0	0	0	0	1.5	3	2.25	2	1	2	2	1.5	1	1	1	1	1	0.75	0.5	0.5	0.5	0.5	0.5	0.5	0.5
	DMM	BR	0	0	0	0	0	0	0	0	0	0	0	0	0	1	1.5	2	1.5	1.25	1.25	0.75	0.5	0.5	0.5	0.25	0.25	0.25	0	0	0	0	0
	DMM	TR	0	0	0	0	0	0	0	0	0	0	1.5	2	2	2.5	2.25	2.25	2.5	2	1	1	1	1.25	1	0.75	0.5	0.5	0.5	0.5	0.5	0.25	0.25
	DMM	BR	0	0	0	0	0	0	0	0	0	0	0	0	1	2	2	2	2.5	2.25	2	2.25	1.5	2	1.5	1.5	1.5	1.5	1.5	1.5	1.5	1.5	1.5
	DMM	BR	0	0	0	0	0	0	0	0	0	0	0	0	1.5	2.5	2.5	2.5	2.5	2.25	1.75	1.5	1	1.25	1	1	0.5	0.5	1	0.75	0.5	0.5	0.5
	DMM	TR	0	0	0	0	0	0	0	0	0	0	0	1	1	2.5	2.5	2.5	2.5	2.25	1.5	1.25	0.75	1.25	1	1	0.5	0.5	0.5	0.5	0.5	0.5	0.5
	DMM	NM	0	0	0	0	0	0	0	0	0	0	1	1.5	2.25	2.25	2	2	2	2	1	0.5	0.5	0.5	0.5	0.5	0.5	0.5	0.25	0.25	0.25	0.25	0.25
	DMM	BR	0	0	0	0	0	0	0	0	0	0	0	1	2	2.5	2.5	2.5	2.25	2	2	2	1.25	1.5	1.5	1.25	1	1	1	1	1	1	1
	DMM	BL	0	0	0	0	0	0	0	0	0	0	2	3	3	2.5	2.5	2.25	2.25	2.5	2	1.75	1.75	1.75	1.75	1.5	1.5	1	0.75	0.75	0.75	0.75	0.75
	Metformin+DMM	NM	0	0	0	0	0	0	0	0	0	0	0	1	2	2	2	2	2	1.5	1.25	1.25	1	1.5	0.5	0.5	0.5	0.5	0.5	0.5	0.25	0.25	0.25
	Metformin+DMM	BL	0	0	0	0	0	0	0	0	0	0	0	0	0	1	1.5	1	1.5	1.5	1	1.75	1	0.5	0.5	0.25	0.25	0.25	0.25	0.25	0.25	0.25	0.25
	Metformin+DMM	NM	0	0	0	0	0	0	0	0	0	0	1	1.5	2	2	2	2	2	1.5	1	1.25	1	1.25	0.5	0.5	0.5	1	1	1	1	1	1
	Metformin+DMM	BR	0	0	0	0	0	0	0	0	0	0	1	1.5	2	2.25	2	2	1.75	2	1	1	1	1.25	1.25	1	1	1	1	1	0.5	0.5	0.5
	Metformin+DMM	TR	0	0	0	0	0	0	0	0	0	1	1.5	2	2	2	2	2	2	1	0.75	0.75	0.75	1.25	0.5	0.5	0.5	0.5	0.25	0.25	0	0	0
	Metformin+DMM	TL	0	0	0	0	0	0	0	0	0	0	0	0	1	2.5	2.75	3.25	3	2.5	2.25	2.5	2	1.5	1.5	1.5	1.5	0.5	0.5	0.5	0.5	0.5	0.5
	Metformin+DMM	TR	0	0	0	0	0	0	0	0	0	0	0	0	1	2	2.25	2.25	2.25	2	1.5	1.5	1	1.5	1.25	1	0.75	0.5	0.75	0.5	0.5	0.5	0.5
	Metformin+DMM	TL	0	0	0	0	0	0	0	0	0	0	0	1.5	2.5	2.75	3	2.75	2.75	2.25	2	2	1.75	1.5	1.5	1.25	1.25	1.25	1.25	1.25	1	1	1

## Sheet: Fig. 4o
	PLOTTED DATA									Cx3CR1+Spp1+Ndufs4+											Oxidative stress													Axonal loss								Axonal degeneration
	Group	Cx3CR1+Spp1+Ndufs4+	Group	Oxidative stress	Group	Axonal loss	Group	Axonal degeneration		Image (um)	345	257											Threshold output					Spinal cord output						Group	Code	Contour Name	Area (µm²)	White matter	Lesion area	Neuronal loss (%)		Image (um)	447.79
	Saline	0.00046467	Saline	4.19	Saline	2.65	Saline	0.00167734		Area (um2)	88665										Group	Code	Count	Total Area		% Area						Area %		DMM+Met	3BL	SC contour	3263500	1680150	11332	0.674467		Area (um2)	200516
	Saline	0.000821068	Saline	5.43	Saline	2.24	Saline	0.00214114													DMM+Met	4BR s1	1400	13279	9.485	0.692		800548	156.852	1	236	1.65874				grey matter	1583350
	Saline	0.000566176	Saline	3.65	Saline	1.26	Saline	0.00203641		Group	Code	series	Total CX3CR1	Cx3CR1+Spp1+Ndufs4+	Average	Average	%	Total CX3CR1	Cx3CR1+Spp1+Ndufs4+			4BR s2	1292	18253	14.128	0.951		733354	151.409	1	221	2.48898				Lesion	1101.15					Group	Code	Section	Count	Count	AVERAGE
	Saline	0.000514295	Saline	4.3	Saline	1.05	Saline	0.00210457		DMM	2BR	002	28	5	92.2	69.6	75.4881	0.00103987	0.000784977			4BR s3	3082	20495	6.65	1.067		654311	162.146	1	255	3.1323				Lesion	10230.9					DMM	2BR	1	110	0.000548585	0.00126507
	DMM	0.000784977	DMM	2.77	DMM	0.69	DMM	0.00126507				004	110	90								4BR s4	2339	31874	13.627	1.66		687858	156.888	0	255	4.63381				SC contour	2581800	1701751	8788.78	0.516455				2	580	0.00289254
	DMM	0.000203011	DMM	3.28	DMM	3.24	DMM	0.000841164				006	141	110								4BR s5	2799	26048	9.306	1.357		877914	158.712	1	255	2.96703				grey matter	880049							3	71	0.000354087
	DMM	0.000261659	DMM	2.48	DMM	1.34	DMM	0.001423				008	82	60								4BR s6	1303	20814	15.974	1.084		592533	143.899	0	207	3.51272				Lesion	8788.78					DMM	2TR	1	338	0.00168565	0.000841164
	DMM	0.000157898	DMM	2.24	DMM	1.05	DMM	0.000869424				010	100	83								4BR s7	2245	8988	4.004	0.468		801108	148.569	1	255	1.12195				SC contour	3829210	1965000	0	0				2	75	0.000374035
	DMM+Met	9.925e-05	DMM+Met	2.46	DMM+Met	0.31	DMM+Met	0.000666614		DMM	2TR	002	31	11	43.8	18	41.0959	0.000493994	0.000203011			4BR s8	478	6329	13.241	0.33		859614	157.299	1	217	0.736261				grey matter	1864210							3	93	0.000463804
	DMM+Met	0.00011504	DMM+Met	3.2	DMM+Met	1.16	DMM+Met	0.00088771				004	60	32								4BR s9	2620	17585	6.712	0.916		947273	150.429	0	219	1.85638				SC contour	2537750	1643211	0	0		DMM+Met	3BL	1	22	0.000109717	0.000666614
	DMM+Met	0.000257148	DMM+Met	1.17	DMM+Met	0.38	DMM+Met	0.00069155				006	25	9								4BR s10	2842	42729	15.035	2.225		884751	140.762	0	223	4.82949				grey matter	894539							2	222	0.00110714
	DMM+Met	0.000212034	DMM+Met	0.67	DMM+Met	0.68	DMM+Met	0.000876074				008	65	37								4BR s11	811	6318	7.79	0.329		901046	152.845	1	255	0.701185				SC contour	2262110	1460278	8558.32	0.586075				3	157	0.00078298
												010	38	1								4BR s12	1432	12704	8.872	0.662		853844	137.655	0	255	1.48786				grey matter	801832					Saline	6BL	1	215	0.00107223	0.00167734
										DMM+Met	3BL	002	34	8	31.6	8.8	27.8481	0.000356398	9.925e-05			4BR s13	1238	19451	15.712	1.013		548089	140.716	0	255	3.54888				Lesion	3920.17							2	358	0.00178539
												004	28	7								4BR s14	1574	16531	10.503	0.861		948013	144.854	0	255	1.74375				Lesion	4638.15							3	436	0.00217439
												006	45	19																	Average	2.45852				SC contour	3502980	1867560	12065	0.64603		DMM+Met	4BR	1	170	0.000847813	0.00088771
												008	33	7							DMM+Met	4NM s1	2780	41161	14.806	2.144		923619	153.018	0	254	4.45649				grey matter	1635420							2	204	0.00101738
												010	18	3								4NM s2	2825	27964	9.899	1.456		834259	150.147	0	255	3.35196				Lesion	12065							3	160	0.000797942
										DMM+Met	4BR	002	75	17	42	10.2	24.2857	0.000473693	0.00011504			4NM s3	1560	35323	22.643	1.84		731652	149.082	0	255	4.82784				SC contour	2770460	1715800	0	0		DMM+Met	4NM	1	187	0.000932594	0.00069155
												004	48	13								4NM s4	1683	28292	16.81	1.474		851304	155.637	0	255	3.32337				grey matter	1054660							2	190	0.000947556
												006	27	3								4NM s5	1447	26135	18.062	1.361		691381	159.234	1	255	3.78012				SC contour	3319260	2070440	6276.24	0.303136				3	39	0.000194498
												008	18	3								4NM s6	1363	24817	18.208	1.293		1294657	145.985	0	221	1.91688				grey matter	1248820					Saline	4TR	1	545	0.00271799	0.00214114
												010	42	15								4NM s7	1484	27127	18.28	1.413		691487	153.879	0	217	3.92299				Lesion	6276.24							2	278	0.00138642
										DMM+Met	4NM	002	110	70	56.8	22.8	40.1408	0.000640614	0.000257148			4NM s8	1752	27593	15.749	1.437		1009824	151.664	0	255	2.73246				SC contour	3078800	1308090	7454.29	0.569861				3	465	0.00231902
												004	33	17								4NM s9	477	15440	32.369	0.804		1199659	152.786	0	227	1.28703				grey matter	1770710					Saline	6NM	1	431	0.00214946	0.00203641
												006	75	13								4NM s10	2155	38671	17.945	2.014		617395	158.677	0	255	6.26358				Lesion	7454.29							2	365	0.0018203
												008	35	5								4NM s11	1372	18260	13.309	0.951		855639	143.546	0	255	2.13408				SC contour	2817580	1795080	0	0				3	429	0.00213948
												010	31	9								4NM s12	1997	27048	13.544	1.409		889254	149.565	0	255	3.04165				grey matter	1022500					DMM	7BR	1	283	0.00141136	0.001423
										Saline	4TR	002	56	31	68.6	41.2	60.0583	0.000773699	0.00046467			4NM s13	893	13202	14.784	0.688		591026	160.337	0	255	2.23374				SC contour	2434410	986710	10597.6	1.07403				2	277	0.00138144
												004	77	40								4NM s14	2301	20706	8.999	1.078		1380210	144.518	0	255	1.50021				grey matter	1447700							3	296	0.00147619
												006	85	55																	Average	3.19803				Lesion	10597.6					DMM+Met	5TL	1	208	0.00103732	0.000876074
												008	65	32							Saline	4TR s1	2254	38354	17.016	1.998		573907	132.058	0	217	6.68296				SC contour	3039890	1819430	0	0				2	309	0.00154103
												010	60	48								4TR s2	2034	37520	18.446	1.954		605497	132.676	0	255	6.19656				grey matter	1220460							3	10	4.98714e-05
										Saline	6BL	002	83	62	96	72.8	75.8333	0.00108273	0.000821068			4TR s3	840	19358	23.045	1.008		467361	150.094	0	255	4.14198				SC contour	2160200	1324066	0	0		DMM	8BL	4	313	0.00156097	0.000869424
												004	120	105								4TR s4	705	11982	16.996	0.624		267582	170.016	0	235	4.47788				grey matter	836134							5	109	0.000543598
												006	64	41								4TR s5	1058	11361	10.738	0.592		583316	160.156	0	255	1.94766				SC contour	1576110	630012	0	0				6	101	0.000503701
												008	90	56								4TR s6	2404	49844	20.734	2.596		827304	136.469	0	212	6.02487				grey matter	946098					Saline	8TR	7	570	0.00284267	0.00210457
												010	123	100								4TR s7	980	15362	15.676	0.8		492011	151.27	0	255	3.12229							Average	0.312147				8	456	0.00227413
										Saline	6NM	002	65	51	62.4	50.2	80.4487	0.000703773	0.000566176			4TR s8	707	11755	16.627	0.612		518124	158.311	0	255	2.26876		DMM+Met	4 NM	SC contour	2672190	1551490	16254.5	1.04767				9	240	0.00119691
												004	43	33								4TR s9	1949	37661	19.323	1.962		659236	152.336	0	255	5.71283				grey matter	1120700
												006	54	45								4TR s10	1580	25121	15.899	1.308		877542	146.243	0	255	2.86266				Lesion	9678.29
												010	93	80								4TR s11	603	13825	22.927	0.72		528667	150.068	0	226	2.61507				Lesion	6576.25
												013	57	42																	Average	4.18668				SC contour	2149570	1348308	17221.3	1.27725
										DMM	7BR	002	35	6	42.8	23.2	54.2056	0.000482716	0.000261659		DMM+Met	5TL s1	438	3392	7.744	0.177		353163	181.026	0	255	0.960463				grey matter	801262
												004	22	12								5TL s2	1069	33103	30.966	1.724		1056282	156.627	0	255	3.13392				Lesion	10922.9
												006	34	23								5TL s3	1001	5181	5.176	0.27		942252	164.136	0	255	0.549853				Lesion	2270.49
												008	22	8								5TL s4	794	6430	8.098	0.335		271797	169.784	1	255	2.36574				Lesion	4027.91
												010	101	67								5TL s5	1370	10940	7.985	0.57		749941	163.537	0	255	1.45878				SC contour	2075240	1409447	10270.4	0.728686
										DMM+Met	5TL	002	47	8	53.6	18.8	35.0746	0.000604523	0.000212034			5TL s6	922	8318	9.022	0.433		783748	156	0	255	1.06131				grey matter	665793
												004	37	15								5TL s7	488	3448	7.066	0.18		593812	159.498	1	255	0.580655				Lesion	5107.29
												006	94	45								5TL s8	731	3421	4.68	0.178		767326	164.35	1	232	0.445834				Lesion	5163.15
												008	32	18								5TL s9	826	7049	8.534	0.367		767919	153.693	0	255	0.917935				SC contour	3059130	1719450	20029.2	1.16486
												010	58	8								5TL s10	410	3910	9.537	0.204		468739	152.967	0	255	0.834153				grey matter	1339680
										DMM	8BL	002	18	2	39.6	14	35.3535	0.000446625	0.000157898			5TL s11	2076	17647	8.5	0.919		1023511	145.982	0	255	1.72416				Lesion	6327.38
												004	78	47								5TL s12	843	4348	5.158	0.226		690739	166.731	1	255	0.629471				Lesion	11438.2
												006	39	13								5TL s13	2242	11227	5.008	0.585		995250	153.887	0	255	1.12806				Lesion	2263.67
												008	17	5								5TL s14	669	4197	6.274	0.219		779434	157.645	1	255	0.538468				SC contour	3817710	2047620	24533.9	1.19817
												010	46	3																	Average	1.16634				grey matter	1770090
										Saline	8TR	002	40	28	70.4	45.6	64.7727	0.000794	0.000514295		DMM+Met	3BL s1	442	2498	5.652	0.13		736176	159.245	0	243	0.339321				Lesion	13022.9
												004	44	27								3BL s2	560	4829	8.623	0.252		825739	151.846	1	255	0.584809				Lesion	3871.09
												006	84	55								3BL s3	1080	9463	8.762	0.493		1148569	147.767	0	255	0.823895				Lesion	7639.88
												008	93	69								3BL s4	326	3979	12.206	0.207		642033	161.262	1	255	0.61975				SC contour	2459580	1599548	14456.6	0.903793
												010	91	49								3BL s5	1041	13696	13.157	0.713		867455	152.744	1	221	1.57887				grey matter	860032
																						3BL s6	613	6236	10.173	0.325		915086	149.062	0	255	0.681466				Lesion	5497.26
																						3BL s7	247	1920	7.773	0.1		774199	157.763	1	220	0.247998				Lesion	4694.4
																						3BL s8	495	10005	20.212	0.521		1247381	149.202	0	219	0.802081				Lesion	2292.66
																						3BL s9	2754	3811	1.384	0.198		678443	246.071	1	255	0.561727				Lesion	1972.28
																						3BL s10	2908	14989	5.154	0.781		1158424	230.192	0	255	1.29391				SC contour	1785450	1093314	0	0
																						3BL s11	1428	3289	2.303	0.171		833275	236.324	1	255	0.394708				grey matter	692136
																						3BL s12	1949	15220	7.809	0.793		1374710	205.739	0	255	1.10714				SC contour	4079620	2091440	17520	0.837701
																						3BL s13	496	1476	2.976	0.077		924246	222.861	0	255	0.159698				grey matter	1988180
																						3BL s14	1275	1764	1.384	0.092		715957	246.061	40	255	0.246384				Lesion	7034.76
																															Average	0.674412				Lesion	1009.1
																					Saline	6NM s1	467	2094	4.484	0.109		377304	165.197	1	255	0.55499				Lesion	4701.46
																						6NM s2	1144	9046	7.907	0.471		747052	155.32	1	255	1.21089				Lesion	4774.7
																						6NM s3	1771	13870	7.832	0.722		1001454	158.891	1	255	1.38499				SC contour	4555440	2233760	63084.7	2.82415
																						6NM s4	980	22156	22.608	1.154		585471	156.387	0	219	3.7843				grey matter	2321680
																						6NM s5	3865	68568	17.741	3.571		922249	122.504	0	255	7.43487				Lesion	32538.6
																						6NM s6	581	6102	10.503	0.318		400983	164.78	1	255	1.52176				Lesion	11872.4
																						6NM s7	1918	36202	18.875	1.886		490465	158.788	0	255	7.38116				Lesion	4413.17
																						6NM s8	4350	95635	21.985	4.981		654998	212.124	0	255	14.6008				Lesion	14260.5
																						6NM s9	5018	43702	8.709	2.276		474623	217.97	0	255	9.20773				SC contour	2012840	1226942	25351.9	2.06626
																						6NM s10	2569	26865	10.457	1.399		581020	228.307	0	255	4.62377				grey matter	785898
																						6NM s11	1918	23831	12.425	1.241		467781	217.44	0	255	5.09448				Lesion	17901.4
																						6NM s12	1339	16608	12.403	0.865		452209	247.095	56	255	3.67264				Lesion	7450.45
																						6NM s13	3899	88087	22.592	4.588		870492	220.829	0	255	10.1192				SC contour	2695230	1633390	11872.4	0.726856
																															Average	5.43012				grey matter	1061840
																					Saline	8TR s1	2373	11917	5.022	0.621		1051048	156.08	0	221	1.13382				Lesion	9762.13
																						8TR s2	563	3206	5.694	0.167		355491	164.419	1	255	0.901851				Lesion	2110.27
																						8TR s3	5375	32847	6.111	1.711		964146	162.732	1	234	3.40685				SC contour	2824810	1732220	18973.6	1.09534
																						8TR s4	4435	35689	8.047	1.859		804123	156.933	1	255	4.43825				grey matter	1092590
																						8TR s5	1423	5102	3.585	0.266		454630	161.156	1	255	1.12223				Lesion	5654.08
																						8TR s6	3186	36464	11.445	1.899		600719	149.136	0	255	6.07006				Lesion	3835.3
																						8TR s7	1204	24817	20.612	1.293		418779	153.447	0	233	5.92604				Lesion	9484.26
																						8TR s8	1422	17204	12.098	0.896		595146	135.757	1	230	2.89072							Average	1.15589
																						8TR s9	717	11373	15.862	0.592		427670	142.857	0	214	2.65929		Saline	4 TR	SC contour	1753920	1141979	13010.7	1.13931
																						8TR s10	2001	29767	14.876	1.55		507316	241.9	0	255	5.86755				grey matter	611941
																						8TR s11	2701	37751	13.977	1.966		715767	237.655	0	255	5.2742				Lesion	4334.43
																						8TR s12	3604	48639	13.496	2.533		824959	241.359	22	255	5.89593				Lesion	8676.29
																						8TR s13	2750	10874	3.954	0.566		598433	244.903	0	255	1.81708				SC contour	3611970	1927340	38662.4	2.006
																															Average	3.64645				grey matter	1684630
																					Saline	6BL s1	1172	17413	14.858	0.907		618818	156.958	1	255	2.81391				Lesion	21332
																						6BL s2	434	14676	33.816	0.764		533809	151.332	0	239	2.7493				Lesion	2626.75
																						6BL s3	547	8930	16.325	0.465		683789	145.749	1	255	1.30596				Lesion	14703.7
																						6BL s4	1609	11645	7.237	0.607		649480	154.194	0	255	1.79297				SC contour	4015220	2227650	27897.6	1.25233
																						6BL s5	1320	15944	12.079	0.83		477017	162.866	0	226	3.34244				grey matter	1787570
																						6BL s6	1742	61585	35.353	3.208		650246	226.564	0	255	9.47103				Lesion	27897.6
																						6BL s7	1098	44812	40.812	2.334		623710	240.754	0	255	7.18475				SC contour	1670130	1080293	30965.5	2.8664
																						6BL s8	814	19141	23.515	0.997		549301	224.199	0	255	3.48461				grey matter	589837
																						6BL s9	352	29078	82.608	1.514		676894	239.948	0	255	4.2958				Lesion	24612.6
																						6BL s10	693	48850	70.491	2.544		720977	233.044	0	255	6.77553				Lesion	6352.95
																						6BL s11	555	44365	79.937	2.311		639799	235.084	0	255	6.93421				SC contour	3425390	1788300	63432	3.54706
																						6BL s12	1881	33717	17.925	1.756		974147	229.596	0	255	3.46118				grey matter	1637090
																						6BL s13	356	21572	60.596	1.124		958380	215.252	0	255	2.25088				Lesion	6441.6
																															Average	4.29712				Lesion	6859.21
																					DMM	8BL s1	533	8047	15.098	0.419		790871	189.322	0	255	1.01749				Lesion	9354.7
																						8BL s2	1342	21987	16.384	1.145		767542	187.013	0	255	2.8646				Lesion	4791.56
																						8BL s3	1942	28119	14.479	1.465		955970	153.305	0	251	2.94141				Lesion	11214.1
																						8BL s4	1966	33109	16.841	1.724		842097	173.581	0	255	3.93173				Lesion	5122.24
																						8BL s5	1261	23452	18.598	1.221		448070	187.075	0	255	5.234				Lesion	19648.6
																						8BL s6	1320	10199	7.727	0.531		395556	191.179	1	255	2.5784				SC contour	3756980	2099990	37330.5	1.77765
																						8BL s7	3040	14916	4.907	0.777		684814	200.478	0	255	2.17811				grey matter	1656990
																						8BL s8	1038	12882	12.41	0.671		538988	190.796	0	255	2.39003				Lesion	14009.9
																						8BL s9	2435	11974	4.917	0.624		605838	203.758	0	255	1.97644				Lesion	3569.93
																						8BL s10	849	17432	20.532	0.908		661896	194.712	0	255	2.63365				Lesion	19750.7
																															Average	2.77459				SC contour	1620340	954934	10882.9	1.13965
																					DMM	7BR s1	1488	25153	16.904	1.31		929916	204.472	0	255	2.70487				grey matter	665406
																						7BR s2	3016	20904	6.931	1.089		1000802	203.854	0	255	2.08872				Lesion	10882.9
																						7BR s3	1372	37464	27.306	1.951		879363	213.906	0	255	4.26036				SC contour	2404930	915150	34296	3.74758
																						7BR s4	1004	20669	20.587	1.077		718624	175.365	0	255	2.87619				grey matter	1489780
																						7BR s5	789	9924	12.578	0.517		502124	164.706	0	255	1.9764				Lesion	9615.5
																						7BR s6	1326	25647	19.342	1.336		787846	198.857	0	255	3.25533				Lesion	24680.5
																						7BR s7	1750	22633	12.933	1.179		741317	201.431	0	255	3.05308				SC contour	2424290	1637039	15498.8	0.946758
																						7BR s8	2269	31857	14.04	1.659		785345	172.464	0	255	4.05643				grey matter	787251
																						7BR s9	1925	38065	19.774	1.983		770566	174.99	0	255	4.93988				Lesion	5862.04
																						7BR s10	3458	31609	9.141	1.646		872580	172.225	0	255	3.62248				Lesion	9636.75
																															Average	3.28337				SC contour	1530330	674209	15811.6	2.34521
																					DMM	2TR s1	1358	38460	28.321	2.003		1053417	225.838	1	255	3.65098				grey matter	856121
																						2TR s2	548	18215	33.239	0.949		1179572	218.331	0	255	1.5442				Lesion	6975.11
																						2TR s3	1250	21953	17.562	1.143		705495	229.668	0	255	3.11172				Lesion	2950.62
																						2TR s4	500	6406	12.812	0.334		497339	215.64	0	255	1.28806				Lesion	5885.89
																						2TR s5	574	8260	14.39	0.43		706786	232.127	0	255	1.16867				SC contour	2234240	1295269	34180.1	2.63884
																						2TR s6	1221	17043	13.958	0.888		633314	226.99	0	255	2.69108				grey matter	938971
																						2TR s7	2007	35925	17.9	1.871		716359	226.39	0	255	5.01494				Lesion	23412.3
																						2TR s8	1797	21272	11.838	1.108		688160	225.368	0	255	3.09114				Lesion	4549.5
																						2TR s9	1775	8177	4.607	0.426		669021	232.782	0	255	1.22223				Lesion	6218.28
																						2TR s10	1481	13535	9.139	0.705		662006	203.833	0	255	2.04454				SC contour	908322	395284	29755	7.5275
																															Average	2.48276				grey matter	513038
																					DMM	2BR s1	723	19434	26.88	1.012		822441	170.366	0	255	2.36297				Lesion	29755
																						2BR s2	687	26955	39.236	1.404		696231	202.767	0	255	3.87156				SC contour	1045650	424472	22536.2	5.30923
																						2BR s3	1144	42160	36.853	2.196		1125856	209.858	0	255	3.74471				grey matter	621178
																						2BR s4	1122	21990	19.599	1.145		521412	171.233	0	255	4.21739				Lesion	3497.79
																						2BR s5	1573	22268	14.156	1.16		1342645	178.577	0	255	1.65852				Lesion	19038.4
																						2BR s6	286	9654	33.755	0.503		675988	223.569	0	255	1.42813				SC contour	2851570	1537590	13513.9	0.878901
																						2BR s7	652	8961	13.744	0.467		832080	193.35	0	255	1.07694				grey matter	1313980
																						2BR s8	318	11832	37.208	0.616		725695	196.373	0	255	1.63044				Lesion	13513.9
																						2BR s9	397	6462	16.277	0.337		727087	209.519	0	255	0.888752							Average	2.6516
																						2BR s10	559	4246	7.596	0.221		276153	143.356	0	255	1.53755		DMM+Met	5 TL	SC contour	3464780	1796500	0	0
																															Average	2.2417				grey matter	1668280
																																				SC contour	2892760	1853160	20749.8	1.1197
																																				grey matter	1039600
																																				Lesion	20749.8
																																				SC contour	4627250	2541620	9102.43	0.358135
																																				grey matter	2085630
																																				Lesion	9102.43
																																				SC contour	2402730	1562061	6529.92	0.418032
																																				grey matter	840669
																																				Lesion	6529.92
																																				SC contour	4041620	1951380	9334.32	0.478345
																																				grey matter	2090240
																																				Lesion	7517.17
																																				Lesion	1817.15
																																				SC contour	2293290	1484610	4568.26	0.307708
																																				grey matter	808680
																																				Lesion	4568.26
																																				SC contour	2592800	1674433	2437.54	0.145574
																																				grey matter	918367
																																				Lesion	2437.54
																																				SC contour	4181050	2082000	13149.1	0.631561
																																				grey matter	2099050
																																				Lesion	13149.1
																																				SC contour	2800870	1313930	14324.2	1.09018
																																				grey matter	1486940
																																				Lesion	3481.77
																																				Lesion	2097.98
																																				Lesion	8744.45
																																				SC contour	2631410	1692304	4198.37	0.248086
																																				grey matter	939106
																																				Lesion	4198.37
																																				SC contour	1874790	917232	0	0
																																				grey matter	957558
																																				SC contour	2674530	1666860	0	0
																																				grey matter	1007670
																																				SC contour	2841480
																																				grey matter	1263390	1.25645e+06	6942.73	0.552568
																																				Lesion	6942.73
																																				SC contour	1262220	503713	0	0
																																				grey matter	758507
																																							Average	0.382135
																																		Saline	6 BL	SC contour	3413020	1614900	39678.4	2.45702
																																				grey matter	1798120
																																				Lesion	6170.55
																																				Lesion	10551.3
																																				Lesion	11275.1
																																				Lesion	7694.46
																																				Lesion	3987
																																				SC contour	2873500	1138330	28651.8	2.517
																																				grey matter	1735170
																																				Lesion	8132.53
																																				Lesion	3122.77
																																				Lesion	11567.2
																																				Lesion	5829.28
																																				SC contour	1621030	896463	2938.69	0.327809
																																				grey matter	724567
																																				Lesion	2938.69
																																				SC contour	4293120	2233210	73425.8	3.2879
																																				grey matter	2059910
																																				Lesion	73425.8
																																				SC contour	3224970	1439870	47088.4	3.27032
																																				grey matter	1785100
																																				Lesion	40486.6
																																				Lesion	6601.82
																																				SC contour	2085730	1292746	25929.9	2.0058
																																				grey matter	792984
																																				Lesion	5916.57
																																				Lesion	1956.86
																																				Lesion	9971.69
																																				Lesion	8084.79
																																				SC contour	2501580	984730	24194.7	2.45699
																																				grey matter	1516850
																																				Lesion	6676.81
																																				Lesion	17517.9
																																				SC contour	3278180	1692630	52749.8	3.11644
																																				grey matter	1585550
																																				Lesion	48701.4
																																				Lesion	4048.36
																																				SC contour	2188190	1340486	27474.4	2.04958
																																				grey matter	847704
																																				Lesion	10391.1
																																				Lesion	13556.5
																																				Lesion	3526.78
																																				SC contour	1579780	652204	5843.29	0.89593
																																				grey matter	927576
																																				Lesion	1477.87
																																				Lesion	4365.42
																																				SC contour	2341170	1420078	15078.6	1.06182
																																				grey matter	921092
																																				Lesion	3772.23
																																				Lesion	11306.4
																																				SC contour	2538100	1519480	28026.8	1.8445
																																				grey matter	1018620
																																				Lesion	14009.4
																																				Lesion	5432.46
																																				Lesion	8584.91
																																				SC contour	3919550	2132550	47753	2.23924
																																				grey matter	1787000
																																				Lesion	14534.9
																																				Lesion	21242.3
																																				Lesion	11975.8
																																				SC contour	973898	400026	15452	3.86275
																																				grey matter	573872
																																				Lesion	5330.2
																																				Lesion	10121.8
																																							Average	2.24236
																																		Saline	6 NM	SC contour	2390330	1413245	12238.9	0.866013
																																				grey matter	977085
																																				Lesion	8054.16
																																				Lesion	4184.73
																																				SC contour	3804790	1928560	20700.4	1.07336
																																				grey matter	1876230
																																				Lesion	14371.3
																																				Lesion	4027.91
																																				Lesion	2301.17
																																				SC contour	5126000	2629570	46810	1.78014
																																				grey matter	2496430
																																				Lesion	14171.8
																																				Lesion	4233.18
																																				Lesion	12351.3
																																				Lesion	5863.74
																																				Lesion	3138.13
																																				Lesion	4488.15
																																				Lesion	2563.68
																																				SC contour	2025500	1292342	8989.93	0.695631
																																				grey matter	733158
																																				Lesion	8989.93
																																				SC contour	2914410	1211880	9306.78	0.767962
																																				grey matter	1702530
																																				Lesion	6272.64
																																				Lesion	3034.14
																																				SC contour	4180780	2118070	12750.2	0.601973
																																				grey matter	2062710
																																				Lesion	3052.89
																																				Lesion	9697.32
																																				SC contour	3078180	1269910	23787.3	1.87315
																																				grey matter	1808270
																																				Lesion	14321.8
																																				Lesion	5025.1
																																				Lesion	2408.56
																																				Lesion	2031.85
																																				SC contour	3500640	1617170	0	0
																																				grey matter	1883470
																																				SC contour	1425000	774035	0	0
																																				grey matter	650965
																																				SC contour	1364120	490879	17018.5	3.46694
																																				grey matter	873241
																																				Lesion	5887.6
																																				Lesion	11130.9
																																				SC contour	1180240	468754	9334.25	1.99129
																																				grey matter	711486
																																				Lesion	5587.59
																																				Lesion	3746.66
																																				SC contour	2409940	1397250	9801.31	0.701471
																																				grey matter	1012690
																																				Lesion	3003.48
																																				Lesion	6797.83
																																				SC contour	976351	345391	8686.5	2.51498
																																				grey matter	630960
																																				Lesion	7396.14
																																				Lesion	1290.36
																																				SC contour	2045580	1278958	16510.5	1.29093
																																				grey matter	766622
																																				Lesion	5619.99
																																				Lesion	10890.5
																																							Average	1.25885
																																		Saline	8 TR	SC contour	1591360	612310	24539	4.00761
																																				grey matter	979050
																																				Lesion	7033
																																				Lesion	17506
																																				SC contour	3033850	1429550	0	0
																																				grey matter	1604300
																																				SC contour	4482150	2127320	79073.5	3.71705
																																				grey matter	2354830
																																				Lesion	9820.05
																																				Lesion	4131.89
																																				Lesion	53460.6
																																				Lesion	11661
																																				SC contour	2118040	1324136	14379.8	1.08598
																																				grey matter	793904
																																				Lesion	7762.63
																																				Lesion	6617.16
																																				SC contour	3509530	1657500	13803.6	0.832799
																																				grey matter	1852030
																																				Lesion	4842.7
																																				Lesion	8960.94
																																				SC contour	4019830	2016190	26283.1	1.3036
																																				grey matter	2003640
																																				Lesion	15912.2
																																				Lesion	5335.32
																																				Lesion	5035.62
																																				SC contour	1788540	1131760	8533.11	0.753968
																																				grey matter	656780
																																				Lesion	8533.11
																																				SC contour	2103690	845910	0	0
																																				grey matter	1257780
																																				SC contour	1764100	1112428	0	0
																																				grey matter	651672
																																				SC contour	3996750	2026560	23177.1	1.14367
																																				grey matter	1970190
																																				Lesion	23177.1
																																				SC contour	1546990	901374	0	0
																																				grey matter	645616
																																				SC contour	2380910	1404638	9586.53	0.682491
																																				grey matter	976272
																																				Lesion	9586.53
																																				SC contour	1404280	588102	0	0
																																				grey matter	816178
																																				SC contour	1491000	620431	14037.2	2.26249
																																				grey matter	870569
																																				Lesion	14037.2
																																				SC contour	2296650	1330883	12916.9	0.970551
																																				grey matter	965767
																																				Lesion	12916.9
																																				SC contour	2202610	1046420	0	0
																																				grey matter	1156190
																																							Average	1.04751
																																		DMM+Met	4 BR	SC contour	2205550	1241944	0	0
																																				grey matter	963606
																																				SC contour	3273450	1727300	0	0
																																				grey matter	1546150
																																				SC contour	2143290	1280255	25529.4	1.99409
																																				grey matter	863035
																																				Lesion	25529.4
																																				SC contour	1874260	1127354	17030.3	1.51064
																																				grey matter	746906
																																				Lesion	17030.3
																																				SC contour	3348390	1692520	3847.22	0.227307
																																				grey matter	1655870
																																				Lesion	3847.22
																																				SC contour	4249460	1833350	8519.91	0.464718
																																				grey matter	2416110
																																				Lesion	8519.91
																																				SC contour	1965690	1238898	16932.7	1.36675
																																				grey matter	726792
																																				Lesion	16932.7
																																				SC contour	3872830	1855660	18426.5	0.992989
																																				grey matter	2017170
																																				Lesion	18426.5
																																				SC contour	1927760	1188553	10924.6	0.919151
																																				grey matter	739207
																																				Lesion	10924.6
																																				SC contour	3598420	1429720	8703.57	0.60876
																																				grey matter	2168700
																																				Lesion	8703.57
																																				SC contour	1736280	1083483	0	0
																																				grey matter	652797
																																				SC contour	4170270	2286030	21144.3	0.924935
																																				grey matter	1884240
																																				Lesion	5954.79
																																				Lesion	15189.5
																																				SC contour	3328500	1494840	9636.06	0.644621
																																				grey matter	1833660
																																				Lesion	9636.06
																																				SC contour	2572050	1532680	7713.2	0.503249
																																				grey matter	1039370
																																				Lesion	7713.2
																																				SC contour	2897410	1701160	0	0
																																				grey matter	1196250
																																							Average	0.677148
																																		DMM	2TR	SC contour	2369750	984210	9367.72	0.951801
																																				grey matter	1385540
																																				Lesion	9367.72
																																				SC contour	2527950	1441180	8218.96	0.570294
																																				grey matter	1086770
																																				Lesion	2710.27
																																				Lesion	5508.69
																																				SC contour	3514000	1832670	18123.6	0.988918
																																				grey matter	1681330
																																				Lesion	18123.6
																																				SC contour	2115900	1407820	6850.68	0.486616
																																				grey matter	708080
																																				Lesion	6850.68
																																				SC contour	2423930	1497303	2398.33	0.160177
																																				grey matter	926627
																																				Lesion	2398.33
																																				SC contour	3812520	2149960	12112.7	0.563392
																																				grey matter	1662560
																																				Lesion	2882.44
																																				Lesion	1670.48
																																				Lesion	7559.79
																																				SC contour	3953770	2139940	12833.7	0.599722
																																				grey matter	1813830
																																				Lesion	12833.7
																																				SC contour	2499360	1483260	8434.5	0.568646
																																				grey matter	1016100
																																				Lesion	3606.89
																																				Lesion	4827.61
																																				SC contour	2497970	1548963	17311.7	1.11763
																																				grey matter	949007
																																				Lesion	17311.7
																																				SC contour	3456920	1787880	16403.7	0.917493
																																				grey matter	1669040
																																				Lesion	5722.25
																																				Lesion	2596.07
																																				Lesion	8085.36
																																							Average	0.692469
																																		DMM	2BR	SC contour	3278540	1588030	36146.2	2.27616
																																				grey matter	1690510
																																				Lesion	3049.48
																																				Lesion	18348.7
																																				Lesion	6218.29
																																				Lesion	1822.19
																																				Lesion	6707.49
																																				SC contour	2071040	1323860	18404.8	1.39024
																																				grey matter	747180
																																				Lesion	4212.01
																																				Lesion	4005.75
																																				Lesion	7040.4
																																				Lesion	3146.63
																																				SC contour	3997340	2161580	14283.1	0.660774
																																				grey matter	1835760
																																				Lesion	4461.79
																																				Lesion	3173.52
																																				Lesion	6647.84
																																				SC contour	4641060	2456000	76051.3	3.09655
																																				grey matter	2185060
																																				Lesion	36261.4
																																				Lesion	2134.13
																																				Lesion	37655.8
																																				SC contour	2323340	1514345	70637.5	4.66456
																																				grey matter	808995
																																				Lesion	19752.6
																																				Lesion	10672.7
																																				Lesion	40212.2
																																				SC contour	4194660	2076730	141269	6.80245
																																				grey matter	2117930
																																				Lesion	16805.4
																																				Lesion	19392.9
																																				Lesion	58499.7
																																				Lesion	25725.4
																																				Lesion	10048.4
																																				Lesion	10796.8
																																				SC contour	2369840	1514788	12041.1	0.794905
																																				grey matter	855052
																																				Lesion	2345.5
																																				Lesion	3059.71
																																				Lesion	6635.91
																																				SC contour	2907000	1228410	97532.1	7.9397
																																				grey matter	1678590
																																				Lesion	42658.5
																																				Lesion	13348.4
																																				Lesion	21505
																																				Lesion	20020.2
																																				SC contour	2452600	1533837	32632.4	2.1275
																																				grey matter	918763
																																				Lesion	10931.4
																																				Lesion	4089.28
																																				Lesion	17611.7
																																				SC contour	2730760	1574120	41487.2	2.63558
																																				grey matter	1156640
																																				Lesion	9283.1
																																				Lesion	23132.4
																																				Lesion	9071.73
																																							Average	3.23884
																																		DMM	7BR	SC contour	2827700	1743450	33324.4	1.91141
																																				grey matter	1084250
																																				Lesion	21194.7
																																				Lesion	8314.91
																																				Lesion	3814.84
																																				SC contour	3150100	1780280	23588	1.32496
																																				grey matter	1369820
																																				Lesion	8262.08
																																				Lesion	5219.41
																																				Lesion	5904.64
																																				Lesion	4201.82
																																				SC contour	4453910	2386740	72294.4	3.029
																																				grey matter	2067170
																																				Lesion	13232.6
																																				Lesion	59061.8
																																				SC contour	3574200	1931070	14471.8	0.749421
																																				grey matter	1643130
																																				Lesion	5594.42
																																				Lesion	4798.38
																																				Lesion	4079.05
																																				SC contour	2655450	1739703	8180.25	0.47021
																																				grey matter	915747
																																				Lesion	8180.25
																																				SC contour	4306880	2395020	30461.7	1.27188
																																				grey matter	1911860
																																				Lesion	30461.7
																																				SC contour	2600420	1642591	12025.8	0.732122
																																				grey matter	957829
																																				Lesion	5870.55
																																				Lesion	6155.22
																																				SC contour	3888750	1840410	38948.8	2.11631
																																				grey matter	2048340
																																				Lesion	9901.87
																																				Lesion	4426.56
																																				Lesion	24620.4
																																				SC contour	4423830	2314720	21888.4	0.945617
																																				grey matter	2109110
																																				Lesion	16379.3
																																				Lesion	5509.08
																																				SC contour	2741530	1149050	31926.7	2.77853
																																				grey matter	1592480
																																				Lesion	5514.3
																																				Lesion	3061.41
																																				Lesion	19381
																																				Lesion	3969.95
																																				SC contour	2328580	1535448	13017.8	0.84782
																																				grey matter	793132
																																				Lesion	4839.29
																																				Lesion	8178.55
																																				SC contour	3670730	2252760	24753.8	1.09882
																																				grey matter	1417970
																																				Lesion	21627.6
																																				Lesion	3126.19
																																				SC contour	1768260	810780	6344.42	0.782508
																																				grey matter	957480
																																				Lesion	6344.42
																																				SC contour	3081950	1801430	12895.1	0.715825
																																				grey matter	1280520
																																				Lesion	8800.71
																																				Lesion	4094.37
																																							Average	1.34103
																																		DMM	8BL	SC contour	3024120	1343470	10694.5	0.796036
																																				grey matter	1680650
																																				Lesion	4147.23
																																				Lesion	3811.43
																																				Lesion	2735.84
																																				SC contour	2168480	1351169	6463.79	0.478385
																																				grey matter	817311
																																				Lesion	2478.45
																																				Lesion	3985.34
																																				SC contour	2540820	1538100	22183.3	1.44226
																																				grey matter	1002720
																																				Lesion	3983.59
																																				Lesion	1024.45
																																				Lesion	3651.2
																																				Lesion	1771.05
																																				Lesion	5611.46
																																				Lesion	6141.59
																																				SC contour	1665420	711107	32243.7	4.53429
																																				grey matter	954313
																																				Lesion	24726.5
																																				Lesion	7517.18
																																				SC contour	3720370	2011400	16040	0.797455
																																				grey matter	1708970
																																				Lesion	16040
																																				SC contour	2002400	1295781	7363.77	0.568288
																																				grey matter	706619
																																				Lesion	2302.88
																																				Lesion	5060.89
																																				SC contour	3752710	1924760	18320.8	0.951847
																																				grey matter	1827950
																																				Lesion	2018.21
																																				Lesion	1818.78
																																				Lesion	6250.68
																																				Lesion	6102.38
																																				Lesion	2130.72
																																				SC contour	3359910	2059150	6775.67	0.329052
																																				grey matter	1300760
																																				Lesion	6775.67
																																				SC contour	2285480	1471330	12784.3	0.868895
																																				grey matter	814150
																																				Lesion	5638.74
																																				Lesion	7145.58
																																				SC contour	4678470	2507230	18489.5	0.737447
																																				grey matter	2171240
																																				Lesion	18489.5
																																				SC contour	3678530	2007720	6722.83	0.334849
																																				grey matter	1670810
																																				Lesion	3228.46
																																				Lesion	3494.37
																																				SC contour	1977590	1313905	9310.39	0.708605
																																				grey matter	663685
																																				Lesion	4130.18
																																				Lesion	2877.33
																																				Lesion	2302.88
																																							Average	1.04562
