# Supplementary material for: Mitochondrial complex I activity in microglia sustains neuroinflammation
Source: Nature. 2024 Mar 13;628(8006):195–203. doi: 10.1038/s41586-024-07167-9 (PMC10990929; doi:10.1038/s41586-024-07167-9)
Supplement: Supplementary file 13 — Source Data Extended Data Fig. 1 [file 41586_2024_7167_MOESM13_ESM.xlsx]

## Sheet: Extended data Fig. 1e
	PLOTTED DATA						Image (um)	309
	Group	Marker	Total	RFP+YFP+	RFP-YFP+		Area (um2)	95481
	Ctrl	IBA1	0.000181537	0.000178046	3.4911e-06
	Ctrl	IBA1	0.000157099	0.000157099	0		Number	Group	Section	total IBA1	RFP+YFP+	RFP-YFP+		Number	Group	Section	total marker	RFP+YFP+	RFP-YFP+		Number	Group	Section	total marker	RFP+YFP+	RFP-YFP+
	A-EAE	IBA1	0.00148022	0.000303725	0.0011765		CR15	Ctrl	sc1	18	18	0		CR1	A-EAE	sc1	137	32	105		CR5	C-EAE	sc1	55	45	10
	A-EAE	IBA1	0.00135455	0.000534138	0.000820408				sc2	17	17	0				sc2	131	22	109				sc2	48	43	5
	A-EAE	IBA1	0.000792479	0.000418932	0.000373547				sc3	17	16	1				sc3	156	33	123				sc3	50	42	8
	C-EAE	IBA1	0.000534138	0.00078666	0.000152445		CR17	Ctrl	sc1	21	21	0		CR2	A-EAE	sc1	134	70	64		CR13	C-EAE	sc1	82	60	22
	C-EAE	IBA1	0.00112483	0.000919555	0.000205276				sc2	13	13	0				sc2	126	40	86				sc2	93	81	12
	C-EAE	IBA1	0.00142437	0.00119395	0.000230412				sc3	11	11	0				sc3	128	43	85				sc3	71	63	8
														CR3	A-EAE	sc1	105	43	62		CR16	C-EAE	sc1	154	120	34
	Ctrl	CD3	0	0	0											sc2	62	40	22				sc2	137	115	22
	Ctrl	CD3	3.4911e-06	0	0											sc3	60	37	23				sc3	117	107	10
	A-EAE	CD3	0.00107177	2.44377e-05	5.23664e-05
	A-EAE	CD3	0.000747095	4.53842e-05	0.000101242					17.3333	17	0.333333					141.333	29	112.333					51	75.1111	14.5556
	A-EAE	CD3	0.000907685	5.23664e-05	0.000115206					15	15	0					129.333	51	78.3333					107.4	87.8	19.6
	C-EAE	CD3	5.70212e-05	6.98219e-06	4.65479e-06												75.6667	40	35.6667					136	114	22
	C-EAE	CD3	5.23664e-05	3.4911e-06	6.98219e-06
	C-EAE	CD3	6.63308e-05	1.04733e-05	3.4911e-06				cell/um2	0.000181537	0.000178046	3.4911e-06					0.00148022	0.000303725	0.0011765					0.000534138	0.00078666	0.000152445
										0.000157099	0.000157099	0					0.00135455	0.000534138	0.000820408					0.00112483	0.000919555	0.000205276
	Ctrl	CD19	3.4911e-06	0	0												0.000792479	0.000418932	0.000373547					0.00142437	0.00119395	0.000230412
	Ctrl	CD19	0	0	0
	A-EAE	CD19	0.000139644	6.98219e-06	6.98219e-06		Number	Group	Section	total CD3	RFP+YFP+	RFP-YFP+		Number	Group	Section	total marker	RFP+YFP+	RFP-YFP+		Number	Group	Section	total marker	RFP+YFP+	RFP-YFP+
	A-EAE	CD19	0.000366565	5.93486e-05	2.09466e-05		CR15	Ctrl	sc1	0	0	0		CR1	A-EAE	sc1	140	3	6		CR5	C-EAE	sc1	2	0	0
	A-EAE	CD19	7.68041e-05	3.4911e-06	3.4911e-06				sc2	0	0	0				sc2	42	2	3				sc2	7	1	1
	C-EAE	CD19	3.4911e-06	0	0				sc3	0	0	0				sc3	125	2	6				sc3	6	1	0
	C-EAE	CD19	0.000261832	2.44377e-05	1.39644e-05		CR17	Ctrl	sc1	1	0	0		CR2	A-EAE	sc1	62	8	12		CR13	C-EAE	sc1	3	0	0
	C-EAE	CD19	0.000143135	6.98219e-06	1.39644e-05				sc2	0	0	0				sc2	22	1	2				sc2	8	1	2
									sc3	0	0	0				sc3	130	4	15				sc3	4	0	0
	Ctrl	GFAP	0.000233903	1.04733e-05	0									CR3	A-EAE	sc1	21	4	3		CR14	C-EAE	sc1	4	1	0
	Ctrl	GFAP	0.000298489	2.61832e-05	1.04733e-05											sc2	77	4	12				sc2	8	2	1
	A-EAE	GFAP	0.000887902	3.25836e-05	9.30959e-06											sc3	162	7	18				sc3	7	0	0
	A-EAE	GFAP	0.000809934	2.44377e-05	1.39644e-05
	A-EAE	GFAP	0.000939105	3.84021e-05	1.04733e-05					0	0	0					102.333	2.33333	5					5.44444	0.666667	0.444444
	C-EAE	GFAP	0.000586504	2.90925e-05	3.4911e-06					0.333333	0	0					71.3333	4.33333	9.66667					5	0.333333	0.666667
	C-EAE	GFAP	0.000576031	2.79288e-05	6.98219e-06												86.6667	5	11					6.33333	1	0.333333
	C-EAE	GFAP	0.000775023	5.93486e-05	3.4911e-06
									cell/um2	0	0	0					0.00107177	2.44377e-05	5.23664e-05					5.70212e-05	6.98219e-06	4.65479e-06
										3.4911e-06	0	0					0.000747095	4.53842e-05	0.000101242					5.23664e-05	3.4911e-06	6.98219e-06
																	0.000907685	5.23664e-05	0.000115206					6.63308e-05	1.04733e-05	3.4911e-06
							Number	Group	Section	total CD19	RFP+YFP+	RFP-YFP+		Number	Group	Section	total marker	RFP+YFP+	RFP-YFP+		Number	Group	Section	total marker	RFP+YFP+	RFP-YFP+
							CR15	Ctrl	sc1	0	0	0		CR1	A-EAE	sc1	21	1	2		CR5	C-EAE	sc1	1	0	0
									sc2	0	0	0				sc2	4	0	0				sc2	0	0	0
									sc3	1	0	0				sc3	15	1	0				sc3	0	0	0
							CR17	Ctrl	sc1	0	0	0		CR2	A-EAE	sc1	38	4	3		CR13	C-EAE	sc1	2	0	0
									sc2	0	0	0				sc2	2	0	0				sc2	11	1	1
									sc3	0	0	0				sc3	65	13	3				sc3	62	6	3
														CR3	A-EAE	sc1	2	0	0		CR14	C-EAE	sc1	12	0	1
																sc2	4	0	0				sc2	12	1	0
																sc3	16	1	1				sc3	17	1	3
										0.333333	0	0					13.3333	0.666667	0.666667					0.333333	0	0
										0	0	0					35	5.66667	2					25	2.33333	1.33333
																	7.33333	0.333333	0.333333					13.6667	0.666667	1.33333
									cell/um2	3.4911e-06	0	0					0.000139644	6.98219e-06	6.98219e-06					3.4911e-06	0	0
										0	0	0					0.000366565	5.93486e-05	2.09466e-05					0.000261832	2.44377e-05	1.39644e-05
																	7.68041e-05	3.4911e-06	3.4911e-06					0.000143135	6.98219e-06	1.39644e-05
							Number	Group	Section	total GFAP	RFP+YFP+	RFP-YFP+					total marker	RFP+YFP+	RFP-YFP+					total marker	RFP+YFP+	RFP-YFP+
							CR15	Ctrl	sc1	21	2	0		CR1	A-EAE	sc1	55	2	1		CR5	C-EAE	sc1	31	0	0
									sc2	24	0	0				sc2	87	6	0				sc2	42	0	0
									sc3	22	1	0				sc3	120	2	0				sc3	44	0	0
							CR17	Ctrl	sc1	21	0	0		CR2	A-EAE	sc1	47	0	0		CR13	C-EAE	sc1	67	2	1
									sc2	25	2	0				sc2	80	3	2				sc2	46	3	1
									sc3	32	3	2				sc3	105	4	2				sc3	52	3	0
														CR3	A-EAE	sc1	67	0	2		CR14	C-EAE	sc1	52	5	0
																sc2	77	1	0				sc2	76	5	0
																sc3	125	10	1				sc3	94	7	1
										22.3333	1	0					84.7778	3.11111	0.888889					56	2.77778	0.333333
										28.5	2.5	1					77.3333	2.33333	1.33333					55	2.66667	0.666667
																	89.6667	3.66667	1					74	5.66667	0.333333
									cell/um2	0.000233903	1.04733e-05	0					0.000887902	3.25836e-05	9.30959e-06					0.000586504	2.90925e-05	3.4911e-06
										0.000298489	2.61832e-05	1.04733e-05					0.000809934	2.44377e-05	1.39644e-05					0.000576031	2.79288e-05	6.98219e-06
																	0.000939105	3.84021e-05	1.04733e-05					0.000775023	5.93486e-05	3.4911e-06
