# Supplementary material for: Mitochondrial complex I activity in microglia sustains neuroinflammation
Source: Nature. 2024 Mar 13;628(8006):195–203. doi: 10.1038/s41586-024-07167-9 (PMC10990929; doi:10.1038/s41586-024-07167-9)
Supplement: Supplementary file 14 — Source Data Extended Data Fig. 2 [file 41586_2024_7167_MOESM14_ESM.xlsx]

## Sheet: Extended data Fig. 2d
	PLOTTED DATA						Image (um)	309
	Group	Total YFP+ RFP+ SPP1+	Total YFP+ RFP+ SPP1-	YFP+ RFP+ SPP1+ Gp91+	YFP+ RFP+ SPP1- Gp91+		Area (um2)	95481
	Ctrl	6.98219e-06	0.000153608	0	0
	Ctrl	0	0.000125679	0	0		Group	Code	Section	Total YFP+ RFP+ SPP1+	Total YFP+ RFP+ SPP1-	YFP+ RFP+ SPP1+ Gp91+	YFP+ RFP+ SPP1- Gp91+	Total YFP+ SPP1+	Total YFP+ SPP1-	YFP+ SPP1+ Gp91+	YFP+ SPP1- Gp91+
	A-EAE	5.58575e-05	0.000188519	4.88753e-05	4.88753e-05		Ctrl	CR04	sc1	2	12	0	0	0	1	0	0
	A-EAE	5.93486e-05	0.000296743	5.23664e-05	5.23664e-05				sc2	0	17	0	0	0	0	0	0
	A-EAE	9.42596e-05	0.00041544	8.72774e-05	3.14199e-05				sc3	0	15	0	0	0	0	0	0
	C-EAE	0.000244377	0.000100078	0.000218775	1.39644e-05		Ctrl	CR17	sc1	0	14	0	0	0	0	0	0
	C-EAE	0.000296743	6.63308e-05	0.000268814	1.04733e-05				sc2	0	6	0	0	0	0	0	0
	C-EAE	0.000265323	0.000157099	0.000244377	2.09466e-05				sc3	0	16	0	0	0	1	0	0
	Group	Total YFP+ SPP1+	Total YFP+ SPP1-	YFP+ SPP1+ Gp91+	YFP+ SPP1- Gp91+
	Ctrl	0	3.4911e-06	0	0
	Ctrl	0	3.4911e-06	0	0
	A-EAE	0.000104733	0.000307216	0.000101242	4.88753e-05
	A-EAE	0.000104733	0.000293252	9.42596e-05	4.88753e-05					0.666667	14.6667	0	0	0	0.333333	0	0
	A-EAE	0.000101242	0.000328163	8.72774e-05	5.93486e-05					0	12	0	0	0	0.333333	0	0
	C-EAE	5.93486e-05	3.02562e-05	4.53842e-05	2.3274e-06
	C-EAE	4.18932e-05	3.4911e-05	3.14199e-05	3.4911e-06
	C-EAE	8.37863e-05	4.18932e-05	6.63308e-05	3.4911e-06				cell/um2	6.98219e-06	0.000153608	0	0	0	3.4911e-06	0	0
										0	0.000125679	0	0	0	3.4911e-06	0	0
										Total YFP+ RFP+ SPP1+	Total YFP+ RFP+ SPP1-	YFP+ RFP+ SPP1+ Gp91+	YFP+ RFP+ SPP1- Gp91+	Total YFP+ SPP1+	Total YFP+ SPP1-	YFP+ SPP1+ Gp91+	YFP+ SPP1- Gp91+
							A-EAE	CR1	sc1	4	20	4	1	12	36	12	2
									sc2	5	18	4	8	15	30	14	2
									sc3	7	16	6	5	3	22	3	10
							A-EAE	CR2	sc1	5	51	5	2	12	32	10	2
									sc2	15	52	14	2	14	40	12	5
									sc3	22	40	22	2	24	5	22	1
							A-EAE	CR3	sc1	12	39	10	1	2	12	1	3
									sc2	5	30	5	7	4	12	3	6
									sc3	17	10	16	2	1	7	1	2
										5.33333	18	4.66667	4.66667	10	29.3333	9.66667	4.66667
										5.66667	28.3333	5	5	10	28	9	4.66667
										9	39.6667	8.33333	3	9.66667	31.3333	8.33333	5.66667
										5.58575e-05	0.000188519	4.88753e-05	4.88753e-05	0.000104733	0.000307216	0.000101242	4.88753e-05
										5.93486e-05	0.000296743	5.23664e-05	5.23664e-05	0.000104733	0.000293252	9.42596e-05	4.88753e-05
										9.42596e-05	0.00041544	8.72774e-05	3.14199e-05	0.000101242	0.000328163	8.72774e-05	5.93486e-05
										Total YFP+ RFP+ SPP1+	Total YFP+ RFP+ SPP1-	YFP+ RFP+ SPP1+ Gp91+	YFP+ RFP+ SPP1- Gp91+	Total YFP+ SPP1+	Total YFP+ SPP1-	YFP+ SPP1+ Gp91+	YFP+ SPP1- Gp91+
							C-EAE	CR5	sc1	10	2	9	0	1	0	1	0
									sc2	21	4	19	0	0	0	0	0
									sc3	19	5	18	1	2	0	1	0
							C-EAE	CR13	sc1	45	10	40	2	10	10	8	1
									sc2	12	30	12	3	12	2	10	0
									sc3	32	6	28	1	5	5	3	1
							C-EAE	CR14	sc1	27	12	22	2	8	4	5	0
									sc2	21	5	19	0	12	2	10	0
									sc3	23	12	21	3	1	3	1	0
										23.3333	9.55556	20.8889	1.33333	5.66667	2.88889	4.33333	0.222222
										28.3333	6.33333	25.6667	1	4	3.33333	3	0.333333
										25.3333	15	23.3333	2	8	4	6.33333	0.333333
										0.000244377	0.000100078	0.000218775	1.39644e-05	5.93486e-05	3.02562e-05	4.53842e-05	2.3274e-06
										0.000296743	6.63308e-05	0.000268814	1.04733e-05	4.18932e-05	3.4911e-05	3.14199e-05	3.4911e-06
										0.000265323	0.000157099	0.000244377	2.09466e-05	8.37863e-05	4.18932e-05	6.63308e-05	3.4911e-06
