# Supplementary material for: Mitochondrial complex I activity in microglia sustains neuroinflammation
Source: Nature. 2024 Mar 13;628(8006):195–203. doi: 10.1038/s41586-024-07167-9 (PMC10990929; doi:10.1038/s41586-024-07167-9)
Supplement: Supplementary file 15 — Source Data Extended Data Fig. 7 [file 41586_2024_7167_MOESM15_ESM.xlsx]

## Sheet: Extended data Fig.7c
	PLOTTED DATA
	Unstimulated	LPS/IFNγ	LPS/IFNγ+Rotenone	LPS/IFNγ+RET	LPS/IFNγ+RET+Rotenone
	22761	24585	24712	31702	25600
	21871	29516	28446	31293	23868
	21387	31173	30266	35811	25274
	20283	31841	28292	32564	23156
	10069	30324	26428	24372	26483
	11962	28612	32260	20536	22663
	22174	27843	25856	28179	22406
	22955	29443	19429	39166	23686
	19877	29434	28506	28938	27064
	17662	29767	19974	33009	26828
	19926	28697		26507	23754
	17996	26893		29206	22387
	19941	29563		28367	22712
	18625	28806		24228	25280
	17370	25658		28621	21291
	17900	28822		30299	21392
	20096	25245		25040	19906
	16609	22082		19543	20377

## Sheet: Extended data Fig.7d
	PLOTTED DATA
	Unstimulated	LPS/IFNγ	LPS/IFNγ+Rotenone	LPS/IFNγ+RET	LPS/IFNγ+RET+Rotenone
	35745	37445	36341	39970	32689
	35671	37944	36358	39476	33987
	36009	37516	35627	38812	34093
	38413	37377	37220	38503	35953
	35884	37097	38517	35674	33309
	34885	36198	37135	36114	33316
	34390	37241	40816	38054	37866
	35446	36182	39906	38529	36406
	33370	35692	37668	37921	34851
	36601	36612	36538	38737	35488
	35986	35284	38872	37832	35227
	35016	35443	39774	37162	32493

## Sheet: Extended data Fig.7e
	PLOTTED DATA
	Unstimulated	Unstimulated+Rotenone	Unstimulated+Oligomycin	LPS/IFNγ	LPS/IFNγ+Rotenone	LPS/IFNγ+Oligomycin	Death Control
	56.57	53.624	77.555	40.298	55.294	47.747	100.609
	56.171	54.069	56.886	50.988	48.405	50.739	107.306
	33.735	50.159	61.664	49.263	71.045	52.961	92.231
				50.618	56.822	58.406	89.263
							118.394
							92.197

## Sheet: Extended data Fig.7f
	PLOTTED DATA
	untreated	0.1 μM S1QEL1.1	1 μM S1QEL1.1	10 μM S1QEL1.1	100 μM S1QEL1.1	Death Control
	56.819	21.363	12.905	35.154	58.967	102.437
	70.539	22.438	16.047	49.864	44.502	114.758
	32.948	20.085	41.371	24.702	57.294	127.683
	25.715	28.39	49.527	30.292	83.726	92.908
						67.277
						94.937

## Sheet: Extended data Fig.7h
	PLOTTED DATA
	Unstimulated	LPS/IFNγ	LPS/IFNγ+Rotenone	LPS/IFNγ+RET	LPS/IFNγ+RET+Rotenone
	0.84	3.95	1.21	4.65	2.26
	1.19	2.49	0.83	1.77	1.27
	1.1	2.53	1.9	3.49	0.47
	1.08	6.19	1.13	3.67	0.46
	0.85	1.2	0.95	1.11	1
			0.9		0.83
			0.95		1.04
			1.08		0.8
			0.77		0.77

## Sheet: Extended data Fig.7i
	PLOTTED DATA
	Unstimulated	LPS/IFNγ	LPS/IFNγ+Rotenone	LPS/IFNγ+RET	LPS/IFNγ+RET+Rotenone
	189.462	152.474	210.228	179.28	191.908
	183.008	182.661	175.398	111.088	167.416
	190.417	174.1	193.317	109.606	202.175
	149.161	119.834		104.692	142.94
	177.844	114.109			171.102
	175.332	115.993			179.739

## Sheet: Extended data Fig.7j
	PLOTTED DATA
	Unstimulated	LPS/IFNγ	LPS/IFNγ+Rotenone	LPS/IFNγ+RET	LPS/IFNγ+RET+Rotenone
	1.26	0.9	0.88	0.61	1.31
	1.11	0.84	0.53	0.81	1.26
	1.06	0.72	0.81	0.64	1.2
	0.77	0.86	0.42	0.7	0.66
	0.78	0.78	0.51	0.68	0.89
	1	0.8		0.61	0.75
	1.12	0.86		0.76	1.03
	0.87	0.99		0.7
	1.14	0.88		0.31
	1.18	0.52		0.44
	0.85	0.16		0.57
		0.67
		1.06

## Sheet: Extended data Fig.7k
	PLOTTED DATA
	Unstimulated	LPS/IFNγ	LPS/IFNγ+MitoTEMPO	LPS/IFNγ+RET	LPS/IFNγ+RET+MitoTEMPO
	309.2	178.043	286.465	171.3	237.343
	279.332	181.338	271.208	165.515	253.263
	259.595	198.244	278.404	166.947	253.276
	220.899	193.151	282.184	177.573	253.935
	253.682	214.257	258.969	167.469	237.849
	283.427	203.099	262.312	174.826	240.82

## Sheet: Extended data Fig.7l
	PLOTTED DATA
	Unstim	LPS/IFNg	LPS/IFNγ+S1QEL1.1	LPS/IFNγ+RET	LPS/IFNγ+RET+S1QEL1.1
	222.22	208.57	177.61	194.8	174.57
	200.97	204.8	177.4	207.44	165.24
	220.73	193.7	177.06	178.99	209.21
	209.08	206.1	201.31	205.41	210.39
	206.26	195.2	198.7	180.67	194.98
	215.9	204.95	187.56	164.77	202.56
	207.49	184.73	179.03	197.98	214.61
	214.45	173.76	196.82	193.58	188.78
	188.19	179.54	197.51		195.59
	223.87	214.85	195.72		212.19
	211.2	196.34	196.23		213.82
		178.13	189.55		209.97
