# Supplementary material for: Mitochondrial complex I activity in microglia sustains neuroinflammation
Source: Nature. 2024 Mar 13;628(8006):195–203. doi: 10.1038/s41586-024-07167-9 (PMC10990929; doi:10.1038/s41586-024-07167-9)
Supplement: Supplementary file 16 — Source Data Extended Data Fig. 8 [file 41586_2024_7167_MOESM16_ESM.xlsx]

## Sheet: Extended Data Fig.8f
	PLOTTED DATA
	Unstimulated	Unstimulated+Rotenone	Unstimulated+Oligomycin	LPS/IFNγ	LPS/IFNγ+Rotenone	LPS/IFNγ+Oligomycin	Death Control
	34.77	28.54	32.16	35.88	48.42	50.24	66.1
	20.19	35.29	34.49	57.01	39.52	43.13	80.21
	21.27	32.13	21.41	75.94	55.98	53.29	95.66
	23.46	31.16	35.05	25.92	37.75	48.88	89.6
							105.89

## Sheet: Extended Data Fig.8g
	PLOTTED DATA
	Unstimulated	LPS/IFNγ	LPS/IFNγ+Rotenone	LPS/IFNγ+RET	LPS/IFNγ+RET+Rotenone
	9069	13995	10663	15421	11291
	9984	13408	20224	25733	12569
	12847	17688	25349	14768	16612
	11512	16291	25264	14550	10940
	12745	14670	14676	14266	12598
	11112	13736	16778	13960	12118
	13237	14563	19160	13732	14671
	8958	13447	14803	12229	12047
	9462	11935	15287	13487	12872
	7755	8517	11611	14148	9131
	11739	14381	12626	14640	13098
	11238	17744	16193	16586	14447
	15555	17308	15544	16247	10870
	10956	17658	18123	19531	15808
		17983	15272	17499	12945
				15282
				22007
				17403
				14251
				18171

## Sheet: Extended Data Fig.8h
	PLOTTED DATA
	Unstimulated	LPS/IFNγ	LPS/IFNγ+Rotenone	LPS/IFNγ+RET	LPS/IFNγ+RET+Rotenone
	6768	8778	10117	8676	8332
	5977	8836	9303	9707	8431
	6602	8658	8411	8371	8867
	5875	8615	7728	8840	7132
	6943	9252	9037	8469	7671
	6695	7070	7427	7303	7179
	6823	7541	8040	8161	7200
	6517	7248	6951	8037	6978
	6534	7259	7101	6643	6931
	6651	8236	7833	6860	6746
	6869	7359	6731
		7572	6744
		7483	8479
			7573
			7202

## Sheet: Extended Data Fig.8i
	PLOTTED DATA
	Unstimulated	LPS/IFNγ	LPS/IFNγ+Rotenone	LPS/IFNγ+RET	LPS/IFNγ+RET+Rotenone
	316.4	297.5	301.7	306.9	322.2
	356	295.4	313.9	276.5	348.8
	357.9	300.8	330.9	317.7	385.1
	345.5	289	311.2	268.2	302.5
