# Supplementary material for: Mitochondrial complex I activity in microglia sustains neuroinflammation
Source: Nature. 2024 Mar 13;628(8006):195–203. doi: 10.1038/s41586-024-07167-9 (PMC10990929; doi:10.1038/s41586-024-07167-9)
Supplement: Supplementary file 17 — Source Data Extended Data Fig. 9 [file 41586_2024_7167_MOESM17_ESM.xlsx]

## Sheet: Extended Data Fig.9a
	PLOTTED DATA
	Tnfα
	Unstimulated WT	Unstimulated ND6	WT LPS/IFNγ 1hr	ND6 LPS/IFNγ 1hr	WT LPS/IFNγ 6hrs	ND6 LPS/IFNγ 6hrs	WT LPS/IFNγ 24hrs	ND6 LPS/IFNγ 24hrs
	0.01	0.01	1.27	0.94	0.14	0.16	0.08	0.11
	0.01	0.01	0.9	0.91	0.13	0.16	0.08	0.12
	0.01	0.01	0.87	0.94	0.12	0.15	0.08	0.15
	0.025	0.013	1	1	0.3	0.4	0.3	0.4
	0.023	0.016	1	1	0.2	0.4	0.2	0.6
	Il1β
	Unstimulated WT	Unstimulated ND6	WT LPS/IFNγ 1hr	ND6 LPS/IFNγ 1hr	WT LPS/IFNγ 6hrs	ND6 LPS/IFNγ 6hrs	WT LPS/IFNγ 24hrs	ND6 LPS/IFNγ 24hrs
	0.002	0.002	1.57	0.95	2.82	4.51	1.53	1.91
	0.003	0.003	0.84	1	2.74	4.73	1.74	1.65
	0.004	0.003	0.75	0.88	3.04	4.14	1.9	1.92
	0.01	0.003	1.1	0.9	1.3	1.7	2.2	3.2
	0.01	0.003	0.9	1	1.2	1.6	1.8	4.2
	Il6
	Unstimulated WT	Unstimulated ND6	WT LPS/IFNγ 1hr	ND6 LPS/IFNγ 1hr	WT LPS/IFNγ 6hrs	ND6 LPS/IFNγ 6hrs	WT LPS/IFNγ 24hrs	ND6 LPS/IFNγ 24hrs
	0.003	0.003	1.5	0.58	11.15	13.98	4.12	5.13
	0.004	0.003	0.89	0.6	12.47	15.53	4.75	5.12
	0.004	0.002	0.75	0.73	12.5	14.99	5.37	4.25
	0.025	0.001	0.9	0.7	8.8	7.8	4.6	4.9
	0.011	0.001	1.1	0.7	8.5	6.8	3.9	4.8
	Inos
	Unstimulated WT	Unstimulated ND6	WT LPS/IFNγ 1hr	ND6 LPS/IFNγ 1hr	WT LPS/IFNγ 6hrs	ND6 LPS/IFNγ 6hrs	WT LPS/IFNγ 24hrs	ND6 LPS/IFNγ 24hrs
	0.001	0.001	1.8	0.57	445.6	436.1	656.31	602.59
	0.001	0.001	0.73	0.65	363.81	455.59	496.66	532.85
	0.001	0.001	0.76	0.92	367.17	499.75	571.47	696.45
	0.002	0.0005	1	1.5	98.9	65.5	168.9	56
	0.002	0.0001	1	1.3	83.2	84.4	128.4	112.4

## Sheet: Extended Data Fig.9b
	PLOTTED DATA
	Unstimulated WT	WT+LPS/IFNγ	WT+LPS/IFNγ+RET	Unstimulated ND6	ND6+LPS/IFNγ	ND6+LPS/IFNγ+RET	Death Control
	34.57	28.02	17.69	11.68	41.24	26.29	70.15
	39.21	41.01	33.7	36.77	26.65	12.47	148.85
	34.19	50.06	44.17	15.35	17.4	18.6	86.06
	7.55	18.24	28.02	18.26	33.75	27.03	94.93
	13.3	5.05	11.48	24.44	12.77	12.25	165.98
	15.27	4.08	16.15	28.93	27.44		82.84
			19.2				67.53
			34.82				83.64
