# Supplementary material for: Mitochondrial complex I activity in microglia sustains neuroinflammation
Source: Nature. 2024 Mar 13;628(8006):195–203. doi: 10.1038/s41586-024-07167-9 (PMC10990929; doi:10.1038/s41586-024-07167-9)
Supplement: Supplementary file 18 — Source Data Extended Data Fig. 10 [file 41586_2024_7167_MOESM18_ESM.xlsx]

## Sheet: Extended data Fig.10e
	PLOTTED DATA				KO NO TAM						KO TAM
	Group	CI		Sample	1		2		3		4		5	6
	KO NO TAM	62		Well	B04	B06	C04	C05	D04	D05	E05	E06	F05	G04	G05	G06
	KO NO TAM	118		Glutamate Malate
	KO NO TAM	82		1	183.436	155.492	162.15	183.213	179.226	164.87	142.907	113.909	123.306	120.93	128.067	116.197
	KO TAM	30		2	214.186	169.55	238.071	168.626	213.483	179.944	171.812	113.992	121.111	128.295	136.456	122.953
	KO TAM	20		Average	198.811	162.521	200.111	175.92	196.355	172.407	157.359	113.95	122.209	124.612	132.262	119.575
	KO TAM	22		Rotenone
				1	124.23	121.565	37.7167	141.393	120.342	84.8166	110.919	106.772	104.248	109.936	105.22	99.969
				2	100	100	100	100	100	100	100	100	100	100	100	100
				Average	112.115	110.783	68.8583	120.697	110.171	92.4083	105.459	103.386	102.124	104.968	102.61	99.9845
				% change CI	77.3278	46.7025	190.612	45.7535	78.2269	86.5707	49.2132	10.2186	19.6666	18.7145	28.8979	19.5932
				average % change CI	62.0152		118.183		82.3988		29.7159		19.6666	22.4019
