# Supplementary material for: Mitochondrial complex I activity in microglia sustains neuroinflammation
Source: Nature. 2024 Mar 13;628(8006):195–203. doi: 10.1038/s41586-024-07167-9 (PMC10990929; doi:10.1038/s41586-024-07167-9)
Supplement: Supplementary file 19 — Source Data Extended Data Fig. 11 [file 41586_2024_7167_MOESM19_ESM.xlsx]

## Sheet: Extended data Fig.11a
	PLOTTED AVERAGE DATA FOR HEATMAP					Cytotoxicity
	Cytotoxicity	unstimulated	LPS/IFNg			Untreated	Untreated+Rotenone	Untreated+Metformin	Untreated+DMM	Untreated+DSM	Untreated+DMM+Rot.	Untreated+DSM+Rot.	Untreated+DMM+Met.	Untreated+DSM+Met.	Untreated+DMM+S1QEL1.1	Untreated+DSM+S1QEL1.1	LPS/IFNγ	LPS/IFNγ+Rotenone	LPS/IFNγ+Metformin	LPS/IFNγ+DMM	LPS/IFNγ+DSM	LPS/IFNγ+DMM+Rot.	LPS/IFNγ+DSM+Rot.	LPS/IFNγ+DMM+Met.	LPS/IFNγ+DSM+Met.	LPS/IFNγ+DMM+S1QEL1.1	LPS/IFNγ+DSM+S1QEL1.1	Death Control
	-treatment	35.8856	37.9162			56.57	53.624	49.465	92.763	44.631	25.997	27.083	29.091	20.879	22.166	19.023	40.298	55.294	38.053	79.495	50.501	23.238	19.611	22.166	16.891	21.198	28.217	100.609
	Rotenone	52.6173	57.8915			56.171	54.069	46.633	34.943	51.573	16.796	16.109	22.863	20.677	14.462	16.167	50.988	48.405	40.644	49.13	44.634	23.57	21.581	19.027	16.718	18.01	29.318	107.306
	Metformin	52.277	52.0478			33.735	50.159	60.733	68.131	43.273	24.242	16.103	19.252	17.874	17.013	17.703	49.263	71.045	45.369	46.14	39.69	11.997	19.878	21.689	19.905	15.714	22.289	92.231
	DMM	65.279	56.7107			23.374				66.961	19.063	16.819	16.259	15.255	18.854	15.1	50.618	56.822	84.125	52.078	58.013	22.604	23.038	20.834	21.061	20.744	14.807	89.263
	DSM	51.6095	48.2095			26.645											28.714											118.394
	Rot+DMM	21.5245	20.3522			27.279											27.867											92.197
	Rot+DSM	19.0285	21.027			27.425											29.092											104.333
	Met+DMM	21.8663	20.929														26.49											108.51
	Met+DSM	18.6712	18.6437																									93.88
	S1QEL1.1+DMM	18.1238	18.9165																									98.114
	S1QEL1.1+DSM	16.9982	23.6578																									95.163
	Death control	100																										115.621
																												90.559
																												101.1
																												92.72
	PLOTTED AVERAGE DATA FOR HEATMAP					mtROS
	mtROS	unstimulated	LPS/IFNg	RET		Untreated	Untreated+Rotenone	Untreated+Metformin	Untreated+DMM	Untreated+DSM	Untreated+4-OI	Untreated+S1QEL1.1	Untreated+DMM+Rot.	Untreated+DSM+Rot.	Untreated+DMM+Met.	Untreated+DSM+Met.	Untreated+DMM+S1QEL1.1	Untreated+DSM+S1QEL1.1	LPS/IFNγ	LPS/IFNγ+Rotenone	LPS/IFNγ+Metformin	LPS/IFNγ+DMM	LPS/IFNγ+DSM	LPS/IFNγ+4-OI	LPS/IFNγ+S1QEL1.1	LPS/IFNγ+DMM+Rot.	LPS/IFNγ+DSM+Rot.	LPS/IFNγ+DMM+Met.	LPS/IFNγ+DSM+Met.	LPS/IFNγ+DMM+S1QEL1.1	LPS/IFNγ+DSM+S1QEL1.1	LPS/IFNγ+RET	LPS/IFNγ+Rotenone+RET	LPS/IFNγ+Metformin+RET	LPS/IFNγ+DMM+RET	LPS/IFNγ+DSM+RET	LPS/IFNγ+4-OI+RET	LPS/IFNγ+S1QEL1.1+RET	LPS/IFNγ+DMM+Rot.+RET	LPS/IFNγ+DSM+Rot.+RET	LPS/IFNγ+DMM+Met.+RET	LPS/IFNγ+DSM+Met.+RET	LPS/IFNγ+DMM+S1QEL1.1+RET	LPS/IFNγ+DSM+S1QEL1.1+RET
	-treatment	82.278	95.704	100		69.3033	87.5897	90.904	76.9827	69.9257	102.37	101.47	75.5418	77.7559	85.5358	93.5002	93.5173	111.823	74.8571	88.5555	98.9815	82.6081	100.744	101.075	113.233	77.4088	80.1149	90.4427	80.3258	117.053	111.012	96.5273	77.9476	75.028	76.1725	74.9515	102.255	94.0326	49.1534	51.3323	46.6406	65.0866	98.8326	100.592
	Rotenone	99.519	98.47	87.057		66.5933	68.0659	99.8841	54.6332	68.4942	93.829	96.9304	52.5535	71.8781	84.9471	76.3194	101.683	109.753	89.8713	89.0011	96.4576	98.2887	102.465	105.703	107.1	50.0584	66.0882	54.7324	71.1796	114.378	106.966	95.282	72.6739	98.4554	82.6854	85.4471	97.5221	99.6151	57.2847	72.2471	67.8761	71.6497	103.305	102.557
	Metformin	98.253	105.579	93.047		65.1196	80.0757	80.389	66.9305	72.7686	90.6545	102.767	62.385	81.3537	78.6564	88.6767	94.0167	111.404	94.9166	88.5412	111.822	82.1971	99.8036	101.705	123.501	99.4881	65.8642	43.6842	53.4277	107.838	109.785	109.039	76.955	95.2446	76.3734	83.8272	95.8425	92.6234	60.3598	73.42	69.2599	78.5686	110.802	100.534
	DMM	86.873	84.067	77.995		61.7581	111.299	113.018	94.0728	99.6812	104.467	110.561	108.771	100.688	111.03		96.9477	135.155	96.9506	104.39	100.764	92.5121	81.0948	101.425	121.245	105.693	81.171	99.1146		100.98	109.012	99.152	70.506	75.7208	77.6888	74.4217	91.771	106.559	60.6937	84.6836	71.7947	79.5262	99.0012	101.902
	DSM	82.546	83.709	83.813		35.8805	109.343	126.583	101.906	101.469	112.103	99.5321	99.3878	84.6262	84.3875		101.444	114.527	108.056	111.147	129.648	86.7195	75.6083	108.996	107.607	104.41	86.9746	97.112		102.453	110.59	86.8469	94.369	137.464	89.1238	100.541	116.205	102.976	83.4053	84.3011	97.3437		100.029	100.011
	4-OI	94.146	101.23	92.816		42.6259	113.819	97.0601	105.252	87.8357	98.154	110.605	90.665	89.9975	94.3831		97.5691	115.09	101.955	103.71	120.368	86.0096	86.5027	105.319	114.87		99.0523	100.865		111.595	109.168	73.1779	80.7571	83.8964	54.3493	77.4218	95.0907	95.7267	78.2864	86.2518	84.5328		93.453	94.3925
	S1QEL1.1	100.294	107.953	95.014		79.0146	120.451	101.131	105.845	82.9778	76.8713	86.3092					86.6709	85.8787	99.2152	106.376	115.864	95.2541	84.2539	112.286	115.55					118.921	127.76	100.412	79.8413	101.408	62.4095	70.9651	119.871	115.426	78.1031	92.0347	80.9565		110.082	96.0557
	Rot+DMM	81.551	87.412	72.324		81.7976	106.088	112.705	90.4115	79.0919	85.4894	116.004					106.935	79.7336	104.917	106.793	109.698	88.6804	79.4118	115.518	110.986					116.296	129.438	139.563	84.4024	106.447	67.3198	77.2401	93.6358	121.929	111.303	83.6335	99.9758		93.6614	101.7
	Rot+DSM	84.383	79.878	78.488		86.6928	96.1955	89.9301	96.4236	91.5075	85.0513	88.9978					85.9854	97.3558	101.261	99.7204	119.796	77.6023	64.7059	95.5646	94.3246					91.7171	95.9711	103.584	83.7436	87.3833	70.9922	100.373	107.862	98.148					93.7838	82.5788
	Met+DMM	89.823	80.992	77.298		91.249	103.579	95.3353	79.7159	77.524	92.4711	93.8163					89.1986	95.9129	99.2862	86.3386	99.0038	68.8571	78.3359	118.498	102.981					97.3558	98.4959	92.1774	83.8097	106.956	92.577	88.8947	90.36	89.6642					91.6172	95.6783
	Met+DSM	86.165	68.311	73.708		66.2808	98.204	92.6661	83.4355	76.7345		96.2399					84.8103	92.4941	84.9365	98.5976	101.546	66.0031	67.8707	101.703	111.526					94.0043	88.3931	97.9179	97.1159	102.182	84.1719	112.911	96.04	90.6941					101.813	76.2099
	S1QEL1.1+DMM	94.434	101.021	90.964		88.5038		93.7039											101.73		89.9284			106.735	104.117					103.835	101.865	89.8433	101.807	99.3073	91.4243	104.595	95.854	112.725					90.6149	98.4718
	S1QEL1.1+DSM	104.466	101.415	89.498		92.12		91.5276											93.6751		87.5956			92.4267	94.4645					105.027	96.8632	110.985	106.249	74.5941	88.0633	78.678	90.9903	105.598					92.2303	87.9247
						62.2708		90.7068											75.0453		96.6272			94.5792	98.6176					94.8173	76.6103	105.492	93.5796	73.3236	86.3781	79.5558	78.6123	78.9479					75.727	78.6381
						53.8275													84.7231					88.7454	111.584					84.1679	81.0961	88.9711	85.9798	82.1695	83.1268	92.2629	70.8741	79.5817					73.7393	70.593
						78.1425													82.9703					85.7568	101.807					86.6287	77.3503	71.8254	92.0543	89.168	86.8766	77.578	79.7997	78.0157					62.2266	77.5195
						58.2029													70.8414					99.3661	101.681					83.8036	88.6192	75.0191	87.2266		75.1487	76.1127	75.3942	80.9785					74.5309	69.3224
						75.4891													80.1808					86.7463						87.5007	106.479	76.3633	100.55		70.7157	71.7401	72.7039	67.0136					71.9037	76.2805
						83.1493													68.992													187.821	85.2516		69.7674	80.794
						88.3961													62.7144													100	86.3297		74.5314	67.9512
						86.2137													84.512													99.5229
						89.7224													76.2285													103.623
						98.8867													98.6822													96.8541
						92.4644													75.0595													97.1743
						107.567													78.9816													93.8588
						107.282													91.3844													101.649
						101.17													115.921													107.318
						52.2258													103.232													95.4372
						86.7467													107.113													105.027
						82.1544													103.023													99.5361
						89.6087													118.128													111.366
						93.5209													107.633													97.6051
						111.402													101.903													102.679
						112.816													104.841													88.3496
						110.828													117.795													102.274
						97.6336													113.214													99.7571
						97.6113													90.5351													97.9689
																			93.8708													100
																			89.0122
																			89.7034
																			114.556
																			132.026
																			110.64
																			112.713
																			93.3057
																			101.277

## Sheet: Extended data Fig.11b
	PLOTTED AVERAGE DATA FOR HEATMAP					Cytotoxicity
	Cytotoxicity	unstimulated	LPS/IFNg			Untreated	Untreated+Rotenone	Untreated+Metformin	Untreated+DMM	Untreated+DSM	Untreated+DMM+Rot.	Untreated+DSM+Rot.	Untreated+DMM+Met.	Untreated+DSM+Met.	Untreated+DMM+S1QEL1.1	Untreated+DSM+S1QEL1.1	LPS/IFNγ	LPS/IFNγ+Rotenone	LPS/IFNγ+Metformin	LPS/IFNγ+DMM	LPS/IFNγ+DSM	LPS/IFNγ+DMM+Rot.	LPS/IFNγ+DSM+Rot.	LPS/IFNγ+DMM+Met.	LPS/IFNγ+DSM+Met.	LPS/IFNγ+DMM+S1QEL1.1	LPS/IFNγ+DSM+S1QEL1.1	Death Control
	-treatment	28.2938	36.2629			34.77	28.54	36.04	34.15	35.96	38.53	39.52	41.34	39.83	17.92	34.36	35.88	48.42	60.94	42.94	30.51	44.23	40.58	56.27	43.53	29.56	35.01	66.1
	Rotenone	31.78	45.4175			20.19	35.29	28.39	26.55	25.66	43.74	42.39	52.35	39.35	19.23	38.61	57.01	39.52	38.96	38.8	57.05	30.77	37.88	38.53	37.06	24.64	34.54	80.21
	Metformin	29.0875	48.0433			21.27	32.13	20.79	28.42	23.18	36.1	32.4	41.52	27.88	14.97	27.45	25.92	55.98	44.23	43.5	54.47	38.73	33.79	43.55	37.55	23.83	40.82	95.66
	DMM	30.8675	39.98			23.46	31.16	31.13	34.35	29.58	28.49	41.77	29.78	32.39	21.39	34.25	43.25	37.75		34.68	30.15	34.3	40.64	35.14	29.77	23.44	36.98	89.6
	DSM	28.595	43.045			34.12											29.98											162.54
	Rot+DMM	36.715	37.0075			33.11											33.95											105.89
	Rot+DSM	39.02	38.2225			24.42											27.85											99.16
	Met+DMM	41.2475	43.3725			35.01																						95.66
	Met+DSM	34.8625	36.9775																									103.43
	S1QEL1.1+DMM	18.3775	25.3675																									96.48
	S1QEL1.1+DSM	33.6675	36.8375																									106.74
	Death control	100																										98.53
																												105.02
																												102.22
																												105.32
																												87.44
	PLOTTED AVERAGE DATA FOR HEATMAP					mtROS
	mtROS	unstimulated	LPS/IFNg	RET		Untreated	Untreated+Rotenone	Untreated+Metformin	Untreated+DMM	Untreated+DSM	Untreated+4-OI	Untreated+S1QEL1.1	Untreated+DMM+Rot.	Untreated+DSM+Rot.	Untreated+DMM+Met.	Untreated+DSM+Met.	Untreated+DMM+S1QEL1.1	Untreated+DSM+S1QEL1.1	LPS/IFNγ	LPS/IFNγ+Rotenone	LPS/IFNγ+Metformin	LPS/IFNγ+DMM	LPS/IFNγ+DSM	LPS/IFNγ+4-OI	LPS/IFNγ+S1QEL1.1	LPS/IFNγ+DMM+Rot.	LPS/IFNγ+DSM+Rot.	LPS/IFNγ+DMM+Met.	LPS/IFNγ+DSM+Met.	LPS/IFNγ+DMM+S1QEL1.1	LPS/IFNγ+DSM+S1QEL1.1	LPS/IFNγ+RET	LPS/IFNγ+Rotenone+RET	LPS/IFNγ+Metformin+RET	LPS/IFNγ+DMM+RET	LPS/IFNγ+DSM+RET	LPS/IFNγ+4-OI+RET	LPS/IFNγ+S1QEL1.1+RET	LPS/IFNγ+DMM+Rot.+RET	LPS/IFNγ+DSM+Rot.+RET	LPS/IFNγ+DMM+Met.+RET	LPS/IFNγ+DSM+Met.+RET	LPS/IFNγ+DMM+S1QEL1.1+RET	LPS/IFNγ+DSM+S1QEL1.1+RET
	-treatment	86.752	97.777	100		64.9046	125.499	105.876	105.071	97.0873	124.882	112.482	79.7787	74.9309	92.7774	88.1103	107.424	114.783	100.16	76.3129	102.103	96.1503	89.7209	95.7595	101.492	102.04	107.244	90.7483	84.5469	114.985	99.0586	110.366	80.8076	84.2368	89.2226	94.111	107.066	103.673	101.141	91.3839	94.9154	84.6612	104.528	101.622
	Rotenone	109.465	102.026	89.118		71.4533	123.284	101.337	104.321	103.243	110.044	108.182	104.659	87.6901	92.2216	77.6566	103.629	111.995	95.9591	144.742	96.283	102.845	86.9775	107.549	105.386	105.725	93.3332	87.387	96.4871	91.1197	103.793	105.693	89.9543	82.2625	88.3885	92.5916	99.4365	91.8679	104.864	80.2096	93.2773	83.2172	95.9152	89.5365
	Metformin	98.088	97.596	87.861		91.944	119.005	97.7021	113.591	93.1793	109.457	111.275	82.3875	76.7099	88.9879	84.8314	102.988	112.904	104.991	181.422	97.5152	94.5876	100.521	115.531	108.524	110.672	95.2691	86.7248	95.1282	104.263	101.645	104.132	118.89	91.9471	97.1875	89.3038	100.185	94.5082	96.4631	99.4761	97.8805	85.5175	90.2924	86.5617
	DMM	100.44	95.568	88.493		82.3893	113.02	97.591	99.4245	92.1042	117.709	108.269	100.976	105.167	84.4405	79.8958	106.106	108.57	98.3066	180.813	112.153	96.7515	96.8463	97.9376	109.234	100.024	99.4974	86.645	94.0458	110.565	103.558	102.1	78.2954	89.6451	86.8042	93.5829	105.899	101.901	102.436	100.856	89.4134	88.0279	99.4697	91.7811
	DSM	96.988	96.211	90.722		91.214	99.3689	92.8223	92.4653	88.1056	103.027	109.794	85.5286	79.5307	98.0334	92.1674	106.441	105.162	104.226	105.034	97.0303	87.8638	92.0128	96.9213	104.515	97.5218	90.0612	86.3633	89.3092	104.98	98.7037	94.2199	90.1619	94.1406	95.0514	91.1807	97.1741	87.1694	97.0928	85.9653	93.232	85.6087	89.294	94.8249
	4-OI	112.636	102.46	101.255		79.5265	98.8293	103.33	97.5728	85.2159	110.695	112.97	100.106	95.1805	95.8421	97.5967	115.286	111.51	96.2382	120.078	97.0134	86.8182	95.0064	101.063	97.5827	93.9995	97.7259	76.3186	89.2808	105.756	96.809	99.9098	86.7265	85.7978	86.6804	93.2271	97.7691	100.504	100.005	79.6987	77.9208	78.3291	99.5565
	S1QEL1.1	110.495	104.456	96.604		94.7353	104.229	98.8321	102.343	89.7415			89.3945	80.6678	98.3978	101.171			85.4167	137.127	91.6164	91.6277	96.5018			110.706	94.0099	75.0601	81.7634			98.278	104.999	80.3081	80.3812	82.0818			88.3014	84.3967	93.6145	72.1916
	Rot+DMM	93.785	102.96	97.4		64.1101	112.119	89.1569	97.3676	120.074			107.45	86.4098	103.303	91.7487			60.9538	105.943	93.3086	96.1476	101.727			102.995	93.6584	76.9517	120.725			87.5209	86.2183	100.589	90.2025	94.4442			88.8958	84.2158	83.2855	75.7371
	Rot+DSM	85.786	96.35	88.275		67.7173	102.053	93.4098	93.5531	101.533									87.303	109.407	92.1308	102.5	101.089									96.5245	92.1229	84.0297	86.6804	93.1596
	Met+DMM	94.25	83.275	90.442		55.5002	97.2411	100.828	98.6943	99.591									100.86	83.0978	96.8026	100.384	101.71									101.255	65.3483	85.6573	84.3277	83.5378
	Met+DSM	89.147	93.911	81.661		76.6525													99.1025	80.2282												85.755	82.1309
	S1QEL1.1+DMM	106.979	105.278	96.509		74.6328													100.513	94.6077												90.1652	87.5691
	S1QEL1.1+DSM	110.821	100.595	92.865		92.0357													101.824	91.9914												129.345	73.1493
						73.496													101.824	102.388												97.1635	93.0556
						73.496													100.727	90.8949												97.1635	81.5142
						94.677													106.081	90.8949												90.9352	81.5142
						96.0853													108.202	113.461												118.045	94.3682
						101.826													98.1574	98.8233												99.4855	95.2349
						100.603													109.938	113.667												86.779	96.7948
						102.849													112.521	123.807												102.581	104.971
						98.8236													103.568	116.853												102.581	97.7189
						102.853													101.89	98.135												99.8199	86.1183
						100.438													96.4412	87.7514												100.18	91.3325
						87.5306													102.677	105.798												101.126	90.3262
						88.9639													102.677	101.435												98.8742	88.9123
						89.2369													98.7741	94.2193												99.6919	88.9517
						85.5389													90.7802													100.966
																			102.423													99.342
																			92.2455													100
																			96.2271													99.8553
																			90.2706													100.145
																			90.8107

## Sheet: Extended data Fig.11c
	EAE Experiment #1		Days post-immunisation
	Treatment	Earmark	0	1	2	3	4	5	6	7	8	9	10	11	12	13	14	15	16	17	18	19	20	21	22	23	24	25	26	27	28	29	30
	Saline	NM	0	0	0	0	0	0	0	0	0	0	0	0	1	1.5	2.5	2.5	2.75	2.75	2.25	1.5	1.5	1.5	1.25	1	1	1	1	1	1	1.5	1.5
	Saline	TLTR	0	0	0	0	0	0	0	0	0	0	0	0	2	3	3.5	3.5	3.5	3.5	3.5	3.25	3.25	3.25	3.25	2.25	2.25	2.25	2	2	2	2	2
	Saline	TR	0	0	0	0	0	0	0	0	0	0	0	0	0	1.5	3	3	3.25	3.25	3.25	3.25	3.25	2.75	2.75	2.5	2.5	2.5	2.5	2.5	2.5	2.5	2.5
	Saline	TR	0	0	0	0	0	0	0	0	0	0	0.5	1.5	2.5	3.25	3.5	3.5	3.5	3.5	3.5	3.5	3.5	3.5	4.5	4.5	4.5	4.5	4.5	4.5	4.5	4.5	4.5
	Saline	TL	0	0	0	0	0	0	0	0	0	0	0	1	2.5	3	3.5	3.5	3.5	3.5	3.5	3.5	3.5	3.5	3.5	3.5	3.5	3.5	3.5	3.5	3.5	3.75	3.75
	Saline	TR	0	0	0	0	0	0	0	0	0	0	0	1	2	3.25	3.25	3.25	3.25	3.25	3.25	3.25	3.25	3	3	2.5	2.5	2.5	2.75	2.75	2.75	2.75	2.75
	4-OI	TL	0	0	0	0	0	0	0	0	0	0	0	0	1	2.5	3.5	3.5	3.5	3.5	3.5	3.5	3.5	3.5	3.5	3.5	3.5	3.5	3.5	3.5	3.5	3.5	3.5
	4-OI	NM	0	0	0	0	0	0	0	0	0	0	0	0	3	3	3.5	3.5	3.5	3.5	3.5	3.5	3.5	3.5	3.25	3.25	3	3	3	2.75	2.75	2.5	2.5
	4-OI	BR	0	0	0	0	0	0	0	0	0	0	0	0	0	1.5	3.25	3.25	3.5	3.5	3.5	3.5	3.5	3.5	3.5	3.25	3	3	3	3	3	3.5	3.5
	4-OI	NM	0	0	0	0	0	0	0	0	0	0	0	0	0	1	1	2.25	2.75	2.5	2.5	2	2	2	1.75	1.75	1.75	1.75	2	1	1	1	1
	4-OI	BL	0	0	0	0	0	0	0	0	0	0	0	0	0.5	2	2	2.5	1.25	1.5	1.5	1.5	1.25	1.25	1.25	1	1	1	1	1	2	2.75	2.75
	4-OI	NM	0	0	0	0	0	0	0	0	0	0	0	0	1	2	3	3.25	3.25	3.5	2.75	2.75	2.25	2	2	2	2	2.75	2.75	2.75	2.25	2.25	2.25

## Sheet: Extended data Fig.11d-e
	PLOTTED DATA
		Ctrl	Ctrl	DMM IP	DMM IP	DSM IP	DSM IP	DMM water	DMM water	DSM water	DSM water
	Tail vein 1	0	0	1.844	4.656	66.407	98.327	3.78008	9.94601	29.8549	18.7332
	Tail vein 2	0	0	3.491	11.252	112.102	130.65	25.2863	49.6465	54.7079	46.5936
	Tail vein 3	0	0	3.436	18.348	162.137	115.195	16.8878	6.87932	24.2398	84.0329
	Tail vein 4	0	0	3.001	10.451	90.209	522.949	3.94914	not done	42.2073	not done
	Tail vein 5	0	0	11.091	4.479	98.791	269.372	7.79381	5.98924	16.0141	4.69742
	Brain	8.9267	5.52984	18.4727	13.8051	19.5287	11.3357	8.97394	9.57259	9.53996	8.62022
	Spinal cord	8.70029	2.83858	11.8431	9.40651	12.4421	10.6974	7.11551	4.86607	6.90141	5.53582

## Sheet: Extanded data Fig.11j
	PLOTTED DATA						Image (um)	345	257
	Group	IBA/um2	GFAP/um2	OLIG2/um2	NEUN/um2		Area (um2)	88665
	DMM	7.51894e-05	5.26326e-05	5.6392e-05	0.000206771
	DMM	6.3911e-05	4.51136e-05	5.26326e-05	0.000116544		Group		IBA1+ GP91-PHOX+	Average	cells/um2		GFAP+ GP91-PHOX+	Average	cells/um2
	DMM	7.14299e-05	9.77462e-05	9.39867e-05	0.000180455		DMM+Met	4NM SC1	7	6	6.76704e-05		6	5	5.6392e-05
	DMM	0.000127822	7.51894e-05	2.63163e-05	4.13542e-05			4NM SC2	7				4
	DMM+Met	6.76704e-05	5.6392e-05	7.51894e-06	0.000263163			4NM SC3	4				5
	DMM+Met	6.3911e-05	6.76704e-05	7.51894e-05	0.000372187
	DMM+Met	4.88731e-05	5.6392e-05	3.75947e-05	0.000191733		DMM+Met	3BL SC1	7	5.66667	6.3911e-05		7	6	6.76704e-05
	DMM+Met	5.26326e-05	3.00758e-05	2.63163e-05	4.88731e-05			3BL SC2	4				6
	Saline	8.64678e-05	7.14299e-05	6.3911e-05	0.000300758			3BL SC3	6				5
	Saline	0.000180455	7.89489e-05	3.75947e-06	0.000233087
	Saline	0.000109025	4.88731e-05	0	0.000180455		DMM+Met	5TL SC1	4	4.33333	4.88731e-05		3	5	5.6392e-05
	Saline	0.000248125	0.000135341	3.00758e-05	5.6392e-05			5TL SC2	4				6
								5TL SC3	5				6
							DMM+Met	5 NM SC1	3	4.66667	5.26326e-05		2	2.66667	3.00758e-05
								5 NM SC2	4				2
								5 NM SC3	7				4
							DMM	TR2 SC1	6	6.66667	7.51894e-05		5	4.66667	5.26326e-05
								TR2 SC2	6				3
								TR2 SC3	8				6
							DMM	8BL SC1	10	5.66667	6.3911e-05		7	4	4.51136e-05
								8BL SC2	5				4
								8BL SC3	2				1
							DMM	2BR SC1	7	6.33333	7.14299e-05		11	8.66667	9.77462e-05
								2BR SC2	7				11
								2BR SC3	5				4
							DMM	7BR SC1	22	11.3333	0.000127822		12	6.66667	7.51894e-05
								7BR SC2	8				6
								7BR SC3	4				2
							Saline	4TR SC1	16	7.66667	8.64678e-05		9	6.33333	7.14299e-05
								4TR SC2	3				2
								4TR SC3	4				8
							Saline	6BL SC1	13	16	0.000180455		7	7	7.89489e-05
								6BL SC2	24				9
								6BL SC3	11				5
							Saline	3TR SC1	12	9.66667	0.000109025		6	4.33333	4.88731e-05
								3TR SC2	13				6
								3TR SC3	4				1
							Saline	8TR SC1	22	22	0.000248125		6	12	0.000135341
								8TR SC2	25				18
								8TR SC3	19				12
							Group		OLIG2+ GP91-PHOX+	Average	cells/um2		NEUN+ GP91-PHOX+	Average	cells/um2
							DMM+Met	4NM SC1	0	0.666667	7.51894e-06		29	23.3333	0.000263163
								4NM SC2	2				19
								4NM SC3	0				22
							DMM+Met	3BL SC1	12	6.66667	7.51894e-05		35	33	0.000372187
								3BL SC2	6				37
								3BL SC3	2				27
							DMM+Met	5TL SC1	2	3.33333	3.75947e-05		14	17	0.000191733
								5TL SC2	6				19
								5TL SC3	2				18
							DMM+Met	5 NM SC1	2	2.33333	2.63163e-05		4	4.33333	4.88731e-05
								5 NM SC2	3				5
								5 NM SC3	2				4
							DMM	8BL SC1	2	5	5.6392e-05		24	18.3333	0.000206771
								8BL SC2	3				16
								8BL SC3	10				15
							DMM	2BR SC1	4	4.66667	5.26326e-05		9	10.3333	0.000116544
								2BR SC2	4				6
								2BR SC3	6				16
							DMM	TR2 SC1	11	8.33333	9.39867e-05		16	16	0.000180455
								TR2 SC2	10				3
								TR2 SC3	4				29
							DMM	7BR SC1	2	2.33333	2.63163e-05		5	3.66667	4.13542e-05
								7BR SC2	3				5
								7BR SC3	2				1
							Saline	3TR SC1	7	5.66667	6.3911e-05		22	26.6667	0.000300758
								3TR SC2	0				28
								3TR SC3	10				30
							Saline	4TR SC1	1	0.333333	3.75947e-06		12	20.6667	0.000233087
								4TR SC2	0				27
								4TR SC3	0				23
							Saline	6BL SC1	0	0	0		19	16	0.000180455
								6BL SC2	0				15
								6BL SC3	0				14
							Saline	8TR SC1	2	2.66667	3.00758e-05		5	5	5.6392e-05
								8TR SC2	3				5
								8TR SC3	3				5
